# Supplementary material for: The evolution of core proteins involved in microRNA biogenesis
Source: BMC Evol Biol. 2008 Mar 25;8:92. doi: 10.1186/1471-2148-8-92 (PMC2287173; doi:10.1186/1471-2148-8-92)
Supplement: Additional file 1 — Dicer protein sequences. Multiple sequence alignment of Dicer protein sequences used for phylogenetic tree reconstruction. For each file, the first row titled "Analysis_1", marks with an "*" the columns of amino acids retained in the edited multiple sequence alignments for phylogenetic analysis. [file 1471-2148-8-92-S1.msf]

!!AA_MULTIPLE_ALIGNMENT 1.0
MSF: 2835  Type: P  February 13, 2007 15:41  Check: 2664 .. 
 Name: Analysis_1  Len: 2835  Check: 4392  Weight: 1.0
 Name: dcr_hs_11024680  Len: 2835  Check: 5784  Weight: 1.0
 Name: dog_73963940  Len: 2835  Check: 248  Weight: 1.0
 Name: cow_42733596  Len: 2835  Check: 6520  Weight: 1.0
 Name: mus_22507359  Len: 2835  Check: 8243  Weight: 1.0
 Name: rat_34867687  Len: 2835  Check: 5253  Weight: 1.0
 Name: chick_50748656  Len: 2835  Check: 7732  Weight: 1.0
 Name: dare_68387468  Len: 2835  Check: 6001  Weight: 1.0
 Name: fugu1  Len: 2835  Check: 5965  Weight: 1.0
 Name: ciona_AABS01000253.1  Len: 2835  Check: 4185  Weight: 1.0
 Name: stpu_72059370  Len: 2835  Check: 7087  Weight: 1.0
 Name: drps_54637856  Len: 2835  Check: 8656  Weight: 1.0
 Name: dcr1_drme_17738129  Len: 2835  Check: 2867  Weight: 1.0
 Name: aeae_57236094  Len: 2835  Check: 1981  Weight: 1.0
 Name: anga_29424049  Len: 2835  Check: 8150  Weight: 1.0
 Name: ceel_17552834  Len: 2835  Check: 8837  Weight: 1.0
 Name: cebr_39587406  Len: 2835  Check: 5705  Weight: 1.0
 Name: drps_54635806  Len: 2835  Check: 2705  Weight: 1.0
 Name: dcr2_drme_22026807  Len: 2835  Check: 3182  Weight: 1.0
 Name: anga_231206249  Len: 2835  Check: 4051  Weight: 1.0
 Name: dcl4_arth_76365064  Len: 2835  Check: 285  Weight: 1.0
 Name: orsa_50926364  Len: 2835  Check: 4795  Weight: 1.0
 Name: orsa_50399921  Len: 2835  Check: 9753  Weight: 1.0
 Name: dcl2_arth_42563454  Len: 2835  Check: 3337  Weight: 1.0
 Name: dcl1_arth_15223286  Len: 2835  Check: 6007  Weight: 1.0
 Name: orsa_34902240  Len: 2835  Check: 903  Weight: 1.0
 Name: orsa_56785369  Len: 2835  Check: 1554  Weight: 1.0
 Name: dcl3_arth_15229816  Len: 2835  Check: 9491  Weight: 1.0
 Name: scpo_63054443  Len: 2835  Check: 4079  Weight: 1.0
 Name: necr_28925221  Len: 2835  Check: 7079  Weight: 1.0
 Name: teth_50897083  Len: 2835  Check: 7837  Weight: 1.0

//

                     1                                                   50
Analysis_1           .......... .......... .......... .......... ..........
dcr_hs_11024680      .......... .......... .....MAGLQ LMTPASSPMG PFFGLPWQQE
dog_73963940         .......... .....MKSPA LQPLSMAGLQ LMTPASSPMG PFFGLPWQQE
cow_42733596         .......... .....MKSPA LQPLSMAGLQ LMTPASSPMG PFFGLPWQQE
mus_22507359         .......... ....MNEKPC FAALSMAGLQ LMTPASSPMG PFFGLPWQQE
rat_34867687         .......... .....MKSPA LQPLSMAGLQ LMTPASSPMG PFFGLPWQQE
chick_50748656       MSKCSLESIS TEAAEIKTDH HVTISMAGLQ LMTPASSPMG PFFGLPWQQE
dare_68387468        .......... .......... .....MAGLQ LVTPASSPMG PFFGLPWQQE
fugu1                .......... .......... ....SMAGLQ LVTPAASPMG PFFGLPWQQE
ciona_AABS01000253.1 .......... .......... .......... .......... ..........
stpu_72059370        .......... .....MDEPP SSPMGLEVID VETPGGS... ...SVTSQKE
drps_54637856        .......... .......... .......... .......... ..MAFHWCDN
dcr1_drme_17738129   .......... .......... .......... .......... ..MAFHWCDN
aeae_57236094        .......... .......... .......... .......... ..MAYHWTDN
anga_29424049        .......... .......... .......... .......... .MSLFHWTDG
ceel_17552834        .......... .......... .......... .......... ......MVRV
cebr_39587406        .......... .......... .......... .......... ......MVRM
drps_54635806        .......... .......... .......... .......... ..........
dcr2_drme_22026807   .......... .......... .......... .......... ..........
anga_231206249       .......... .......... .......... .......... .........N
dcl4_arth_76365064   IGDDLRSLDF DHADVSSDLH LTSSSSVSSF SSSSSSLFSA AGTDDPSPKM
orsa_50926364        .......... .......... .........M GDAAAAAPAA AAAGPSSTRG
orsa_50399921        .......... .......... .....MGGPL TAAGGRGDGG AKAVEPLRPP
dcl2_arth_42563454   .......... .......... .......... ......MDAD AMETETTDQV
dcl1_arth_15223286   ERDKVGSNEL VYRSGTWEAD HERDVKKVSG GNR.ECDVKA EENKSKPEER
orsa_34902240        ERDRGG..KM VFRSGTWEQE SDREAKRART QDGGSMEKKA EADRMGAAQR
orsa_56785369        .......... .........M NPLKRSLESS SQ......EH EAGKQKLQKR
dcl3_arth_15229816   .......... .....MHSSL EPEKMEEGGG SNSLKRKFSE IDGDQNLDSV
scpo_63054443        .......... .......... .......... .......... .......MDI
necr_28925221        .......... ....MDQDPR KDNPVEMDVD RDDSSQDPDD NESFKSALDE
teth_50897083        .......... .......... .......... .......... ..........

                     51                                                 100
Analysis_1           .......... .......... .....***** ********** ******....
dcr_hs_11024680      AIHDNIYTPR KYQVELLEAA LDHNTIVCLN TGSGKTFIAV LLTKELSYQI
dog_73963940         AIHDNIYTPR KYQVELLEAA LDHNTIVCLN TGSGKTFIAV LLTKELSYQI
cow_42733596         AIHDNIYTPR KYQVELLEAA LDHNTIVCLN TGSGKTFIAV LLTKELSYQI
mus_22507359         AIHDNIYTPR KYQVELLEAA LDHNTIVCLN TGSGKTFIAV LLTKELAHQI
rat_34867687         AIHDNIYTPR KYQVELLEAA LDHNTIVCLN TGSGKTFIAV LLTKELAHQI
chick_50748656       AIHDNIYTPR KYQVELLEAA LDHNTIVCLN TGSGKTFIAV LLTKELSYQI
dare_68387468        AIHDNIYTPR KYQVELLEAA LEHNTIVCLN TGSGKTFIAV LLIKELSHQI
fugu1                AIHDNIYTPR KYQVELLEAA LEHNTIVCLN SGSGKTFIAV LLTKELSHQI
ciona_AABS01000253.1 .......... ...IELLECA AKQNTIICLN GDFGKCFMYT MFLREVIIKH
stpu_72059370        YTPILSFTPR HYQLELLETA LEQNTTVCLQ SGTEKTFLAV MLIKELSGSV
drps_54637856        NLHTTVFTPR DFQVELLAAA YERNTIICLG HRSSKEFIAL KLLQELSR.R
dcr1_drme_17738129   NLHTTVFTPR DFQVELLATA YERNTIICLG HRSSKEFIAL KLLQELSR.R
aeae_57236094        .IHTTALTPR DYQVELLASA KERNLILCLA HNSSKEFIAL KLIHELGS.Q
anga_29424049        NIHTTALTPR DYQTELLATA REENLIVCIA HNSAKEFLAV KLIQSMRTNR
ceel_17552834        RADLQCFNPR DYQVELLDKA TKKNTIVQLG TGSGKTFIAV LLLKEYGVQL
cebr_39587406        RPDLQCFNPR DYQVELLDKA SKKNTIVQLG TGSGKTFIAV LLLKEYGVQM
drps_54635806        ......LQPR SYQLRLVDHI TKNNGIIYLP TGSGKTYVAI LALKRFSKDM
dcr2_drme_22026807   .MEDVEIKPR GYQLRLVDHL TKSNGIVYLP TGSGKTFVAI LVLKRFSQDF
anga_231206249       KEPMEDFAPR NYQVQMKEIC LAKNTIIFLP TGSGKTYIAL MVMKEISHQL
dcl4_arth_76365064   E.KDPRKIAR RYQVELCKKA TEENVIVYLG TGCGKTHIAV MLIYELGHLV
orsa_50926364        EPKDPRTIAR KYQLDLCKRA VEENIIVYLG TGCGKTHIAV LLIYELGHLI
orsa_50399921        PPPDPKTMAR WYQLEALERA VRGNTLAFLE TGSGKTLIAV MLLRAYAHRV
dcl2_arth_42563454   S.ASPLHFAR SYQVEALEKA IKQNTIVFLE TGSGKTLIAI MLLRSYAYLF
dcl1_arth_15223286   KEKVVEEQAR RYQLDVLEQA KAKNTIAFLE TGAGKTLIAI LLIKSVHKDL
orsa_34902240        EKPVAEERAR QYQLEVLEQA KSRNTIAFLE TGAGKTLIAV LLIKSVCDKM
orsa_56785369        ECQDFTPRR. .YQLDVYEVA MRRNTIAMLD TGAGKTMIAV MLIKEFGKIN
dcl3_arth_15229816   SSPMMTDSNG SYELKVYEVA KNRNIIAVLG TGIDKSEITK RLIKAMGSSD
scpo_63054443        SSFLLPQLLR KYQQDVYNIA SKQNTLLVMR TGAGKTLLAV KLIKQKLEEQ
necr_28925221        PLDLKELYQD ALEKPSEEPS EELNDQVSTP AALTARAYQL EMFEASLKQN
teth_50897083        .........T GTGKTLVSQM IAQYTLSKFK GSKVAFLANQ VNLVEQQYNN

                     101                                                150
Analysis_1           .......... .......... .......... .......... ..........
dcr_hs_11024680      RGDFSRNGKR TVFLVNS... ANQVAQQVSA VRTHSDLKVG EYSNLEVNAS
dog_73963940         RGDFNRNGKR TVFLVNS... ANQVAQQVSA VRTHSDLKVG EYSNLEVNAS
cow_42733596         RGDFNRNGKR TVFLVNS... ANQVAQQVSA VRTHSDLKVG EYSNLEVSAS
mus_22507359         RGDLNPHAKR TVFLVNS... ANQVCQQVSA VRTHSDLKVG EYSDLEVNAS
rat_34867687         RGDLSPHAKR TVFLVNS... ANQVAQQVSA VRTHSDLKVG EYSNLEVNAS
chick_50748656       RGDFNKNGKR TVFLVNS... ANQVAQQVSA VRTHSDLKVG EYSSLEV...
dare_68387468        RG...ENGKR TVFLVNA... ASSVAQQAST VRTHSDLQVG DYMSEDMTS.
fugu1                RGCYREAAKR TVFLVNT... AASVAEQAAA VRTHSDLQVG EYSDLEKMT.
ciona_AABS01000253.1 NGKLNNAPKF AVLLLKEG.. ISRITTKISS V......... ..........
stpu_72059370        RLRLEDGGKR TIFLVNS... ESYLSEYGNV IHTHTDLNVK EYRNSDKMIS
drps_54637856        GRRHG...KV SVYLSCQVGI DKEPASIYTM LTHLTDLRVW Q....EQPD.
dcr1_drme_17738129   ARRHG...RV SVYLSCEVGT STEPCSIYTM LTHLTDLRVW Q....EQPD.
aeae_57236094        LRKPAGKRKR TIYISQND.. .....SVFNL IRDLTDLKVI NVNDLEDAD.
anga_29424049        WSSHPEAPGK AIYLTRMDR. ....SLLSSM VSNLTDLQVA NVDDVEDSEG
ceel_17552834        FAPLDQGGKR AFFVVEKVN. ..LVEQQAIH IEVHTSFKVG QVHGQTSSGL
cebr_39587406        FAPLENGGKR AFFVVEKVN. ..LVEQQAAH IEVHTSFKVG QVHGQTSNEL
drps_54635806        DKSIEEGGKR AIFMCNT... VELARQQAMA VRKFSNLKVG FFVGEQGVDD
dcr2_drme_22026807   DKPIESGGKR ALFMCNT... VELARQQAMA VRRCTNFKVG FYVGEQGVDD
anga_231206249       RNTVHEGGKR TFFLANT... VALAKQQAQF FARHMPFNVR LYTSEVNVDA
dcl4_arth_76365064   LSP.KKSVCI FLAPTVAL.. ...VEQQAKV IADSVNFKVA IHCGG.KRIV
orsa_50926364        RKP.SREVCI FLAPTIPL.. ...VRQQAVV IASSTDFKVQ CYYGN.GKNS
orsa_50399921        RRPDSRRFAV FLVPTVVL.. ...VGQQARV VEQHTDLVVK QFCGEMGVDF
dcl2_arth_42563454   RKP.SPCFCV FLVPQVVL.. ...VTQQAEA LKMHTDLKVG MYWGDMGVDF
dcl1_arth_15223286   MSQNRKMLSV FLVPKVPL.. ...VYQQAEV IRNQTCFQVG HYCGEMGQDF
orsa_34902240        LKENKKMLAV FLVPKVPL.. ...VY..... .......... ..........
orsa_56785369        RTKNAGKVII FLAPTVQL.. ...VTQQCEV IEIHTDFEVE QYYGAKGVDQ
dcl3_arth_15229816   TDK...RLII FLAPTVN... .....LQCCE IRALVNLKVE EYFGAKGVDK
scpo_63054443        ILIQESNLEH KKISVFLVNK VPLVFQQAEY IRSQLPAKVG MFYGELSIEM
necr_28925221        IIVAWQDSGR IWFLTPTVA. .LARQQHRVL QSQIPSVKAI MLCGQDGVDS
teth_50897083        FLTYQRSIEE YLVKQNLS.. .......... EEINQNINIS FFHGKMNLDF

                     151                                                200
Analysis_1           .......... .......... ********** ********** **********
dcr_hs_11024680      ......WTKE RWNQEFTKHQ VLIMTCYVAL NVLKNGYLSL SDINLLVFDE
dog_73963940         ......WTKE KWNQEFTKHQ VLVMTCYVAL NVLKNGYLSL SDINLLVFDE
cow_42733596         ......WTKE KWNQEFTKHQ VLIMTCYVAL NVLKNGYLSL SDINLLVFDE
mus_22507359         ......WTKE RWSQEFTKHQ VLIMTCYVAL TVLKNGYLSL SDINLLVFDE
rat_34867687         ......WTKE RWSQEFTKHQ VLIMTCYVAL NVLKNGYLSL SDINLLVFDE
chick_50748656       .......... .......... .LVMTCHVAL TVLRNEYLSL SNINLLVFDE
dare_68387468        ......WPEE MWNREMIENQ VLVMTCHIFL HVLKNGVLPL SKINLLVFDE
fugu1                ......WTDQ RWSQEMTENQ VLVMTCHIFL YILKRQILLL SKINLVVFDD
ciona_AABS01000253.1 .......... .......... VLVCTPEVFV KLLSISLYIA QYMDLVIFDD
stpu_72059370        ......WDRT RWQDEIEHCH VAVMDSEIFL KLLQMSYVGL SMLNLLILDE
drps_54637856        .......MQT PFAHNWMDYH VSILRPEGFL CLLVSGELPL TSVELIVLED
dcr1_drme_17738129   .......MQI PFDHCWTDYH VSILRPEGFL YLLETRELLL SSVELIVLED
aeae_57236094        .......EDY DWEQIVDDYQ VIITDERKCL DAIICGYLDL NEVNLLVIDD
anga_29424049        SHEPDGASNT PVTDVASADV LFFGSETTLL QYIEQGTVRV QDISLLIVDE
ceel_17552834        WD.....SKE QCDQFMKRHH VVVITAQCLL DLIRHAYLKI EDMCVLIFDE
cebr_39587406        WK.....STE TCDEFMRQNH VVVITAQCLL DLINHAYVRL QDTCVLIFDE
drps_54635806        ......WSKI KWSHEISDSQ VLVGTAQVML NMVTQKYLEL SSVSIVIIDE
dcr2_drme_22026807   ......WTRG MWSDEIKKNQ VLVGTAQVFL DMVTQTYVAL SSLSVVIIDE
anga_231206249       ......WKSD RWHEEFSEGQ VIICTAQILL DVLRHGYMSP ANINLIVFDE
dcl4_arth_76365064   ......KSHS EWEREIAANE VLVMTPQILL HNLQHCFIKM ECISLLIFDE
orsa_50926364        ......RDHQ EWENDMREFE VLVMTPQILL QSLRHCFIKM NSIALLILDE
orsa_50399921        ......WDAA TWRSQLEDGE VLVMTPQILL DNLRHSFFRL QDIALLIFDE
dcl2_arth_42563454   ......WDSS TWKQEVDKYE VLVMTPAILL DALRHSFLSL SMIKVLIVDE
dcl1_arth_15223286   ......WDSR RWQREFESKQ VLVMTAQILL NILRHSIIRM ETIDLLILDE
orsa_34902240        .......... .........Q VLVMTAQILL NILRHSIIKM DAIHLLILDE
orsa_56785369        ......WTGP RWQEQISKYQ VMVMTPQVFL QALRNAFLIL DMVSLMIFDE
dcl3_arth_15229816   ......WTSQ RWDEEFSKHD VLVMTPQILL DVLRSAFLKL EMVCLLIIDE
scpo_63054443        S.......EQ LLTNIILKYN VIVITADLFY LFLARGFLSI NDLNLIIFDE
necr_28925221        WS.....EQA VWDAVLLNVR IVVSTYQILF DANAHSFVRL DSLSLIVIDE
teth_50897083        WN......RS FWQKNVEQSQ IIFFSSQIFL NGLRRGHFQL TQFKLIIFDE

                     201                                                250
Analysis_1           ***......* *********. .......... .......... ..........
dcr_hs_11024680      CHLA.IL.DH PYREIMKLCE NCP....... ..SCPRILGL TASILNGKC.
dog_73963940         CHLA.IL.DH PYREIMKLCE NCP....... ..SCPRILGL TASILNGKC.
cow_42733596         CHLA.IL.DH PYREIMKLCE NCP....... ..SCPRILGL TASILNGKC.
mus_22507359         CHLA.IL.DH PYREIMKLCE SCP....... ..SCPRILGL TASILNGKC.
rat_34867687         CHLA.IL.DH PYREIMKLCD SCP....... ..SCPRILGL TASILNGKC.
chick_50748656       CHLA.IQ.DH PYREIMKICE DYP....... ..SCPRILGL TASILNGKC.
dare_68387468        CHLA.IT.GH PYREIMKICE GCP....... ..SCPRILGL TASILNGKC.
fugu1                CHLA.IA.DH PYCEIMKYFE GVT....... ..NSPRILGL TASILNGKC.
ciona_AABS01000253.1 CHLVNIE.MH PIRKIMKVAQ .......... .......... ..........
stpu_72059370        CHHTLQH.LH PYHQIMLAFK QYPR...... .DDRPRILGL TESILKGDF.
drps_54637856        CHDSAVY.QR ILPIFLDHIL PARP...... .ADRPRILGL AGPLHSAGC.
dcr1_drme_17738129   CHDSAVY.QR IRPLFENHIM PAPP...... .ADRPRILGL AGPLHSAGC.
aeae_57236094        CHKVYGN.EE ISKLFIDYYN VCR....... ..EKPKILGL AGPLHNAGC.
anga_29424049        CHKNYGR.QE LWEICARLTH QAPSSDR... PAQRTRILGL AGPLHGAGC.
ceel_17552834        CHHALGS.QH PYRSIMVDYK LLKKD..... .KPVPRVLGL TASLIKAKV.
cebr_39587406        CHHALGS.KH PYRLIMSKYK ELKKAG.... .MPVPRVLGL TASLIKEKV.
drps_54635806        CHHG.TG.HH PYHEFMHLFL LADR...... NTPLPRVVGL TGVLIKGNE.
dcr2_drme_22026807   CHHG.TG.HH PFREFMRLFT IAN....... QTKLPRVVGL TGVLIKGNE.
anga_231206249       CHRA.VG.QH PMHAIMKEIV AAP....... ASERPRVLGL SGTLLFKELK
dcl4_arth_76365064   CHHAQQQSNH PYAEIMKVFY KSES...... LQR.PRIFGM TASPVVGKG.
orsa_50926364        CHHAQPQKRH PYAQIMKEFY NSNS...... VEKFPRVFGM TASPIIGKG.
orsa_50399921        CHHARG..NT PYACIFKEFY HPQLNSS..A SDPLPRIFGM SASLIYSKD.
dcl2_arth_42563454   CHHAGG..KH PYACIMREFY HKELNSG..T SN.VPRIFGM TASLVKTKG.
dcl1_arth_15223286   CHHAVK..KH PYSLVMSEFY HTTP...... KDKRPAIFGM TASPVNLKG.
orsa_34902240        CHHAVK..KH PYSLVMSEFY HTTP...... KEKRPAVFGM TASPVNLKG.
orsa_56785369        CHHATG..NH PYTRIMKEFY HKSE...... ..HKPSVFGM TASPVIRKG.
dcl3_arth_15229816   CHHTTG..NH PYAKLMKIFN PE........ .......... ..........
scpo_63054443        CHHAIGN..D AYARIMNDFY HRAKAVLSKK HFTLPRIFGM TASPFTGKK.
necr_28925221        AHNCSGS..H PIARLMTEAY LPAKKAG... .LPVPSILGL TASPLKSNN.
teth_50897083        CHNTSKE..H AFSQIMKEFY FQVKKND.IV LKNTPNIIGL SATPITQGNK

                     251                                                300
Analysis_1           .......... .......... .......... .......... ..........
dcr_hs_11024680      .......... ..DPEELEEK IQKLEKILKS NAETATDLVV LDRYTSQPCE
dog_73963940         .......... ..DPEELEEK IQKLEKILKS NAETATDLVV LDRYTSQPCE
cow_42733596         .......... ..DPEELEEK IQKLEKILKS NAETATDLVV LDRYTSQPCE
mus_22507359         .......... ..DPEELEEK IQKLERILRS DAETATDLVV LDRYTSQPCE
rat_34867687         .......... ..DPDELEEK IQKLEKILKS GAETATDLVV LDRYTSQPCE
chick_50748656       .......... ..DPAELEEK IKKLEKILKS NAETATDLVV LDRYTSQPCE
dare_68387468        .......... ..DPCDLEEK IQNLEKILQS NAETATDLVV LDRYASQPRE
fugu1                .......... ..DPSELEEK IQNLERTLKS NAETATDLVV LDRYASQPRE
ciona_AABS01000253.1 .......... .......... .......... ...TATDLIA VDRHNINPPV
stpu_72059370        .......... ..KPCALEEH IDMLETSLQS KAKIATNLTS ISKYGTKPKE
drps_54637856        .......... ..ELQQLSAM LVTLEQNVLC RIETASDIVT VLRYCSKPHE
dcr1_drme_17738129   .......... ..ELQQLSAM LATLEQSVLC QIETASDIVT VLRYCSRPHE
aeae_57236094        .......... ..IPGRLSAE LEQLEYCLQA KAETASDIVT VLRYCTKPKE
anga_29424049        .......... ..TPERLCWE LHYLERCLRA RIETASDITS VLRFSTKPTE
ceel_17552834        .......... ..APEKLMEQ LKKLESAMDS VIETASDLVS LSKYGAKPYE
cebr_39587406        .......... ..APDKLSEQ LNKLENVLDS VIETASDLVS LSKYGARPFE
drps_54635806        .......... FKLVAQKLRE LETTYRSNII TVSDTEELKN VMLYSTKPRE
dcr2_drme_22026807   .......... ITNVATKLKE LEITYRGNII TVSDTKEMEN VMLYATKPTE
anga_231206249       .........M ASQVPDELER LENTFSSTIA TVANYDDYAT VASFSTNPNE
dcl4_arth_76365064   .......... SFQSENLSKS INSLENLLNA KVYSVESNVQ LDGFVSSPLV
orsa_50926364        .......... GSNKLNYTKC INSLEELLHA KVCSVD.NEE LESVVASPDM
orsa_50399921        .......... LN.PHNYSKQ ISEIENLMNS KVYTVDSESA LSEYIPFAST
dcl2_arth_42563454   .......... EN.LDSYWKK IHELETLMNS KVYTCENESV LAGFVPFSTP
dcl1_arth_15223286   .......... VSSQVDCAIK IRNLETKLDS TVCTIKDRKE LEKHVPMPSE
orsa_34902240        .......... VTSQEDCAIK IRNLESKLDS VVCTIKDRKE LEKHVPMPLE
orsa_56785369        .......... ISSHLDCEGQ FCELENLLDA KIYTVSDREE IEFCVPSAKE
dcl3_arth_15229816   .......... .......... .......... ......EREG VEKFATTVKE
scpo_63054443        .......... ....GNLYHR LYQWEQLFDS KAHVVSENEL ADYFCLPEES
necr_28925221        .......... .......LAD IEKLEQVLDA VCRTPTIHRE ELLAHVNRPE
teth_50897083        GNFNVRREML KLAHNLDCQF INYDLQKVYA QLRNIKQTEK FYEVNMNEND

                     301                                                350
Analysis_1           .......... .......... .......... .......... ..........
dcr_hs_11024680      IVVDCGP.FT DRSGLYERLL MELEEALNFI NDCNISVHSK ..........
dog_73963940         IVVDCGP.FT DRSGLYGRLL VELEEALNFI NDCNISVHSK ..........
cow_42733596         IVVDCGP.FT DRSGLYERLL MELEEALNFI NDCNISVHSK ..........
mus_22507359         IVVDCGP.FT DRSGLYERLL MELEAALDFI NDCNVAVYSK ..........
rat_34867687         IVVDCGP.FT DRSGLYERLL MELEEALDFI NDCNVSVHSK ..........
chick_50748656       IVVDCGP.YT DKSGLYGRLL RELDEALHFL NDCNISVHSK ..........
dare_68387468        EVLDCGQ.YQ DQSGLSERLL NELDEALNFL NDCNLSVHRE ..........
fugu1                MVLDCGP.YV DKSGLCSRLQ AELDEALRFL GDCNICVTRE ..........
ciona_AABS01000253.1 ENIILSS.DE NKDGLNSQLL SDIRKILN.. .......... ..........
stpu_72059370        AVIVCRK.YE DCIELVSKLS KLLTDGLDQL NQFEYSFKAR DFEG......
drps_54637856        YIVQCAP.FE .MDELSLVLA DILNTHKSFL MDHRYDPFEI YGMD......
dcr1_drme_17738129   YIVQCAP.FE .MDELSLVLA DVLNTHKSFL LDHRYDPYEI YGTD......
aeae_57236094        ILLQCAP.PA .NSNLASYLK EIVLSQITFL EDHRYDPSEI YEDD......
anga_29424049        LILECIP.PK .PSNLTQLLR MLIQRQIAFL KQHRYEPLAV YGLDGNDSAS
ceel_17552834        VVIICKD.FE IGCLGIPNFD TVIEIFDETV AFVNTTTEFH P.........
cebr_39587406        AIILCRN.FE ADQLRLRNYE TIRDLLKDTE DFVNQTSVFH P.........
drps_54635806        CLVTYPN.QV GSLEIGHAIH RCIEHFYVRL DDLEIGKQPT RYSK......
dcr2_drme_22026807   VMVSFPH.QE QVLTVTRLIS AEIEKFYVSL DLMNIGVQPI RRSK......
anga_231206249       VLVTYSKPAV HLMPLVKEMW PRIDAFVEWL LQVYLPEYST QSTR......
dcl4_arth_76365064   KVYYYRSALS DASQSTIRYE NMLEDIKQRC LASLKLLIDT HQTQTLLSMK
orsa_50926364        EVYFYG.PVN HSNLTTICIK ELDSLKLQSE RMLRASLCDF KDSQKKLKS.
orsa_50399921        KIVDFDDSNI SSELHANILS CLNRLNKKHI EALDR.KLHG SSLENAKQR.
dcl2_arth_42563454   SFKYYQHIKI PSPKRASLVE KLERLTIKHR LSLGTLDLNS STVDSVEKR.
dcl1_arth_15223286   IVVEYDKAAT MWSLHETIKQ MIAAVEEAAQ ASSRKSKWQF MGARDAGAKD
orsa_34902240        VVVQYDKAAT LWSLHEQIKQ MESTVEEAAL SSSKRTKWQF MGARDAGSRD
orsa_56785369        MCRYYDSKPV CFEDLSEELG VLCSKYDALI TELQNKRSDM YKDADDITKE
dcl3_arth_15229816   GPILYNPSPS CSLELKEKLE TSHLKFDASL RRLQELGKDS FLNMDNKFET
scpo_63054443        YVMYSNKLVV PPSDSIIKKC EETLQGCKLI S......... ..........
necr_28925221        MLVVSYGDSG TDPTPTDLMT RFLEAYHRLD ISKDPDVLLL KAQR......
teth_50897083        YQYIESNNIK GFDQADKVLY ELQEQYPELK ELYKQLQALS RLDN......

                     351                                                400
Analysis_1           .......... .......... .......... .......... ..........
dcr_hs_11024680      .......... .......... ....ERDSTL ISKQILSDCR AVLVVLGPWC
dog_73963940         .......... .......... ....ERDSTL ISKQILSDCR AVLVVLGPWC
cow_42733596         .......... .......... ....ERDSTL ISKQILSDCR AVLVVLGPWC
mus_22507359         .......... .......... ....ERDSTL ISKQILSDCR AVLVVLGPWC
rat_34867687         .......... .......... ....ERDSTL ISKQILSDCR AVLVVLGPWC
chick_50748656       .......... .......... ....ERDSTL ISKQILSDCR AVLVVLGPWC
dare_68387468        .......... .......... ....DRDPTF ISKQVLNDCR AVLTVLGPWC
fugu1                .......... .......... ....DHNPTF ISKQVLADCL AVLQVLGPWC
ciona_AABS01000253.1 .......... .......... .......... GALEWLNSCQ VKLQFVAPKV
stpu_72059370        .......... .........E LVDCKRDPVL PARQALMECL STLRTIGPLG
drps_54637856        .......... ......QFME DLKDIPDPKL DPLNVIDSLL VVLHEMGPWC
dcr1_drme_17738129   .......... ......QFMD ELKDIPDPKV DPLNVINSLL VVLHEMGPWC
aeae_57236094        .......... ......EFLE ELKNIPDPRA DPLKFLHEFL AVLEEMGPWC
anga_29424049        DKPDTDGEPE KDEENDDLRR ELKSIPDPTV GPLSYLKQYL ELLDEFGPWG
ceel_17552834        .......... .......... ..DLDLDPRR PIKDSLKTTR AVFRQLGPWA
cebr_39587406        .......... .......... ..DLDLDPRR SIRDSLKTTK AVLRQLGPWA
drps_54635806        .......... ........GL STLRDPHKKG YIKTLLNDFQ YQLENYGVYA
dcr2_drme_22026807   .......... ........SL QCLRDPSKKS FVKQLFNDFL YQMKEYGIYA
anga_231206249       .......... ........TL QKSFCKPLK. EVKRALTEFK HQLEEHGMYA
dcl4_arth_76365064   RL........ .......... .......... .LKRSHDNLI YTLLNLGLWG
orsa_50926364        .......... .......... .......... .LWRLHENII FCLQELGSFG
orsa_50399921        .......... .......... .......... .ISKLHHTFV YCLYNLGVWL
dcl2_arth_42563454   .......... .......... .......... .LLRISSTLT YCLDDLGILL
dcl1_arth_15223286   ELRQ...... ......VYGV SERTESDGAA NLIHKLRAIN YTLAELGQWC
orsa_34902240        ELRL...... ......VYGV SERTESDGAA NLIQKLRAIN YALGELGQWC
orsa_56785369        SKR....... .......... .......... RLSKSIAKIC YCLDDVGLIC
dcl3_arth_15229816   YQK....... .......... .......... RLSIDYREIL HCLDNLGLIC
scpo_63054443        .......... .......... .......... ...RAVKTAL AETIDMGLWF
necr_28925221        .......... .......... .....TERAR EKLRQMITKK DTLAQKELRG
teth_50897083        .......... ........LA SKAFTQILRK IINLLEEYII ILIYQIGVYV

                     401                                                450
Analysis_1           .......... .......... .......... .......... ..........
dcr_hs_11024680      ADKVAGMMVR ELQKYIK... .......... HEQEELHRKF LLFTDTFLRK
dog_73963940         ADKVAGMMVR ELQKYIK... .......... HEQEELHRKF LLFTDTFLRK
cow_42733596         ADKVAGMMVR ELQKHIK... .......... HEQEELHRKF LLFTDTFLRK
mus_22507359         ADKVAGMMVR ELQKYIK... .......... HEQEELHRKF LLFTDTLLRK
rat_34867687         ADKVAGMMVR ELQKYIK... .......... HEQEELHRKF LLFTDTLLRK
chick_50748656       ADKVAGMMVR ELQKYIK... .......... HEQEELHRKF LLFTDTFLRK
dare_68387468        ADKAAGIMVR ELQKYIK... .......... HEQEELNRKF LLFTDTILRK
fugu1                ADKAAGIMVR ELQKYIK... .......... HEQEELSRKF LLFTDTILRK
ciona_AABS01000253.1 HRLIQ..VLK EYKPVVE... .......... GEE....KQN TSFKYNNRYV
stpu_72059370        VKILIPMLVR EILKLEK... .......... HEFLDVHLLF LQHATTQLRM
drps_54637856        TQRAAHHFYQ SNEKLKV... .......... KTPHERHYLL YCLVSTALVQ
dcr1_drme_17738129   TQRAAHHFYQ CNEKLKV... .......... KTPHERHYLL YCLVSTALIQ
aeae_57236094        ADRAALAMIV QIEKQKI... .......... KTPYERHFLL LCLVSTVFVQ
anga_29424049        ADRGALELLT TIDQEKV... .......... KVPYDRHFLL FCMVYTTLLQ
ceel_17552834        AWRTAQVWEK ELGKIIKS.. .......... QVLPDKTLRF LNMAKTSMIT
cebr_39587406        AWKTTQMWEK ELSKLTKT.. .......... NILPEKALTF LNLARTTMIT
drps_54635806        AAMAIVSVIL EFEIKLH... .......... QSETLALTHI YKLAICMCNR
dcr2_drme_22026807   ASIAIISLIV EFDIKRR... .......... QAETLSVKLM HRTALTLCEK
anga_231206249       GSLAILAVIV QLEVSKR... .......... QSPCDKARQV YRSAISFCES
dcl4_arth_76365064   AIQAAKIQLN SDHN...... .......VQD E.PVGKN.PK SKICDTYLSM
orsa_50926364        ALQAARTFLS FDGD...... .......KLD RREVDLNGST SSFAHHYLNG
orsa_50399921        AAKAAEVQSY EENS...... ........LS FWGETLDKNV EGFIRNYSEE
dcl2_arth_42563454   AQKAAQSLSA SQND...... ........SF LWGE.LNMFS VALVKKFCSD
dcl1_arth_15223286   AYKVGQSFLS ALQSDERVN. FQVDVKFQES YLSEVVSLLQ CELLEGAAAE
orsa_34902240        AYKVAQSFLT ALQNDERAN. YQVDVKFQES YLKKVVDLLH CQLTEGAAMK
orsa_56785369        ASEATKICIE RGQEKGWLKE VVDATDQQTD ANGSRLFAEN SALHMKFFEE
dcl3_arth_15229816   AHLAAEVCLE K......... .ISDTKEESE T.....YKEC SMVCKEFLED
scpo_63054443        GEQVWLYLVD FVETKRLK.. .......... ..KKALGKQL SDDEELAIDR
necr_28925221        VYNRALLVRR EIGPWAADY. .......... YLTRTVSHML AELERGEPPA
teth_50897083        VQFFIFDILQ ELKGVNITAP ....KTLCMK QQLEDILQQF YEIFRAKYNN

                     451                                                500
Analysis_1           .......... .......... .......... .......... ..........
dcr_hs_11024680      IHALCEEHFS P......... .......... .......... .ASLDLKFVT
dog_73963940         IHALCEEHFS P......... .......... .......... .ASLDLKFVT
cow_42733596         IHALCEEHFS P......... .......... .......... .ASLDLKFVT
mus_22507359         IHALCEEYFS P......... .......... .......... .ASLDLKYVT
rat_34867687         IHALCEEYFS P......... .......... .......... .ASLDLKYVT
chick_50748656       IHALCEEHFS P......... .......... .......... .ASLDLKFVT
dare_68387468        IHALCEEHFS P......... .......... .......... .ASLDLKFVT
fugu1                VHALCEEHFS P......... .......... .......... .TSLDLKFVT
ciona_AABS01000253.1 LFYLEEDDCH L......... .......... .......... .LSLG.....
stpu_72059370        VERICDNALR EGG....... .......... .......... .NFYDLKFLT
drps_54637856        LHSLCDHTFQ KQLGG..... .......... .........D PRQTIERYSS
dcr1_drme_17738129   LYSLCEHAFH RHLGSGS... .......... .........D SRQTIERYSS
aeae_57236094        IRSHCDQIFQ QYSNE..... .......... .......... .KEKIQAHST
anga_29424049        ARATVASVFA QHDTE..... .......... .......... .LERIKRYST
ceel_17552834        IKRLLEPEMK KIKS...... .......... .......... .IEALRPYVP
cebr_39587406        IKRLLEPEMR EVRS...... .......... .......... .LADLQKFVP
drps_54635806        INHMLKKKLR DLVDDDTEP. .......... .....DDAVH TEETIINFST
dcr2_drme_22026807   IRHLLVQKLQ DMTYDDD... .......... .....DDNVN TEEVIMNFST
anga_231206249       IRHELVEAMS GLR....... .......... .......... GTHQILSFSS
dcl4_arth_76365064   AAEALSSGVA KDENASD... .......... .......LLS LAALKEPLFS
orsa_50926364        ATSILSR.NK TDGSHAG... .......... .......SFD LEKLEEPFFS
orsa_50399921        VHRELSCFLK NGHIG..... .......... .......EKF PADSQDGILT
dcl2_arth_42563454   ASQEFLAEIP QGLNWS.... .......... ......VANI NGNAEAGLLT
dcl1_arth_15223286   KVAAEVGKP. ENGNAHDEME EGELPDDPVV SGGEHVDEVI GAAVADGKVT
orsa_34902240        SETSDVEMQN TEKHNTNDLE EGELPD.... SHGEHVDEVI GAAVADGKVT
orsa_56785369        ALHLIDKRLQ QGIDMLLNS. .......... ......ESGC VEAAKTGYIS
dcl3_arth_15229816   ILSTIGVYLP QDDKSLVDL. .......... ......QQNH LSAVISGHVS
scpo_63054443        LKIFVEDWKN NKYSDNGPR. .......... .......... IPVFDSTDVT
necr_28925221        QHRYIGEALR SIPIP..... .......... .......... AISKEPIQLS
teth_50897083        INNDLSNKSQ VLLSILSKS. .......... ......EGIS LIFCNSKVVV

                     501                                                550
Analysis_1           .......... .......... .......... .......... ..........
dcr_hs_11024680      PKVIKLLEIL RKYKPYE... .......... ...RQQFESV EWYNNRNQDN
dog_73963940         PKVIKLLEIL RKYKPYE... .......... ...RQQFESV EWYNNRNQDN
cow_42733596         PKVIKLLEIL RKYKPYE... .......... ...RQQFESV EWYNNRNQDN
mus_22507359         PKVMKLLEIL RKYKPYE... .......... ...RQQFESV EWYNNRNQDN
rat_34867687         PKVMKLLEIL RKYKPYE... .......... ...RQQFESV EWYNNRNQDN
chick_50748656       PKVIKLLEIL RKYKPYE... .......... ...RQQFESV EWYNNRNQDN
dare_68387468        PKVIRLLEIL HEYKPFE... .......... ...RQQFESV EWYNNRNQDN
fugu1                PKVLRLLEIL REYKPFE... .......... ...RQQFESV EWYNNRNQDN
ciona_AABS01000253.1 ....DMLLYI YIYKLFF... .......... ...HIYFS.. .....RNESD
stpu_72059370        PKVRRLLEVL SGFKPKE... .......... ...VSPEEKA QQSTNRERAN
drps_54637856        PKVKRLLQTL RCFKPEEGHG HGHGHGHGQA EVLRKMRHQV EQADFNKLSH
dcr1_drme_17738129   PKVRRLLQTL RCFKPEE... .....VHTQA DGLRRMRHQV DQADFNRLSH
aeae_57236094        PKVLRLLEIF RLFSPEG... .....TRNKE KAISEIFPGE PPDTCQSESC
anga_29424049        PKVRRLLEVL AWFGEQR... .....NRPKD RNQPATLHHH QQVHNQQRIL
ceel_17552834        QRVIRLFEIL ETFNPEFQ.. .......... .......... ..........
cebr_39587406        HRFVRIFEIL EMFQPGFQ.. .......... .......... ..........
drps_54635806        PKVQRFLHYV QKTFSGK... .......... .......... ..........
dcr2_drme_22026807   PKVQRFLMSL KVSFADK... .......... .......... ..........
anga_231206249       DQARKLLKYL EDSYRTA... .......... .......... ..........
dcl4_arth_76365064   RKLVQLIKIL SVFRLEP... .......... .......... ..........
orsa_50926364        NKFSVLINVL SRYGLQE... .......... .......... ..........
orsa_50399921        PKVHCLIRTL LQYRHMQ... .......... .......... ..........
dcl2_arth_42563454   LKTVCLIETL LGYSSLE... .......... .......... ..........
dcl1_arth_15223286   PKVQSLIKLL LKYQHTA... .......... .......... ..........
orsa_34902240        PRVQALIKIL LKYQHTE... .......... .......... ..........
orsa_56785369        PKLYELIQIF HSFSNSR... .......... .......... ..........
dcl3_arth_15229816   PKLKELFHLL DSFRGDK... .......... .......... ..........
scpo_63054443        DKVFKLLELL KATYRKS... .......... .......... ..........
necr_28925221        PKVQTLLKVL ASHQQDP... .......... .......... ..........
teth_50897083        KYVTKFIQSV FQNSNSD... .......... .......... ..........

                     551                                                600
Analysis_1           .......... .......... .......... .......... ..........
dcr_hs_11024680      YVSWS..... .......... .......... .......... .......DSE
dog_73963940         YVSWS..... .......... .......... .......... .......DSE
cow_42733596         YVSWS..... .......... .......... .......... .......DSE
mus_22507359         YVSWS..... .......... .......... .......... .......DSE
rat_34867687         YVSWS..... .......... .......... .......... .......DSE
chick_50748656       YVSWS..... .......... .......... .......... .......DSE
dare_68387468        YVSWS..... .......... .......... .......... .......DSE
fugu1                YVSWS..... .......... .......... .......... .......DSE
ciona_AABS01000253.1 YVSWWQ.... .......... .......... .......... .......DSD
stpu_72059370        KFASRRKAHR SHKD...... .......... ....IKNPRW RPIVPEDQDE
drps_54637856        ALETKCQVVD QLET...... .QATDARTLV ANLEHMLQHP EGKPLPRRNS
dcr1_drme_17738129   TLESKCRMVD QMDQ...... .PPTETRALV ATLEQILHTT ED....RQTN
aeae_57236094        QNLLEEIKLI DFKK...... .LIADVDVVT KSIDSITESI ANLKTSLKQI
anga_29424049        YCFCRNVECK ELEKSYHTFG AQIADVDERI KQLDGLLASV RKRTERLNLK
ceel_17552834        .......... .......... .......... .......... ..........
cebr_39587406        .......... .......... .......... .......... ..........
drps_54635806        .......... .......... .......... .......... ..........
dcr2_drme_22026807   .......... .......... .......... .......... ..........
anga_231206249       .......... .......... .......... .......... ..........
dcl4_arth_76365064   .......... .......... .......... .......... ..........
orsa_50926364        .......... .......... .......... .......... ..........
orsa_50399921        .......... .......... .......... .......... ..........
dcl2_arth_42563454   .......... .......... .......... .......... ..........
dcl1_arth_15223286   .......... .......... .......... .......... ..........
orsa_34902240        .......... .......... .......... .......... ..........
orsa_56785369        .......... .......... .......... .......... ..........
dcl3_arth_15229816   .......... .......... .......... .......... ..........
scpo_63054443        .......... .......... .......... .......... ..........
necr_28925221        .......... .......... .......... .......... ..........
teth_50897083        .......... .......... .......... .......... ..........

                     601                                                650
Analysis_1           .......... .......... .......... .......... ..........
dcr_hs_11024680      DDDEDEEIEE ...KEKPET. .......... .......... ....NFPSPF
dog_73963940         DDDEDEEIEE ...KEKPET. .......... .......... ....NFPSPF
cow_42733596         DDEEDEEIEE ...KEKPET. .......... .......... ....NFPSPF
mus_22507359         DDDDDEEIEE ...KEKPET. .......... .......... ....NFPSPF
rat_34867687         DDDDDEEIEE ...KEKPET. .......... .......... ....NFPSPF
chick_50748656       DDDEDEEIEE ...KEKPET. .......... .......... ....NFPSPF
dare_68387468        DDDEDEEAEA ...KEKTEA. .......... .......... ....NFPSPF
fugu1                DEDEDEDVEA ...KERPEA. .......... .......... ....NFPSPF
ciona_AABS01000253.1 AEDEDADMME GKKEEKEDE. .......... .......... ....NHPSLF
stpu_72059370        DEVSDEEEEE EEDEEDVGL. .......... .......... ....QQTGRS
drps_54637856        HRPQLPAAAA ATAQAQSSPA KGKHSVNPHN RVRRRVYTR. .RHNRDQHDG
dcr1_drme_17738129   RSAARVTPTP TPAHAKPKPS SGANTAQP.. RTRRRVYTR. .RHHRDHNDG
aeae_57236094        SEPSIAEADV ATQSKKLRSP TKNGIRQLRQ RRKPGMPNRP YRSNYYNQND
anga_29424049        HKVVDNASAE GGGTLGVQSP RHGHESRANN FRRKRFAGGG .HSHHRSNDT
ceel_17552834        .......... ...KERMKL. .......... .......... ........EK
cebr_39587406        .......... ...TERLRK. .......... .......... ........EK
drps_54635806        .......... .......... .......... .......... .........N
dcr2_drme_22026807   .......... .......... .......... .......... .........D
anga_231206249       .......... .......... .......... .......... .........E
dcl4_arth_76365064   .......... .......... .......... .......... ..........
orsa_50926364        .......... .......... .......... .......... ..........
orsa_50399921        .......... .......... .......... .......... ..........
dcl2_arth_42563454   .......... .......... .......... .......... ..........
dcl1_arth_15223286   .......... .......... .......... .......... ..........
orsa_34902240        .......... .......... .......... .......... ..........
orsa_56785369        .......... .......... .......... .......... ..........
dcl3_arth_15229816   .......... .......... .......... .......... ..........
scpo_63054443        .......... .......... .......... .......... ..........
necr_28925221        .......... .......... .......... .......... ..........
teth_50897083        .......... .......... .......... .......... .........Q

                     651                                                700
Analysis_1           .....***** ********** *****..... .......... ..........
dcr_hs_11024680      TNILCGIIFV ERRYTAVVLN RLIKEAGKQD PELAYIS... .SNFITG..H
dog_73963940         TNILCGIIFV ERRYTAVVLN RLIKEAGKQD PELAYIS... .SNFITG..H
cow_42733596         TNILCGIIFV ERRYTAVVLN RLIKEAGKQD PELAYIS... .SNFITG..H
mus_22507359         TNILCGIIFV ERRYTAVVLN RLIKEAGKQD PELAYIS... .SNFITG..H
rat_34867687         TNILCGIIFV ERRYTAVVLN RLIKEAGKQD PELAYIS... .SNFITG..H
chick_50748656       TNILCGIIFV ERRYTAVVLN RLIKEAGKQD PELAYIS... .SNFITG..H
dare_68387468        TNILCGIIFV ERRYTAVVLN RLIKEAGKQD PELAYIS... .SNFITG..H
fugu1                TNILCGIIFV ERRYTAVVLN RLIKEAGKQD PELAYIS... .SNFITG..H
ciona_AABS01000253.1 INTLCGIVFV EERYVAMMLQ RLLRELSKED KNLKHVS... .SSHLT...P
stpu_72059370        TTNLCGIIFV EQRYTAVVMS RLFKKLSKRD PNLHFLL... .CSCIAMGSG
drps_54637856        GDTLCALIYC NQNHTARVLF ELLAEMGKRD ADLKFLR... .CQYTTD..R
dcr1_drme_17738129   SDTLCALIYC NQNHTARVLF ELLAEISRRD PDLKFLR... .CQYTTD..R
aeae_57236094        PDALCALIFC NSKFIAKILY SLFYESIRSD PQLAYIN... .VQYTVD..K
anga_29424049        TDALCGLIFC NNRAMARILY VLLYEVSRSQ REFEFIS... .PQYTVD..K
ceel_17552834        AEHLSAIIFV DQRYIAYSLL LMMRHIKSWE PKFKFVN... .PDYVVG...
cebr_39587406        PENLSAIIFV DQRYIAYSLH IMIKAIRSWE PKFKFLN... .SDYVVG...
drps_54635806        AKDICCLVFV ERRYTSKCIY QLLKKFIAAI PALRD..... ..VLVPQFMV
dcr2_drme_22026807   PKDICCLVFV ERRYTCKCIY GLLLNYIQST PELRN..... ..VLTPQFMV
anga_231206249       DKNKQALVFV KRRFTAKVLY HLIRIYFHCL SKRDNEDELV EPIVKPDFIV
dcl4_arth_76365064   ..HMKCIIFV NRIVTARTLS CILNNLELLR S.WKSDF... ..........
orsa_50926364        ..NMKCIVFV KRITVARAIS NILQNLKCLE F.WKCEF... ..........
orsa_50399921        ..DLRCIVFV ERVITSIVLE HLLSSIHQMS G.WNVKH... ..........
dcl2_arth_42563454   ..NIRCIIFV DRVITAIVLE SLLAEILPNC NNWKTKY... ..........
dcl1_arth_15223286   ..DFRAIVFV ERVVAALVLP KVFAELPSLS FIRCASM... ..........
orsa_34902240        ..DFRAIIFV ERVVTALVLP KVLAELPSLS FIRCASL... ..........
orsa_56785369        ..HARCLIFV DRKITARVID RMIKKIGHLA H.FTVSF... ..........
dcl3_arth_15229816   ..QKQCLILV ERIITAKVIE RFVKKEASLA Y.LNVLY... ..........
scpo_63054443        .DSVRTVIFV ERKATAFTLS LFMKTLNLPN IRAHSFIG.. ..........
necr_28925221        ....VGIVFV KERVMVSIVT HIISTHPLTK DRYRTASMIG ..........
teth_50897083        KCCEYIMGQT SQNKKDEEDD NNLKIINSIN PYEIQNLKSQ SVQQAQNIIQ

                     701                                                750
Analysis_1           .......... .......... .********* ********** **********
dcr_hs_11024680      GIGKNQPRNK QMEAEFRKQE EVLRKFRAHE TNLLIATSIV EEGVDIPKCN
dog_73963940         GIGKNQPRNK QMEAEFRKQE EVLRKFRAHE TNLLIATSIV EEGVDIPKCN
cow_42733596         GIGKNQPRNK QMEAEFRKQE EVLRKFRAHE TNLLIATSIV EEGVDIPKCN
mus_22507359         GIGKNQPRSK QMEAEFRKQE EVLRKFRAHE TNLLIATSVV EEGVDIPKCN
rat_34867687         GIGKNQPRSK QMEAEFRKQE EVLRKFRAHE TNLLIATSVV EEGVDIPKCN
chick_50748656       GIGKNQPRNK QMEVEFRKQE EVLRKFRAHE TNLLIATSIV EEGVDIPKCN
dare_68387468        SIGKNQPRNK QMEVEFRKQE EVLRKFRAHE TNLLIATSIV EEGVDIPKCN
fugu1                SIGKYQLRNK QMEVEFRKQE EVLRKFRAHE TNLLIATSIV EEGVDIPKCN
ciona_AABS01000253.1 GVEGERRGVD PASMDQSKQE EVLRKFRSHE SNLLICTGDL EDCAYMPKCN
stpu_72059370        RLGTTKKSAI QVQNQRRKHE EVLRKFRRRE VNVLVATSSV EDGVELPRCN
drps_54637856        VAD.PTTEPK EAELEHRRQE EVLKRFRMHD CNVLIGTSVL EEGIDVPKCN
dcr1_drme_17738129   VAD.PTTEPK EAELEHRRQE EVLKRFRMHD CNVLIGTSVL EEGIDVPKCN
aeae_57236094        TAD.PIKDPK EAEIEHRKQE EVLKRFRMHE CNLLIGTSVL EEGIDLPKCN
anga_29424049        VATNPQNCLK QTTIEHRKQE EVLKRFRMHE CNLLIGTSVL EEGIELPKCN
ceel_17552834        .ASGRNLASS DSQGLHKRQT EVLRRFHRNE INCLIATSVL EEGVDVKQCN
cebr_39587406        .ASGQNLANS DNQGLHKRQT DTLRRFHKSE INVLIATSVL EEGVDVKQCN
drps_54635806        GR.NSVTADC ESVLERKWQK SAIHQFKDGE ANLMVCSSVL EEGIDVKACN
dcr2_drme_22026807   GR.NNISPDF ESVLERKWQK SAIQQFRDGN ANLMICSSVL EEGIDVQACN
anga_231206249       GANAALEESI DAILVVREDR RVIENFRKRK INVLCATNVL EEGIDLQMCN
dcl4_arth_76365064   ...LVGLSSG LKSMSRRSME TILKRFQSKE LNLLVATKVG EEGLDIQTCC
orsa_50926364        ...LVGCHSG SKNMSRNKMD AIVQRFSSGE VNLLVATSVG EEGLDIQTCC
orsa_50399921        ...MAGSRPG LLSQSRKNHT EIVESFRKGK VHIIIATQIL EEGLDVPSCN
dcl2_arth_42563454   ...VAGNNSG LQNQTRKKQN EIVEDFRRGL VNIIVATSIL EEGLDVQSCN
dcl1_arth_15223286   ...IGHNNS. .QEMKSSQMQ DTISKFRDGH VTLLVATSVA EEGLDIRQCN
orsa_34902240        ...IGHNNN. .QEMRACQMQ DTISKFRDGR VTLLVATSVA EEGLDIRQCN
orsa_56785369        ...LTGGRSS VDALTPKMQK DTLDSFRSGK VNLLFTTDVA EEGIHVPECS
dcl3_arth_15229816   ...LTENNPS TNVSAQKMQI EIPDLFQHGK VNLLFITDVV EEGFQVPDCS
scpo_63054443        ...HGPSDQG EFSMTFRRQK DTLHKFKTGK YNVLIATAVA EEGIDVPSCN
necr_28925221        TASVPGKARN HMDMTKKEDM TSLEGFRLGR FNLLVATSVL EEGIDVPICN
teth_50897083        QEKQFSIKFY ALKQKYSEQQ KIVERFRNKQ FKILVSTSVV EEGFDIPSCN

                     751                                                800
Analysis_1           ...******* ********** ********** *******... ..........
dcr_hs_11024680      ...LVVRFDL PTEYRSYVQS KGRARAPISN YIMLADTDK. ..........
dog_73963940         ...LVVRFDL PTEYRSYVQS KGRARAPISN YIMLADTDK. ..........
cow_42733596         ...LVVRFDL PTEYRSYVQS KGRARAPISN YVMLADTDK. ..........
mus_22507359         ...LVVRFDL PTEYRSYVQS KGRARAPISN YVMLADTDK. ..........
rat_34867687         ...LVVRFDL PTEYRSYVQS KGRARAPISN YVMLADTDK. ..........
chick_50748656       ...LVVRFDL PTEYRSYVQS KGRARAPISN YIMLADTDK. ..........
dare_68387468        ...LVVRFDL PTEYRSYVQS KGRARAPVSN YIMLADSER. ..........
fugu1                ...LVVRFDL PTEYRSYVQS KGRARAPVSN YIMLADSER. ..........
ciona_AABS01000253.1 ...LIMRFDV PKSYRSYAES KSRARAQTSA YVMLVRETE. ..........
stpu_72059370        GCNLVVRFDR PTSYQSYMQS KAKARAPTSH YLMLIYEPD. ..........
drps_54637856        ...LVVRWDP PTTYRSYVQC KGRARAAPAY HVILVAPRYT SPAIG..VVQ
dcr1_drme_17738129   ...LVVRWDP PTTYRSYVQC KGRARAAPAY HVILVAPSYK SPTVG..SVQ
aeae_57236094        ...LVIRWNE PVSYRSYVQC KGRARASTAY HILFVTPKSD AQNCANLCED
anga_29424049        ...LVIRWNS PANYRSYAQC KGRAKAPGAY HVLFVTPENA ASRNE.....
ceel_17552834        ...LVIKFDR PLDMRSYVQS KGRARRAGSR YVITVEEKD. ..........
cebr_39587406        ...VVIKFDR PLDMRSYVQS KGRARKPGST YVVLVDQKD. ..........
drps_54635806        ...YVLILDP IKTFNMYVQT KGRARSKDAQ FVLFSSDLD. ..........
dcr2_drme_22026807   ...HVFILDP VKTFNMYVQS KGRARTTEAK FVLFTADKE. ..........
anga_231206249       ...MVIMYDA PLSYASFMQS KGRARMKTST YLMMTPAAD. ..........
dcl4_arth_76365064   ...LVIRYDL PETVTSFIQS RGRARMPQSE YAFLVDSGN. ..........
orsa_50926364        ...LVVRFDL PETVASFIQS RGRARMTKSK YVVLLEREN. ..........
orsa_50399921        ...LVIRFDP SATVCSFIQS RGRARMENSD YLLLVGRGD. ..........
dcl2_arth_42563454   ...LVIRFDP ASNICSFIQS RGRARMQNSD YLMMVER... ..........
dcl1_arth_15223286   ...VVMRFDL AKTVLAYIQS RGRARKPGSD YILMVERGN. ..........
orsa_34902240        ...VVIRFDL AKTVLAYIQS RGRARKPGSD YILMLERGN. ..........
orsa_56785369        ...CVIRFDL PRTTRSYVQS RGRARQEDSQ YILMIERGN. ..........
dcl3_arth_15229816   ...CMVCFDL PKTMCSYSQS QKHAKQSNSK SIMFLERGN. ..........
scpo_63054443        ...LVIRFNI CRTVTQYVQS RGRARAMASK FLIFLNTEE. ..........
necr_28925221        ...LVICFDE PSNIKSFIQR RGRAREVSST LYLMVQNAS. ..........
teth_50897083        ...IVIAFSK IISQRQYIQM KGRARAENSK FYALVAVYNN N.........

                     801                                                850
Analysis_1           .......... .......... .......... .......... ..........
dcr_hs_11024680      .......... .......... .......... .......... ..........
dog_73963940         .......... .......... .......... .......... ..........
cow_42733596         .......... .......... .......... .......... ..........
mus_22507359         .......... .......... .......... .......... ..........
rat_34867687         .......... .......... .......... .......... ..........
chick_50748656       .......... .......... .......... .......... ..........
dare_68387468        .......... .......... .......... .......... ..........
fugu1                .......... .......... .......... .......... ..........
ciona_AABS01000253.1 .......... .......... .......... .......... ..........
stpu_72059370        .......... .......... .......... .......... ..........
drps_54637856        LTDKSHRFIC GAGGGAADST EVDSDSDDSA MPNSLGSDPY TFGTARGTVK
dcr1_drme_17738129   LTDRSHRYIC ATG....DTT EADSDSDDSA MPNSSGSDPY TFGTARGTVK
aeae_57236094        LSERMNHYIC EKS....... .......... ........IA KLNTVNEDCE
anga_29424049        .......... .......... .......... .......... ...QQEDMAS
ceel_17552834        .......... .......... .......... .......... ..........
cebr_39587406        .......... .......... .......... .......... ..........
drps_54635806        .......... .......... .......... .......... ..........
dcr2_drme_22026807   .......... .......... .......... .......... ..........
anga_231206249       .......... .......... .......... .......... ..........
dcl4_arth_76365064   .......... .......... .......... .......... ..........
orsa_50926364        .......... .......... .......... .......... ..........
orsa_50399921        .......... .......... .......... .......... ..........
dcl2_arth_42563454   .......... .......... .......... .......... ..........
dcl1_arth_15223286   .......... .......... .......... .......... ..........
orsa_34902240        .......... .......... .......... .......... ..........
orsa_56785369        .......... .......... .......... .......... ..........
dcl3_arth_15229816   .......... .......... .......... .......... ..........
scpo_63054443        .......... .......... .......... .......... ..........
necr_28925221        .......... .......... .......... .......... ..........
teth_50897083        .......... .......... .......... .......... ..........

                     851                                                900
Analysis_1           .......... .......... .......... .......... ..........
dcr_hs_11024680      .......... .......... .......... .......... ..........
dog_73963940         .......... .......... .......... .......... ..........
cow_42733596         .......... .......... .......... .......... ..........
mus_22507359         .......... .......... .......... .......... ..........
rat_34867687         .......... .......... .......... .......... ..........
chick_50748656       .......... .......... .......... .......... ..........
dare_68387468        .......... .......... .......... .......... ..........
fugu1                .......... .......... .......... .......... ..........
ciona_AABS01000253.1 .......... .......... .......... .......... ..........
stpu_72059370        .......... .......... .......... .......... ..........
drps_54637856        ILNPEVFSSV PPMACEIK.. EIQDETPAIA .MDSSNSSDE AVSLNNTPPS
dcr1_drme_17738129   ILNPEVFSKQ PPTACDIKLQ EIQDELPAAA QLDTSNSSDE AVSMSNTSPS
aeae_57236094        ILDDKVEETN P......... .......... ...NSKQTCC VEMHSNSNEF
anga_29424049        IEDVSLDGMI P......... .......... .........E GPKDDNTRET
ceel_17552834        .......... .......... .......... .......... ..........
cebr_39587406        .......... .......... .......... .......... ..........
drps_54635806        .......... .......... .......... .......... ..........
dcr2_drme_22026807   .......... .......... .......... .......... ..........
anga_231206249       .......... .......... .......... .......... ..........
dcl4_arth_76365064   .......... .......... .......... .......... ..........
orsa_50926364        .......... .......... .......... .......... ..........
orsa_50399921        .......... .......... .......... .......... ..........
dcl2_arth_42563454   .......... .......... .......... .......... ..........
dcl1_arth_15223286   .......... .......... .......... .......... ..........
orsa_34902240        .......... .......... .......... .......... ..........
orsa_56785369        .......... .......... .......... .......... ..........
dcl3_arth_15229816   .......... .......... .......... .......... ..........
scpo_63054443        .......... .......... .......... .......... ..........
necr_28925221        .......... .......... .......... .......... ..........
teth_50897083        .......... .......... .......... .......... ..........

                     901                                                950
Analysis_1           .......... .......... .......... .......... ..........
dcr_hs_11024680      .......... .......... .......... .......... ....IKSFEE
dog_73963940         .......... .......... .......... .......... ....IKSFEE
cow_42733596         .......... .......... .......... .......... ....IKSFEE
mus_22507359         .......... .......... .......... .......... ....IKSFEE
rat_34867687         .......... .......... .......... .......... ....IKSFEE
chick_50748656       .......... .......... .......... .......... ....IKSFEE
dare_68387468        .......... .......... .......... .......... ....TKTFQE
fugu1                .......... .......... .......... .......... ....TKVFKE
ciona_AABS01000253.1 .......... .......... .......... .......... ....KSHFME
stpu_72059370        .......... .......... .......... .......... ....VQLFLG
drps_54637856        ESQSSGDPKI PRKRFQCEVP PAEGAEAKP. .EANTSAVDG LASTTKALVH
dcr1_drme_17738129   ESSTEQKS.. ..RRFQCELS SLTEPEDTSD TTAEIDTAHS LASTTKDLVH
aeae_57236094        ESSHKLN... .......... .......... .......MLV MENCTNEMIE
anga_29424049        IDDQDR.... .......... .......... ........RM IETATDAMIE
ceel_17552834        .......... .......... .......... .......... ..........
cebr_39587406        .......... .......... .......... .......... ..........
drps_54635806        .......... .......... .......... .......... ....RIKTNQ
dcr2_drme_22026807   .......... .......... .......... .......... ....REKTIQ
anga_231206249       .......... .......... .......... .......... ....LQQFAK
dcl4_arth_76365064   .......... .......... .......... .......... .....EKEMD
orsa_50926364        .......... .......... .......... .......... .....QSHEK
orsa_50399921        .......... .......... .......... .......... .....VEAQT
dcl2_arth_42563454   .......... .......... .......... .......... ..........
dcl1_arth_15223286   .......... .......... .......... .......... .....VSHAA
orsa_34902240        .......... .......... .......... .......... .....ISHET
orsa_56785369        .......... .......... .......... .......... .....VKQND
dcl3_arth_15229816   .......... .......... .......... .......... .....PKQRD
scpo_63054443        .......... .......... .......... .......... ....LLIHER
necr_28925221        .......... .......... .......... .......... ........SE
teth_50897083        .......... .......... .......... .......... ..KIKLQNHQ

                     951                                               1000
Analysis_1           .......... .......... .......... .......... ..........
dcr_hs_11024680      DLKTYKAIE. .......... .......... .......... ......KILR
dog_73963940         DLKTYKAIE. .......... .......... .......... ......KILR
cow_42733596         DLKTYKAIE. .......... .......... .......... ......KILR
mus_22507359         DLKTYKAIE. .......... .......... .......... ......KILR
rat_34867687         DLKTYKAIE. .......... .......... .......... ......KILR
chick_50748656       DLKTYKAIE. .......... .......... .......... ......KILR
dare_68387468        DLKTYKAIE. .......... .......... .......... ......KILR
fugu1                DLSTYKAIE. .......... .......... .......... ......KILR
ciona_AABS01000253.1 KLQEYKKIE. .......... .......... .......... ......KVI.
stpu_72059370        DVQCYQEFER EQEMLRLNVV GCLLSRAQVC LLPVRFAKKK AKKPQKVKVL
drps_54637856        QMAQYREIE. .......... .......... .......... ......QMLL
dcr1_drme_17738129   QMAQYREIE. .......... .......... .......... ......QMLL
aeae_57236094        KIAIYMEIE. .......... .......... .......... ......KLLL
anga_29424049        QVAIYREVE. .......... .......... .......... ......KLLL
ceel_17552834        .......... .......... .......... .......... ..........
cebr_39587406        .......... .......... .......... .......... ..........
drps_54635806        QINQYRQAHT .......... .......... .......... ...DIGEYLK
dcr2_drme_22026807   QIYQYRKAHN .......... .......... .......... ...DIAEYLK
anga_231206249       RMKLYRDIEN .......... .......... .......... ...RLKEELV
dcl4_arth_76365064   LIENFKVNED .......... .......... .......... ...RMNLEIT
orsa_50926364        LLNGYIAGES .......... .......... .......... ...IMNEEID
orsa_50399921        NAEKFLASGQ .......... .......... .......... ...IMREESL
dcl2_arth_42563454   .......... .......... .......... .......... ....MREESL
dcl1_arth_15223286   FLRNARNSEE .......... .......... .......... ...TLRKEAI
orsa_34902240        FLRNARNSEE .......... .......... .......... ...TLRKEAM
orsa_56785369        LISAIVRSET .......... .......... .......... ...SMVKIAS
dcl3_arth_15229816   HLHDLMRREV .......... .......... .......... ...LIQ....
scpo_63054443        ILHEEKN... .......... .......... .......... ....LKFALS
necr_28925221        SATDWHNLER .......... .......... .......... .....LMKER
teth_50897083        IVSDQIKQEY YS........ .......... .......... ...LSLLTQK

                     1001                                              1050
Analysis_1           .......... .......... .......... .......... ..........
dcr_hs_11024680      NKCSKSVDTG ETDIDPVMDD DDVFPPYVLR P........D DGGPRVTINT
dog_73963940         NKCSKSVDTG ETDIEPVVDD DDVFPPYVLR P........D DGGPRVTINT
cow_42733596         NKCSKSVDTG EADTEPVVDD DDVFPPYVLR P........E DG.PRVTINT
mus_22507359         NKCSKSADGA EADVHAGVDD EDAFPPYVLR P........D DGGPRVTINT
rat_34867687         NKCSKSVDGA EADVHAVVDD DDVFPPYVLR P........D DGGPRVTINT
chick_50748656       NKCSKSVDTS ETETEPIVDD DDVFPPYVLR T........D ENSPRVTINT
dare_68387468        NKCSKSAECN DFELEPVTDD DNVLPPYVLR S........E DGGPRVTMNT
fugu1                NKCSKSVEVS EFEVEQVFDD DYIIPPYVLR S........E DGGPRVTVNT
ciona_AABS01000253.1 .......... .......... .......... .......... ..........
stpu_72059370        NRKSKGKTQP QEEVLDLLVA DKQMPAYIPK N........E EGSPRASMTT
drps_54637856        SKCANT.EPP EQEQQEAERF NSCLAAYRPK P......QLL TG.ASVDLST
dcr1_drme_17738129   SKCANT.EPP EQEQSEAERF SACLAAYRPK P......HLL TG.ASVDLGS
aeae_57236094        KKCENM.EPP ESNQQYADCF SHYLEPYRPL P......ETD ENSNSVRLSN
anga_29424049        AKCRNG.EPP DWELKHADCF NHCLEVYRPS SGGAVALQSN GTCASLWLGN
ceel_17552834        .......... .......... .......... .......... ..........
cebr_39587406        .......... .......... .......... .......... ..........
drps_54635806        DRVLDRAEPL MQEI.ADHFH ELIPPFINEK G......... ...AVLLPSS
dcr2_drme_22026807   DRVLEKTEPE LYEI.KGHFQ DDIDPFTNEN G......... ...AVLLPNN
anga_231206249       GKTINRPEPL ENDVRKELLD DLIPPFYTPF K......... ...AKLDALS
dcl4_arth_76365064   YRSSEETCP. ........RL DEELYKVHET G......... ...ACISGGS
orsa_50926364        SRTSNDMFD. ........CL EENIYQVDNT G......... ...ASISTAC
orsa_50399921        RLGSISCQP. ....LENTLC EDTYYRVEST R......... ...AIVTLNS
dcl2_arth_42563454   DHSLVPCPP. ....LPDD.S DEPLFRVEST G......... ...ATVTLSS
dcl1_arth_15223286   ERTDLSHLKD TSRLISIDAV PGTVYKVEAT G......... ...AMVSLNS
orsa_34902240        ERTDLSHLDG TSVLSPVDTS PGSMYQVEST G......... ...AVVSLNS
orsa_56785369        SRESGNLSPG .....FVPNE EINEYHVGTT G......... ...AKVTADS
dcl3_arth_15229816   DPEAPNLKS. ......CPPP VKNGHGVKEI G......... ...SMVIPDS
scpo_63054443        ELSNSNIFDS LVCEERERVT DDIVYEVGET G......... ...ALLTGLY
necr_28925221        YEDEMRQNAE LELLDDPRIG SYPVLEVEST G......... ...ARMTIRD
teth_50897083        QFSQEKEKHQ VNDEDDTSME NYENFIIPET N......... ...ANVNTFW

                     1051                                              1100
Analysis_1           .......... .......... .......... .......... ..........
dcr_hs_11024680      AIGHINRYCA RLPSDPFTHL APKCRTRELP DG........ ..TFYSTLYL
dog_73963940         AIGHINRYCA RLPSDPFTHL APKCRTRELP DG........ ..TFYSTLYL
cow_42733596         AIGHVNRYCA RLPSDPFTHL APKCRTRELP DG........ ..TFYSTLYL
mus_22507359         AIGHINRYCA RLPSDPFTHL APKCRTRELP DG........ ..TFYSTLYL
rat_34867687         AIGHINRYCA RLPSDPFTHL APKCRTRELP DG........ ..TFYSTLYL
chick_50748656       AIGHINRYCA RLPSDPFTHL APKCKTRELP DH........ ..TFYSTLYL
dare_68387468        AIGHVNRYCA RLPSDPFTHL APKCKTVEMN TG........ ..GYRSTLFL
fugu1                AIGHINRYCA RLPSDPFTHL APKCKTVEIQ SG........ ..LFQSRLYL
ciona_AABS01000253.1 ....IHRYCN RLPSDPFTHL SPRCEVVEVL NDG......D SPMFMCILQL
stpu_72059370        AIQIINRYCA KLPSDVFTHL TASCKMKERK GD.......V SPEFQATLQL
drps_54637856        AIALVNKYCA RLPSDTFTKL TALWRCAQSE RS.......G VTLYQYTLRL
dcr1_drme_17738129   AIALVNKYCA RLPSDTFTKL TALWRCTRNE RA.......G VTLFQYTLRL
aeae_57236094        AIQMVNKYCA KLPSDTFTKL TPLWRGAKTV RN.......G QELYQCTIRM
anga_29424049        AIQTLNKYCA KLPSDTFTKL TPIWRCATTV RK.......G RKLYQYTIRL
ceel_17552834        ....TAAYCS KLPSDIFTRL VPHNQIIPIE EN.......G VTKYCAELLL
cebr_39587406        ....VTAYCS KLPSDIFTRL VPHSRIIPVE DR.......G VTKYCAELLL
drps_54635806        ALILLHRYCQ SLPSDAFGFV EPWITLISWD QKRELFGTQA ASKEFVSIEL
dcr2_drme_22026807   ALAILHRYCQ TIPTDAFGFV IPWFHVLQED ERDRIFGVSA KGKHVISINM
anga_231206249       AIQLLNRYCM SMPRDLFTGS NVTWERID.. ........RS PTEIIVTVKL
dcl4_arth_76365064   SISLLYKYCS RLPHDEFFQP KPEFQFKPVD EFGG...... .....TICRI
orsa_50926364        SVSLLHCYCD NLPRDMFFTP SPVFFY..ID GIEG...... .....IICRL
orsa_50399921        SVPLIHFFCS KLPSDEYFNP LPRFDIDKAS G......... ......TCTL
dcl2_arth_42563454   SVSLIYHYCS RLPSDEYFKP APRFDVNKDQ G......... ......SCTL
dcl1_arth_15223286   AVGLVHFYCS QLPGDRYAIL RPEFSMEKHE KPGGH..... ...TEYSCRL
orsa_34902240        AVGLIHFYCS QLPSDRYSIL HPEFIMQKYE KPGGS..... ...VEYSCKL
orsa_56785369        SISIVYRYCE KLPQDKCYSP KPTFEFTHHD DGYV...... .......CTL
dcl3_arth_15229816   NITVS..... .......... .......... .......... ..........
scpo_63054443        AVSLLYNFCN TLSRDVYTRY YPTFTAQPCL SG........ ....WYCFEV
necr_28925221        ARSHLNHFCA KVSSRSRYLQ KEPYFVIRQV NPDPAS...P GRRTLLQATV
teth_50897083        VKEIVNQFCQ SFCYNSQLDN RFPIVFDCLI NERG...... ..QYLSLIIL

                     1101                                              1150
Analysis_1           .......... .......... .......... .......... ..........
dcr_hs_11024680      PINSPLRASI VGP....PMS CVRLAERVVA LICCEKLHKI GELDDHLMPV
dog_73963940         PINSPLRASI VGP....PMS CVRLAERVVA LICCEKLHKI GELDDHLMPV
cow_42733596         PINSPLRASI VGP....PMS CIRLAERVVA LICCEKLHKI GELDDHLMPV
mus_22507359         PINSPLRASI VGP....PMD SVRLAERVVA LICCEKLHKI GELDEHLMPV
rat_34867687         PINSPLRASI VGP....PMG CVRLAERVVA LICCEKLHKI GELDEHLMPV
chick_50748656       PINSPLRASI VGP....PMS CARLAERVVA LICCEKLHKI GELDDHLMPV
dare_68387468        PINSPLRVPV TGP....VMN CARLAEKAVA LLCCEKLHKI GELDDHLMPV
fugu1                PINSPLRIPV KGP....IMN CIRLAEKAVA LLCCEKLHKI GELDDHLMPV
ciona_AABS01000253.1 PINSHVREPV QGI....VMP TLQLAQQAVA METCKVLYEA GELDENLMPI
stpu_72059370        PINSPIRKPI TGP....WMK RKKWATMAVA VKAATILHKA GELNDYLQPM
drps_54637856        PINSPLKHDI VGL....PMT TQTLARRLAA LQACVELHKI GELDDQLQPI
dcr1_drme_17738129   PINSPLKHDI VGL....PMP TQTLARRLAA LQACVELHRI GELDDQLQPI
aeae_57236094        PINSPLKEDI VGL....PMP TEILARRMAA YTACRVLHKA GELDDSLQPI
anga_29424049        PINSPWKEDI L......... .......... .......... ..........
ceel_17552834        PINSPIKHAI VLKN...PMP NKKTAQMAVA LEACRQLHLE GELDDNLLPK
cebr_39587406        PINSPIKHAI ILKD...AMP NKKIAQMAVA LEACRQLHLK GELDDNLLPK
drps_54635806        PLSSSVRDIF YSD....PMT SVKAAKISAA FKTCIKLYST GELNERFLPV
dcr2_drme_22026807   PVNCMLRDTI YSD....PMD NVKTAKISAA FKACKVLYSL GELNERFVPK
anga_231206249       PLQSTVREVI HGQ....TMK NLKLAKQSAA FNACKRLFEV GELNMYLLPI
dcl4_arth_76365064   TLPANAPISE IESS...LLP STEAAKKDAC LKAVHELHNL GVLNDFLLPD
orsa_50926364        ILPPNAAFRQ ADGQ...PCL SKDEAKRDAC LKACVKLHKL GALTDFLLPG
orsa_50399921        HLPKSSPVQT VN.....VEG EGSILKETVC LKACQELHAI GALTDSLLP.
dcl2_arth_42563454   YLPKSCPVKE VK.....AEA NNKVLKQAVC LKACIQLHKV GALSDHLV..
dcl1_arth_15223286   QLPCNAPFEI LEGP...VCS SMRLAQQAVC LAACKKLHEM GAFTDMLLPD
orsa_34902240        QLPCNAPFEK LEGP...ICS SIRLAQQAVC LAACKKLHEM GAFTDTLLPD
orsa_56785369        ALPPSAVLQI LVGP...KAR NMHKAKQLVC LDACKKLHEL GALDDHLCLS
dcl3_arth_15229816   ..EEAASTQT MSDP...PSR NEQ....... LPPCKKLR.. ..LDNNLLQS
scpo_63054443        ELPKACKVPA AQGS...PAK SIRKAKQNAA FIMCLDLIRM GLIDKHLKP.
necr_28925221        HLPASLAPDL RRHESLWTWT SEKLAIMDAS FQAYKALYNA GLVNENLLPT
teth_50897083        PFQLQANIFM NLQK...LKF KKEDAQRCAF MQAVKSLLKN KYISNELRPR

                     1151                                              1200
Analysis_1           .......... .......... .......... .......... ..........
dcr_hs_11024680      GKETVK.... ....YEEELD LHDEEETSVP GRPGSTKRRQ CYPKA..IPE
dog_73963940         GKETVK.... ....YEEELD LHDEEETSVP GRPGSTKRRQ CYPKA..IPE
cow_42733596         GKETVK.... ....YEEELD LHDEEETSVP GRPGSTKRRQ CYPKA..IPE
mus_22507359         GKETVK.... ....YEEELD LHDEEETSVP GRPGSTKRRQ CYPKA..IPE
rat_34867687         GKETVK.... ....YEEELD LHDEEETSVP GRPGSTKRRQ CYPKA..IPE
chick_50748656       GKETVK.... ....YEEELD LHDEEETSVP GRPGSTKRRQ CYPKA..IPE
dare_68387468        GKETVK.... ....YEEELD LHDEEETSVP GRPGSTKRRQ CSPKAVKQP.
fugu1                GKETVK.... ....YEEELD LHDEEETSVP GRPGSTKRRQ CYPKAVNIPE
ciona_AABS01000253.1 GKETVK.... ....YAEELD PWKREVSSIT GRPGSTKKRQ TYNKD..VPQ
stpu_72059370        GKESIL.... ....KATDNA FNHLFADGQT .RPGTTKKRQ YYDKE..VAK
drps_54637856        GKEGFRALEP DWECFELEPE DEQIVQLSDE PRPGTTKRRQ YYYKR..IAS
dcr1_drme_17738129   GKEGFRALEP DWECFELEPE DEQIVQLSDE PRPGTTKRRQ YYYKR..IAS
aeae_57236094        GKESFRAFEA DWEDFELESN DAQIVIENSE PRPGTTKRRQ YYYKR..IAS
anga_29424049        .......... .......... .......... .......... .......IAS
ceel_17552834        GRESIAK... ...LLEHIDE EPDEYAPGIA AKVGSSKRKQ LYDKK..IAR
cebr_39587406        GRESIAK... ...LLEHIDD EPDEYAPGMT AKVGSSKRKQ LYDKK..IAR
drps_54635806        TLKDRVTAIA .DFHFDHWKK YSDDVIDTVN KQKLKPETQT TLKTS..CPT
dcr2_drme_22026807   TLKERVASIA .DVHFEHWNK YGDSVTATVN ..KADKSKDR TYKTE..CPL
anga_231206249       ATKDKVEELS .EQYFKLWRK MSDEPNPKQA G...TMKYVR GHKIV..YPE
dcl4_arth_76365064   SKDEIEDELS DDEFDFDNIK GEGCSRGDLY EMRVPVLFKQ ..........
orsa_50926364        P.GSRKNKVS VTNNSSNNKV EDDSLREELH EMLIPAVLKP ..........
orsa_50399921        .....ELDVP CDEEPDIVVE NKIEQPSYFP EEFVDNWR.. ..........
dcl2_arth_42563454   .......... ....PDMVVA ETVSQK.... .......... ..........
dcl1_arth_15223286   KGSGQDAEKA DQDDEGEPVP GTARHREFYP EGVADVLKGE WVSSGKEVCE
orsa_34902240        RGSG.EGEKT EQNDEGEPLP GTARHREFYP EGVADILRGE WILSGRDGYQ
orsa_56785369        ...VEDPVPE IVSKNKGTGI GTTKRKELHG TTRIHAWSGN ..........
dcl3_arth_15229816   N..GKEKVAS SKSKSSSSAA GSKKRKELHG TTCANALSGT ..........
scpo_63054443        .......... .......... .......... .......... ..........
necr_28925221        KVSDFLADLG .......... .......... .......... ..........
teth_50897083        HKSYKNFYFG .......... .......... .......... .........R

                     1201                                              1250
Analysis_1           .......... .......... .......... .......... ..........
dcr_hs_11024680      CLRDSYPRPD .QPCYLYVIG MVLTTPLPDE LNFRRRKLYP PEDTTRCFGI
dog_73963940         CLRDSYPKPD .QPCYLYVIG MVLTTPLPDE LNFRRRKLYP PEDTTRCFGI
cow_42733596         CLRESYPRPG .QPCYLYVIG MVLTTPLPDE LNFRRRKLYP PEDTTRCFGI
mus_22507359         CLRDSYPKPD .QPCYLYVIG MVLTTPLPDE LNFRRRKLYP PEDTTRCFGI
rat_34867687         CLRESYPKPD .QPCYLYVIG MVLTTPLPDE LNFRRRKLYP PEDTTRCFGI
chick_50748656       CLRDSYPKPD .QPCYLYVIG MVLTTPLPDE LNFRRRKLYP PEDTTRCFGI
dare_68387468        .......... ...CYLYVIG MVLTTPLPDE LNFRRRKLYP PEDTTRCFGI
fugu1                CLWDSYAVLD .QIYYLYVIG MVLTTPLPDE LNFRRRKLYP PEDTTRCFGI
ciona_AABS01000253.1 ILRSCLPQPD .INLFIYEIE MKIKNPLLDE LNVRRRKLFF PEETSRCFGI
stpu_72059370        CLQECLPQAD .QPCYLYSVD MSLASPLPDI LNIRERRLHR PEETQQCFGI
drps_54637856        EFCDCRPVAG .APCYLYFIK LTLQCPIPEE QNTRGRKIYP PEDAQQGFGI
dcr1_drme_17738129   EFCDCRPVAG .APCYLYFIQ LTLQCPIPEE QNTRGRKIYP PEDAQQGFGI
aeae_57236094        AFSECRPTIG .SKVYLYHIN MTLQCPIPEE QNTRGRKIYP PEDSPQGFGI
anga_29424049        VFNECRPDAE .TVAYLYHIR MELICPIPEE QNTRGRKIYA PEESAQGFGI
ceel_17552834        ALNESFVEAD .KECFIYAFE LERFREAELT LNPKRRKFED PFNYEYCFGF
cebr_39587406        ALNESLIEPD .KDCYIYAFE LECFREPEPV ANPKRRKFQN PTEYEYCFGF
drps_54635806        EFYDCRPRVG .EVCYAYEII LEPQFERNDY TEHIHDN... .MLSGRNFAL
dcr2_drme_22026807   EFYDALPRVG .EICYAYEIF LEPQFESCEY TEHMYLN... .LQTPRNYAI
anga_231206249       ETVGCTPQAD GEQCYVYIVR MRAHFDANTH LENVRIFQEL .YSSANNFGI
dcl4_arth_76365064   .KWDPSTSCV NLHSYYIMFV PHPADRIYKK FGFFMKSPLP VEAETMDIDL
orsa_50926364        .SGLKLDSLS NLHFYYVKFI PIPEDRRYQM FGLFVINPLP VEAETL....
orsa_50399921        ....SFSRLG IYYCYKISLE GCPKTASPTD ILLALKCDLG SDFTSSSFKL
dcl2_arth_42563454   .......... .......... .......... ..LGTRVVLE DDIGNTSFRL
dcl1_arth_15223286   SSKLFHLYMY NVRCVDFGSS KDPFLSEVSE FAILFGNELD AEVLSMSMDL
orsa_34902240        NSQFIKLYMY SVNCVNVGTS KDPFVTQLSN FAIIFGNELD AEVLSTTMDL
orsa_56785369        ..WVSKKTAL KLQSYKMNFV CDQAGQIYSE FVLLIDATLP DEVATLEIDL
dcl3_arth_15229816   ..WGENIDGA TFQAYKFDFC CNISGEVYSS FSLLLESTLA EDVGKVEMDL
scpo_63054443        .......... .......... .LDFRRKIAD LETLEEDELK DEGYIETYER
necr_28925221        ..DDPGHIWV KTQFDPWPEV AYAWQESSSL YSRRLTVLVP GVENPLEFEF
teth_50897083        GEDDYYVEYS DRYFAIIQKN MQEVFVGYLN GKKRQIVVYK KLYRQIVDEV

                     1251                                              1300
Analysis_1           .......... .......... .......... .......... ..........
dcr_hs_11024680      LTAKPIPQIP HFPVYTRSGE VTISIELKKS GFMLS..... .......LQM
dog_73963940         LTAKPIPQIP HFPVYTRSGE VTISIELKKS GFTLS..... .......LQM
cow_42733596         LTAKPIPQIP HFPVYTRSGE VTISIELKKS GFTLS..... .......LQM
mus_22507359         LTAKPIPQIP HFPVYTRSGE VTISIELKKS GFILS..... .......QQM
rat_34867687         LTAKPIPQIP HFPVYTRSGE VTISIELKKS GFTLS..... .......QQM
chick_50748656       LTAKPIPQIP HFPVYTRSGE VTISIELKKS GFTLS..... .......LQM
dare_68387468        LTAKPIPRIP HFPVYTRSGE VTISIELQKS GFSLS..... .......AEQ
fugu1                LTAKPIPQIP HFPVYTRSGE VTISIELQKS GFSLT..... .......AAQ
ciona_AABS01000253.1 LTTKPIPQIP GFPIFTRSGE ESAKLKFCRG FVQLS..... .......AQQ
stpu_72059370        ITSKQIPKVP GFPVYTRAGE LAVSIMLESD EIRLS..... .......SSQ
drps_54637856        LTMKRIPKLS AFSIFTRSGE VKVSLELAKE RVVLT..... .......PEQ
dcr1_drme_17738129   LTTKRIPKLS AFSIFTRSGE VKVSLELAKE RVILT..... .......SEQ
aeae_57236094        LTTKLIPKVS AFPIFTRSGE VKVALNLCDE RPILN..... .......QEQ
anga_29424049        LTTKLIPKIS SFPIFTRSGE VKVSLDLCPQ RVKLS..... .......AHQ
ceel_17552834        LSAKEIPKIP PFPVFLRQGN MKVRLIVAPK KTTVT..... .......AAQ
cebr_39587406        LSTKDIPKIP PFPLFLRQGN MEVRLTVAPE KTRVT..... .......EEQ
drps_54635806        LLRKQLPPLS KMPLFCNQGP LHVQVREHPR ELVIA.S... .......AEQ
dcr2_drme_22026807   LLRNKLPRLA EMPLFSNQGK LHVRVANAPL EVIIQ.N... .......SEQ
anga_231206249       LTRKRLPRLA RMKLFVTLGA IGVEIVPEPV CITLAPD... .......SGE
dcl4_arth_76365064   HLAHQRSVSV KIFPSGVTEF DNDEIRLAEL FQEIALK... ...VLFERGE
orsa_50926364        .......... .......... ...QMMLAHK FQEMCLK... ...ILLDRSE
orsa_50399921        PGGQDNASVT .MKYVGIIHL NQEQVIIARR FQTTILS... ...FLIG...
dcl2_arth_42563454   EDHRGTIAVT .LSYVGAFHL TQEEVLFCRR FQITLFR... ...VLLDHSV
dcl1_arth_15223286   YVARAMITKA SLAFKGSLDI TENQLSSLKK FHVRLMS... ...IVLDVDV
orsa_34902240        FVARTMITKA SLVFRGRIEI TESQLVLLKS FHVRLMS... ...IVLDVDV
orsa_56785369        YLHDKMVKTS .VSSCGLLEL DAQQMEQAKL FQGLLFNGLF GKLFTRSKVP
dcl3_arth_15229816   YLVRKLVKAS .VSPCGQIRL SQEELVKAKY FQQFFFNGMF GKLFVGSKSQ
scpo_63054443        YVPKSWMKVP EDITRCFVSL LYTDANEGDN HIFHP..... .....LVFVQ
necr_28925221        ILPVPVPYMA PLKLWWNATS ALTLITSPEM QEFRKQE... .....GTSAG
teth_50897083        FVQKEQIQQR EFHPFYLYDI QYKGELLQVK LIYDK..... .......QCL

                     1301                                              1350
Analysis_1           .......... .......... .......... .......... ..........
dcr_hs_11024680      LELITRLHQY IFSHILRLEK P..ALEFKPT DADSAYCVLP LNVVNDSSTL
dog_73963940         LELITRLHQY IFSHILRLEK P..ALEFKPT DADSAYCVLP LNVVNDSSTL
cow_42733596         LELITRLHQY IFSHILRLEK P..ALEFKPT DADSAYCVLP LNVVNDSSTL
mus_22507359         LELITRLHQY IFSHILRLEK P..ALEFKPT GAESAYCVLP LNVVNDSGTL
rat_34867687         LELVTRLHQY IFSHILRLEK P..ALEFQPA GAESAYCVLP LNVVNDSSTL
chick_50748656       LELITRLHQY IFSHILRLEK P..ALEFKPT EADSAYCVLP LNIVDDSSTL
dare_68387468        LELITRLHQY IFSHILRLEK P..ALEFKPV EADSAYCVLP LNIVEDSNTL
fugu1                LDLITRLHHY IFSHILRLEK P..ALEFKPL QADSAYCVLP LNIVGNSNTL
ciona_AABS01000253.1 IKLVSNSSQL NIDWSFMMKT E..SKR.... .......... ..........
stpu_72059370        IRRAQSFHGC MFSEVLRLDK P..NLELNPE KSQANYLIVP LKEGPSGGPS
drps_54637856        IGCINVFLNY TFTNVLRLQK F..LMLFDPD STENCVFIVP TLKTGSPPEG
dcr1_drme_17738129   IVCINGFLNY TFTNVLRLQK F..LMLFDPD STENCVFIVP TVKA...PAG
aeae_57236094        LERIHMFINY TFTKVLRLQK Y..LMLYDPD AMENCFFIVP TITR....ES
anga_29424049        LEMVNCFVKY TFTKVLRLQK S..LMLYDAN ATENCFFIVP TVKQAVAGAA
ceel_17552834        LQEIQLFHNY LFTQVLQMCK TGNLEFDGTS NAPLNTLIVP LNKRKDDMSY
cebr_39587406        LEQIQYFHNY LFTQVLQMCK TGNLVFDATV NAPLNTLIVP LNKSKE.GTY
drps_54635806        LEQLHQFHGM LFRDLLKIWR P..CFVLDRR GKVNSYLIVP LAVGPEHQNV
dcr2_drme_22026807   LELLHQFHGM VFRDILKIWH P..FFVLDRR SKENSYLVVP LILGAGEQKC
anga_231206249       LQRLKRFHLL LFRDLLKVWK P..FTVLDAL PEENGFLIVP MLR....SQS
dcl4_arth_76365064   LIPDFVPLEL QDSSRTSKST FYLLLPLCLH DGESVISVDW VTIRN.....
orsa_50926364        FTSPHVKLGN .DVTLEINST FYLLLPIKQK CYGDRFMIDW PAVER.....
orsa_50399921        DDHLEVSNGI KYFHEMQVPI GVVYLLLPLV SGRIDWCSMK FSSSP.....
dcl2_arth_42563454   ENLMEALNGL HLRDGVALDY LLVPSTHSHE TSLIDWEVIR SVNLT.....
dcl1_arth_15223286   EPSTTPWDPA KAYLFVPVTD NTSMEPIKGI NWELVEKITK TTAWDNPLQR
orsa_34902240        DPSTTPWDPA KAYLFVPVGA EKCTDPLREI DWTLVNNIVN TDAWNNPLQR
orsa_56785369        NAPREFILNK EDTFVWNTAS VYLLLPTNP. SFDSNVCINW SVIDAAATAV
dcl3_arth_15229816   GTKREFLLQT DTSSLWHPAF MFLLLPVETN DLASSATIDW SAINSCASIV
scpo_63054443        AHSFPKIDSF ILNSTVGPRV KIVLETIEDS FKIDSHLLEL LKKSTR....
necr_28925221        PDHSYALLAM AFAHRFPIQG R......... .......... ..........
teth_50897083        EGFIHQDIKF IFHNQINLSN E.ELNEIRKI NQQAHLKLLN LDKMN.....

                     1351                                              1400
Analysis_1           .......... .......... .......... .......... ..........
dcr_hs_11024680      DID....... .......... .......... .......... ..........
dog_73963940         DID....... .......... .......... .......... ..........
cow_42733596         DID....... .......... .......... .......... ..........
mus_22507359         DID....... .......... .......... .......... ..........
rat_34867687         DID....... .......... .......... .......... ..........
chick_50748656       DID....... .......... .......... .......... ..........
dare_68387468        DLD....... .......... .......... .......... ..........
fugu1                DMD....... .......... .......... .......... ..........
ciona_AABS01000253.1 .......... .......... .......... .......... ..........
stpu_72059370        VID....... .......... .......... .......... ..........
drps_54637856        SKK....... .......... .......... .......... ........ID
dcr1_drme_17738129   GKH....... .......... .......... .......... ........ID
aeae_57236094        VVT....... .......... .......... .......... ........VD
anga_29424049        GKDEPPLQSD DVM....... .......... .......... ........VD
ceel_17552834        TIN....... .......... .......... .......... ..........
cebr_39587406        SIN....... .......... .......... .......... ..........
drps_54635806        VDW....... .......... .......... .......... ..........
dcr2_drme_22026807   FDW....... .......... .......... .......... ..........
anga_231206249       IDW....... .......... .......... .......... ..........
dcl4_arth_76365064   .......... .......... .......... .......... ..........
orsa_50926364        .......... .......... .......... .......... ..........
orsa_50399921        .......... .......... .......... .......... ..........
dcl2_arth_42563454   .......... .......... .......... .......... ..........
dcl1_arth_15223286   ARPDVYLGTN ERTLGGDRRE YGFGKLRHNI VFGQKSHPTY GIRGAVASFD
orsa_34902240        ARPDVYLGTN ERTLGGDRRE YGFGKLRHGT AFGQKAHPTY GIRGAIAEFD
orsa_56785369        KLMRRIYSEN KRE....... .......... .......... ..........
dcl3_arth_15229816   EFLKKNSLLD LRD....... .......... .......... ..........
scpo_63054443        .......... .......... .......... .......... ..........
necr_28925221        .......... .......... .......... .......... ..........
teth_50897083        .......... .......... .......... .......... ..........

                     1401                                              1450
Analysis_1           .......... .......... .......... .......... ..........
dcr_hs_11024680      FKFMEDIEKS EARIGIPSTK YTK.ETPFVF KLEDYQDAVI IPRYRNFDQP
dog_73963940         FKFMEDIEKS EARIGIPSTK YSK.ETPFVF KLEDYQDAVI IPRYRNFDQP
cow_42733596         FKFMEDIEKS EARIGIPSTK YSK.ETPFVF KLEDYQDAVI IPRYRNFDQP
mus_22507359         FKFMEDIEKS EARIGIPSTK YSK.ETPFVF KLEDYQDAVI IPRYRNFDQP
rat_34867687         FKFMEDIEKS EARIGIPSTK YSK.ETPFVF KLEDYQDAVI IPRYRNFDQP
chick_50748656       FKFMEDIEKS EARTGIPSTQ YTK.EMPFIF KLEDYQDAVI IPRYRNFDQP
dare_68387468        FKFMEDIEKS EARIGIPNTQ YTK.QNPFIF KLEDYQDAVI IPRYRNFDQP
fugu1                FQFMEDIEKS EARTGIPTTQ YTK.QNPFSF KLEDYQDAVI IPRYRNFDQP
ciona_AABS01000253.1 ....RVIEKM KSDPWYKHKM NEQ.NKVFVF NRQLYEDAIV LTRYNNCDQP
stpu_72059370        WSFLEKVSLS SGHLDQPTQL PDYSQSQFEF STDILADAVV TPIYRNIDQP
drps_54637856        WQFLELIQAN GN..TMPKSV PDEERLAQPF DAQRFQDAVV MPWYRNQDQP
dcr1_drme_17738129   WQFLELIQAN GN..TMPRAV PDEERQAQPF DPQRFQDAVV MPWYRNQDQP
aeae_57236094        WNFIDTIAKN VD..KMPTFI PDENRKNYTF DSNQFKDAVV MPWYRNQDQP
anga_29424049        WEFVEKIATN VHR.SGPTFI PDEARKGYTF DVGKFRDAVV MPWYRNRDQP
ceel_17552834        ..MKYVSEVV ANMENMPRIP KDEVRRQYKF NAEDYKDAIV MPWYRNLEQP
cebr_39587406        ..MKYVTEVV ANMENMPRVP TEDVRKGFKF NADAYKDAIV MPWYRNVEQP
drps_54635806        ....SLVRQF QRLPTPKPVS VKQRKEQQAP RPEDYEGKIV TQWYANFAS.
dcr2_drme_22026807   ....ELMTNF RRLPQSHGSN VQQREQQPAP RPEDFEGKIV TQWYANYD..
anga_231206249       ....ELMGKF PYLRPAAETS TRAR.QHLRF ETEQYLLRVV HPWYKNDPD.
dcl4_arth_76365064   ..CLSSPIFK TPSVLVEDIF PPSGSHLKLA NGCWNIDDVK NSLVFTTYSK
orsa_50926364        ..CLSSPIFK DPIDVSVHAS YSSNESLRLL DGIFSKTDVV GSVVFSPHNN
orsa_50399921        ......IYEA NNKHMTHCHS CKDIDLLQTK DGPFCRCILK NSIVCTPHNN
dcl2_arth_42563454   ......SHEV LEKHEN.CST NGASRILHTK DGLFCTCVVQ NALVYTPHNG
dcl1_arth_15223286   VVRASGLLPV RDAFEKEVEE DLSKGKLMMA DGCMVAEDLI GKIVTAAHSG
orsa_34902240        IVKASGLVPA RD..RGHFSD YQNQGKLFMA DSCWNAKDLA GMVVTAAHSG
orsa_56785369        .LLG...... .....IFDSD QNVGDLIHLA NKSCKANSLK DMVVLAVHTG
dcl3_arth_15229816   .SDGNQCNTS SGQEVLLDDK MEETNLIHFA NASSDKNSLE ELVVIAIHTG
scpo_63054443        ......YLLQ FGLSTSLEQQ IPTPYWLAPL NLSCTDYRFL ENLIDVDTIQ
necr_28925221        .......QYP IRLVSTRRKL DVDGIAALEF DPRLYESSPQ PPLVRLVDGR
teth_50897083        ...LEPKKIY TSKCLIYKKT QILDYKNTEE SVLINENVVF LYIMSDLNQN

                     1451                                              1500
Analysis_1           .......... .......... .......... .......... ..........
dcr_hs_11024680      HRFYVADVYT DLTPLSKFPS PEYET..... ..FAEYYKTK YN....LDLT
dog_73963940         HRFYVADVYT DLTPLSKFPS PEYET..... ..FAEYYKTK YN....LDLT
cow_42733596         HRFYVADVYT DLTPLSKFPS PEYET..... ..FAEYYKTK YN....LDLT
mus_22507359         HRFYVADVYT DLTPLSKFPS PEYET..... ..FAEYYKTK YN....LDLT
rat_34867687         HRFYVADVYT DLTPLSKFPS PEYET..... ..FAEYYKTK YN....LDLT
chick_50748656       HRFYVADVYT DLTPLSKFPS PEYET..... ..FAEYYKTK YN....LDLT
dare_68387468        HRFYVADVYT DLTPLSKFPS PEYET..... ..FAEYYKTK YN....LDLS
fugu1                HRFYVADVYT DLTPLSKFPS PEYET..... ..FAEYYKTK YN....LDLT
ciona_AABS01000253.1 HRFYVAELKD DMTPLSSFPS SEYES..... ..FLHYYQLK YG....LDIR
stpu_72059370        QRYFMADILY DLPVTSPFPS EKYET..... ..FVDYYFER YD....IQIS
drps_54637856        QYFYVAEICP HLSPLSCFPG DNYRT..... ..FKHYYFVK YG....LTIQ
dcr1_drme_17738129   QYFYVAEICP HLSPLSCFPG DNYRT..... ..FKHYYLVK YG....LTIQ
aeae_57236094        QYFYVAEICY HLSPKSSFPG LNYST..... ..FEEYYYKK YS....IQIQ
anga_29424049        QYFYVAEICN HLSPKSTFPG SNYAT..... ..FEEYYHRK YK....IHIQ
ceel_17552834        VFYYVAEILP EWRPSSKFPD THFET..... ..FNEYFIKK YK....LEIY
cebr_39587406        VFYYVADILT DLRPSSQFPD SNFRT..... ..FNEYFIKK YH....LEIY
drps_54635806        KRMLVHKVRR DLTPSSLMES NHQNT..... ..SYGEFTTS KYGDDIEGIV
dcr2_drme_22026807   KPMLVTKVHR ELTPLSYMEK NQQDK..... ..TYYEFTMS KYGNRIGDVV
anga_231206249       QNYVVVRVRD DLRPTSPFPN AKYDS..... ..YEQYFAQE HHQVVVR...
dcl4_arth_76365064   QFYFVADICH GRNGFSPVKE SSTKS..... ..HVESIYKL YG....VELK
orsa_50926364        IFFFVDGILD EINAWS...E HSGAT..... ..YAEHFKER FR....IELS
orsa_50399921        IFYVISGFLD .LDANSCLPQ HDGTV..... VTYKDYFKTR HG....LTLT
dcl2_arth_42563454   YVYCTKGVLN NLNGNSLLTK RNSGD..... QTYIEYYEER HG....IQLN
dcl1_arth_15223286   KRFYVDSICY DMSAETSFPR KEGYLGPLEY NTYADYYKQK YG....VDLN
orsa_34902240        KRFYVDCICY NMNAENSFPR KEGYLGPLEY SSYADYYKQK YG....VELI
orsa_56785369        KIYTALDITE LSGDSAFDGA SDKKE..CKF RTFAEYFKKK YG....IVLR
dcl3_arth_15229816   RIYSIVEAVS DS..SAMSPF EVDAS..SGY ATYAEYFNKK YG....IVLA
scpo_63054443        NFFKLPEPVQ NVTDLQSDTV LLVNP..... ....QSIYEQ YAFEGFVNSE
necr_28925221        NMPYFVTKIL PSKPPVELIS KPSTD..... .......... ......HADL
teth_50897083        QIKEIKQINN HIDQIRDFLK LKIIS..... ....EKISKK LN....QEII

                     1501                                              1550
Analysis_1           .......... .......... .......... .......... ..........
dcr_hs_11024680      NLNQPLLDVD HTSSRLNLLT PRHLNQKGKA LPLS...... .......SAE
dog_73963940         NLNQPLLDVD HTSSRLNLLT PRHLNQKGKA LPLS...... .......SAE
cow_42733596         NLNQPLLDVD HTSSRLNLLT PRHLNQKGKA LPLS...... .......SAE
mus_22507359         NLNQPLLDVD HTSSRLNLLT PRHLNQKGKA LPLS...... .......SAE
rat_34867687         NLNQPLLDVD HTSSRLNLLT PRHLNQKGKA LPLS...... .......SAE
chick_50748656       NLNQPLLDVD HTSSRLNLLT PRHLNQKGKA LPLS...... .......SAE
dare_68387468        NVNQPLLDVD HTSSRLNLLT PRHLNQKGKA LPLS...... .......SAE
fugu1                NLNQPLLDVD HTSSRLNLLT PRHLNQKGKA LPLS...... .......SAE
ciona_AABS01000253.1 CLKQPLLDVD HTSSRLNLLT PRHLNQKGKA LPMS...... .......SLE
stpu_72059370        NFQQPLVDVD CMSSRLNLLT PRYLNHKGKA LPIS...... .......TGQ
drps_54637856        NAAQPLLDVD HTSARLNFLT PRYVNRKGVA LPTS...... .......SEE
dcr1_drme_17738129   NTSQPLLDVD HTSARLNFLT PRYVNRKGVA LPTS...... .......SEE
aeae_57236094        NCKQPLLDVD HTSARLNFLT PRYVNRKGVA LPTS...... .......SEE
anga_29424049        NQRQPLLDVD HTSARLNFLT PRYVNRKGVA LPTS...... .......SEE
ceel_17552834        DQNQSLLDVD FTSTRLNLLQ PRIQNQPRRS RTVSNSSTSN IPQASASDSK
cebr_39587406        DQDQSLLDVD FTSNRLNLLL PRSQPQPRRA RSNSASSTTS NPVTPSESRE
drps_54635806        RMDQFLIEVR ELTEQLNFYV Q....QRGKT SAQS...... ..........
dcr2_drme_22026807   HKDKFMIEVR DLTEQLTFYV H....NRGKF NAKS...... ..........
anga_231206249       HEDQFLIEVK GITTSLNRLH PGAEADGGAS TRSR...... ..........
dcl4_arth_76365064   HPAQPLLRVK PLCHVRNLLH NRMQTN.... LEPQ...... ..........
orsa_50926364        HPEQPLLKAK QIFNLRNLLH NRLPET.... TESEG..... ..........
orsa_50399921        FENQPLLAGS KHVKVRNFLH NCYSKK.... EKEP...... ..........
dcl2_arth_42563454   FVDEPLLNGR HIFTLHSYLH MAKKKK.... EKE....... ..........
dcl1_arth_15223286   CKQQPLIKGR GVSYCKNLLS PRFEQS.... GESE...... ..........
orsa_34902240        YRKQPLIRAR GVSYCKNLLS PRFEHS.... DAREGD.... ..........
orsa_56785369        HPSQPLLVLK PSHNPHNLLS SKFRDEGNVV ENMSNG.... ..........
dcl3_arth_15229816   HPNQPLMKLK QSHHAHNLLV D.FNEEMVVK TEPKAG.... ..........
scpo_63054443        FMIPAKKKDK APSALCKKLP LRLNYSLWGN RAKSIP.... ..........
necr_28925221        PENVPYVVCK PIGKAVGQFI PLDAAQDQDS WTPK...... ..........
teth_50897083        DFQNMQIEQL NVFIKPNFKL TGSLSKSNIK QDQK...... ..........

                     1551                                              1600
Analysis_1           .......... ...******* ....****** ********** ****......
dcr_hs_11024680      KRKAKWESLQ NKQILVPELC ..AIHPIPAS LWRKAVCLPS ILYRLHCLLT
dog_73963940         KRKAKWESLQ NKQILVPELC ..AIHPIPAS LWRKAVCLPS ILYRLHCLLT
cow_42733596         KRKAKWESLQ NKQILVPELC ..AIHPIPAS LWRKAVCLPS ILYRLHCLLT
mus_22507359         KRKAKWESLQ NKQILVPELC ..AIHPIPAS LWRKAVCLPS ILYRLHCLLT
rat_34867687         KRKAKWESLQ NKQILVPELC ..AIHPIPAS LWRKAVCLPS ILYRLHCLLT
chick_50748656       KRKAKWESLQ NKQILVPELC ..AIHPIPAS LWRKAVCLPS ILYRLHCLLT
dare_68387468        KRKAKWESLQ NKQILVPELC ..AIHPIPAS LWRKAVCLPS ILYRLHCLLT
fugu1                KRKAKWESLQ NKQILVPELC ..AIHPIPAS LWRKAVCLPS ILYRLHCLLT
ciona_AABS01000253.1 KKRAKYESLH NRQILVPELC ..EVHPIPAS LWRKAVCLPS VLYR......
stpu_72059370        NKKG...NLQ KKQYLVPELC ..YIYPIPAS LWRKAVCLPS ILYRLNALLI
drps_54637856        TKRAKRENLE QKQILVPELC ..TVHPFPAS LWRTAVCLPC ILYRINGLLL
dcr1_drme_17738129   TKRAKRENLE QKQILVPELC ..TVHPFPAS LWRTAVCLPC ILYRINGLLL
aeae_57236094        TKRAKRENLE QKQILIPELC ..TIHPFPAS LWRAAVCLPC ILYRINALLL
anga_29424049        TKRAKRENLE QKQILVPELC ..TIHPFPAS LWRAAVCLPC VLYRINALLL
ceel_17552834        ESNTSVPHSS QRQILVPELM ..DIHPISAT LWNVIAALPS IFYRVNQLLL
cebr_39587406        SQASGGHHSS QRQILVPELM ..DVHPISAT LWNVISALPS IFYRLNQLLL
drps_54635806        .......KAR VKIILIPELC ..FNFDFPGD LWIKAMFLPS ILNRLHFMLH
dcr2_drme_22026807   .......KAK MKVILIPELC ..FNFNFPGD LWLKLIFLPS ILNRMYFLLH
anga_231206249       .......YWE FQEILIPELV ..HNFEFPAD YWLKATLLPS ALHRVHYLLL
dcl4_arth_76365064   ......ELDE YFIEIPPELS HLKIKGLSKD IGSSLSLLPS IMHRMENLLV
orsa_50926364        .....RELLE HFVELPPELC SLKVIGFSKD MGSSLSLLPS LMYRLENLLV
orsa_50399921        .......GDR YSVELPPELC RIIMSPVSAN NLHIFSYVPS IMFRIQCMLL
dcl2_arth_42563454   .......HDR EFVELPPELC HVILSPISVD MIYSYTFIPS VMQRIESLLI
dcl1_arth_15223286   ....TVLDKT YYVFLPPELC ..VVHPLSGS LIRGAQRLPS IMRRVESMLL
orsa_34902240        ..FSENLDKT YYVYLPPELC ..LVHPLPGS LVRGAQRLPS IMRRVESMLL
orsa_56785369        ..TPVVNKTS NRVHMPPELL ..IPLDLPVE ILRSFYLFPA LMYRIESLTL
dcl3_arth_15229816   ..NVRKRKPN IHAHLPPELL ..ARIDVPRA VLKSIYLLPS VMHRLESLML
scpo_63054443        ......KSQQ VRSFYINDLY ...ILPVSRH LKNSALLIPS ILYHIENLLV
necr_28925221        ......NGKL YRKVLPSTQI R..MDNFPAV FAQVGAVIPA FTRAVEMSLV
teth_50897083        ....EIYPLQ FENLLTLTER DLIQIFQKKQ LEKNLVFLGK QYFRFITSIN

                     1601                                              1650
Analysis_1           .......... .......... .......... .......... ..........
dcr_hs_11024680      AEELRAQTAS DAGVGVR... .SLPADFRYP NLDFGWKKSI DSKSFIS...
dog_73963940         AEELRAQTAS DAGVGVR... .SLPVDFRYP NLDFGWKKSI DSKSFIS...
cow_42733596         AEELRAQTAS DAGVGVR... .SLPVDFRYP NLDFGWKKSI DSKSFIS...
mus_22507359         AEELRAQTAS DAGVGVR... .SLPVDFRYP NLDFGWKKSI DSKSFIS...
rat_34867687         AEELRAQTAS DAGVGVR... .SLPADFRYP NLDFGWKKSI DSKSFIS...
chick_50748656       AEELRAQTAT DAGVGVK... .SLPADFRYP NLDFGWKKSI DSKSFIS...
dare_68387468        AEELRSQTAI DAGVGAQ... .TLPPDFRYP NLDFGWKKSI DSKSFIS...
fugu1                AEELRAQTAI EAGVGAR... .TLPPDFRYP NLDFGWKRSI DGKTFQS...
ciona_AABS01000253.1 .......... .......... .......... .......... ..........
stpu_72059370        AEELRVQVAE EAGIGLK... .TLPQEYPYP NLSFGWEG.. ..........
drps_54637856        ADDIRKQVSA DLGLGRQ... QIDDEEFEWP MLDFGWSLSE VLKKSRESKQ
dcr1_drme_17738129   ADDIRKQVSA DLGLGRQ... QIEDEDFEWP MLDFGWSLSE VLKKSRESKQ
aeae_57236094        ADEIRKEVAH DLGLGTT... DIADESFEWP ILNFGWSLAD VLKKSREAKL
anga_29424049        ADEIRRQVAR DLRLGWENVD ELQEGQFQWP MLSFGWNLAD VLRKTKEQKI
ceel_17552834        TDELRETILV KAFGKEK... TKLDDNVEWN SLAYATEYEE KQTIIVKKIQ
cebr_39587406        SDELREIILQ KAFGIQT... SRLQNSLEWS SLAYPTAYEE KQSIIVKRIQ
drps_54635806        AEALRQRFNT YLGLQHL... PQNGVDYRPK LLEIDWSLRR NVDSHGN...
dcr2_drme_22026807   AEALRKRFNT YLNLHLL... PFNGTDYMPR PLEIDYSLKR NVDPLGN...
anga_231206249       AEGIR..... .......... .......... .....VDLAR NAQVACR...
dcl4_arth_76365064   AIELKHVLSA .......... .......... .......... ..........
orsa_50926364        AIELKDVMLS .......... .......... .......... ..........
orsa_50399921        SVKLKVQLGP .......... .......... .......... ..........
dcl2_arth_42563454   AYNLKKSIP. .......... .......... .......... ..........
dcl1_arth_15223286   AVQLKNLIS. .......... .......... .......... ..........
orsa_34902240        AVQLKDIID. .......... .......... .......... ..........
orsa_56785369        ASQLRSEIG. .......... .......... .......... ..........
dcl3_arth_15229816   ASQLREEID. .......... .......... .......... ..........
scpo_63054443        ASSFIEHFR. .......... .......... .......... ..........
necr_28925221        AADLMYNRLG .......... .......... .......... ..........
teth_50897083        VFNENFKTHY DILIS..... .......... .......... ..........

                     1651                                              1700
Analysis_1           .......... .......... .......... .......... ..........
dcr_hs_11024680      .......... .......... .......... .......... ..........
dog_73963940         .......... .......... .......... .......... ..........
cow_42733596         .......... .......... .......... .......... ..........
mus_22507359         .......... .......... .......... .......... ..........
rat_34867687         .......... .......... .......... .......... ..........
chick_50748656       .......... .......... .......... .......... ..........
dare_68387468        .......... .......... .......... .......... ..........
fugu1                .......... .......... .......... .......... ..........
ciona_AABS01000253.1 .......... .......... .......... .......... ..........
stpu_72059370        .......... .......... .......... .......... ..........
drps_54637856        K......... ....DAVVNG KEQAK.EKES EPPPVESEPP LVE...KLAA
dcr1_drme_17738129   KES....... ..LKDDTING KDLADVEKKP TSEETQLDKD SKD...DKVE
aeae_57236094        NAQSAVEMP. .PSETNKIEV LEEEITEKES DKSAAIEEEK KENGEIEKEE
anga_29424049        AQAQEAIDAS APEVEDEVEL DKEAPNVRDA AEVDEEDGLK MENGVIAEVE
ceel_17552834        QLR....... .......... .DLNQKSIED QER...ETRE NDKIDDGEE.
cebr_39587406        QLR....... .......... .DLNQKALEE NEKGPEEKKG KKKVEDKEEE
drps_54635806        .......... .......... .......... .......... ..........
dcr2_drme_22026807   .......... .......... .......... .......... ..........
anga_231206249       .......... .......... .......... .......... ..........
dcl4_arth_76365064   .......... .......... .......... .......... ..........
orsa_50926364        .......... .......... .......... .......... ..........
orsa_50399921        .......... .......... .......... .......... ..........
dcl2_arth_42563454   .......... .......... .......... .......... ..........
dcl1_arth_15223286   .......... .......... .......... .......... ..........
orsa_34902240        .......... .......... .......... .......... ..........
orsa_56785369        .......... .......... .......... .......... ..........
dcl3_arth_15229816   .......... .......... .......... .......... ..........
scpo_63054443        .......... .......... .......... .......... ..........
necr_28925221        .......... .......... .......... .......... ..........
teth_50897083        .......... .......... .......... .......... ..........

                     1701                                              1750
Analysis_1           .......... .......... .......... .......... ..........
dcr_hs_11024680      .......... .......... .......... .......... ..........
dog_73963940         .......... .......... .......... .......... ..........
cow_42733596         .......... .......... .......... .......... ..........
mus_22507359         .......... .......... .......... .......... ..........
rat_34867687         .......... .......... .......... .......... ..........
chick_50748656       .......... .......... .......... .......... ..........
dare_68387468        .......... .......... .......... .......... ..........
fugu1                .......... .......... .......... .......... ..........
ciona_AABS01000253.1 .......... .......... .......... .......... ..........
stpu_72059370        .......... .......... .......... .......... ..........
drps_54637856        KSANELIIEG EQKLQVEDDD FIEIGTWSND MADDIASFND DEDDEDEDEE
dcr1_drme_17738129   KSAIELIIEG EEKLQEADD. FIEIGTWSND MADDIASFNQ EDDDEDD...
aeae_57236094        KTANDLLEEA DKKLKAEGF. ..QIGTWSNE MAETFEDEMM LDGDNWG...
anga_29424049        KSQVDGEDDT GDKKTDSDGT LLEIGTWSNE MAVGVGTDND MGEEGRR...
ceel_17552834        .LFNIGVWDP EEAVRIGVEI SSRDDRMDGE DQDTVGLTQG LHDGNISDED
cebr_39587406        FAFTIGVWDP EEAVKIGVDM TS..TMRAEE DQETIGLTQG LHDGEMSDED
drps_54635806        .......... .......... .......... .......... ..........
dcr2_drme_22026807   .......... .......... .......... .......... ..........
anga_231206249       .......... .......... .......... .......... ..........
dcl4_arth_76365064   .......... .......... .......... .......... ..........
orsa_50926364        .......... .......... .......... .......... ..........
orsa_50399921        .......... .......... .......... .......... ..........
dcl2_arth_42563454   .......... .......... .......... .......... ..........
dcl1_arth_15223286   .......... .......... .......... .......... ..........
orsa_34902240        .......... .......... .......... .......... ..........
orsa_56785369        .......... .......... .......... .......... ..........
dcl3_arth_15229816   .......... .......... .......... .......... ..........
scpo_63054443        .......... .......... .......... .......... ..........
necr_28925221        .......... .......... .......... .......... ..........
teth_50897083        .......... .......... .......... .......... ..........

                     1751                                              1800
Analysis_1           .......... .......... .......... .......... ..........
dcr_hs_11024680      .......... .......... .......... .......... ..........
dog_73963940         .......... .......... .......... .......... ..........
cow_42733596         .......... .......... .......... .......... ..........
mus_22507359         .......... .......... .......... .......... ..........
rat_34867687         .......... .......... .......... .......... ..........
chick_50748656       .......... .......... .......... .......... ..........
dare_68387468        .......... .......... .......... .......... ..........
fugu1                .......... .......... .......... .......... ..........
ciona_AABS01000253.1 .......... .......... .......... .......... ..........
stpu_72059370        .......... .......... .......... .......... ..........
drps_54637856        STYLPVLPAN VKFCDQH... TRYGSPTFWD VSNADGSLKQ PKNKGNQQQS
dcr1_drme_17738129   AFHLPVLPAN VKFCDQQ... TRYGSPTFWD VSNGESGFKG PKSSQNKQ.G
aeae_57236094        ......LPAN VDLCSRNRTN IRYGSPTSWE VGTKEQ.... ..........
anga_29424049        ......GASS PSFLRYDSDC SSNSSANFYS SDEYDEE... .........D
ceel_17552834        DELPFVMHDY TARLTSNRN. GIG..AWSGS ESIVPSGWGD WDGPE...PD
cebr_39587406        DDLPFVMHDY TARLTAANNK GLSNPQWEDV VEIVPTGWGD DDGPGSGGPD
drps_54635806        .......... .......... .......... .......... ..........
dcr2_drme_22026807   .......... .......... .......... .......... ..........
anga_231206249       .......... .......... .......... .......... ..........
dcl4_arth_76365064   .......... .......... .......... .......... ..........
orsa_50926364        .......... .......... .......... .......... ..........
orsa_50399921        .......... .......... .......... .......... ..........
dcl2_arth_42563454   .......... .......... .......... .......... ..........
dcl1_arth_15223286   .......... .......... .......... .......... ..........
orsa_34902240        .......... .......... .......... .......... ..........
orsa_56785369        .......... .......... .......... .......... ..........
dcl3_arth_15229816   .......... .......... .......... .......... ..........
scpo_63054443        .......... .......... .......... .......... ..........
necr_28925221        .......... .......... .......... .......... ..........
teth_50897083        .......... .......... .......... .......... ..........

                     1801                                              1850
Analysis_1           .......... .......... .......... .......... ..........
dcr_hs_11024680      ........IS NSSSAENDNY CKHSTIVP.E NAAHQGANRT SSLENHDQMS
dog_73963940         ........VA NSSSAENENY CKHSTIVVPE NAARQGANRT SSLENHDQMS
cow_42733596         ........IA NSSSAENENY CKHSTIVVPE NAAHQGANRT SPLENHDQMS
mus_22507359         ........TC NSSLAESDNY CKHSTTVVPE HAAHQGATRP S.LENHDQMS
rat_34867687         ........TC NSSLAESDNY CKHSTTVVPE NAAHQGATRP S.LENHDQMS
chick_50748656       ........IP SSSLVENENY CKHSTIVVPE NAAHQGANRT SSAEKHDQMS
dare_68387468        ........CP SACMEEDDDH CKLGTSSDSN HTAPE..... SCSMEVSQPP
fugu1                ........SP ECFSKDAEDP CKDQVTR... .......... ....SLSSPT
ciona_AABS01000253.1 .......... .......... .......... .......... ..........
stpu_72059370        .......... .......... .......... .......... ..........
drps_54637856        SAGKGKGAGK PSFTFYDSDN SLGSSYGDDD HGMPLSYFHG NYSSDEDAVA
dcr1_drme_17738129   GKGKAKGPAK PTFNYYDSDN SLGSSYDDDD NAGPLNYMHH NYSSDDDDVA
aeae_57236094        .........S SDLRYYTDSD ..GSYVSDDD FD........ ..SGSGDGDS
anga_29424049        DYYLYDGSEK PKNAIEPSQE AVSGTDNAND SGDKPGSRNR TITQSQDTVV
ceel_17552834        NSPMPFQILG GP.GGLNVQA LMADVGRVFD PSTASSSLSQ TVQESTVSPP
cebr_39587406        DNELPFQIIG GTTGGLNMQA LMADVGRVFD PVGPPGAPGA SLAPMTETPA
drps_54635806        .......... .......... .......... .......... ..........
dcr2_drme_22026807   .......... .......... .......... .......... ..........
anga_231206249       .......... .......... .......... .......... ..........
dcl4_arth_76365064   .......... .......... .......... .......... ..........
orsa_50926364        .......... .......... .......... .......... ..........
orsa_50399921        .......... .......... .......... .......... ..........
dcl2_arth_42563454   .......... .......... .......... .......... ..........
dcl1_arth_15223286   .......... .......... .......... .......... ..........
orsa_34902240        .......... .......... .......... .......... ..........
orsa_56785369        .......... .......... .......... .......... ..........
dcl3_arth_15229816   .......... .......... .......... .......... ..........
scpo_63054443        .......... .......... .......... .......... ..........
necr_28925221        .......... .......... .......... .......... ..........
teth_50897083        .......... .......... .......... .......... ..........

                     1851                                              1900
Analysis_1           .......... .......... .......... .......... ..........
dcr_hs_11024680      VNCRTLLSES PGKLHVEVSA DLTAINGLSY NQNLANGSYD LANRDFCQGN
dog_73963940         VNCRTLFSES PGKLQIEVVT DLTAINGLSY NKNLANGSYD LANRDFCQGN
cow_42733596         VNCRTLFSES PGKLQIEVST DLTAINGLSY NKSLANGSYD LANRDFCQGN
mus_22507359         VNCKRLPAES PAKLQSEVST DLTAINGLSY NKNLANGSYD LVNRDFCQGN
rat_34867687         VNCKRLPAES PAKLQSEVSV DLTAINGLSY NKSLANGSYD LVNRDFCQGN
chick_50748656       VSYRTLLDES PSKLQIDVSA ELAAINGVSY NKNLANGNCD LVNRDFCQGN
dare_68387468        EGAPNTPDEK LETLTLPVTD LNKDCFPNLP NGTQADSDDL PHRSDVCQCS
fugu1                TKSPCEPAEA TCVMNSINST ARLACDDGRL N......TEH LHQYENCQTS
ciona_AABS01000253.1 .......... .......... .......... .......... ..........
stpu_72059370        .....LDLEA LEKQEKEAEE EAARCEEDKD N........A IHVEPKCNNN
drps_54637856        DDIDAGRIEF TSKNEAETIE TAQDVEKRQK QISIIQATNA NERQYQQTKN
dcr1_drme_17738129   DDIDAGRIAF TSKNEAETIE TAQEVEKRQK QLSIIQATNA NERQYQQTKN
aeae_57236094        DKNYGLKIEF KSDNVAEAIE SADDILKRQK QRDIINSTNI NEQLYQNSKN
anga_29424049        NLGGRLKIEF KSETDAEAID SECDLQRQRT QQSIIERSRQ NDMLYQSSKN
ceel_17552834        ........KQ LTKEEEQFKK LQNDLLKQAK ERLEALEMSE DMEKPRRLED
cebr_39587406        PAAAPLPESA LTEEEKKLKK IQEELLEKAK ERLEAMEMSE EREKPRRIEE
drps_54635806        ....AVPNDY DEGSRSILEP LPIKDVEIGM KKLQIRDLQH SWQQYLEPVD
dcr2_drme_22026807   ....VIPTED IEEPKSLLEP MPTKSIEASV ANLEITEFEN PWQKYMEPVD
anga_231206249       ....TAVDPK QPSGKQLLQV LNQIHSDS.. .ISLADRVQY PWEENEQPKD
dcl4_arth_76365064   .......... .......... .......... .......... ..........
orsa_50926364        .......... .......... .......... .......... ..........
orsa_50399921        .......... .......... .......... .......... ..........
dcl2_arth_42563454   .......... .......... .......... .......... ..........
dcl1_arth_15223286   .......... .......... .......... .......... ..........
orsa_34902240        .......... .......... .......... .......... ..........
orsa_56785369        .......... .......... .......... .......... ..........
dcl3_arth_15229816   .......... .......... .......... .......... ..........
scpo_63054443        .......... .......... .......... .......... ..........
necr_28925221        .......... .......... .......... .......... ..........
teth_50897083        .......... .......... .......... .......... ..........

                     1901                                              1950
Analysis_1           .......... .......... .......... .......... ..........
dcr_hs_11024680      QLNY..YKQE IPVQPTTSYS IQNLYSYE.. ...NQPQPSD ECTLLSNKYL
dog_73963940         QLNY..YKQE IPVQPTTSYP IQNLYNYE.. ...NQPKPSD ECTLLSNKYL
cow_42733596         HLNY..YKQE IPVQPTTSYP IQNLYNYE.. ...NQPKPSD ECTLLSNKYL
mus_22507359         QLNY..FKQE IPVQPTTSYP IQNLYNYE.. ...NQPKPSN ECPLLSNTYL
rat_34867687         QLTY..FKQE IPVQPTTSYP IQNLYNYE.. ...NQPTPSN ECPLLSNKYL
chick_50748656       QLNY..CRQE IPVQPTTSYP IQNLYSSE.. ...NQPKPSN ECTLLSNKYL
dare_68387468        QLGP..LERD LSTQTTTSVS VRPSPAGE.. ...PQPWPSD ECTGRSSDLC
fugu1                KSSTPVLQSP ESIQRATSVC MQPSYSSQEL SSSPQLRSDE HATGRTSDHN
ciona_AABS01000253.1 .......... .......... .......... .......... ..........
stpu_72059370        EQLK...... .EMERAAELE VRTNKSEE.. .......... ...HKVNEQL
drps_54637856        LLIGFKFEEQ LHQQEQQQAS AKPSVDYEQS ILKLQSEIES SGMLVPHDQQ
dcr1_drme_17738129   LLIGFNFKHE DQKEP..... ..ATIRYEES IAKLKTEIES GGMLVPHDQQ
aeae_57236094        ISSGFDCTKG SDLEQN...L KLHEEQFERS TNEFKERIRS CGTLVKFDEP
anga_29424049        AVDGFCYSPS DRQCAEE..R EQAEQRFERQ KNHTKDTIRQ QGSLVRWNEP
ceel_17552834        TVNLEDYGDD QENQEDENTP TNFPKTIDEE IEELSIGARK KQEIDDNAAK
cebr_39587406        TVDLDEFAEK DAVEEEEDEA LDFPRTMDDE IEELNLGAQR KQDLDDTTVK
drps_54635806        LPRNIMSAYA VELNYYNNFI SGQVASLDKV EQDYREFWQE TQFKMLKGNI
dcr2_drme_22026807   LSRNLLSTYP VELDYYYHFS VGNVCEMNEM DFEDKEYWAK NQFHMPTGNI
anga_231206249       LERNWDTVSK IDIDYYASFV KKYEQQAVTI VTDVNRSVTE TNIDRMLANL
dcl4_arth_76365064   .......... .......... .......... .......... ..........
orsa_50926364        .......... .......... .......... .......... ..........
orsa_50399921        .......... .......... .......... .......... ..........
dcl2_arth_42563454   .......... .......... .......... .......... ..........
dcl1_arth_15223286   .......... .......... .......... .......... ..........
orsa_34902240        .......... .......... .......... .......... ..........
orsa_56785369        .......... .......... .......... .......... ..........
dcl3_arth_15229816   .......... .......... .......... .......... ..........
scpo_63054443        .......... .......... .......... .......... ..........
necr_28925221        .......... .......... .......... .......... ..........
teth_50897083        .......... .......... .......... .......... ..........

                     1951                                              2000
Analysis_1           .......... .......... .......... .......... ..........
dcr_hs_11024680      DGNANKSTSD GSPVMAVMPG TTDTIQV... .......... ..........
dog_73963940         DGNANKSTSD GSPTTAAMPG TTEAVRA... .......... ..........
cow_42733596         DGNANTSTSD GSPVTAAVPG TTETGEA... .......... ..........
mus_22507359         DGNANTSTSD GSPAVSTMPA MMNAVKA... .......... ..........
rat_34867687         DGNANTSTSD GSPAGSPRPA MMTAVEA... .......... ..........
chick_50748656       DGNANRSTSD GCPKMTLTTS TSTALNL... .......... ..........
dare_68387468        DPHVKKPTSK HCPKSETATS TPAPSET... .......... ..........
fugu1                D....KATSV CAWEAAAVSV LTAP...... .......... ..........
ciona_AABS01000253.1 .......... .......... .......... .......... ..........
stpu_72059370        NSPSNSKGEQ HSGGDMSVNS TIESKE.... .......... ..........
drps_54637856        LALK..RADP AEAHVTTYS. MIELLK.... .LLLPYVPED KLLHKLG.ER
dcr1_drme_17738129   LVLK..RSDA AEAQVAKVS. MMELLK.... .QLLPYVNED VLAKKLG.DR
aeae_57236094        LTLE..NSLQ KSNGAKKESN NQPNIY.... .ELFPFASKE TIDQYII.SN
anga_29424049        LSVSHWRSKL DESEAATLGA LMDDLGGQPF TELVPYVEPE QLFELLVRNG
ceel_17552834        TDVLERENCE VLP.VAINEK SRSFSFEKE. .......... ..........
cebr_39587406        TDASDRSTCQ VLPTAAMDVP PRPFSFEKE. .......... ..........
drps_54635806        YETRSPAMNP AARPALLPPT SSALIPQ... .......... ..........
dcr2_drme_22026807   YGNRTPAKTN ANVPALMP.. SKPTVRG... .......... ..........
anga_231206249       NMN....KNE AEASPVKALP ALEDGHG... .......... ..........
dcl4_arth_76365064   .......... .......... .......... .......... ..........
orsa_50926364        .......... .......... .......... .......... ..........
orsa_50399921        .......... .......... .......... .......... ..........
dcl2_arth_42563454   .......... .......... .......... .......... ..........
dcl1_arth_15223286   .......... .......... .......... .......... ..........
orsa_34902240        .......... .......... .......... .......... ..........
orsa_56785369        .......... .......... .......... .......... ..........
dcl3_arth_15229816   .......... .......... .......... .......... ..........
scpo_63054443        .......... .......... .......... .......... ..........
necr_28925221        .......... .......... .......... .......... ..........
teth_50897083        .......... .......... .......... .......... ..........

                     2001                                              2050
Analysis_1           .......... .......... .......... .......... ..........
dcr_hs_11024680      .......... .......... .......... .......... ..........
dog_73963940         .......... .......... .......... .......... ..........
cow_42733596         .......... .......... .......... .......... ..........
mus_22507359         .......... .......... .......... .......... ..........
rat_34867687         .......... .......... .......... .......... ..........
chick_50748656       .......... .......... .......... .......... ..........
dare_68387468        .......... .......... .......... .......... ..........
fugu1                .......... .......... .......... .......... ..........
ciona_AABS01000253.1 .......... .......... .......... .......... ..........
stpu_72059370        .......... .......... .......... .......... ..........
drps_54637856        PE....LQLS DLIDLNADWV SGHAEEEIYS VLGCGDSFDN YNDQHR....
dcr1_drme_17738129   RE....LLLS DLVELNADWV ARH.EQETYN VMGCGDSFDN YNDHHR....
aeae_57236094        TDGTKYVNLD GLYEMNKPYF P.....ETYT VLGTGDIFDR FNDENL....
anga_29424049        SSGERWLRLH DLYCLNRPFF P.....ERYT IFRGGSQFDN FLDESCQEGE
ceel_17552834        .......... .......... .......... .......... ..........
cebr_39587406        .......... .......... .......... .......... ..........
drps_54635806        .......... .......... .......... .......... ..........
dcr2_drme_22026807   .......... .......... .......... .......... ..........
anga_231206249       .......... .......... .......... .......... ..........
dcl4_arth_76365064   .......... .......... .......... .......... ..........
orsa_50926364        .......... .......... .......... .......... ..........
orsa_50399921        .......... .......... .......... .......... ..........
dcl2_arth_42563454   .......... .......... .......... .......... ..........
dcl1_arth_15223286   .......... .......... .......... .......... ..........
orsa_34902240        .......... .......... .......... .......... ..........
orsa_56785369        .......... .......... .......... .......... ..........
dcl3_arth_15229816   .......... .......... .......... .......... ..........
scpo_63054443        .......... .......... .......... .......... ..........
necr_28925221        .......... .......... .......... .......... ..........
teth_50897083        .......... .......... .......... .......... ..........

                     2051                                              2100
Analysis_1           .......... .......... .......... .......... ..........
dcr_hs_11024680      .......... .......... .......... .......... ..........
dog_73963940         .......... .......... .......... .......... ..........
cow_42733596         .......... .......... .......... .......... ..........
mus_22507359         .......... .......... .......... .......... ..........
rat_34867687         .......... .......... .......... .......... ..........
chick_50748656       .......... .......... .......... .......... ..........
dare_68387468        .......... .......... .......... .......... ..........
fugu1                .......... .......... .......... .......... ..........
ciona_AABS01000253.1 .......... .......... .......... .......... ..........
stpu_72059370        .......... .......... .......... .......... ..........
drps_54637856        .......... MDLGEK.... ...QLRLQYA SRKISAASPV KAALPMI...
dcr1_drme_17738129   .......... LNLDEK.... ...QLKLQYE RIEIEPPTST KAITSAI...
aeae_57236094        .......... LTIDKNGQKT IVLNIKNPFA EGESSPTPVS NSEEKTIDLT
anga_29424049        GASSPPKVIE LTIGDPFPAI AAGQMACNYK PKQHSMRSDE ANKNGHDSAG
ceel_17552834        .......... .......... .......... .......... ..........
cebr_39587406        .......... .......... .......... .......... ..........
drps_54635806        .......... .......... .......... .......... ..........
dcr2_drme_22026807   .......... .......... .......... .......... ..........
anga_231206249       .......... .......... .......... .......... ..........
dcl4_arth_76365064   .......... .......... .......... .......... ..........
orsa_50926364        .......... .......... .......... .......... ..........
orsa_50399921        .......... .......... .......... .......... ..........
dcl2_arth_42563454   .......... .......... .......... .......... ..........
dcl1_arth_15223286   .......... .......... .......... .......... ..........
orsa_34902240        .......... .......... .......... .......... ..........
orsa_56785369        .......... .......... .......... .......... ..........
dcl3_arth_15229816   .......... .......... .......... .......... ..........
scpo_63054443        .......... .......... .......... .......... ..........
necr_28925221        .......... .......... .......... .......... ..........
teth_50897083        .......... .......... .......... .......... ..........

                     2101                                              2150
Analysis_1           .......... .......... .......... ......**** **********
dcr_hs_11024680      ........LK GRMDSEQSPS IGYSSRTLGP NPGLILQALT LSNASDGFNL
dog_73963940         ........LK DKMGSEQSPC PGYSSRTLGP NPGLILQALT LSNASDGFNL
cow_42733596         ........PP DRTASEQSPS PGYSSRTLGP NPGLILQALT LSNASDGFNL
mus_22507359         ........LK DRMDSEQSPS VGYSSRTLGP NPGLILQALT LSNASDGFNL
rat_34867687         ........LE GRTDSEQSPS VGHSSRTLGP NPGLILQALT LSNASDGFNL
chick_50748656       ........SK DKVDSEKNTS SGYSSKTLGP NPGLILQALT LSNASDGFNL
dare_68387468        ........SS EDCRSACAGP AWDSPKTLGP NPGLILQALT LSNASDGFNL
fugu1                .........C FDPRIAAQHR SESGDKSLGP NPGLILQALT LSNASDGFNL
ciona_AABS01000253.1 .......... .......... .......... ......QALT LSNASDGFNL
stpu_72059370        ........IF DDGNFHLDDD GKDPQMCLGP SPTIILQSLT MSNSSDGFNL
drps_54637856        .......... .LPAGFSFDL QPELVGHPGP SPSVILQALT MSNANDGINL
dcr1_drme_17738129   .......... .LPAGFSFDR QPDLVGHPGP SPSIILQALT MSNANDGINL
aeae_57236094        VSTANLNNLT DNPDEFSFDY QPNLNNHPGP SPSIILQALT MSNANDGINL
anga_29424049        ..VLSTTDEA GGVDYFSFDY QPDLSQHPGP SPAIILQALT MSNANDGINL
ceel_17552834        ..SKAINGRL IRQRSEEYVS HIDSDIGLGV SPCLLLTALT TSNAADGMSL
cebr_39587406        ..SQTMHGRL LKEREKEIVS HTDEDVGMGV SPCLLLTALT TSNASDGMSL
drps_54635806        .......... SLNVLPVLMK SVSDDHITPA HQGEFLAAIT TAGSADVYDM
dcr2_drme_22026807   .......... KVKPLLILQK TVSKEHITPA EQGEFLAAIT ASSAADVFDM
anga_231206249       .......... PVAQIAMLRL TMDNTANVAL QQSDLLQALT TKSSADVFNL
dcl4_arth_76365064   .......... .......... ..SIPEIAEV SGHRVLEALT TEKCHERLSL
orsa_50926364        .......... .......... ..SFPEASQI SASGILEALT TEKCLERISL
orsa_50399921        .......... .......... ..TV.QQFDV PVLKILEALT TKKCQEEFSQ
dcl2_arth_42563454   .......... .......... ......KVNI PTIKVLEAIT TKKCEDQFHL
dcl1_arth_15223286   .......... .......... .......YPI PTSKILEALT AASCQETFCY
orsa_34902240        .......... .......... .......YPV PATKILEALT AASCQETLCY
orsa_56785369        .......... .......... ..YSDS..NI SSFLILEAIT TLRCSEDFSM
dcl3_arth_15229816   .......... .......... ..CSIDNFSI SSTSILEAVT TLTCPESFSM
scpo_63054443        .......... .......... .......LDC KIDTACQALT SAESQLNFDY
necr_28925221        .......... .......... .....CLQLD NLPLITTALI SSGSRGPTNY
teth_50897083        .......... .......... ....ELDMRF NDCFVMSKAV ESKFFKYLLI

                     2151                                              2200
Analysis_1           ********** ********.* ********** ********** **********
dcr_hs_11024680      ERLEMLGDSF LKHAITTY.L FCTYPDAHEG RLSYMRSKKV SNCNLYRLGK
dog_73963940         ERLEMLGDSF LKHAITTY.L FCTYPDAHEG RLSYMRSKKV SNCNLYRLGK
cow_42733596         ERLEMLGDSF LKHAITTVSL SALILDAHEG RLSYMRSKKV SNCNLYRLGK
mus_22507359         ERLEMLGDSF LKHAITTY.L FCTYPDAHEG RLSYMRSKKV SNCNLYRLGK
rat_34867687         ERLEMLGDSF LKHAITTY.L FCTYPDAHEG RLSYMRSKKV SNCNLYRLGK
chick_50748656       ERLEMLGDSF LKHAITTY.L FCTYPDAHEG RLSYMRSKKV SNCNLYRLGK
dare_68387468        ERLEMLGDSF LKHAITTY.L FCTYPDAHEG RLSYMRSKKV SNCNLYRLGK
fugu1                ERLEMLGDSF LKHAITTY.L FCTYPDAHEG RLSYMRSKKV SNCNLYRLGK
ciona_AABS01000253.1 ERLEMLGDSF LKHAVTVY.L YCTYPESHEG KLSYMRSKKV SNYNLYRIGK
stpu_72059370        ERLEMLGDSF LKQAVTAY.L YCTYPHLDEG KLSFLRSKQV SNFNLYCLGD
drps_54637856        ERLETIGDSF LKYAITTY.L YITYENVHEG KLSHLRSKQV ANLNLYRLGR
dcr1_drme_17738129   ERLETIGDSF LKYAITTY.L YITYENVHEG KLSHLRSKQV ANLNLYRLGR
aeae_57236094        ERLETIGDSF LKYAITTY.L YCTYENVHEG KLSHLRSKQV SNLNLYRLGR
anga_29424049        ERLETIGDSF LKYAITTY.L YCRYDNVHEG KLSHLRSKQV SNLNLYRLGR
ceel_17552834        ERFETIGDSF LKFATTDY.L YHTLLDQHEG KLSFARSKEV SNCNLYRLGK
cebr_39587406        ERFETIGDSF LKFATTDY.L YHTLQEQHEG KLSWARSKEV SNCNLYRLGK
drps_54635806        ERAELLGDSF LKMSASLY.L ASRYPDWNEG TLTQVKSRLV SNKNLMYCLR
dcr2_drme_22026807   ERLEILGDSF LKLSATLY.L ASKYSDWNEG TLTEVKSKLV SNRNLLFCLI
anga_231206249       ERFEVLGDAF LKFAVSVY.I LFRHTSWHEG YLTTCKGRMV SNRNLLYCAM
dcl4_arth_76365064   ERLEVLGDAF LKFAVSRH.L FLHHDSLDEG ELTRRRSNVV NNSNLCRLAI
orsa_50926364        ERFEVLGDAF LKYVVGRH.K FITYEGLDEG QLTRRRSDVV NNSHLYELSI
orsa_50399921        ESLETLGDSF LKYVTTRH.L FSEYRLQHEG ILTKMKKNLI SNAALCQLAC
dcl2_arth_42563454   ESLETLGDSF LKYAVCQQ.L FQHCHTHHEG LLSTKKDGMI SNVMLCQFGC
dcl1_arth_15223286   ERAELLGDAY LKWVVSRF.L FLKYPQKHEG QLTRMRQQMV SNMVLYQFAL
orsa_34902240        ERAELLGDAY LKWVVSRF.L FLKYPQKHEG QLTRMRQQMV SNMVLYQYAL
orsa_56785369        ERLELLGDSV LKYAVSCH.L FLKFPNKDEG QLSSIRCHMI CNATLYKLGI
dcl3_arth_15229816   ERLELLGDSV LKYVASCH.L FLKYPDKDEG QLSRQRQSII SNSNLHRLTT
scpo_63054443        DRLEFYGDCF LKLGASIT.V FLKFPDTQEY QLHFNRKKII SNCNLYKVAI
necr_28925221        ERLEFIGDTI LKFCACLT.A SALFPNHHER LLSQWKDKLV NNVRLCRASR
teth_50897083        KDYVTLAPCL SIISQKLHTF VADQLTLQEK ILIKNHQQNN YNMAEIRNKQ

                     2201                                              2250
Analysis_1           ********** ******.*** **........ .......... ..........
dcr_hs_11024680      KKGLPSRMVV SIFDPPVNWL PPGYVVNQDK SNTDKWEKDE MTKDCMLANG
dog_73963940         KKGLPSRMVV SIFDPPVNWL PPGYVVNQDK SNADKWEKDE MTKDCMLANG
cow_42733596         KKGLPSRMVV SIFDPPVNGL PPGYVVNQDK SNTEKWEKDE MTKDCMLANG
mus_22507359         KKGLPSRMVV SIFDPPVNWL PPGYVVNQDK SNSEKWEKDE MTKDCLLANG
rat_34867687         KQGLPSRMVV SIFDPPVNWL PPGYVVNQDK SNSEKWEKDE MTKDCLLANG
chick_50748656       KKGLPSRMVV SIFDPPVNWL PPGYIVNQDK SNTDKWEKDE TTKENLLANG
dare_68387468        KKGLPSRMVV SIFDPPVNWL PPGYVVNQDK SSTDKWDSDE .NKD..LANG
fugu1                KKGLPSRMVV SIFDPPVNWL PPGYIVNQEK SNNDKLDCAE .TKEENLSNG
ciona_AABS01000253.1 QFGLAGKMTG LIFDPTVNWL PTGFVVG... ASGQGQDSDE ..........
stpu_72059370        KKALAHKMQV SLFDPSINWL PPCLLVKESS RPVPKEETET DPDAGFVIDT
drps_54637856        RKRLGEYMIA TKFEPHDNWL PPCYYVPKEL EKALIEAKIP THHWK.....
dcr1_drme_17738129   RKRLGEYMIA TKFEPHDNWL PPCYYVPKEL EKALIEAKIP THHWK.....
aeae_57236094        RKVLGESMIA TKFEPHDNWL PPCYYVPKEL EQALIDAKIP ACHWN.....
anga_29424049        RKRLGDCMIA AKFEPHDNWL PPCYYVPKEL EQTLIDAKIP ACHWN.....
ceel_17552834        KLGIPQLIVA NKFDAHDSWL PPCYIPTCDF KAPNTDDAEE ..........
cebr_39587406        KLGIPQLIVA NKFDAHDSWL PPCYVPTCDF KAPNTSDAEE ..........
drps_54635806        ETDIPSRISC SLFDPRLTWL PPSINLPEDV LDVWTEQPSF AK........
dcr2_drme_22026807   DADIPKTLNT IQFTPRYTWL PPGISLPHNV LALWRENPEF AK........
anga_231206249       GYGLPGKIKA HPFDPKNDWV PPLSTVPGAV RRAMVDAN.. ..........
dcl4_arth_76365064   KKNLQVYIRD QALDPT.QFF AFGHP..... .......... ..........
orsa_50926364        RKKLQVYIRD QQFEPT.QFF APGRP..... .......... ..........
orsa_50399921        SSNLVGYIHA EEFNPR.DWI IP........ .......... ..........
dcl2_arth_42563454   QQKLQGFIRD ECFEPK.GWM VP........ .......... ..........
dcl1_arth_15223286   VKGLQSYIQA DRFAPS.RWS APGVPPVFDE DTKDG..... ..........
orsa_34902240        NKTLQSYIQA DRFAPS.RWA APGVLPVFDE ESREY..... ..........
orsa_56785369        ERNVQGYVRD AAFDPR.RWL APGQLSIR.. .......... ..........
dcl3_arth_15229816   SRKLQGYIRN GAFEPR.RWT APGQFSLF.. .......... ..........
scpo_63054443        DCELPKYALS TPLEIR.HWC PYG....... .......... ..........
necr_28925221        DFGLDEYIIN S..AASKKWR PK........ .......... ..........
teth_50897083        FTEIIYYIIG ITINQNQNIF KN........ .......... ..........

                     2251                                              2300
Analysis_1           .......... .......... .......... .......... ..........
dcr_hs_11024680      KLDEDYEEED EE....EESL MWRAPKEEAD YEDDFLEYDQ EHIRFIDNML
dog_73963940         KLDEDFEEDD EE....EEDL MWRAPKEDAD YEDDFLEYDQ EHIKFIDNML
cow_42733596         KLDDDFEEEE EE....EEDL MWRAHKEDAD DEDDFLEYDQ EHIKFIDNML
mus_22507359         KLGEACEE.. EE....D..L TWRAPKEEAE DEDDFLEYDQ EHIQFIDSML
rat_34867687         KLGEDCEE.. EE....EEEL AWRAPKEEAE YEDDLLEYDQ EHIQFIDSML
chick_50748656       KLDYDDDD.. EE....DEDL MWRLPKEETD FEDDFLEYDQ EHIKFIDSML
dare_68387468        KASDDEDEDD DD....EPEE AEVEPSKEDV NVEDDLEYYY EHIRFIDSML
fugu1                QSGNDYNEEE EEVEELEDEL MLKDEPKDDV NMEEDLEYYK EHIKFIDNML
ciona_AABS01000253.1 .......... .......... .......... .......... ..........
stpu_72059370        WDPSTVEG.. .......... .......VDD FDDDDFDSDQ CWEENSDDFS
drps_54637856        .......... .......... ......LADL LDIKNLSSVQ ICEMVREKAE
dcr1_drme_17738129   .......... .......... ......LADL LDIKNLSSVQ ICEMVREKAD
aeae_57236094        .......... .......... ......LADL PDIKQLSSEE ICRLVKERAL
anga_29424049        .......... .......... ......LADL PDIKRLSCAE ICQLVKERAR
ceel_17552834        .......... .......... ........KD NEIERILDGQ VIEEKPENKT
cebr_39587406        .......... .......... ........KD KEMERILSGQ TIEEKPENKT
drps_54635806        .......... .......... ......LIGP HNLFDLALSD EE.ILAGR..
dcr2_drme_22026807   .......... .......... ......IIGP HNLRDLALGD EESLVKGN..
anga_231206249       .......... .......... .......ESP ALLYNLKLTE EE.IQSGV..
dcl4_arth_76365064   .......... .......... .......... .......... ..........
orsa_50926364        .......... .......... .......... .......... ..........
orsa_50399921        .......... .......... .......... .......... ..........
dcl2_arth_42563454   .......... .......... .......... .......... ..........
dcl1_arth_15223286   .......... .......... .......... .......... ..........
orsa_34902240        .......... .......... .......... .......... ..........
orsa_56785369        .......... .......... .......... .......... ..........
dcl3_arth_15229816   .......... .......... .......... .......... ..........
scpo_63054443        .......... .......... .......... .......... ..........
necr_28925221        .......... .......... .......... .......... ..........
teth_50897083        .......... .......... .......... .......... ..........

                     2301                                              2350
Analysis_1           .......... .......... .......... .......... ..........
dcr_hs_11024680      MGSGAFVKKI SLSPFSTT.. DSAYEWKMPK KSSLGSMPFS SDFEDFDYSS
dog_73963940         MGSGAFVKKI SLSPFSTT.. DSAYEWKMPK KSSLGSMPFS SDFEDFDYSS
cow_42733596         MGSGAFVKKI SLSPFSAT.. DSAYEWKMPK KSSLGSLPFS SDFEDFDYSS
mus_22507359         MGSGAFVRKI SLSPFSAS.. DSAYEWKMPK KASLGSMPFA SGLEDFDYSS
rat_34867687         MGSGAFVKKI PLSPFSTS.. DSAYEWKMPK KASLGSVPFS SDLEDFDYSS
chick_50748656       MGSGAFVKKI SLSHFSTT.. DSNYEWKAPK KSSLGNVPFS SDFDDFDYSS
dare_68387468        IGSGAFGKKI SLQPTDP... ..GYEWKAPK KAHNSHFSPD GGADEFDYSS
fugu1                LGSGAFGKKI SLSAFPPHLS ESSYEWKANK KYHTESVSSG PSAEEFDYSS
ciona_AABS01000253.1 .......... .......... .......... .......... ..........
stpu_72059370        DEEIDETKAE CPDDFFAR.. ....EEKDKE Q......... ..........
drps_54637856        A......... .LGLPGSA.. ..EQATPQAT .......... ..........
dcr1_drme_17738129   A......... .LGLE..... ....QNGGAQ .......... ..........
aeae_57236094        A......... .LGLLDDS.. ..DNEEGETM K......... ..........
anga_29424049        AKRREDVDRF DLQHADSN.. ..GGEDGNED D......... ..........
ceel_17552834        G......... ....WDIGGD .......... .......... ..........
cebr_39587406        G......... ....WDLGQD .......... .......... ..........
drps_54635806        .......... .......... .......... .......... ..........
dcr2_drme_22026807   .......... .......... .......... .......... ..........
anga_231206249       .......... .......... .......... .......... ..........
dcl4_arth_76365064   .......... .......... .......... .......... ..........
orsa_50926364        .......... .......... .......... .......... ..........
orsa_50399921        .......... .......... .......... .......... ..........
dcl2_arth_42563454   .......... .......... .......... .......... ..........
dcl1_arth_15223286   .......... .......... .......... .......... ..........
orsa_34902240        .......... .......... .......... .......... ..........
orsa_56785369        .......... .......... .......... .......... ..........
dcl3_arth_15229816   .......... .......... .......... .......... ..........
scpo_63054443        .......... .......... .......... .......... ..........
necr_28925221        .......... .......... .......... .......... ..........
teth_50897083        .......... .......... .......... .......... ..........

                     2351                                              2400
Analysis_1           .......... .......... .......... .......... ...*******
dcr_hs_11024680      WDAMCYLDPS KAVEEDDFVV GFWNPSEENC GVDTGKQSIS YDLHTEQCIA
dog_73963940         WDAMCYLDPS KAVEEDDFVV GFWNPSEENC GVDTGKQSIS YDLHTEQCIA
cow_42733596         WDAMCYLDPS KAVEEDDFVV GFWNPSEENC GVDTGKQSIS YDLHTEQCIA
mus_22507359         WDAMCYLDPS KAVEEDDFVV GFWNPSEENC GVDTGKQSIS YDLHTEQCIA
rat_34867687         WDAMCYLDPS KAVEEDDFVV GFWNPSEENC GVDTGKQSIS YDLHTEQCIA
chick_50748656       WDAMCYLDPS KAVEEDDFVV GFWNPSEENC GVDAGKQSIS YDLHTEQCIA
dare_68387468        WDAMCYLDPS KAGEEDDFVV GFWNPSEENC GTDIGKQSIS YDLHTEQCIA
fugu1                WDAMCYLDPS KAGDEEDFVV GFWNPSEENL GVDLGKQTIS YDLHTEQCIA
ciona_AABS01000253.1 .......... .......... .......... .......... .DLHTQHSLA
stpu_72059370        ........WS FSVGDPDDVP GLTYTGAKTQ DLG.SVPQLP YEIHTQHSMS
drps_54637856        .........T VPLDESND.. .......... SCNDFSCFIP YNLVSQHSIP
dcr1_drme_17738129   .........N GQLDDSND.. .......... SCNDFSCFIP YNLVSQHSIP
aeae_57236094        ........EI QQLETRNDE. .......FIK NAEYFACFIP YNLVTQHSIP
anga_29424049        ........DE DDEDDDDDDD DTTTGEGNEH EADNGSCYIP YNLVTQHSIP
ceel_17552834        .......... .VSKSTTDGI ETITFPKQAR VGNDDISPLP YNLLTQQHIS
cebr_39587406        .......... .EAKKTVDGI ETITFQKQTR ILNEDITPLP YNLLTQQNIS
drps_54635806        .......... CNEDTYRRFV HGCKSNQQGY YAGRDFSSGV NYFFGEVTVQ
dcr2_drme_22026807   .......... CSDINYNRFV EGCRANGQSF YAGADFSSEV NFCVGLVTIP
anga_231206249       .......... VAQATVDKFL P......LIE QAPAPSQSTL HTVLQQVQIR
dcl4_arth_76365064   .......... CRVTCDEVAS KEVHSLNRDL GILESNTGEI RCSKGHHWLY
orsa_50926364        .......... CKVVCNTDVE VRLHQMDIHP DNRENCN..L RCTRSHHWLH
orsa_50399921        .......... .........C LDYDERDNKK ISFLAPNGMY S..QRKMSIK
dcl2_arth_42563454   .......... .........G QSSAAYSLVN DTLPESRNIY V..ASRRNLK
dcl1_arth_15223286   .......GSS FFDEEQK..P VSEENSDVFE DGEMEDGELE GDLSSYRVLS
orsa_34902240        .......EPS IFDEESTGCE LQKESYDDYA DNMQEDGEIE GDSSCYRVLS
orsa_56785369        .......... PSPCECPVKS .EVVTDDIHI IDDKAIVLGK ACDKGHRWMC
dcl3_arth_15229816   .......... PVPCKCGIDT REVPLDPKFF TENMTIKIGK SCDMGHRWVV
scpo_63054443        .......... .......... .......... ..FQKSTSDK CRYAVLQKLS
necr_28925221        .......... .......... .........F VEDYMDEMKS PISAETRQMS
teth_50897083        .......... .......... .......... ..FEKYSSLF QPLLKSFNLI

                     2401                                              2450
Analysis_1           ********** ********** ********** ******.... ..........
dcr_hs_11024680      DKSIADCVEA LLGCYLTSCG ERAAQLFLCS LGLKVLPVIK RTDREKALCP
dog_73963940         DKSIADCVEA LLGCYLTSCG ERAAQLFLCS LGLKVLPVMK RTDREKTMCP
cow_42733596         DKSIADCVEA LLGCYLTSCG ERAAQLFLCS LGLKVLPVIK RTDREKAMCP
mus_22507359         DKSIADCVEA LLGCYLTSCG ERAAQLFLCS LGLKVLPVIK RTSREKALDP
rat_34867687         DKSIADCVEA LLGCYLTSCG ERAAQLFLCS LGLKVLPVIK RTSRDKASYP
chick_50748656       DKSIADCVEA LLGCYLTSCG ERAAQLFLCS LGLKVLPVIK KTDWESTLCA
dare_68387468        DKSIADCVEA LLGCYLTSCG ERAAQLFLCS LGLKVLPPEK QS........
fugu1                DKSIADCVEA LLGCYLTSCG ERAAQMFLCS LGLKVLPLEE GV........
ciona_AABS01000253.1 DKSIADCVEA LLGAYLTTCG HRSAQLLLCH LGLNVF.... ..........
stpu_72059370        DKSIADCVEA LIGCYLVSCG FRSALLIMAW MGLDVLPTID GQ........
drps_54637856        DKSIADCVEA LIGAYLIECG PRGALLFMAW LGVRVLPYSR QPA.......
dcr1_drme_17738129   DKSIADCVEA LIGAYLIECG PRGALLFMAW LGVRVLPITR QLD.......
aeae_57236094        DKSVADCVEA LIGAYLIECG PRGALLLMAW LGIRVLPVYE VPY.......
anga_29424049        DKSVADCVEA LIGAYLIECG PRGALLFMAW LGIRVLPIRE PPV.......
ceel_17552834        DKSIADAVEA LIGVHLLTLG PNPTLKVMNW MGLKVIQKDQ KSD.......
cebr_39587406        DKAIADAMEA LIGVHLLTLG PNPTLKVMNW MGLKVIQKDQ ATD.......
drps_54635806        NKVMADTLEA LLGVIVRNYG LQHGFRMLEY FGICKPDVDK PLS.......
dcr2_drme_22026807   NKVIADTLEA LLGVIVKNYG LQHAFKMLEY FKICRADIDK PLT.......
anga_231206249       DKVVADVTEA LLGVCVKTVG YERSFRFLSH LGIIPKGADV PML.......
dcl4_arth_76365064   KKTIADVVEA LVGAFLVDSG FKGAVKFLKW IGVNVDFESL QVQD......
orsa_50926364        RKVIADVVES LIGAFLVEGG FKAAFAFLHW IGIDVDFNNP ALYR......
orsa_50399921        SKRIADSVEA LIGAYLSTAG EKAAFLLMKS LGMNIEFH.. ..TE......
dcl2_arth_42563454   RKSVADVVES LIGAYLSEGG ELAALMFMNW VGIKVDFT.. ..TT......
dcl1_arth_15223286   SKTLADVVEA LIGVYYVEGG KIAANHLMKW IGIHVEDDPD EVDG......
orsa_34902240        SKTLADVVEA LIGVYYVAGG KIAANHLMKW IGIHAELDPE EIP.......
orsa_56785369        SKTIADCVEA IIGAYYAGGG LRAAMAVLKW LGIGAEIEED LIVQ......
dcl3_arth_15229816   SKSVSDCAEA LIGAYYVSGG LSASLHMMKW LGIDVDFDPN LVVE......
scpo_63054443        VKRIADMVEA SIGACLLDSG LDSALKICKS LSVGLLDISN WDEWN.....
necr_28925221        SKMVADVVES LIGAAYMCGG MSKALECVAL LLPTPKSSQ. ..........
teth_50897083        EKYSVLTKFV NIQPEQIQYK PDKQNLLNQF SQNSINYKFN NIG.......

                     2451                                              2500
Analysis_1           .......... .......... .......... ....****** **........
dcr_hs_11024680      TRENFNSQQK NLSVSCAAAS VASSRSSVLK DSEYGCLKIP PRCMFDH...
dog_73963940         PRENFSSQQK NLSGGRAAAS VASLRPSVLK DLEYGCLKIP PRCMFDH...
cow_42733596         TRENFTSQQK NLSGSRAAAS GAGYRASVLK DLEYGCLKIP PRCMFDH...
mus_22507359         AQENGSSQQK SLSGSCAAP. .VGPRSSAGK DLEYGCLKIP PRCMFDH...
rat_34867687         AQENSSSQQK SPSGSCAAA. .VSPRSSAGK DLEYGCLKIP PRCMFDH...
chick_50748656       TGENCNSEQK NLSPNSVSAC IVNSEPSLYK DLEYGCLKIP PRCMFDH...
dare_68387468        .......... .......SGG ........SA ELQYGWLKIP PRCMFEH...
fugu1                .......... .......VTG PRRSHGTTAV DLCYGWLKIP PRSMLDH...
ciona_AABS01000253.1 .......... .......... .......... ....GYLTPP TNKMLECR..
stpu_72059370        .......... ..SNKRNDQS SDLPAADLPV SCLYGYLKQP ESPLLRSV..
drps_54637856        ..PASDSERT PGSTTPDAKQ .........M VTVYGSWPTP RSPLLHY...
dcr1_drme_17738129   ..GGNQEQRI PGSTKPNAEN .........V VTVYGAWPTP RSPLLHF...
aeae_57236094        ..DENNP.KV PGSSQRYEKD GI......AM QSVYGYWVPP KSPLLMY...
anga_29424049        ..KLNSNNET ALTPYKATGQ NDGPLSTGVT IAEYGHWVAP PSPMVRANIT
ceel_17552834        .......... .......... ........VP SPLLRFIDTP TNPNASLN..
cebr_39587406        .......... .......... ........VQ PPLLRFIDTP INPDASTK..
drps_54635806        .......... .......... .......QLL DLQLKSTKMR ANASP.....
dcr2_drme_22026807   .......... .......... .......QLL NLELGGKKMR ANVNT.....
anga_231206249       .......... .......... .......LRT TTFPIGDYFP VRHK......
dcl4_arth_76365064   .......... .......... .......... ..ACIASRRY LPLTT.....
orsa_50926364        .......... .......... .......... ..VLDSSSIN LSLMD.....
orsa_50399921        .......... .......... .......... ..IPVERKIS MKAEE.....
dcl2_arth_42563454   .......... .......... .......... ..K.IQRDSP IQAEK.....
dcl1_arth_15223286   .......... .......... .......... ..TLKNVNVP ESVLK.....
orsa_34902240        .......... .......... .......... ..PPKPYDIP ESIMR.....
orsa_56785369        .......... .......... .......... ..AILSASVQ TYLPK.....
dcl3_arth_15229816   .......... .......... .......... ..AINRVSLR CYIPK.....
scpo_63054443        .......... .......... .......... ..NYFDLNTY ADSLRN....
necr_28925221        .......... .......... .......... .FKWQEIELS RTQLFEFAP.
teth_50897083        .......... .......... .......... ..LLQQVFTH SSYKQD....

                     2501                                              2550
Analysis_1           .......... .......... ********** ********** ******.***
dcr_hs_11024680      ........PD ADKTLNHLIS GFENFEKKIN YRFKNKAYLL QAFTHA.SYH
dog_73963940         ........PD ADKTLNHLIS GFENFEKKIN YRFKNKAYLL QAFTHA.SYH
cow_42733596         ........PE ADRTLRHLIS GFENFEKKIN YRFKNKAYLL QAFTHA.SYH
mus_22507359         ........PD AEKTLNHLIS GFETFEKKIN YRFKNKAYLL QAFTHA.SYH
rat_34867687         ........PD AEKTLNHLIS GFENFEKKIN YIFKNKAYLL QAFTHA.SYH
chick_50748656       ........PD AEKTLNHLIS GFENFEKKIN YSFKNKAYLL QAFTHA.SYH
dare_68387468        ........PD AERTLNHLIS GFLNFESKIN YTFKNKAYLL QAFTHA.SYH
fugu1                ........PD AEHTLHHLIS GFENFERKIN YTFQNKAYLL QAFTHA.SYH
ciona_AABS01000253.1 ........PN QQNKLDQLLV ALSGFERKIN YTFKNKAYLL QAFTHA.SYY
stpu_72059370        ........PN AEDVLQHQLV GYDGFEKTIN YRFRDRAYLL QAFTHS.SYH
drps_54637856        .......APN AERELEHLLS GFEEFEASLG YRFRDRSYLL QAMTHA.SYT
dcr1_drme_17738129   .......APN ATEELDQLLS GFEEFEESLG YKFRDRSYLL QAMTHA.SYT
aeae_57236094        .......APN PQQTLEHLLD GYSAFEDSLG YHHS.RSYLL QAMTHA.SYC
anga_29424049        FGGIETGAAA TSRELARLLQ GFEEFEQALG YRFRDRSYLL QAMTHA.SYS
ceel_17552834        .......... .FLNNLWQQF QFTQLEEKIG YRFKERAYLV QAFTHA.SYI
cebr_39587406        .......... .ALDNLWQQF QFAQLEEKIG YRFKDRAYLV QAFTHA.SYI
drps_54635806        .......... ..GDIDGFLI NHSYLEQNLG YKFRDRGYLL QALTHP.SFP
dcr2_drme_22026807   .......... ..TEIDGFLI NHYYLEKNLG YTFKDRRYLL QALTHP.SYP
anga_231206249       .......... ....VDQLLC NPERIEATLG YRFRNRTYLL QAFTHT.SYT
dcl4_arth_76365064   .......... ........RN NLETLENQLD YKFLHKGLLV QAFIHP.SYN
orsa_50926364        .......... ........YT DIAGLEELIG YKFKHKGLLL QAFVHP.SFS
orsa_50399921        .......... ........FI NVRSLEGMLG YKFNDSLLLL EALTHG.SYQ
dcl2_arth_42563454   .......... ........LV NVGYMESLLN YSFEDKSLLV EALTHG.SYM
dcl1_arth_15223286   .......... ........SI DFVGLERALK YEFKEKGLLV EAITHA.SRP
orsa_34902240        .......... ........SI NFDTLKGVLG IEFQNKGLLV EAITHA.SRP
orsa_56785369        .......... ........DN VFEMLEAKLG YSFSVKGLLV EALTHP.SQQ
dcl3_arth_15229816   .......... ........ED ELIELERKIQ HEFSAKFLLK EAITHS.SLR
scpo_63054443        .......... ......VQFP YSSYIEETIG YSFKNKKLLH LAFIHPSMMS
necr_28925221        .......... ...KDAILSK QLEPLEKAMD YTFNKKSLLI EAMTHPSCAG
teth_50897083        .......... ......MVCS DLNKIFGTLE KSLNDFITEI QKTEKR.QSF

                     2551                                              2600
Analysis_1           *.....**** ********** ********** *..******* **********
dcr_hs_11024680      YNTITDCYQR LEFLGDAILD YLITKHLYED P..RQHSPGV LTDLRSALVN
dog_73963940         YNTITDCYQR LEFLGDAILD YLITKHLYED P..RQHSPGV LTDLRSALVN
cow_42733596         YNTITDCYQR LEFLGDAILD YLITKHLYED P..RQHSPGV LTDLRSALVN
mus_22507359         YNTITDCYQR LEFLGDAILD YLITKHLYED P..RQHSPGV LTDLRSALVN
rat_34867687         YNTITDCYQR LEFLGDAILD YLITKHLYED P..RQHSPGV LTDLRSALVN
chick_50748656       YNTITDCYQR LEFLGDAILD YLITKHLYED P..RQHSPGV LTDLRSALVN
dare_68387468        YNTITDCYQR LEFLGDAILD YLITKHLYED P..RQHSPGV LTDLRSALVN
fugu1                YNTITDCYQR LEFLGDAILD YLITKHLYED P..RQHSPGV LTDLRSALVN
ciona_AABS01000253.1 YNTVTDCYQR LEFLGDAVLD FLITRHLFND E..RHHSPGA LTDLRSALVN
stpu_72059370        RNSITDCYQR LEFLGDALLD YLITRHLYDH H..TNLSPGA LTDLRSALVN
drps_54637856        PNRLTDCYQR LEFLGDAVLD YLITRHLYED P..RQHSPGA LTDLRSALVN
dcr1_drme_17738129   PNRLTDCYQR LEFLGDAVLD YLITRHLYED P..RQHSPGA LTDLRSALVN
aeae_57236094        PNRLTDCYQR LEFLGDAVLD YLITRHLYED P..RQHSPGA LTDLRSALVN
anga_29424049        PNRLTDCYQR LEFLGDAILD YLITRHLYED R..RQHSPGA LTDLRSALVN
ceel_17552834        NNRVTGCYQR LEFLGDAVLD YMITRYLFED S..RQYSPGV LTDLRSALVN
cebr_39587406        NNRVTGCYQR LEFLGDAVLD YMITRYLFED V..RQYSPGV LTDLRSALVN
drps_54635806        TNRLTGCYQE LEFIGDAILD FLISAYIFEN N..NKLRPGE LTDLRSALVN
dcr2_drme_22026807   TNRITGSYQE LEFIGDAILD FLISAYIFEN N..TKMNPGA LTDLRSALVN
anga_231206249       SNSLTGSYQQ LEFLGDAVLD FLVSMYIYER N..PSMSPGQ LTDLRSALVN
dcl4_arth_76365064   RHGGG.CYQR LEFLGDAVLD YLMTSYFFTV F..PKLKPGQ LTDLRSLSVN
orsa_50926364        QHSGG.CYQR LEFLGDAVLE YVITSYLYST Y..PDIKPGQ ITDLRSLAVG
orsa_50399921        TSGPTSCYQR LEFLGDAILD HLFTEYYYSK Y..PDCTPEL LTDLRSASVN
dcl2_arth_42563454   MPEIPRCYQR LEFLGDSVLD YLITKHLYDK Y..PCLSPGL LTDMRSASVN
dcl1_arth_15223286   SSGVS.CYQR LEFVGDAVLD HLITRHLFFT Y..TSLPPGR LTDLRAAAVN
orsa_34902240        SSGVS.CYQR LEFVGDAVLD HLITRHLFFT Y..TDLPPGR LTDLRAAAVN
orsa_56785369        ELGAKYCYER LEFLGDAVLD ILLTRYLFNS H..KDTNEGE LTDLRSASVN
dcl3_arth_15229816   ES...YSYER LEFLGDSVLD FLITRHLFNT Y..EQTGPGE MTDLRSACVN
scpo_63054443        QQGIYENYQQ LEFLGDAVLD YIIVQYLYKK Y..PNATSGE LTDYKSFYVC
necr_28925221        LGTNESCYER LEFLGDAILD VIVVKRLMAE TGPNELAHND MHEHLSSVVT
teth_50897083        IQLNDVSNDV LSFLGSIIFS QIVLKRLYTR Y..SQSNPNE LDIFMEIICC

                     2601                                              2650
Analysis_1           ********** ********.. ..******** ********.. ..........
dcr_hs_11024680      NTIFASLAVK YDYHKYFKA. .VSPELFHVI DDFVQFQLEK NEMQGMDSEL
dog_73963940         NTIFASLAVK YDYHKYFKA. .VSPELFHVI DDFVQFQLEK NEMQGMDSEL
cow_42733596         NTIFASLAVK YDYHKYFKA. .VSPELFHVI DDFVQFQLEK NEMQGMDSEL
mus_22507359         NTIFASLAVK YDYHKYFKA. .VSPELFHVI DDFVKFQLEK NEMQGMDSEL
rat_34867687         NTIFASLAVK YDYHKYFKA. .VSPELFHVI DDFVQFQLEK NEMQGMDSEL
chick_50748656       NTIFASLAVK YDYHKYFKA. .VSPELFHVI DDFVQFQMEK NEMQGMDSEL
dare_68387468        NTIFASLAVK YDYHKYFKA. .VSPELFHVI DDFVQFQLEK NEMQGMDSEL
fugu1                NTIFASLAVK YDYHKYFKA. .ISPELFHVI DDFVQFQLEK NEMQGMDSEL
ciona_AABS01000253.1 NTIFASLAVH YDFHKYFKV. .MSPELHHII EDFVMYQQKQ EDAQGM....
stpu_72059370        NTIFASLAVK FNFHKYFKA. .YTANMFQVI DNFVTFVDAK NEALGMDSQL
drps_54637856        NTIFASLAVR HGFHKFFRH. .LSPGLNDVI DRFVRIQQEN GHSISEEYYL
dcr1_drme_17738129   NTIFASLAVR HGFHKFFRH. .LSPGLNDVI DRFVRIQQEN GHCISEEYYL
aeae_57236094        NTIFASLAVR HDFHKYFRH. .LSPGLNDVI DRFVRIQQDN GHIISEEYYL
anga_29424049        NTIFASLAVR HGFHKYFLH. .LSPGLQEVI DRFVRIQQEN GHRITEEEYY
ceel_17552834        NTIFASLAVK FEFQKHFIA. .MCPGLYHMI EKFVKLCSER NFDTNFNAEM
cebr_39587406        NTIFASLAVK FEFQKHFIA. .MCPGLHHMI EKFVKLCGDR SFDTNFNTEM
drps_54635806        NTTLGCICVR HKLHLFILA. .ENALLSETI SKFVKFQESQ GHRVTNHVRF
dcr2_drme_22026807   NTTLACICVR HRLHFFILA. .ENAKLSEII SKFVNFQESQ GHRVTNYVRI
anga_231206249       NVNLACVLVR NELHRHILS. .QSPMLTDAI GKFVAVHRCH RNQGSNWVRL
dcl4_arth_76365064   NEALANVAVS FSLKRFLFC. .ESIYLHEVI EDYTNFLASS PLASGQS...
orsa_50926364        NDSLAYAAVE KSIHKHLIK. .DSNHLTSAI SKFEMYVKLS NSEKDLL...
orsa_50399921        NNCYAHAAVK SGLNKHILH. .SSSELHRKM SYYLEEFGQS FTGPSYG...
dcl2_arth_42563454   NECYALVAVK ANLHKHILY. .ASHHLHKHI SRTVSEFEQS SLQSTFG...
dcl1_arth_15223286   NENFARVAVK HKLHLYLRH. .GSSALEKQI REFVKEVQTE SSKPGFNSF.
orsa_34902240        NENFARVAVK HKLHVHLRH. .GSSALETQI REFVKDVQEE LLKPGFNSF.
orsa_56785369        NENFAQVAVK HNFHHFLQH. .SSGLLLDQI TEYVNRLEGS S.MDKVELL.
dcl3_arth_15229816   NENFAQVAVK NNLHTHLQR. .CATVLETQI NDYLMSFQKP D.ETGRSIP.
scpo_63054443        NKSLSYIGFV LNLHKYIQH. .ESAAMCDAI FEYQELIEAF RETASENP..
necr_28925221        ADIMAFLAME WVIMQTDIN. .EIDPTNLDA LGLLPSSQSR ITPASLVSNK
teth_50897083        EQTKSFLSAK FKLDQYFIYG IQYQQIFQKI NHAANLKRQQ NIQSFRNIAT

                     2651                                              2700
Analysis_1           .......... .......... .......... .......... ..........
dcr_hs_11024680      RRSEEDE... .......... .......... .......... ....EKEE..
dog_73963940         RRSEEDE... .......... .......... .......... ....EKEE..
cow_42733596         RRSEEDE... .......... .......... .......... ....EKEE..
mus_22507359         RRSEEDE... .......... .......... .......... ....EKEE..
rat_34867687         RRSEEDE... .......... .......... .......... ....EKEE..
chick_50748656       RRSEEDE... .......... .......... .......... ....EKEE..
dare_68387468        RRSEEDE... .......... .......... .......... ....EKEE..
fugu1                RRSEEDE... .......... .......... .......... ....EKEE..
ciona_AABS01000253.1 .......... .......... .......... .......... ..........
stpu_72059370        KYSEMDG... .......... .......... .......... ....EQEESE
drps_54637856        LSEEE..... .......... .......... .......... .....CDDAE
dcr1_drme_17738129   LSEEE..... .......... .......... .......... .....CDDAE
aeae_57236094        ISEDE..... .......... .......... .......... .....CDEAE
anga_29424049        LPDEDDELGE YGAMGE..D. .......... ........GP GEGRGVGEAE
ceel_17552834        YMVTTEEEID .......... .......... .......... .....EGQEE
cebr_39587406        YMVTTEEEID .......... .......... .......... .....EGHEE
drps_54635806        LLEERDVQPV ILDLDE..EV EMAMENDS.. .......GDG PPIGAFNLAQ
dcr2_drme_22026807   LLEEADVQPT PLDLDD..EL DMTELPHANK CISQEAEKGV PPKGEFNMST
anga_231206249       LTEESDTP.. .......... .......... .......... .......MAE
dcl4_arth_76365064   .......... .......... .......... .......... .........E
orsa_50926364        .......... .......... .......... .......... .........E
orsa_50399921        .......... .......... .......... .......... .......WEA
dcl2_arth_42563454   .......... .......... .......... .......... .......WES
dcl1_arth_15223286   .......... .......... .......... .......... .......GLG
orsa_34902240        .......... .......... .......... .......... .......GLG
orsa_56785369        .......... .......... .......... .......... .......SDG
dcl3_arth_15229816   .......... .......... .......... .......... .......S..
scpo_63054443        .......... .......... .......... .......... ......WFWF
necr_28925221        EDWPFWRFMR HNSPQVGATQ TATIERYLTL RDEIRDAIWK HNTLPWALLA
teth_50897083        N......... .......... .......... .......... ..........

                     2701                                              2750
Analysis_1           ...******* ********** ***..***.. .......... ..........
dcr_hs_11024680      DIEVPKAMGD IFESLAGAIY MDSGMSLETV WQVYYPMMRP LIEKFSANV.
dog_73963940         DIEVPKAMGD IFESLAGAIY MDSGMSLEMV WQVYYPMMRP LIEKFSANV.
cow_42733596         DIEVPKAMGD IFESLAGAIY MDSGMSLETV WQVYYPMMRP LIEKFSANV.
mus_22507359         DIEVPKAMGD IFESLAGAIY MDSGMSLEVV WQVYYPMMQP LIEKFSANV.
rat_34867687         DIEVPKAMGD IFESLAGAIY MDSGMSLEVV WQVYYPMMRP LIEKFSANV.
chick_50748656       DIEVPKAMGD IFESLAGAIY MDSGMSLEMV WQVYYPMMRP LIEKFSANV.
dare_68387468        DIEVPKAMGD IFESLAGAIY MDSGMSLETV WQVYYPMMRP LIEKFSANV.
fugu1                DIEVPKAMGD IFESLAGAIY MDSRMSLETV WQIYYPMMRP LIEKFSANV.
ciona_AABS01000253.1 ...VPKALGD IFESVAGAIY MDSGMDLSSV WKVYSVMMLP LIEKFSACV.
stpu_72059370        DIEVPKALGD IFESVAGAIY LDSGMSLNAV WKVYYPMMKQ QIEQYASDL.
drps_54637856        DVEVPKALGD VFESIAGAIF LDSNMSLDVV WHVYSNMMSP EIEQFSNSV.
dcr1_drme_17738129   DVEVPKALGD VFESIAGAIF LDSNMSLDVV WHVYSNMMSP EIEQFSNSV.
aeae_57236094        DVEVPKALGD VFESVAGAIF LDSNMSLDAV WKVYRSMMGP EIEQFSNSV.
anga_29424049        DVEVPKALGD VFESIAGAIF LDSDMSLDTV WKVYRKMMGP EIEKFSSSV.
ceel_17552834        DIEVPKAMGD IFESVAGAIY LDSGRNLDTT WQVIFHMMRG TIELCCANP.
cebr_39587406        DVEVPKALGD VFESVAGAIY LDSGRNLDTT WQVIYHLMKG TIETCCANP.
drps_54635806        NVDVPKALGD VLEALIAAVY MDCR.DLQTT WQMIYHLFEP ELKEFSQNI.
dcr2_drme_22026807   NVDVPKALGD VLEALIAAVY LDCR.DLQRT WEVIFNLFEP ELQEFTRKV.
anga_231206249       YVDVPKVLGD VLEALIGAIY LDSGNDLAAT WEVCFRLLRD EIADFTRKT.
dcl4_arth_76365064   GPRCPKVLGD LVESCLGALF LDCGFNLNHV WTMMLSFLDP VKNLSNLQIS
orsa_50926364        EPACPKALGD IVESCIGAVL LDSGFNLNYV WKVMLMLLKP VLTFANMHTN
orsa_50399921        GIGLPKVLGD VIESIAGAIY LDSKCDKEVV WRSMKRLLEP LATPETIEPD
dcl2_arth_42563454   DISFPKVLGD VIESLAGAIF VDSGYNKEVV FASIKPLLGC MITPETVKLH
dcl1_arth_15223286   DCKAPKVLGD IVESIAGAIF LDSGKDTTAA WKVFQPLLQP MVTPETLPMH
orsa_34902240        DCKAPKVLGD IVESIAGAIF LDSGYDTSVV WKVFQPLLHP MVTPETLPMH
orsa_56785369        LPKGPKVLGD IVESIAGAIL LDTKLDLDVV WGIFEPLLSP IVTPENLELP
dcl3_arth_15229816   .IQGPKALGD VVESIAGALL IDTRLDLDQV WRVFEPLLSP LVTPDKLQLP
scpo_63054443        EIDSPKFISD TLEAMICAIF LDSGFSLQSL QFVLPLFLNS LGDATHTKAK
necr_28925221        RMGPQKFYSD IVESLIGAVW VDSGSWKACE DVLTQMGLLP LLDHLLETKA
teth_50897083        YNKDISILSQ LFDSLVGAIY IDLQQDFEKT SDFFNQNQHI QLIIKDICQI

                     2751                                              2800
Analysis_1           .......... .......... .......... .......... ..........
dcr_hs_11024680      .....PRSPV RELLEMEPET AKFSPAERTY DG.KVRVTVE VVGKG.KFKG
dog_73963940         .....PRSPV RELLEMEPET AKFSPAERTY DG.KVRVTVE VVGKG.KFKG
cow_42733596         .....PRSPV RELLEMEPEI TKFSPAERTY DG.KVRVTVE VVGKG.KFKG
mus_22507359         .....PRSPV RELLEMEPET AKFSPAERTY DG.KVRVTVE VVGKG.KFKG
rat_34867687         .....PRSPV RELLEMEPET AKFSPAERTY DG.KVRVTVE VVGKG.KFKG
chick_50748656       .....PRSPV RELLEMEPET AKFSPAERTY DG.KVRVTVE VVGKG.KFKG
dare_68387468        .....PRSPV RELLEMEPET AKFSPAERTY DG.KVRVTVE VVGKG.KFKG
fugu1                .....PRSPV RELLEMEPET AKFSPAERTY DG.KVRVTVE VVGKG.KFKG
ciona_AABS01000253.1 .....PRSPV RELLEMEPET AKF....... .......... ..........
stpu_72059370        .....PISPV RELLEMEPET ARFGPPEKTI DG.KTRVTVN VVGKG.QFKG
drps_54637856        .....PKSPI RELLELEPET AKFGKPEKLA DGRRVRVTVD VFCKG.TFRG
dcr1_drme_17738129   .....PKSPI RELLELEPET AKFGKPEKLA DGRRVRVTVD VFCKG.TFRG
aeae_57236094        .....PKSPI RELLELEPET AKFGKPEKLA DGRRVRVTVE VFGKG.TFRG
anga_29424049        .....PKSPI RELLEMEPET AKFGKPEKLT DGRRVRVTVE VFGKG.TFRG
ceel_17552834        .....PRSPI RELMEFEQSK VRFSKMERIL ESGKVRVTVE VVNNM.RFTG
cebr_39587406        .....PRSPI RELMELEGTK ARFSKMERIL ESGKVRVTVD VGNNM.RFTG
drps_54635806        .....PISPI RQLHEHKLAN PVYGPPLVDK DVVMMYCQFT CMEKTIRVTG
dcr2_drme_22026807   .....PINHI RQLVEHKHAK PVFSSPIVEG ETVMVSCQFT CMEKTIKVYG
anga_231206249       .....PIQVV RQLYEHPEAS PHFSAPFVEE EVVYVKLSYT HRSQRQTVYG
dcl4_arth_76365064   .....PIKEL IELCQSYKWD REIS.ATKKD GAFTVELKVT KNGCCLTVSA
orsa_50926364        .....PMREL RELCQCHGFE LGLPKPMKAD GEYHVKVEVN IKSKIIICTA
orsa_50399921        .....PVKGL QEFCDRRSFK ITYEKNHVD. GVSSVIARVK AGETTYSATK
dcl2_arth_42563454   .....PVREL TELCQKWQFE LSKAK..... DFDSFTVEVK AKEMSFAHTA
dcl1_arth_15223286   .....PVREL QERCQQQAEG LEYKASRSG. NTATVEVFID GVQVGVAQN.
orsa_34902240        .....PVREL QERCQQQAEG LEYKASRAG. NIATVEVFVD GVQIGVAQN.
orsa_56785369        .....PYREL IEWCGKHGYF VGINCRDQG. DTVVATLDVQ LKEVLLVRQG
dcl3_arth_15229816   .....PYREL NELCDSLGYF FRVKCSNDG. VKAQATIQLQ LDDVLLTGDG
scpo_63054443        GDIEHKVYQL LKDQGCEDFG TKCVIEEVKS SHKTLLNTEL HLTKYYGFSF
necr_28925221        H....VMHPN VELQILAPPN KRATRTEFVI ISNKRGIISS GTEFLDEPSA
teth_50897083        AD.QYPKYSL IKVLKQKGYD WEDIQIIKLP HPEQFLPINQ NKYNFQIYDI

                     2801                              2835
Analysis_1           .......... .......... .......... .....
dcr_hs_11024680      VGRSYRIAKS AAARRALRSL KANQ.....P QVPNS
dog_73963940         VGRSYRIAKS AAARRALRSL KANQ.....P QVPNS
cow_42733596         VGRSYRIAKS AAARRALRSL KANQ.....P QVPNS
mus_22507359         VGRSYRIAKS AAARRALRSL KANQ.....P QVPNS
rat_34867687         VGRSYRIAKS AAARRALRSL KANQ.....P LVPNS
chick_50748656       VGRSYRIAKS AAARRALRSL KANQ.....P QVPNS
dare_68387468        VGRSYRIAKS AAARRALRSL KANQ.....P QVQNN
fugu1                VGRSYRIAKS AAARRALRSL KANQ.....P QV...
ciona_AABS01000253.1 .......... .......... .......... .....
stpu_72059370        IGRNYHIAKA TAARFALRHL KSQP.....K K....
drps_54637856        IGRNYRIAKC TAAKCALRQL KKQG.....L IAKKD
dcr1_drme_17738129   IGRNYRIAKC TAAKCALRQL KKQG.....L IAKKD
aeae_57236094        IGRNYRIAKC TAAKCALRQL KKMG.....L INKRR
anga_29424049        IGRNYRIAKC TAAKCALRQL KKLG.....Y ANHHK
ceel_17552834        MGRNYRIAKA TAAKRALKYL HQIE.....Q QRRQS
cebr_39587406        MGRNYRIAKA TAAKRALKYL HQME.....E QRRLA
drps_54635806        FGSNKDQAKL AAAKSALQKL AKCD.....A .....
dcr2_drme_22026807   FGSNKDQAKL SAAKHALQQL SKCD.....A .....
anga_231206249       FGKNKDDAKR AAAKIALSKI M......... .....
dcl4_arth_76365064   TGRNKREGTK KAAQLMITNL KAHE.....N ITTSH
orsa_50926364        ANRNSKAARK FAAQETLSKL KNYG.....Y KHRNK
orsa_50399921        SGPCKLVAKK LASKAVLKDL IAGH.....K DTEAA
dcl2_arth_42563454   KASDKKMAKK LAYKEVLN.L LKNS.....L DY...
dcl1_arth_15223286   ..PQKKMAQK LAARNALAAL KEKE.....I AESKE
orsa_34902240        ..PQKKMAQK LAARNALVVL KEKE.....T ATKKE
orsa_56785369        FSKKRKDAKA HASSLLLKDL EEKGLIIPKN ASKTE
dcl3_arth_15229816   SEQTNKLALG KAASHLLTQL EKR......N ISRKT
scpo_63054443        FRHGNIVAYG KSRKVANAKY IMKQRLLKLL EDKSN
necr_28925221        VDDGLVSVEP YDDTPEHDEV FSCKLFVGGK QVADV
teth_50897083        KNEKLLIDKV FECQRIEEAY LAIKEQIINN PINQQ
