# Supplementary material for: The evolution of core proteins involved in microRNA biogenesis
Source: BMC Evol Biol. 2008 Mar 25;8:92. doi: 10.1186/1471-2148-8-92 (PMC2287173; doi:10.1186/1471-2148-8-92)
Supplement: Additional file 2 — Argonaute/PIWI protein sequences. Multiple sequence alignment of PIWI and Argonaute protein sequences used for phylogenetic tree reconstruction. See Fig. 2 caption for the definitions of species abbreviations. [file 1471-2148-8-92-S2.msf]

!!AA_MULTIPLE_ALIGNMENT 1.0
MSF: 2175  Type: P  January 27, 2008 16:02  Check: 6610 .. 
 Name: Analysis_1  Len: 2175  Check: 786  Weight: 1.0
 Name: rat_34875305  Len: 2175  Check: 3284  Weight: 1.0
 Name: mus_miwi  Len: 2175  Check: 1728  Weight: 1.0
 Name: hosa_24431985  Len: 2175  Check: 669  Weight: 1.0
 Name: fugu_piwi  Len: 2175  Check: 2221  Weight: 1.0
 Name: dare_piwi  Len: 2175  Check: 3848  Weight: 1.0
 Name: teni_47212924  Len: 2175  Check: 6674  Weight: 1.0
 Name: rat_34872371  Len: 2175  Check: 3681  Weight: 1.0
 Name: mus_10946612  Len: 2175  Check: 1274  Weight: 1.0
 Name: hosa_14579645  Len: 2175  Check: 9461  Weight: 1.0
 Name: gaga_50756289  Len: 2175  Check: 737  Weight: 1.0
 Name: hosa_piwil1  Len: 2175  Check: 2088  Weight: 1.0
 Name: hosa_piwil3  Len: 2175  Check: 8258  Weight: 1.0
 Name: stpu_12007642  Len: 2175  Check: 5072  Weight: 1.0
 Name: poca_41353201  Len: 2175  Check: 5156  Weight: 1.0
 Name: drme_17136494  Len: 2175  Check: 5708  Weight: 1.0
 Name: anga_31202477  Len: 2175  Check: 965  Weight: 1.0
 Name: drme_4165140  Len: 2175  Check: 824  Weight: 1.0
 Name: apis_48105034  Len: 2175  Check: 9995  Weight: 1.0
 Name: cael_25155102  Len: 2175  Check: 4921  Weight: 1.0
 Name: cabr_39594717  Len: 2175  Check: 7885  Weight: 1.0
 Name: rat_ago2  Len: 2175  Check: 5936  Weight: 1.0
 Name: mus_ago2  Len: 2175  Check: 6007  Weight: 1.0
 Name: hosa_ago2  Len: 2175  Check: 3013  Weight: 1.0
 Name: cow_ago2  Len: 2175  Check: 5597  Weight: 1.0
 Name: rabbit_ago2  Len: 2175  Check: 9717  Weight: 1.0
 Name: xela_50418263  Len: 2175  Check: 9245  Weight: 1.0
 Name: xetr_49522952  Len: 2175  Check: 694  Weight: 1.0
 Name: gaga_50731932  Len: 2175  Check: 7805  Weight: 1.0
 Name: fugu6_ago2  Len: 2175  Check: 3853  Weight: 1.0
 Name: mus_ago5  Len: 2175  Check: 3483  Weight: 1.0
 Name: rat_ago1  Len: 2175  Check: 9222  Weight: 1.0
 Name: hosa_ago1  Len: 2175  Check: 6616  Weight: 1.0
 Name: mus_ago1  Len: 2175  Check: 3919  Weight: 1.0
 Name: gaga_ago1  Len: 2175  Check: 4221  Weight: 1.0
 Name: fugu1_ago1  Len: 2175  Check: 7534  Weight: 1.0
 Name: mus_ago4  Len: 2175  Check: 4459  Weight: 1.0
 Name: rat_ago4  Len: 2175  Check: 3890  Weight: 1.0
 Name: hosa_ago4  Len: 2175  Check: 6256  Weight: 1.0
 Name: gaga_ago4  Len: 2175  Check: 8259  Weight: 1.0
 Name: fugu4_ago4  Len: 2175  Check: 6789  Weight: 1.0
 Name: rat_34871199  Len: 2175  Check: 2916  Weight: 1.0
 Name: hosa_ago3  Len: 2175  Check: 5280  Weight: 1.0
 Name: cow_47564028  Len: 2175  Check: 7465  Weight: 1.0
 Name: mus_ago3  Len: 2175  Check: 1746  Weight: 1.0
 Name: fugu7_ago3  Len: 2175  Check: 6124  Weight: 1.0
 Name: drme_24653503  Len: 2175  Check: 5854  Weight: 1.0
 Name: anga_31240763  Len: 2175  Check: 4447  Weight: 1.0
 Name: cael_7503765  Len: 2175  Check: 6538  Weight: 1.0
 Name: cabr_39596443  Len: 2175  Check: 1521  Weight: 1.0
 Name: cael_32564644  Len: 2175  Check: 4157  Weight: 1.0
 Name: cabr_39579815  Len: 2175  Check: 1715  Weight: 1.0
 Name: cael_17509203  Len: 2175  Check: 3098  Weight: 1.0
 Name: cabr_39595176  Len: 2175  Check: 3708  Weight: 1.0
 Name: cael_17542480  Len: 2175  Check: 2365  Weight: 1.0
 Name: cabr_39590721  Len: 2175  Check: 7607  Weight: 1.0
 Name: orsa_50251919  Len: 2175  Check: 2459  Weight: 1.0
 Name: arab_ago1  Len: 2175  Check: 1637  Weight: 1.0
 Name: orsa_ago1  Len: 2175  Check: 2903  Weight: 1.0
 Name: arab_10177951  Len: 2175  Check: 7045  Weight: 1.0
 Name: orsa_50725578  Len: 2175  Check: 2121  Weight: 1.0
 Name: orsa_50905565  Len: 2175  Check: 5478  Weight: 1.0
 Name: orsa_34897156  Len: 2175  Check: 5044  Weight: 1.0
 Name: orsa_50919055  Len: 2175  Check: 3338  Weight: 1.0
 Name: orsa_50934813  Len: 2175  Check: 4001  Weight: 1.0
 Name: arab_4510428  Len: 2175  Check: 7321  Weight: 1.0
 Name: orsa_31712081  Len: 2175  Check: 2678  Weight: 1.0
 Name: orsa_31712083  Len: 2175  Check: 5741  Weight: 1.0
 Name: orsa_50937025  Len: 2175  Check: 9615  Weight: 1.0
 Name: arab_15293199  Len: 2175  Check: 8103  Weight: 1.0
 Name: orsa_34903256  Len: 2175  Check: 1758  Weight: 1.0
 Name: arab_28396616  Len: 2175  Check: 6690  Weight: 1.0
 Name: arab_42568003  Len: 2175  Check: 4416  Weight: 1.0
 Name: arab_2702284  Len: 2175  Check: 1691  Weight: 1.0
 Name: orsa_50935599  Len: 2175  Check: 1349  Weight: 1.0
 Name: orsa_50917003  Len: 2175  Check: 8923  Weight: 1.0
 Name: arab_37528855  Len: 2175  Check: 7703  Weight: 1.0
 Name: arab_25403398  Len: 2175  Check: 5615  Weight: 1.0
 Name: arab_6692121  Len: 2175  Check: 753  Weight: 1.0
 Name: drme_28317062  Len: 2175  Check: 8730  Weight: 1.0
 Name: magr_38099967  Len: 2175  Check: 3071  Weight: 1.0
 Name: gize_42546765  Len: 2175  Check: 9320  Weight: 1.0
 Name: necr_32423377  Len: 2175  Check: 2134  Weight: 1.0
 Name: scpo_19075282  Len: 2175  Check: 7113  Weight: 1.0
 Name: blgr_15787604  Len: 2175  Check: 9222  Weight: 1.0
 Name: asni_40744619  Len: 2175  Check: 7430  Weight: 1.0
 Name: necr_32406962  Len: 2175  Check: 7174  Weight: 1.0
 Name: gize_42549606  Len: 2175  Check: 5845  Weight: 1.0
 Name: magr_38109835  Len: 2175  Check: 1528  Weight: 1.0
 Name: crne_50255632  Len: 2175  Check: 5230  Weight: 1.0
 Name: crne_50255647  Len: 2175  Check: 4552  Weight: 1.0
 Name: cabr_39589132  Len: 2175  Check: 9655  Weight: 1.0
 Name: cabr_39581712  Len: 2175  Check: 3560  Weight: 1.0
 Name: cael_25148583  Len: 2175  Check: 4799  Weight: 1.0
 Name: cael_17510939  Len: 2175  Check: 4065  Weight: 1.0
 Name: cael_17534531  Len: 2175  Check: 1654  Weight: 1.0
 Name: cabr_39580115  Len: 2175  Check: 2212  Weight: 1.0
 Name: cael_17508571  Len: 2175  Check: 7024  Weight: 1.0
 Name: cabr_39589694  Len: 2175  Check: 7240  Weight: 1.0
 Name: cael_7495977  Len: 2175  Check: 6591  Weight: 1.0
 Name: cael_17552216  Len: 2175  Check: 6806  Weight: 1.0
 Name: cabr_39588750  Len: 2175  Check: 4717  Weight: 1.0
 Name: cael_17564578  Len: 2175  Check: 7852  Weight: 1.0
 Name: cael_17537279  Len: 2175  Check: 8256  Weight: 1.0
 Name: cabr_39586210  Len: 2175  Check: 8641  Weight: 1.0
 Name: caal_46437245  Len: 2175  Check: 1426  Weight: 1.0
 Name: stle_30267823  Len: 2175  Check: 1764  Weight: 1.0
 Name: cabr_39592716  Len: 2175  Check: 6326  Weight: 1.0

//

              1                                                   50
Analysis_1    .......... .......... .......... .......... ..........
rat_34875305  .......... .......... .......... .......... ..........
mus_miwi      .......... .......... .......... .......... ..........
hosa_24431985 .......... .......... .......... .......... ..........
fugu_piwi     .......... .......... .......... .......... ..........
dare_piwi     .......... .......... .......... .......... ..........
teni_47212924 .......... .......... .......... .......... ..........
rat_34872371  .......... .......... .......... .......... ..........
mus_10946612  .......... .......... .......... .......... ..........
hosa_14579645 .......... .......... .......... .......... ..........
gaga_50756289 .......... .......... .......... .......... ..........
hosa_piwil1   .......... .......... .......... .......... ..........
hosa_piwil3   .......... .......... .......... .......... ..........
stpu_12007642 .......... .......... .......... .......... ..........
poca_41353201 .......... .......... .......... .......... ..........
drme_17136494 .......... .......... .......... .......... ..........
anga_31202477 .......... .......... .......... .......... ..........
drme_4165140  .......... .......... .......... .......... ..........
apis_48105034 .......... .......... .......... .......... ..........
cael_25155102 .......... .......... .......... .......... ..........
cabr_39594717 .......... .......... .......... .......... ..........
rat_ago2      .......... .......... .......... .......... ..........
mus_ago2      .......... .......... .......... .......... ..........
hosa_ago2     .......... .......... .......... .......... ..........
cow_ago2      .......... .......... .......... .......... ..........
rabbit_ago2   .......... .......... .......... .......... ..........
xela_50418263 .......... .......... .......... .......... ..........
xetr_49522952 .......... .......... .......... .......... ..........
gaga_50731932 .......... .......... .......... .......... ..........
fugu6_ago2    .......... .......... .......... .......... ..........
mus_ago5      .......... .......... .......... .......... ..........
rat_ago1      .......... .......... .......... .......... ..........
hosa_ago1     .......... .......... .......... .......... ..........
mus_ago1      .......... .......... .......... .......... ..........
gaga_ago1     MCGGNAVPVA SIYLQKLCYS HSHTNAGRAV HLFIFSISAG LNFSTEIVHL
fugu1_ago1    .......... .......... .......... .......... ..........
mus_ago4      .......... .......... .......... .......... ..........
rat_ago4      .......... .......... .......... .......... ..........
hosa_ago4     .......... .......... .......... .......... ..........
gaga_ago4     .......... .......... .......... .......... ..........
fugu4_ago4    .......... .......... .......... .......... ..........
rat_34871199  .......... .......... .......... .......... ..........
hosa_ago3     .......... .......... .......... .......... ..........
cow_47564028  .......... .......... .......... .......... ..........
mus_ago3      .......... .......... .......... .......... ..........
fugu7_ago3    .......... .......... .......... .......... ..........
drme_24653503 .......... .......... .......... .......... ..........
anga_31240763 .......... .......... .......... .......... ..........
cael_7503765  .......... .......... .......... .......... ..........
cabr_39596443 .......... .......... .......... .......... ..........
cael_32564644 .......... .......... .......... .......... ..........
cabr_39579815 .......... .......... .......... .......... ..........
cael_17509203 .......... .......... .......... .......... ..........
cabr_39595176 .......... .......... .......... .......... ..........
cael_17542480 .......... .......... .......... .......... ..........
cabr_39590721 .......... .......... .......... .......... ..........
orsa_50251919 .......... .......... .......... .......... ..........
arab_ago1     .......... .......... .......... .......... ..........
orsa_ago1     .......... .......... .......... .......... ..........
arab_10177951 .......... .......... .......... .......... ..........
orsa_50725578 .......... .......... .......... .......... ..........
orsa_50905565 .......... .......... .......... .......... ..........
orsa_34897156 .......... .......... .......... .......... ..........
orsa_50919055 .......... .......... .......... .......... ..........
orsa_50934813 .......... .......... .......... .......... ..........
arab_4510428  .......... .......... .......... .......... ..........
orsa_31712081 .......... .......... .......... .......... ..........
orsa_31712083 .......... .......... .......... .......... ..........
orsa_50937025 .......... .......... .......... .......... ..........
arab_15293199 .......... .......... .......... .......... ..........
orsa_34903256 .......... .......... .......... .......... ..........
arab_28396616 .......... .......... .......... .......... ..........
arab_42568003 .......... .......... .......... .......... ..........
arab_2702284  .......... .......... .......... .......... ..........
orsa_50935599 .......... .......... .......... .......... ..........
orsa_50917003 .......... .......... .......... .......... ..........
arab_37528855 .......... .......... .......... .......... ..........
arab_25403398 .......... .......... .......... .......... ..........
arab_6692121  .......... .......... .......... .......... ..........
drme_28317062 .......... .......... .......... .......... ..........
magr_38099967 .......... .......... .......... .......... ..........
gize_42546765 .......... .......... .......... .......... ..........
necr_32423377 .......... .......... .......... .......... ..........
scpo_19075282 .......... .......... .......... .......... ..........
blgr_15787604 .......... .......... .......... .......... ..........
asni_40744619 .......... .......... .......... .......... ..........
necr_32406962 .......... .......... .......... .......... ..........
gize_42549606 .......... .......... .......... .......... ..........
magr_38109835 .......... .......... .......... .......... ..........
crne_50255632 .......... .......... .......... .......... ..........
crne_50255647 .......... .......... .......... .......... ..........
cabr_39589132 .......... .......... .......... .......... ..........
cabr_39581712 .......... .......... .......... .......... ..........
cael_25148583 .......... .......... .......... .......... ..........
cael_17510939 .......... .......... .......... .......... ..........
cael_17534531 .......... .......... .......... .......... ..........
cabr_39580115 .......... .......... .......... .......... ..........
cael_17508571 .......... .......... .......... .......... ..........
cabr_39589694 .......... .......... .......... .......... ..........
cael_7495977  .......... .......... .......... .......... ..........
cael_17552216 .......... .......... .......... .......... ..........
cabr_39588750 .......... .......... .......... .......... ..........
cael_17564578 .......... .......... .......... .......... ..........
cael_17537279 .......... .......... .......... .......... ..........
cabr_39586210 .......... .......... .......... .......... ..........
caal_46437245 .......... .......... .......... .......... ..........
stle_30267823 .......... .......... .......... .......... ..........
cabr_39592716 .......... .......... .......... .......... ..........

              51                                                 100
Analysis_1    .......... .......... .......... .......... ..........
rat_34875305  .......... .......... .......... .......... ..........
mus_miwi      .......... .......... .......... .......... ..........
hosa_24431985 .......... .......... .......... .......... ..........
fugu_piwi     .......... .......... .......... .......... ..........
dare_piwi     .......... .......... .......... .......... ..........
teni_47212924 .......... .......... .......... .......... ..........
rat_34872371  .......... .......... .......... .......... ..........
mus_10946612  .......... .......... .......... .......... ..........
hosa_14579645 .......... .......... .......... .......... ..........
gaga_50756289 .......... .......... .......... .......... ..........
hosa_piwil1   .......... .......... .......... .......... ..........
hosa_piwil3   .......... .......... .......... .......... ..........
stpu_12007642 .......... .......... .......... .......... ..........
poca_41353201 .......... .......... .......... .......... ..........
drme_17136494 .......... .......... .......... .......... ..........
anga_31202477 .......... .......... .......... .......... ..........
drme_4165140  .......... .......... .......... .......... ..........
apis_48105034 .......... .......... .......... .......... ..........
cael_25155102 .......... .......... .......... .......... ..........
cabr_39594717 .......... .......... .......... .......... ..........
rat_ago2      .......... .......... .......... .......... ..........
mus_ago2      .......... .......... .......... .......... ..........
hosa_ago2     .......... .......... .......... .......... ..........
cow_ago2      .......... .......... .......... .......... ..........
rabbit_ago2   .......... .......... .......... .......... ..........
xela_50418263 .......... .......... .......... .......... ..........
xetr_49522952 .......... .......... .......... .......... ..........
gaga_50731932 .......... .......... .......... .......... ..........
fugu6_ago2    .......... .......... .......... .......... ..........
mus_ago5      .......... .......... .......... .......... ..........
rat_ago1      .......... .......... .......... .......... ..........
hosa_ago1     .......... .......... .......... .......... ..........
mus_ago1      .......... .......... .......... .......... ..........
gaga_ago1     QANPSSSEIQ DSFIPTAFRR RVEAPTALCR VLAVQVRQSL RVHSVCRAIQ
fugu1_ago1    .......... .......... .......... .......... ..........
mus_ago4      .......... .......... .......... .......... ..........
rat_ago4      .......... .......... .......... .......... ..........
hosa_ago4     .......... .......... .......... .......... ..........
gaga_ago4     .......... .......... .......... .......... ..........
fugu4_ago4    .......... .......... .......... .......... ..........
rat_34871199  .......... .......... .......... .......... ..........
hosa_ago3     .......... .......... .......... .......... ..........
cow_47564028  .......... .......... .......... .......... ..........
mus_ago3      .......... .......... .......... .......... ..........
fugu7_ago3    .......... .......... .......... .......... ..........
drme_24653503 .......... .......... .......... .......... ..........
anga_31240763 .......... .......... .......... .......... ..........
cael_7503765  .......... .......... .......... .......... ..........
cabr_39596443 .......... .......... .......... .......... ..........
cael_32564644 .......... .......... .......... .......... ..........
cabr_39579815 .......... .......... .......... .......... ..........
cael_17509203 .......... .......... .......... .......... ..........
cabr_39595176 .......... .......... .......... .......... ..........
cael_17542480 .......... .......... .......... .......... ..........
cabr_39590721 .......... .......... .......... .......... ..........
orsa_50251919 .......... .......... .......... .......... ..........
arab_ago1     .......... .......... .......... .......... ..........
orsa_ago1     .......... .......... .......... .......... ..........
arab_10177951 .......... .......... .......... .......... ..........
orsa_50725578 .......... .......... .......... .......... ..........
orsa_50905565 .......... .......... .......... .......... ..........
orsa_34897156 .......... .......... .......... .......... ..........
orsa_50919055 .......... .......... .......... .......... ..........
orsa_50934813 .......... .......... .......... .......... ..........
arab_4510428  .......... .......... .......... .......... ..........
orsa_31712081 .......... .......... .......... .......... ..........
orsa_31712083 .......... .......... .......... .......... ..........
orsa_50937025 .......... .......... .......... .......... ..........
arab_15293199 .......... .......... .......... .......... ..........
orsa_34903256 .......... .......... .......... .......... ..........
arab_28396616 .......... .......... .......... .......... ..........
arab_42568003 .......... .......... .......... .......... ..........
arab_2702284  .......... .......... .......... .......... ..........
orsa_50935599 .......... .......... .......... .......... ..........
orsa_50917003 .......... .......... .......... .......... ..........
arab_37528855 .......... .......... .......... .......... ..........
arab_25403398 .......... .......... .......... .......... ..........
arab_6692121  .......... .......... .......... .......... ..........
drme_28317062 .......... .......... .......... .......... ..........
magr_38099967 .......... .......... .......... .......... ..........
gize_42546765 .......... .......... .......... .......... ..........
necr_32423377 .......... .......... .......... .......... ..........
scpo_19075282 .......... .......... .......... .......... ..........
blgr_15787604 .......... .......... .......... .......... ..........
asni_40744619 .......... .......... .......... .......... ..........
necr_32406962 .......... .......... .......... .......... ..........
gize_42549606 .......... .......... .......... .......... ..........
magr_38109835 .......... .......... .......... .......... ..........
crne_50255632 .......... .......... .......... .......... ..........
crne_50255647 .......... .......... .......... .......... ..........
cabr_39589132 .......... .......... .......... .......... ..........
cabr_39581712 .......... .......... .......... .......... ..........
cael_25148583 .......... .......... .......... .......... ..........
cael_17510939 .......... .......... .......... .......... ..........
cael_17534531 .......... .......... .......... .......... ..........
cabr_39580115 .......... .......... .......... .......... ..........
cael_17508571 .......... .......... .......... .......... ..........
cabr_39589694 .......... .......... .......... .......... ..........
cael_7495977  .......... .......... .......... .......... ..........
cael_17552216 .......... .......... .......... .......... ..........
cabr_39588750 .......... .......... .......... .......... ..........
cael_17564578 .......... .......... .......... .......... ..........
cael_17537279 .......... .......... .......... .......... ..........
cabr_39586210 .......... .......... .......... .......... ..........
caal_46437245 .......... .......... .......... .......... ..........
stle_30267823 .......... .......... .......... .......... ..........
cabr_39592716 .......... .......... .......... .......... ..........

              101                                                150
Analysis_1    .......... .......... .......... .......... ..........
rat_34875305  .......... .......... .......... .......... ..........
mus_miwi      .......... .......... .......... .......... ..........
hosa_24431985 .......... .......... .......... .......... ..........
fugu_piwi     .......... .......... .......... .......... ..........
dare_piwi     .......... .......... .......... .......... ..........
teni_47212924 .......... .......... .......... .......... ..........
rat_34872371  .......... .......... ...MKRDRVL SPERTADADI LASRLHHTSR
mus_10946612  .......... .......... .......... .......... ..........
hosa_14579645 .......... .......... .......... .......... ..........
gaga_50756289 .......... .......... .......... .......... ..........
hosa_piwil1   .......... .......... .......... .......... ..........
hosa_piwil3   .......... .......... .......... .......... ..........
stpu_12007642 .......... .......... .......... .......... ..........
poca_41353201 .......... .......... .......... .......... ..........
drme_17136494 .......... .......... .......... .......... ..........
anga_31202477 .......... .......... .......... .......... ..........
drme_4165140  .......... .......... .......... .......... ..........
apis_48105034 .......... .......... .......... .......... ..........
cael_25155102 .......... .......... .......... .......... ..........
cabr_39594717 .......... .......... .......... .......... ..........
rat_ago2      .......... .......... .......... .......... ..........
mus_ago2      .......... .......... .......... .......... ..........
hosa_ago2     .......... .......... .......... .......... ..........
cow_ago2      .......... .......... .......... .......... ..........
rabbit_ago2   .......... .......... .......... .......... ..........
xela_50418263 .......... .......... .......... .......... ..........
xetr_49522952 .......... .......... .......... .......... ..........
gaga_50731932 .......... .......... .......... .......... ..........
fugu6_ago2    .......... .......... .......... .......... ..........
mus_ago5      .......... .......... .......... .......... ..........
rat_ago1      .......... .......... .......... .......... ..........
hosa_ago1     .......... .......... .......... .......... ..........
mus_ago1      .......... .......... .......... .......... ..........
gaga_ago1     ELQVSSACCV LTLLQVPGLG PAAKSKTGKR SKWQLVEGGR IGQQSSAVQQ
fugu1_ago1    .......... .......... .......... .......... ..........
mus_ago4      .......... .......... .......... .......... ..........
rat_ago4      .......... .......... .......... .......... ..........
hosa_ago4     .......... .......... .......... .......... ..........
gaga_ago4     .......... .......... .......... .......... ..........
fugu4_ago4    .......... .......... .......... .......... ..........
rat_34871199  .......... .......... .......... .......... ..........
hosa_ago3     .......... .......... .......... .......... ..........
cow_47564028  .......... .......... .......... .......... ..........
mus_ago3      .......... .......... .......... .......... ..........
fugu7_ago3    .......... .......... .......... .......... ..........
drme_24653503 .......... .......... .......... .......... ..........
anga_31240763 .......... .......... .......... .......... ..........
cael_7503765  .......... .......... .......... .......... ..........
cabr_39596443 .......... .......... .......... .......... ..........
cael_32564644 .......... .......... .......... .......... ..........
cabr_39579815 .......... .......... .......... .......... ..........
cael_17509203 .......... .......... .......... .......... ..........
cabr_39595176 .......... .......... .......... .......... ..........
cael_17542480 .......... .......... .......... .......... ..........
cabr_39590721 .......... .......... .......... .......... ..........
orsa_50251919 .......... .......... .......... ......MAFQ LDNGYYSHQA
arab_ago1     .......... .......... .......... .......... ..........
orsa_ago1     .......... .......... .......... .......... ..........
arab_10177951 .......... .......... .......... .......... ..........
orsa_50725578 .......... .......... .......... .......... ..........
orsa_50905565 .......... .......... .......... .......... ..........
orsa_34897156 .......... .......... .......... .......... ..........
orsa_50919055 .......... .......... .......... .......... ..........
orsa_50934813 .......... .......... .......... .......... ..........
arab_4510428  .......... .......... .......... .......... ..........
orsa_31712081 .......... .......... .......... .......... ..........
orsa_31712083 .......... .......... .......... .......... ..........
orsa_50937025 .......... .......... .......... .......... ..........
arab_15293199 .......... .......... .......... .......... ..........
orsa_34903256 .......... .......... .......... .......... ..........
arab_28396616 .......... .......... .......... .......... ..........
arab_42568003 .......... .......... .......... .......... ..........
arab_2702284  .......... .......... .......... .......... ..........
orsa_50935599 .......... .......... .......... .......... ..........
orsa_50917003 .......... .......... .......... .......... ..........
arab_37528855 .......... .......... .......... .......... ..........
arab_25403398 .......... .......... .......... .......... ..........
arab_6692121  .......... .......... .......... .......... ..........
drme_28317062 .......... .......... .......... .......... ..........
magr_38099967 .......... .......... .......... .......... ..........
gize_42546765 .......... .......... .......... .......... ..........
necr_32423377 .......... .......... .......... .......... ..........
scpo_19075282 .......... .......... .......... .......... ..........
blgr_15787604 .......... .......... .......... .......... ..........
asni_40744619 .......... .......... .......... .......... ..........
necr_32406962 .......... .......... .......... .......... ..........
gize_42549606 .......... .......... .......... .......... ..........
magr_38109835 .......... .......... .......... .......... ..........
crne_50255632 .......... .......... .......... .......... ..........
crne_50255647 .......... .......... .......... .......... ..........
cabr_39589132 .......... .......... .......... .......... ..........
cabr_39581712 .......... .......... .......... .......... ..........
cael_25148583 .......... .......... .......... .......... ..........
cael_17510939 .......... .......... .......... .......... ..........
cael_17534531 .......... .......... .......... .......... ..........
cabr_39580115 .......... .......... .......... .......... ..........
cael_17508571 .......... .......... .......... .......... ..........
cabr_39589694 .......... .......... .......... .......... ..........
cael_7495977  .......... .......... .......... .......... ..........
cael_17552216 .......... .......... .......... .......... ..........
cabr_39588750 .......... .......... .......... .......... ..........
cael_17564578 .......... .......... .......... .......... ..........
cael_17537279 .......... .......... .......... .......... ..........
cabr_39586210 .......... .......... .......... .......... ..........
caal_46437245 .......... .......... .......... .......... ..........
stle_30267823 .......... .......... .......... .......... ..........
cabr_39592716 .......... .......... .......... .......... ..........

              151                                                200
Analysis_1    .......... .......... .......... .......... ..........
rat_34875305  .......... .......... ........MD PVRPLFRGPT PVHPSQC..V
mus_miwi      .......... .......... ........MD PVRPLFRGPT PVHPSQC..V
hosa_24431985 .......... .......... ........MD PFRPSFRGQS PIHPSQCQAV
fugu_piwi     .......... .......... .......... .......... ..........
dare_piwi     .......... .......... .......... .......... ..........
teni_47212924 .......... .......... .......... .......... ..........
rat_34872371  LQEATGSGLV DSLMSHLTPN EKAPLCYWRT QLVHGFWPWK EGWNTCGLPF
mus_10946612  .......... .......... .......... .......... ..........
hosa_14579645 .......... .......... .......... .......... ..........
gaga_50756289 .......... .......... .......... .......... ..........
hosa_piwil1   .......... .......... .......... .......... ..........
hosa_piwil3   .......... .......... .......... .......... ..........
stpu_12007642 .......... .......... .......... .......... ..........
poca_41353201 .......... .......... .......... .......... ..........
drme_17136494 .......... .......... .......... .......... ..........
anga_31202477 .......... .......... .......... .......... ..........
drme_4165140  .......... .......... .......... .......... ..........
apis_48105034 .......... .......... .......... .......... ..........
cael_25155102 .......... .......... .......... .......... ..........
cabr_39594717 .......... .......... .......... .......... ..........
rat_ago2      .......... .......... .......... .......... ..........
mus_ago2      .......... .......... .......... .......... ..........
hosa_ago2     .......... .......... .......... .......... ..........
cow_ago2      .......... .......... .......... .......... ..........
rabbit_ago2   .......... .......... .......... .......... ..........
xela_50418263 .......... .......... .......... .......... ..........
xetr_49522952 .......... .......... .......... .......... ..........
gaga_50731932 .......... .......... .......... .......... ..........
fugu6_ago2    .......... .......... .......... .......... ..........
mus_ago5      .......... .......... .......... .......... ..........
rat_ago1      .......... .......... .......... .......... ..........
hosa_ago1     .......... .......... .......... .......... ..........
mus_ago1      .......... .......... .......... .......... ..........
gaga_ago1     DGIAAGNSCG WALTSLRGRA RAVGSLGLPH GHGVPSHMGT WSTEAKLSSP
fugu1_ago1    .......... .......... .......... .......... ..........
mus_ago4      .......... .......... .......... .......... ..........
rat_ago4      .......... .......... .......... .......... ..........
hosa_ago4     .......... .......... .......... .......... ..........
gaga_ago4     .......... .......... .......... .......... ..........
fugu4_ago4    .......... .......... .......... .......... ..........
rat_34871199  .......... .......... .......... .......... ..........
hosa_ago3     .......... .......... .......... .......... ..........
cow_47564028  .......... .......... .......... .......... ..........
mus_ago3      .......... .......... .......... .......... ..........
fugu7_ago3    .......... .......... .......... .......... ..........
drme_24653503 .......... .......... .......... .......... ..........
anga_31240763 .......... .......... .......... .......... ..........
cael_7503765  .......... .......... .......... .......... ..........
cabr_39596443 .......... .......... .......... .......... ..........
cael_32564644 .......... .......... .......... .......... ..........
cabr_39579815 .......... .......... .......... .......... ..........
cael_17509203 .......... .......... .......... .......... ..........
cabr_39595176 .......... .......... .......... .......... ..........
cael_17542480 .......... .......... .......... .......... ..........
cabr_39590721 .......... .......... .......... .......... ..........
orsa_50251919 LAMMRKKKTE .......... .PRNAGESSG TQQATGAPGR GPS....QRP
arab_ago1     ..MVRKRRTD A......... .PSEGGEGSG SREAGPVSGG G......RGS
orsa_ago1     ..MASRRPTH .......... ........RH HTEAPDPGGR G......RGR
arab_10177951 ..MPIRQMKD .......... ........SS ETHLVIKTQP L......KHH
orsa_50725578 .MLEVLDMAP .......... ........PR HQPAAGKAGG G......RGH
orsa_50905565 ..MESQRMTW .......... .......... ...LY..... ..........
orsa_34897156 ..MAYRGGG. ..RGGRGGEQ RPPYSGRGDV PGRGGGGGGG GAP......P
orsa_50919055 .......... .......... .......... .......... ..........
orsa_50934813 ..MASRGGDG LVGGGRGPLG GRDGRGRGPA GGRGGGRGGG HPQ......Q
arab_4510428  ..MSNRGGG. .......... ..G......H GGASRGRGGG RRS......D
orsa_31712081 ..MSSRGGG. .......... .........G GGRRGGRGGG GGR......E
orsa_31712083 ..MSSRGGG. .......... .........V GGRRGGPGGA SSV......R
orsa_50937025 ..MASRGGGQ HQRHQQ.QQQ QPGGYGRGGG GGRGRGRDGA PYS....GGR
arab_15293199 ..MDSTNGNG .......... .......... ........AD LESANGA.NG
orsa_34903256 ..MES...N. .......... .......... .......... ..........
arab_28396616 ..MDSD.... .......... .......... .......... ......EPNG
arab_42568003 ..MDT..... .......... .......... .......... ..........
arab_2702284  ..MET..... .......... .......... .......... ..........
orsa_50935599 .......... .......... .......... .......... ..........
orsa_50917003 ..MEGEREGV .......... .......... VAKNEDNAGG ........GG
arab_37528855 ..MEEKTHHH .......... .........H HSTNKHIPS. ........SK
arab_25403398 ..MERGGYRG .......... .......... GRGDGRGRGG .....RGYGG
arab_6692121  ..MDRGGYRG .......... .......... GRGDGRGRGG GGDRGRGYSG
drme_28317062 ..MGKKDKNK KGGQDSAAAP QPQQQQKQQQ QRQQQPQQLQ QPQQLQQPQQ
magr_38099967 .......... .......... .......... ..MTQYQGKT LEVPSYN...
gize_42546765 .......... .......... .......... ..MSDR.... ..........
necr_32423377 .......... .......... .......... ..MSAP.... ..........
scpo_19075282 .......... .......... .......... .......... ..........
blgr_15787604 .......... .......... .......... .......... ..........
asni_40744619 .......... .......... .......... .......... ..........
necr_32406962 .......... .......... .......... .......... ..........
gize_42549606 .......... .......... .......... .......... ......MADR
magr_38109835 .......... .......... .......... ..MSDSNRGR GRGRGDGGSR
crne_50255632 .......... .......... .......... .......... ..........
crne_50255647 .......... .......... .......... .......... ..........
cabr_39589132 .......... ......MSNY N...DDYNRR GGGGDR.GGY N..RNNYSNR
cabr_39581712 .......... ......MSNY NRGYDDNRRD GGGGDRRGGY DNQRGNDDYR
cael_25148583 .......... ......MS.Y N.....N... GGGGGG.GGY R....ND..R
cael_17510939 .......... .......... .......... .......... ..........
cael_17534531 .......... .......... .......... .......... ..........
cabr_39580115 .......... .......... .......... .......... ..........
cael_17508571 .......... .......... .......... .......... ..........
cabr_39589694 .......... .......... .......... .......... ..........
cael_7495977  .......... .......... .......... .......... ..........
cael_17552216 .......... .......... .......... .......... ..........
cabr_39588750 .......... .......... .......... .......... ..........
cael_17564578 .......... .......... .......... .......... ..........
cael_17537279 .......... .......... .......... .......... ..........
cabr_39586210 .......... .......... .......... .......... ..........
caal_46437245 .......... .......... .......... .......... ..........
stle_30267823 .......... .......... .......... .......... ..........
cabr_39592716 .......... .......... .......... .......... ..........

              201                                                250
Analysis_1    .......... .......... .......... .......... ..........
rat_34875305  RMPGCWPQAP RPLEPAWGRA GPAGRGLVFR KPEESSPPLQ PVQKESVGLV
mus_miwi      RMPGCWPQAP RPLEPAWGRA GPAGRGLVFR KPEDSSPPLQ PVQKDSVGLV
hosa_24431985 RMPGCWPQAS KPLDPALGRG APAGRGHVFG KPEEPSTQRG PAQRESVGLV
fugu_piwi     .......... .......... .......... .......... ..........
dare_piwi     .......... .......... .......... .......... ..........
teni_47212924 .......... .......... .......... .......... ..........
rat_34872371  LGHCYREAAE AETRVAAEAD DHRDAGMSLW VDVTWSWDLT RAFTTMTLTP
mus_10946612  .......... .......... .......... .......... ..........
hosa_14579645 .......... .......... .......... .......... ..........
gaga_50756289 .......... .......... .......... .......... ..........
hosa_piwil1   .......... .......... .......... .......... ..........
hosa_piwil3   .......... ...MAASWGS KCTSFCKSTW QKGKRISLLE KGLCASDPAE
stpu_12007642 .......... .......... .......... .......... ..........
poca_41353201 .......... .......... .......... .......... ..........
drme_17136494 .......... .......... .......... .......... ..........
anga_31202477 .......... .......... .......... .......... ..........
drme_4165140  .......... .......... .......... .......... ..........
apis_48105034 .......... .......... .......... .......... ..........
cael_25155102 .......... .......... .......... .......... ..........
cabr_39594717 .......... .......... .......... .......... ..........
rat_ago2      .......... .......... .......... .......... ..........
mus_ago2      .......... .......... .......... .......... ..........
hosa_ago2     .......... .......... .......... .......... ..........
cow_ago2      .......... .......... .......... .......... ..........
rabbit_ago2   .......... .......... .......... .......... ..........
xela_50418263 .......... .......... .......... .......... ..........
xetr_49522952 .......... .......... .......... .......... ..........
gaga_50731932 .......... .......... .......... .......... ..........
fugu6_ago2    .......... .......... .......... .......... ..........
mus_ago5      .......... .......... .......... .......... ..........
rat_ago1      .......... .......... .......... .......... ..........
hosa_ago1     .......... .......... .......... .......... ..........
mus_ago1      .......... .......... .......... .......... ..........
gaga_ago1     LSWLFPRSCR LSLSALLAET LGLTVSEETL WMSGGVEGSA GCPAPALCRR
fugu1_ago1    .......... .......... .......... .......... ..........
mus_ago4      .......... .......... .......... .......... ..........
rat_ago4      .......... .......... .......... .......... ..........
hosa_ago4     .......... .......... .......... .......... ..........
gaga_ago4     .......... .......... .......... .......... ..........
fugu4_ago4    .......... .......... .......... .......... ..........
rat_34871199  ........MS NKSEAGKGCW LDTLASGSKS AEDHIGKLEA DQFSCKCLEE
hosa_ago3     .......... .......... .......... .......... ..........
cow_47564028  .......... .......... .......... .......... ..........
mus_ago3      .......... .......... .......... .......... ..........
fugu7_ago3    .......... .......... .......... .......... ..........
drme_24653503 .......... .......... .......... .......... ..........
anga_31240763 .......... .......... .......... .......... ..........
cael_7503765  .......... .......... .......... .......... ..........
cabr_39596443 .......... .......... .......... .......... ..........
cael_32564644 .......... .......... .......... .......... ..........
cabr_39579815 .......... .......... .......... .......... ..........
cael_17509203 .......... .......... .......... .......... ..........
cabr_39595176 .......... .......... .......... .......... ..........
cael_17542480 .......... .......... .......... .......... ..........
cabr_39590721 .......... .......... .......... .......... ..........
orsa_50251919 ERAQQHGGGG .......... .....WQPAN PQYAQQAGRG GG........
arab_ago1     QRGGFQQGGG .......... .....QHQGG RGYTPQP... ..........
orsa_ago1     GRAAR..... .......... .....YAQPQ PQPQQQQ... ..........
arab_10177951 NPKTVQNG.. .......... ....KIPPPS PSPVT..... ..........
orsa_50725578 GHGHGHGGGG G......... .....GPAAR KQPLQSS... ..........
orsa_50905565 DRHHS..... .......... .......... .......... ..........
orsa_34897156 YRPASGFVWP PPG....... .....MTPRP GPPQPQYP.. ..........
orsa_50919055 .......... .......... .......... .......... ..........
orsa_50934813 QQQQQPGYGR GDG....... .....GGRGP APAAGGVV.. ..........
arab_4510428  QRQDQ..... .......... .......... ..SSGQVA.. ..........
orsa_31712081 GGGGGGGGGG RGG....... .....QGRGD LGVVGERQ.. ..........
orsa_31712083 GGERGRK... .......... .....RGRGA LDAVEPR... ..........
orsa_50937025 GRGQDGSYPG G......... ...RGGGYGG GGGGGGPP.. ..........
arab_15293199 SGVTEA.... .......... .......... .......... ..........
orsa_34903256 SGEIEE.... .......... .......... .......... ..........
arab_28396616 SG........ .......... .......... .......... ..........
arab_42568003 T......... .......... .......... .......... ..........
arab_2702284  .......... .......... .......... .......... ..........
orsa_50935599 .......... .......... .......... .......... ..........
orsa_50917003 GGL....... .......... .....GTGGN GG........ ..........
arab_37528855 S......... .......... .....RTPLL HK........ ..........
arab_25403398 GG........ .......... .....GGGEQ GR........ ..........
arab_6692121  RGDGRGRGGD GDRGYSGRGD GHGRGGGGDR GRGYSGRG.. ..........
drme_28317062 LQQPQQQQQQ QPHQQQQQSS RQQPSTSSGG SRASGFQQGG QQQKSQDAEG
magr_38099967 .......... .....HDGPG DEDGRHSRSG SVHSQAGS.. ..........
gize_42546765 .......... .......... ......GRSP S......... ..........
necr_32423377 .......... .......... ..GSPAGSSP KMSGRQM... ..........
scpo_19075282 .......... .......... .......... .......... ..........
blgr_15787604 .......... .......... .......... .......... ..........
asni_40744619 .......... .........M SSAGGSPQRG SRGRGNDRGR GR........
necr_32406962 .......... .......... .......... .......... ..........
gize_42549606 GDRGGRGGRG RG......GR GGGYQDGRGG GRGGGDGRGR GD........
magr_38109835 GDRGGSRGRG GGDRGGDRGR GGSFRGDRGG GDRGGD.RGR G.........
crne_50255632 .......... .......... .......... .......... ..........
crne_50255647 .......... .......... .......... .......... ..........
cabr_39589132 DD.YRDNSRG GNDYREGHND RNNYRGGGGQ DN..YNRND. ..........
cabr_39581712 DGGYQDNRGG NRDYRGNDRG GYENRDGGYQ DNRDGNRDY. ..........
cael_25148583 DDRYHNNDR. .QNYRSSDQG RSGYNDDR.R DNRYDDRRG. ..........
cael_17510939 .......... .......... .......... .......... ..........
cael_17534531 .......... .......... .......... .......... ..........
cabr_39580115 .......... .......... .......... .......... ..........
cael_17508571 .......... .......... .......... .......... ..........
cabr_39589694 .......... .......... .......... .......... ..........
cael_7495977  .......... .......... .......... .......... ..........
cael_17552216 .......... .......... .......... .......... ..........
cabr_39588750 .......... .......... .......... .......... ..........
cael_17564578 .......... .......... .......... .......... ..........
cael_17537279 .......... .......... .......... .......... ..........
cabr_39586210 .......... .......... .......... .......... ..........
caal_46437245 .......... .......... .......... .......... ..........
stle_30267823 .......... .......... .......... .......... ..........
cabr_39592716 .......... .......... .......... .......... ..........

              251                                                300
Analysis_1    .......... .......... .......... .......... ..........
rat_34875305  SMFRGMGLDT ALRAPSKREV PPLGRGVLGR G.L....... ..........
mus_miwi      SMFRGMGLDT AFRPPSKREV PPLGRGVLGR G.L....... ..........
hosa_24431985 SMFRGLGIET VSKTPLKREM LPSGRGILGR G.L....... ..........
fugu_piwi     .......... .......... .......... .......... ..........
dare_piwi     .......... .......... ......MTGR ARA....... ..........
teni_47212924 .......... .......... .......... .......... ..........
rat_34872371  VLFFRSEQSP TVGVPIFVSA SLLFPKMTGR ARA....... ..........
mus_10946612  .......... .......... ......MTGR ARA....... ..........
hosa_14579645 .......... .......... ......MTGR ARA....... ..........
gaga_50756289 .......... .......... ......MTGR ARA....... ..........
hosa_piwil1   .......... .......... ......MSGR ARV....... ..........
hosa_piwil3   ISAGTLRCWD QEPEATERRV ITFRTTMPGR ART....... ..........
stpu_12007642 .......... .......... ......MDRR P......... ..........
poca_41353201 .......... .......... ......MTGR ARG....... ..........
drme_17136494 .......... .......... ...MNLPPNP VIA....... ..........
anga_31202477 .......... .......... ........R. .......... ..........
drme_4165140  .......... .......... .....MADD. .......... ..........
apis_48105034 .......... .......... .......... .......... ..........
cael_25155102 ....MSSNFP ELEKGFYRHS LDPEMKWLAR PTG....... ..........
cabr_39594717 .......... .......... ....MKWLSR PEE....... ..........
rat_ago2      .......... .......... .......... .......... ..........
mus_ago2      .......... .......... .......... .......... ..........
hosa_ago2     .......... .......... .......... .......... ..........
cow_ago2      .......... .......... .......... .......... ..........
rabbit_ago2   .......... .......... .......... .......... ..........
xela_50418263 .......... .......... .......... .......... ..........
xetr_49522952 .......... .......... .......... .......... ..........
gaga_50731932 .......... .......... .......... .......... ..........
fugu6_ago2    .......... .......... .......... .......... ..........
mus_ago5      .......... .......... .......... .......... ..........
rat_ago1      .......... .......... .......... .......... ..........
hosa_ago1     .......... .......... .......... .......... ..........
mus_ago1      .......... .......... .......... .......... ..........
gaga_ago1     HKQLLAPVSL CSGVFPHSLC REAVRLLRCR IVC....... ..........
fugu1_ago1    .......... .......... .......... .......... ..........
mus_ago4      .......... .......... .......... .......... ..........
rat_ago4      .......... .......... .......... .......... ..........
hosa_ago4     .......... .......... .......... .......... ..........
gaga_ago4     .......... .......... .......... .......... ..........
fugu4_ago4    .......... .......... .......... .......... ..........
rat_34871199  SREEKGEGPL AGLLLEANCR PGEPGAIRRA ELT....... ..........
hosa_ago3     .......... .......... .......... .......... ..........
cow_47564028  .......... .......... .......... .......... ..........
mus_ago3      .......... .......... .......... .......... ..........
fugu7_ago3    .......... .......... .......... .......... ..........
drme_24653503 ....MSTERE LAPGGPAQLH PHTLPLT... .......... ......FPDL
anga_31240763 .......... ........MY P......... .......... ..........
cael_7503765  .......... .......... .......... .......... ..........
cabr_39596443 .......... .......... MAAELNNTNT DEA....... ..........
cael_32564644 .......... .......... .......... .......... ..........
cabr_39579815 .......... .......... .......... .......... ..........
cael_17509203 .......... .......... .......... .......... ..........
cabr_39595176 .......... .......MAP PKPSAKGAKK AAK....... ..........
cael_17542480 .......... .......... .......... .......... ..........
cabr_39590721 .......... .......... .......... .......... ..........
orsa_50251919 .......... .......... ....QHQGRG GR........ ..........
arab_ago1     .......... .......... ....QQGGRG GR........ ..........
orsa_ago1     .......... .......... ....QQQGRG CR........ ..........
arab_10177951 .......... .......... ....VTTPAT VT........ ..........
orsa_50725578 .......... .......... ....MAQPKA ET........ ..........
orsa_50905565 .......... .......... ....LKHNKA ER........ ..........
orsa_34897156 .......... .......... .....RPGPP AV........ ..........
orsa_50919055 .......... .......... .......... .......... ..........
orsa_50934813 .......... .......... .....GRGTG GG........ ..........
arab_4510428  .......... .......... .....WPGLQ QS........ ..........
orsa_31712081 .......... .......... .....GGGRG AG........ ..........
orsa_31712083 .......... .......... ...V...... .......... ..........
orsa_50937025 .......... .......... ..YYGGGGGG GG........ ..........
arab_15293199 .......... .......... .......... .......... ..........
orsa_34903256 .......... .......... .......... .......... ..........
arab_28396616 .......... .......... .......... .......... ..........
arab_42568003 .......... .......... .......... .......... ..........
arab_2702284  .......... .......... .......... .......... ..........
orsa_50935599 .......... .......... .......... .......... ..........
orsa_50917003 .......... .......... ........GG GGG....... ..........
arab_37528855 .......... .......... ........PY HHH....... ..........
arab_25403398 .......... .......... ......DRGY GGG....... ..........
arab_6692121  .......... .......... .....DGRGR GGG....... ..........
drme_28317062 WTAQKKQGKQ QVQGWTKQGQ QGGHQQGRQG QDGGYQQRPP GQQQGGHQQG
magr_38099967 .......... .......... ........AR GSV....... ..........
gize_42546765 .......... .......... .......... .......... ..........
necr_32423377 .......... .......... ........TL PAR....... ..........
scpo_19075282 .......... .......... .......... .......... ..........
blgr_15787604 .......... .......... .......... .......... ..........
asni_40744619 .......... .......... ......GLFH GDRGRG.... ..........
necr_32406962 .......... .......... .......... .......... ..........
gize_42549606 .......... .......... ......GGFR GGRGRG.... ..........
magr_38109835 .......... .......... ......GGFR GDRGGG.... ..........
crne_50255632 .......... .......... .......... .......... ..........
crne_50255647 .......... .......... .......... .......... ..........
cabr_39589132 .......... .......... .....RGYDR G.YD...... ..........
cabr_39581712 .......... .......... .....RGNDR GGYENRDGGY QDNRDGNRDY
cael_25148583 .......... .......... .....SNNDR GCYD...... ..........
cael_17510939 .......... .......... .......... .......... ..........
cael_17534531 .......... .......... .......... .......... ..........
cabr_39580115 .......... .......... .......... .......... ..........
cael_17508571 .......... .......... .......... .......... ..........
cabr_39589694 .......... .......... .......... .......... ..........
cael_7495977  .......... .......... .......... .......... ..........
cael_17552216 .......... .......... .......... .......... ..........
cabr_39588750 .......... .......... .......... .......... ..........
cael_17564578 .......... .......... .......... .......... ..........
cael_17537279 .......... .......... .......... .......... .......MSN
cabr_39586210 .......... .......... .......... .......... ..........
caal_46437245 .......... .......... .......... .......... ..........
stle_30267823 .......... .......... .......... .......... ..........
cabr_39592716 .......... .......... .......... .......... ..........

              301                                                350
Analysis_1    .......... .......... .......... .......... ..........
rat_34875305  ....SANV.. ....VRKDRE ESRSSLPDPS VLAAGDSKLA EASVGW....
mus_miwi      ....SANM.. ....VRKDRE EPRSSLPDPS VLAAGDSKLA EASVGW....
hosa_24431985 ....SANL.. ....VRKDRE ELSPTFWDPK VLAAGDSKMA ETSVGW....
fugu_piwi     .......... .......... .......... .......... ..........
dare_piwi     ....RSRG.. .....RGRGQ E....PAAPG AQPPVSQEAA KPVVS.....
teni_47212924 .......... .......... .......... .......... ..........
rat_34872371  ....RARG.. .....RARGQ E....TVQHV GAAASQQPGY IPPRPQ....
mus_10946612  ....RARG.. .....RARGQ E....TVQHV GAAASQQPGY IPPRPQ....
hosa_14579645 ....RARG.. .....RARGQ E....TAQLV GSTASQQPGY IQPRPQ....
gaga_50756289 ....RARG.. .....RPPGQ EA...AIPPV GAASAQKTLP SHPSEQR...
hosa_piwil1   ....KARG.. .....IARSP S....ATEVG RIQASPLPRS VDLSNN....
hosa_piwil3   ....RARG.. .....RARRR ESYQQEAPGG PRAPGSATTQ EPPQLQS...
stpu_12007642 .......... ........GE Q...APPPMQ QAAPPQEASS GMPVPGR...
poca_41353201 ....RARG.. .....RARGG QD..APKPGG GAAP..AAPG GAPGGGR...
drme_17136494 ....RGRG.. .....RGRKP NNVEANRGFA PSLGQKSDPS HSEGNQ....
anga_31202477 ....RPTW.. .....RNPSP GPSESRDAVP STSAAVSTPA FSTNVH....
drme_4165140  ....QGRG.. .....RRRPL NEDDSSTSRG SGDGPRVKVF RGSSSG....
apis_48105034 .....MRG.. .....RRMIP STPEN..... .......... ..........
cael_25155102 ....KCDG.. .....KFYEK KVLLLVNWFK FSSKIYDREY YEYEVKM...
cabr_39594717 ....KCEG.. .....KYYVE KVKLLVNWFR FNTNIYDREY YYFVDMY...
rat_ago2      .......... .......... .......... .......... ..........
mus_ago2      .......... .......... .......... .......... ..........
hosa_ago2     .......... .......... .......... .......... ..........
cow_ago2      .......... .......... .......... .......... ..........
rabbit_ago2   .......... .......... .......... .......... ..........
xela_50418263 .......... .......... .......... .......... ..........
xetr_49522952 .......... .......... .......... .......... ..........
gaga_50731932 .......... .......... .......... .......... ..........
fugu6_ago2    .......... .......... .......... .......... ..........
mus_ago5      .......... .......... .......... .......... ..........
rat_ago1      .......... ...MGKFCET IKEVARMFLA SYDEEGTRNY ENDNNFE...
hosa_ago1     .......... .......... .......... .......... ..........
mus_ago1      .......... .......... .......... .......... ..........
gaga_ago1     .QSPSEGSGM DVGLLQHGSP RTTLALQPLA LGALIYMTKW ESVQLCH...
fugu1_ago1    .......... .......... .......... .......... ..........
mus_ago4      .......... .......... .......... .......... ..........
rat_ago4      .......... .......... .MNEGPAVPE VSRDEREKRS SVVELAA...
hosa_ago4     .......... .......... .......... .......... ..........
gaga_ago4     .......... .......... .......... .......... ..........
fugu4_ago4    .......... .......... .......... .......... ..........
rat_34871199  .RTGFRGRPG RAKSGGGGAA GGSRRTVAAL TLLLTVSGQC LFCLELS...
hosa_ago3     .......... .......... .......... .......... ..........
cow_47564028  .......... .......... .......... .......... ..........
mus_ago3      .......... .......... .......... .......... ..........
fugu7_ago3    .......... .......... .......... .......... ..........
drme_24653503 QMTSTVGIIG K.....VYES QWTPSPTRPQ SPSQAQTSFD TLTSPPA...
anga_31240763 .....VG..Q Q........S PWTSSPPRPP SPSQSQTSFD TLSPPPA...
cael_7503765  .........M SGGPQYLPGV MNSTIQQQPQ SATSSFLPSG PISSTST...
cabr_39596443 .PTVGSNDSM SGGPQYLPGV MSTTLRPTSP SNGSSSSSFL GTSPTST...
cael_32564644 .......... .........M FPLPVHNGPR LGKLSIFEMP GDSLTSS...
cabr_39579815 .......... .......... ...MEQTTAP VTTDSKDLND PLNLLSA...
cael_17509203 .......... ..MEDQWLLS AIYDDDLVEK LKVRSSTSSR STSIN.....
cabr_39595176 .TVTKPKDGK KRRAHRKESY SVYIYRVLKQ VHPDTGVSSK AMSIMNS...
cael_17542480 .......... ..MSRRNATN FVDNNTLTSS ...GSGSLSP PITSRPA...
cabr_39590721 .......... ..MSRRNATS FVDN.TLTSS GISGSGSMSP PITSRPA...
orsa_50251919 YQGRGG.... .....PTSHQ PGGGP.VEYQ AHEYYGRGVQ RQGGMPQHR.
arab_ago1     ..GYGQP... .....PQQQQ QYGGP.QEYQ GRGRGGP..P HQGGRGGYG.
orsa_ago1     ..ARGASP.. .....PPPPQ Q......QQQ QQPRSTP..T RATTVTVAS.
arab_10177951 .QSQASS... .....PSPPS K.....NRSR RRNRGG.... RKSDQGDVC.
orsa_50725578 .AAATAA... .....VAPPE G......GKK CGGGGGR... RRGGRG....
orsa_50905565 .......... .....QAILS T.......YR LAKR...... ..........
orsa_34897156 VYGAPM.... ......PAAH HQGAYQPGGV YRAPSPG.VP VIGGYA....
orsa_50919055 .......... .......... .......... .......... ..........
orsa_50934813 GGGGRG.... ......DGGR GRGRGGGGGD GVRPAMA.AA PAASTP....
arab_4510428  YGGRGG.... ......SVSA GRGR...GNV GRGENTG.DL TATQVP....
orsa_31712081 ERGGRH.... ......DAPR GRGGV.AVGA GAGRQQQ.QP FHAPAPPSGG
orsa_31712083 .......... ......PLPR GTG....SGP GAGRDG.... ..AAAP....
orsa_50937025 GGGGQGRGYY D.....DGGD GRGYQRGMEG GGGRGGYRGD GDGGYGRGGG
arab_15293199 .......... .......LPP PPPV...... .......... ..........
orsa_34903256 .......... .......LPP PPP....... .......... ..........
arab_28396616 .......... .......LPP PPPFV..... .......... ..........
arab_42568003 .......... .......LPP P......... .......... ..........
arab_2702284  .......... .......SSS L......... .......... ..........
orsa_50935599 .......... .......MAA K......... .......... ..........
orsa_50917003 .S........ .....ANGRR RWRGGGSSGY RQHPIIQAYP ALLPLPIN..
arab_37528855 .V........ .....QTNPP PFLLHPSSHQ NLNLVASNLP SSYYYYY...
arab_25403398 .E........ ....QGRGRG SERGGGNRGQ GRGEQQD... ..........
arab_6692121  .GDRGRGYSG RGDGHGRGGG GDRGRGYSGR GRGFVQDRDG GWVNPGQSSG
drme_28317062 RQGQEGGYQQ RPPGQQQGGH QQGRQGQEGG YQQRPSGQQQ GGHQQGRQGQ
magr_38099967 .HGGSRP... ....PSDAGR PQSQSASRPT SEAGKPPTAP GSVQGSTG..
gize_42546765 .PGG...... ....PSGPGR RPSQSPARS. ........AT GSGS......
necr_32423377 .PAGSPQ... ....PSTHAR TPSGASAASG .......AAP GQAR......
scpo_19075282 .......... .......... .......... .......... ..........
blgr_15787604 .......... .......... .......... .......... ..........
asni_40744619 ....RGGGRG LFNDLPHRPA PGDPGRGGSR GRAGRGGRGG G.........
necr_32406962 .......... .......... .......... .......... ..........
gize_42549606 ....EGGRGD FRGG..FSGP RGGRG.GSDR GRGGYRGGRG G.........
magr_38109835 ....DRGGDR GRGGG.FRGD RGGGDRGGDR GRGGFRGDRG GRGGGGFRGG
crne_50255632 .......... .......... .......... .......... ..........
crne_50255647 .......... .......... .......... .......... ..........
cabr_39589132 RGHDRG.... .DRGHQDYGR GDRGHQDYGR GDRGHQDYG. RGDR......
cabr_39581712 RGNDRGGYEN RDGGYQDNRD GNRDYRGNDR GGYDHRDGGY QGNRDN....
cael_25148583 .QHDRR.... ..GSSNDDR. ..RGYRGYNQ GGGGYQQQYS QDAR......
cael_17510939 .......... .MPATPVPPV TMPPVPPVG. .FPPVTAPPG LHPPP.....
cael_17534531 .......... .......... .MPALPPV.. .YTPSGAPSS VHAPP.....
cabr_39580115 .......... .........M PATPLPPAP. .MPPVTAPPG PMPPP.....
cael_17508571 .......... .......... .MSPHPPQP. .HPPMPPMPP VTAPPGA...
cabr_39589694 .......... .......... .MPPHPPAP. PMPPMPPMPP VTAPP.....
cael_7495977  .......... .......... .......... .......... ..........
cael_17552216 ........MA DLLDKIMGSS SSNRIPKRDN RMNQDKDEPT SKRSAPM...
cabr_39588750 .......... ........SS SFTRIPKRD. RTSPEKGEPS SKRSAP....
cael_17564578 ....MPTTVQ NPSPTGFLPQ IPFRIPKRT. RRSSEVDVPA TKRPAP....
cael_17537279 QEPYRIPKRT ASDPNQSGSQ GSCVRPNQEG NVKKEESVNS APRRM.....
cabr_39586210 .......... .......... .......... .......... ..........
caal_46437245 .......... .......... .......... .......... ..........
stle_30267823 .......... .......... .......... .......... ..........
cabr_39592716 .......... .......... .......... .......... ..........

              351                                                400
Analysis_1    .......... .......... .......... .......... ..........
rat_34875305  .......... .......... .......... .......... ..........
mus_miwi      .......... .......... .......... .......... ..........
hosa_24431985 .......... .......... .......... .......... ..........
fugu_piwi     .......... .......... .......... .......... ..........
dare_piwi     .......... .......... .......... .......... ..........
teni_47212924 .......... .......... .......... .......... ..........
rat_34872371  .......... .......... .......... .......... ..........
mus_10946612  .......... .......... .......... .......... ..........
hosa_14579645 .......... .......... .......... .......... ..........
gaga_50756289 .......... .......... .......... .......... ..........
hosa_piwil1   .......... .......... .......... .......... ..........
hosa_piwil3   .......... .......... .......... .......... ..........
stpu_12007642 .......... .......... .......... .......... ..........
poca_41353201 .......... .......... .......... .......... ..........
drme_17136494 .......... .......... .......... .......... ..........
anga_31202477 .......... .......... .......... .......... ..........
drme_4165140  .......... .......... .......... .......... ..........
apis_48105034 .......... .......... .......... .......... ..........
cael_25155102 .......... .......... .......... .......... ..........
cabr_39594717 .......... .......... .......... .......... ..........
rat_ago2      .......... .......... .......... .......... ..........
mus_ago2      .......... .......... .......... .......... ..........
hosa_ago2     .......... .......... .......... .......... ..........
cow_ago2      .......... .......... .......... .......... ..........
rabbit_ago2   .......... .......... .......... .......... ..........
xela_50418263 .......... .......... .......... .......... ..........
xetr_49522952 .......... .......... .......... .......... ..........
gaga_50731932 .......... .......... .......... .......... ..........
fugu6_ago2    .......... .......... .......... .......... ..........
mus_ago5      .......... .......... .......... .......... ..........
rat_ago1      .......... .......... .......... .......... ..........
hosa_ago1     .......... .......... .......... .......... ..........
mus_ago1      .......... .......... .......... .......... ..........
gaga_ago1     .......... .......... .......... .......... ..........
fugu1_ago1    .......... .......... .......... .......... ..........
mus_ago4      .......... .......... .......... .......... ..........
rat_ago4      .......... .......... .......... .......... ..........
hosa_ago4     .......... .......... .......... .......... ..........
gaga_ago4     .......... .......... .......... .......... ..........
fugu4_ago4    .......... .......... .......... .......... ..........
rat_34871199  .......... .......... .......... .......... ..........
hosa_ago3     .......... .......... .......... .......... ..........
cow_47564028  .......... .......... .......... .......... ..........
mus_ago3      .......... .......... .......... .......... ..........
fugu7_ago3    .......... .......... .......... .......... ..........
drme_24653503 .......... .......... .......... .......... ..........
anga_31240763 .......... .......... .......... .......... ..........
cael_7503765  .......... .......... .......... .......... ..........
cabr_39596443 .......... .......... .......... .......... ..........
cael_32564644 .......... .......... .......... .......... ..........
cabr_39579815 .......... .......... .......... .......... ..........
cael_17509203 .......... .......... .......... .......... ..........
cabr_39595176 .......... .......... .......... .......... ..........
cael_17542480 .......... .......... .......... .......... ..........
cabr_39590721 .......... .......... .......... .......... ..........
orsa_50251919 .......... .......... .......... .......... ..........
arab_ago1     .......... .......... .......... .......... ..........
orsa_ago1     .......... .......... .......... .......... ..........
arab_10177951 .......... .......... .......... .......... ..........
orsa_50725578 .......... .......... .......... .......... ..........
orsa_50905565 .......... .......... .......... .......... ..........
orsa_34897156 .......... .......... .......... .......... ..........
orsa_50919055 .......... .......... .......... .......... ..........
orsa_50934813 .......... .......... .......... .......... ..........
arab_4510428  .......... .......... .......... .......... ..........
orsa_31712081 GGRGGVQVQP .......... .......... .......... ..........
orsa_31712083 .......... .......... .......... .......... ..........
orsa_50937025 GYHGDGERGY .......... .......... .......... ..........
arab_15293199 .......... .......... .......... .......... ..........
orsa_34903256 .......... .......... .......... .......... ..........
arab_28396616 .......... .......... .......... .......... ..........
arab_42568003 .......... .......... .......... .......... ..........
arab_2702284  .......... .......... .......... .......... ..........
orsa_50935599 .......... .......... .......... .......... ..........
orsa_50917003 .......... .......... .......... .......... ..........
arab_37528855 .......... .......... .......... .......... ..........
arab_25403398 .......... .......... .......... .......... ..........
arab_6692121  GHVRGRGTQL QQPPPQEVPP SSSQAQVSQG VAPGDVGQGG VGDVGRDGVG
drme_28317062 EGDYQQRPPG QQQGGHQQGR QGQEGGYQQR PSGQ...... .........Q
magr_38099967 .......... .......... .......... .......... ..........
gize_42546765 .......... .......... .......... .......... ..........
necr_32423377 .......... .......... .......... .......... ..........
scpo_19075282 .......... .......... .......... .......... ..........
blgr_15787604 .......... .......... .......... .......... ..........
asni_40744619 .......... .......... .......... .......... ..........
necr_32406962 .......... .......... .......... .......... ..........
gize_42549606 .......... .......... .......... .......... ..........
magr_38109835 R......... .......... .......... .......... ..........
crne_50255632 .......... .......... .......... .......... ..........
crne_50255647 .......... .......... .......... .......... ..........
cabr_39589132 .......... .......... .......... .......... ..........
cabr_39581712 .......... ......YRG. .......... .......... ..........
cael_25148583 .......... .......... .......... .......... ..........
cael_17510939 .......... .......... .......... .......... ..........
cael_17534531 .......... .......... .......... .......... ..........
cabr_39580115 .......... .......... .......... .......... ..........
cael_17508571 .......... .......... .......... .......... ..........
cabr_39589694 .......... .......... .......... .......... ..........
cael_7495977  .......... .......... .......... .......... ..........
cael_17552216 .......... .......... .......... .......... ..........
cabr_39588750 .......... .......... .......... .......... ..........
cael_17564578 .......... .......... .......... .......... ..........
cael_17537279 .......... .......... .......... .......... ..........
cabr_39586210 .......... .......... .......... .......... ..........
caal_46437245 .......... .......... .......... .......... ..........
stle_30267823 .......... .......... .......... .......... ..........
cabr_39592716 .......... .......... .......... .......... ..........

              401                                                450
Analysis_1    .......... .......... .......... .......... ..........
rat_34875305  .......... .......... .......... .......... ..........
mus_miwi      .......... .......... .......... .......... ..........
hosa_24431985 .......... .......... .......... .......... ..........
fugu_piwi     .......... .......... .......... .......... ..........
dare_piwi     .......... .......... .......... .......... ..........
teni_47212924 .......... .......... .......... .......... ..........
rat_34872371  .......... .......... .......... .......... ..........
mus_10946612  .......... .......... .......... .......... ..........
hosa_14579645 .......... .......... .......... .......... ..........
gaga_50756289 .......... .......... .......... .......... ..........
hosa_piwil1   .......... .......... .......... .......... ..........
hosa_piwil3   .......... .......... .......... .......... ..........
stpu_12007642 .......... .......... .......... .......... ..........
poca_41353201 .......... .......... .......... .......... ..........
drme_17136494 .......... .......... .......... .......... ..........
anga_31202477 .......... .......... .......... .......... ..........
drme_4165140  .......... .......... .......... .......... ..........
apis_48105034 .......... .......... .......... .......... ..........
cael_25155102 .......... .......... .......... .......... ..........
cabr_39594717 .......... .......... .......... .......... ..........
rat_ago2      .......... .......... .......... .......... ..........
mus_ago2      .......... .......... .......... .......... ..........
hosa_ago2     .......... .......... .......... .......... ..........
cow_ago2      .......... .......... .......... .......... ..........
rabbit_ago2   .......... .......... .......... .......... ..........
xela_50418263 .......... .......... .......... .......... ..........
xetr_49522952 .......... .......... .......... .......... ..........
gaga_50731932 .......... .......... .......... .......... ..........
fugu6_ago2    .......... .......... .......... .......... ..........
mus_ago5      .......... .......... .......... .......... ..........
rat_ago1      .......... .......... .......... .......... ..........
hosa_ago1     .......... .......... .......... .......... ..........
mus_ago1      .......... .......... .......... .......... ..........
gaga_ago1     .......... .......... .......... .......... ..........
fugu1_ago1    .......... .......... .......... .......... ..........
mus_ago4      .......... .......... .......... .......... ..........
rat_ago4      .......... .......... .......... .......... ..........
hosa_ago4     .......... .......... .......... .......... ..........
gaga_ago4     .......... .......... .......... .......... ..........
fugu4_ago4    .......... .......... .......... .......... ..........
rat_34871199  .......... .......... .......... .......... ..........
hosa_ago3     .......... .......... .......... .......... ..........
cow_47564028  .......... .......... .......... .......... ..........
mus_ago3      .......... .......... .......... .......... ..........
fugu7_ago3    .......... .......... .......... .......... ..........
drme_24653503 .......... .......... .......... .......... ..........
anga_31240763 .......... .......... .......... .......... ..........
cael_7503765  .......... .......... .......... .......... ..........
cabr_39596443 .......... .......... .......... .......... ..........
cael_32564644 .......... .......... .......... .......... ..........
cabr_39579815 .......... .......... .......... .......... ..........
cael_17509203 .......... .......... .......... .......... ..........
cabr_39595176 .......... .......... .......... .......... ..........
cael_17542480 .......... .......... .......... .......... ..........
cabr_39590721 .......... .......... .......... .......... ..........
orsa_50251919 .......... .......... .......... .......... ..........
arab_ago1     .......... .......... .......... .......... ..........
orsa_ago1     .......... .......... .......... .......... ..........
arab_10177951 .......... .......... .......... .......... ..........
orsa_50725578 .......... .......... .......... .......... ..........
orsa_50905565 .......... .......... .......... .......... ..........
orsa_34897156 .......... .......... .......... .......... ..........
orsa_50919055 .......... .......... .......... .......... ..........
orsa_50934813 .......... .......... .......... .......... ..........
arab_4510428  .......... .......... .......... .......... ..........
orsa_31712081 .......... .......... .......... .......... ..........
orsa_31712083 .......... .......... .......... .......... ..........
orsa_50937025 .......... .......... .......... .......... ..........
arab_15293199 .......... .......... .......... .......... ..........
orsa_34903256 .......... .......... .......... .......... ..........
arab_28396616 .......... .......... .......... .......... ..........
arab_42568003 .......... .......... .......... .......... ..........
arab_2702284  .......... .......... .......... .......... ..........
orsa_50935599 .......... .......... .......... .......... ..........
orsa_50917003 .......... .......... .......... .......... ..........
arab_37528855 .......... .......... .......... .......... ..........
arab_25403398 .......... .......... .......... .......... ..........
arab_6692121  DVGRDGVGDV GQGGVGDVGQ VGVGDVGQGG VGDVGQGGVG DVGRDGVGDV
drme_28317062 Q......... .......... .......... .......... ..........
magr_38099967 .......... .......... .......... .......... ..........
gize_42546765 .......... .......... .......... .......... ..........
necr_32423377 .......... .......... .......... .......... ..........
scpo_19075282 .......... .......... .......... .......... ..........
blgr_15787604 .......... .......... .......... .......... ..........
asni_40744619 .......... .......... .......... .......... ..........
necr_32406962 .......... .......... .......... .......... ..........
gize_42549606 .......... .......... .......... .......... ..........
magr_38109835 .......... .......... .......... .......... ..........
crne_50255632 .......... .......... .......... .......... ..........
crne_50255647 .......... .......... .......... .......... ..........
cabr_39589132 .......... .......... .......... .......... ..........
cabr_39581712 .......... .......... .......... .......... ..........
cael_25148583 .......... .......... .......... .......... ..........
cael_17510939 .......... .......... .......... .......... ..........
cael_17534531 .......... .......... .......... .......... ..........
cabr_39580115 .......... .......... .......... .......... ..........
cael_17508571 .......... .......... .......... .......... ..........
cabr_39589694 .......... .......... .......... .......... ..........
cael_7495977  .......... .......... .......... .......... ..........
cael_17552216 .......... .......... .......... .......... ..........
cabr_39588750 .......... .......... .......... .......... ..........
cael_17564578 .......... .......... .......... .......... ..........
cael_17537279 .......... .......... .......... .......... ..........
cabr_39586210 .......... .......... .......... .......... ..........
caal_46437245 .......... .......... .......... .......... ..........
stle_30267823 .......... .......... .......... .......... ..........
cabr_39592716 .......... .......... .......... .......... ..........

              451                                                500
Analysis_1    .......... .......... .......... .......... ..........
rat_34875305  .......... ...SRMLGRG SSDVSLLPLG RAAGSIGRGV DKPPSAFGLT
mus_miwi      .......... ...SRMLGRG SSEVSLLPLG RAASSIGRGM DKPPSAFGLT
hosa_24431985 .......... ...SRTLGRG SSDASLLPLG RAAGGISREV DKPPCTFSTP
fugu_piwi     .......... .......... .......... .......... ..........
dare_piwi     .......... .........T PSEGQLVGRG RQKP.APGAM SEEAM.LQ..
teni_47212924 .......... .......... .......... .......... ..........
rat_34872371  .......... ........QS PTEGDLVGRG RQRGMVVGAT SKSQE.LQ..
mus_10946612  .......... ........QS PTEGDLVGRG RQRGMVVGAT SKSQE.LQ..
hosa_14579645 .......... ........PP PAEGELFGRG RQRG.TAGGT AKSQG.LQ..
gaga_50756289 .......... .QSLQPCHPP PLTEEPGGRG RQRG..PQDA PKTLG.LQ..
hosa_piwil1   .......... ........EA SSSNGFLGTS R........I STNDK.YG..
hosa_piwil3   .......... .TPRPLQEEV PVVRPLQPRA ARGGAGGGAQ SQGVKEPG..
stpu_12007642 .......... .GRSR..GG. TTQPGPGAVP KQEP.RGELT SQIAKLAI..
poca_41353201 .......... .GRSR..GAP PPQAQTAPAQ AAAP.KPAAQ APTEQMSR..
drme_17136494 .......... ........AS GGNGGGGDAQ V........G PSIEKSSL..
anga_31202477 .......... ........EP .......PPQ P........Q PSSSGLGN..
drme_4165140  .......... ........DP R.....ADPR I........E ASRERRAL..
apis_48105034 .......... .......... .......... .......... ..........
cael_25155102 .......... .T.......K EVLNRKPGKP FP.KKTEIPI PDRAKLFW..
cabr_39594717 .......... .K.......E KKYMDKRTKS FKTKQMPYPI PERSEAFW..
rat_ago2      .......... .......... .......... ........MY SGAGP.....
mus_ago2      .......... .......... .......... ........MY SGAGP.....
hosa_ago2     .......... .......... .......... ........MY SGAGP.....
cow_ago2      .......... .......... .......... ........MY SGAGP.....
rabbit_ago2   .......... .......... .......... .......... ..........
xela_50418263 .......... .......... .......... ........MY SGAGP.....
xetr_49522952 .......... .......... .......... ........MY AGAGP.....
gaga_50731932 .......... .......... .......... ........MA IRAKCTQLK.
fugu6_ago2    .......... .......... .......... .......... ..........
mus_ago5      .......... .......... .......... .......... ..........
rat_ago1      .......... ........SA SRASLPAACP PHGYMGWKRD PREQFGDEV.
hosa_ago1     .......... .......... .......... .......... ..........
mus_ago1      .......... .......... .......... .......... ..........
gaga_ago1     .......... ........GE SRAALPGLSQ QCGGSVGVCQ ALLCLQLAL.
fugu1_ago1    .......... .......... .......... .......... ..........
mus_ago4      .......... .......... .......... .......... ..........
rat_ago4      .......... ........AA AARIVFVVAE AGRAVREPAG GAGDRGEAA.
hosa_ago4     .......... .......... .......... .......... ..........
gaga_ago4     .......... .......... MRRVGCLHPK QPQC...... ..........
fugu4_ago4    .......... .......... .......... .......... ..........
rat_34871199  .......... ........EG VRSSPLWWHL SLVKHSPQLH EWKSAPQVL.
hosa_ago3     .......... .......... .......... .......... ..........
cow_47564028  .......... .......... .......... ........ME QKLISEEDL.
mus_ago3      .......... .......... .......... .......... ..........
fugu7_ago3    .......... .......... .......... .......... ..........
drme_24653503 .......... ........PG SSVNPTAVTS PSAQNVAAGG ATVAGAAAT.
anga_31240763 .......... .........G ATVNPTTVAT .......... ..TTGTQG..
cael_7503765  .......... ........SS QVVPTSGATQ QPPFPSAQAA ASTALQNDLE
cabr_39596443 .......... ........S. QVVPTSGAST QPLNPSA.AA ASSALQNDLE
cael_32564644 .......... ........S. .FMPDGGAET S........S SS.QLG....
cabr_39579815 .......... ........IG GLRVDGGSPS E........A EATSLE....
cael_17509203 .......... .......... .......... VPSLENEFLS SSSGSR....
cabr_39595176 .......... ........FV NDVFERIAAE ASRLAHYNKR STISSREIQT
cael_17542480 .......... ........SG QASPLSSNGS LSPP..VDDQ GSVSYNSD..
cabr_39590721 .......... ........SG QASPLSTNGS LSPPAYADEN GSVVYNAD..
orsa_50251919 .......... .......... SGSGGHGVPA SPSR...... TVPELHQASQ
arab_ago1     .......... .......... GGRGGGPSSG PPQRQ..... SVPELHQATS
orsa_ago1     .......... .......... SSSTTATASS SP........ LAPELRQAIM
arab_10177951 .......... .......... MRPSSRPRKP PP........ ..PSQTTS..
orsa_50725578 .......... .......... ..RGGRAGAG PG........ ..PGLAAA..
orsa_50905565 .......... .......... .......... .......... ..........
orsa_34897156 .......... .......... RSTPVTIRAP PPSHSSAPAP YQPAAAAP..
orsa_50919055 .......... .......... .......... .......... ..........
orsa_50934813 .......... .......... GPVAVAARST PPPTPAVQIP AVASSSSA..
arab_4510428  .......... .......... VASAVSGGRG RGNIGDPTFS VASSSKTV..
orsa_31712081 .....NAAAR RPVGGGRGGV GVPAPAPAVA VGALCGEMKG KMVVSGGA..
orsa_31712083 .......... .......... .VPALQPAEA D.VLSGEVET EMAAGMEA..
orsa_50937025 .....GRGGG GGGGGGGGYR GDDEGRSSYG RARGGGGGGG GYHGDGEAGY
arab_15293199 .......... .......... .......... .......... ..........
orsa_34903256 .......... .......... .......... .......... ..........
arab_28396616 .......... .......... .......... .......... ..........
arab_42568003 .......... .......... .......... .......... ..........
arab_2702284  .......... .......... .......... .......... ..........
orsa_50935599 .......... .......... .......... .......... ..........
orsa_50917003 ........GA TGHAHINGAV SLPLPLPPPV LLYLQPPPPP PLLPLLPKVA
arab_37528855 .......... ..YCYFYSQF HNSLPPPPPP HLLPLSPPLP PLLPLP....
arab_25403398 .......... ....FRSQSQ RGPPPGHGGR GTTQFQQPRP QVAPQPS...
arab_6692121  GRDGVGDVGR GGVGDRGQSQ SGLSSGHFGR G.TQLQQPQP QAVSQSSS..
drme_28317062 .......... .....GGHQQ GRQGQEGGYQ QRPPGQQQGG HQQGRQGQEG
magr_38099967 .......... ...DVATVGQ GGKWPAAHGF DPARDRD.PS KEHAMSG...
gize_42546765 .......... ........GP AGGYAKPLGY DPAK....PP KQEDQG....
necr_32423377 .......... .......... .SNFPPPLGY DPGKMDTRPP LSHEER....
scpo_19075282 .......... .......... .......... .......... ..........
blgr_15787604 .......... .......... .......... ...MTNLSTT DST.......
asni_40744619 .......... ......GGLD QGPPIYLPPD GAPQPNVKVT QTENSQAAAL
necr_32406962 .......... .......... .......... .......... ..........
gize_42549606 .......... ......GQFS NEPSFFKIES GVPQPDAAIT KLEDEVVKNQ
magr_38109835 .......... .....GGYQD SGPSIYKPAG GVPAPDKSIT ALEDKWAENA
crne_50255632 .......... .......... ......MAVN APP....... ....SIG...
crne_50255647 .......... .......... ......MAPK LAPQGDVTSA FSNLSFGDLP
cabr_39589132 .........G HQEYGRGDRG HQDYGRGDRG HHGRED.YGR GDSG.RGGYG
cabr_39581712 .........G NDNRDGGYRG GNDNYRGNDN YRGNDDRRGY QDRGNQGGYQ
cael_25148583 .......... ...YGSNQR. .NDNYGNNRG SHGGAN.MYS QNGGNRGGGG
cael_17510939 .......... .......... .PVPPVPVPT LPVTSEHKTA HDACIKR...
cael_17534531 .......... .......... .AVPPVPVPT QPLRSEYQTS NDACIKR...
cabr_39580115 .......... .......... .PLPPAPGPV LPITSAHKTA NDACIKR...
cael_17508571 .......... .......... .MTPMPPVPA DAQKLHQSTG NDACIKR...
cabr_39589694 .......... .......... .MTPMAPIPT NPQELHQKSG NDACIKR...
cael_7495977  .......... .......... .......... .......... ..........
cael_17552216 .......... .......... .FSTPKSTTP IGRDSFATMD TMNVQMN...
cabr_39588750 .......... .......... .FTTPSSTTK IGRDSFAVMD TMEVQMN...
cael_17564578 .......... .......... ..PLTSSTSL PTRDSFSIIE TRDVQLN...
cael_17537279 .......... .......... .FTLPSSSST SGAQVFNPIG KCQVQTN...
cabr_39586210 .......... .......... ......MASG SGRGRGRGSG SNN.......
caal_46437245 .......... .......... .......... .......... ..........
stle_30267823 .......... .......... .......... .......... ..........
cabr_39592716 .......... .......... .......... .......... ..........

              501                                                550
Analysis_1    .......... .......... .......... .......... ..........
rat_34875305  .......... .......... .......... .......... ........AR
mus_miwi      .......... .......... .......... .......... ........AR
hosa_24431985 .......... .......... .......... .......... ........SR
fugu_piwi     .......... .......... .......... .......... ..........
dare_piwi     .......... .......... .......... .......... ........IS
teni_47212924 .......... .......... .......... .......... ........IS
rat_34872371  .......... .......... .......... .......... ........IS
mus_10946612  .......... .......... .......... .......... ........IS
hosa_14579645 .......... .......... .......... .......... ........IS
gaga_50756289 .......... .......... .......... .......... ........IS
hosa_piwil1   .......... .......... .......... .......... ........IS
hosa_piwil3   .......... .......... .......... .......... ........PE
stpu_12007642 .......... .......... .......... .......... ........GA
poca_41353201 .......... .......... .......... .......... ........MA
drme_17136494 .......... .......... .......... .......... ........SA
anga_31202477 .......... .......... .......... .......... ........IG
drme_4165140  .......... .......... .......... .......... .........E
apis_48105034 .......... .......... .......... .......... ..........
cael_25155102 .......... .......... .......... .......... ......QHLR
cabr_39594717 .......... .......... .......... .......... ......KHLR
rat_ago2      .......... .......... .......... .......... ........VL
mus_ago2      .......... .......... .......... .......... ........VL
hosa_ago2     .......... .......... .......... .......... ........AL
cow_ago2      .......... .......... .......... .......... ........AL
rabbit_ago2   .......... .......... .......... .......... ..........
xela_50418263 .......... .......... .......... .......... ........VL
xetr_49522952 .......... .......... .......... .......... ........VL
gaga_50731932 .......... .......... .......... .......... ........VL
fugu6_ago2    .......... .......... .......... .......... ..........
mus_ago5      .......... .......... .......... .......... ..........
rat_ago1      .......... .......... .......... .......... ........ER
hosa_ago1     .......... .......... .......... .......... ..........
mus_ago1      .......... .......... .......... .......... ..........
gaga_ago1     .......... .......... .......... .......... ........AQ
fugu1_ago1    .......... .......... .......... .......... ..........
mus_ago4      .......... .......... .......... .......... ..........
rat_ago4      .......... .......... .......... .......... ........PA
hosa_ago4     .......... .......... .......... .......... ..........
gaga_ago4     .......... .......... .......... .......... ........CS
fugu4_ago4    .......... .......... .......... .......... ..........
rat_34871199  .......... .......... .......... .......... ........SV
hosa_ago3     .......... .......... .......... .......... ........ME
cow_47564028  .......... .......... .......... .......... ........ME
mus_ago3      .......... .......... .......... .......... ..........
fugu7_ago3    .......... .......... .......... .......... ..........
drme_24653503 .......... .......... .......... .......... ........AA
anga_31240763 .......... .......... .......... .......... ..........
cael_7503765  EIFNSPPTQP ..QTFS.... .......... ...DVPQRQA GSLAPGVPIG
cabr_39596443 EIFNSPPTAQ TASTFGGD.. .......... ...SPPQRQA GSLAPGPPLG
cael_32564644 .......... .......... .......... .......... .........G
cabr_39579815 .......... .......... .......... .......... ..........
cael_17509203 .......... .......... .......... .......... ........VS
cabr_39595176 AV........ .......... .......... .......... .....RLILP
cael_17542480 .......... .......... .......... .......... ........SP
cabr_39590721 .......... .......... .......... .......... ........SP
orsa_50251919 DQY....... .......... .......... .......... ........QA
arab_ago1     PTY....... .......... .......... .......... ........QA
orsa_ago1     EAP....... .......... .......... .......... ........RP
arab_10177951 .......... .......... .......... .......... ........SA
orsa_50725578 .......... .......... .......... .......... ........PA
orsa_50905565 .......... .......... .......... .......... ..........
orsa_34897156 .......... .......... .......... .......... .......APS
orsa_50919055 .......... .......... .......... .......... ..........
orsa_50934813 .......... .......... .......... .......... .......QPA
arab_4510428  .......... .......... .......... .......... .......SVA
orsa_31712081 .......... .......... .......... .......... .......PPA
orsa_31712083 .......... .......... .......... .......... .......REG
orsa_50937025 GRG....... .......... .......... .........R GGRDYDGGRG
arab_15293199 .......... .......... .......... .......... ........IP
orsa_34903256 .......... .......... .......... .......... ........LP
arab_28396616 .......... .......... .......... .......... .....PANLV
arab_42568003 .......... .......... .......... .......... ......Q..H
arab_2702284  .......... .......... .......... .......... .........P
orsa_50935599 .......... .......... .......... .......... .........I
orsa_50917003 AATFYGKPPK AADAAPRG.. .......... ...SMWKHRP SKKPPPHAIT
arab_37528855 .......... .......... .......... .......... ....PPHSMT
arab_25403398 .......... .......... .......... .......... ...QAPASYA
arab_6692121  .......... .......... .......... .......... ...QGQVSQS
drme_28317062 GYQQRPPGQQ QGGHEQGRQG QEGGYQQRPS GQQQGGHQQG RQGQEGGYQQ
magr_38099967 .......... .......... .......... .......... ...NSNFNKN
gize_42546765 .......... .......... .......... .......... .......NTR
necr_32423377 .......... .......... .......... .......... ......VGKR
scpo_19075282 .......... .......... .......... .......... ..........
blgr_15787604 .......... .......... .......... .......... ..........
asni_40744619 V......... .......... .......... .......... ..........
necr_32406962 .......... .......... .......... .......... ..........
gize_42549606 N......... .......... .......... .......... ...NSVAQLT
magr_38109835 AN........ .......... .......... .......... ...ISVTELT
crne_50255632 .......... .......... .......... .......... ..........
crne_50255647 R......... .......... .......... .......... ..........
cabr_39589132 .RGGYGKREG R......... ......GGYR .......... ....APQRCT
cabr_39581712 DRGGYQDRGG RDHGDNLNQQ MGRMGLGGGR GDGGNIYAQQ RDGPRPQRSA
cael_25148583 .........G R......... .....VGGGR .......... ........TA
cael_17510939 .......... .......... .......... .......... .......LEQ
cael_17534531 .......... .......... .......... .......... .......LEE
cabr_39580115 .......... .......... .......... .......... .......LSQ
cael_17508571 .......... .......... .......... .......... .......LQQ
cabr_39589694 .......... .......... .......... .......... .......LGQ
cael_7495977  .......... .......... .......... .......... ..........
cael_17552216 .......... .......... .......... .......... .......MFP
cabr_39588750 .......... .......... .......... .......... .......MFQ
cael_17564578 .......... .......... .......... .......... .......MFA
cael_17537279 .......... .......... .......... .......... .......SFK
cabr_39586210 .......... .......... .......... .......... .........S
caal_46437245 .......... .......... .......... .......... ..........
stle_30267823 .......... .......... .......... .......... ..........
cabr_39592716 .......... .......... .......... .......... ........MD

              551                                                600
Analysis_1    .......... .......... .......... .......... ..........
rat_34875305  DPPRLPQPPT LSPTS..... .......... .......... ..........
mus_miwi      DPPRLPQPPA LSPTS..... .......... .......... ..........
hosa_24431985 GPPQLSSPPA LPQSP..... .......... .......... ..........
fugu_piwi     .......... .......... .......... .......... ..........
dare_piwi     AGFQQVKIGE RGGR...... .......... .......... ..........
teni_47212924 MGFHQVTLGE RGRR...... .......... .......... ..........
rat_34872371  AGFQELSLAE RGGR...... .......... .......... ..........
mus_10946612  AGFQELSLAE RGGR...... .......... .......... ..........
hosa_14579645 AGFQELSLAE RGGR...... .......... .......... ..........
gaga_50756289 AGFQELSLAD RGGR...... .......... .......... ..........
hosa_piwil1   SGDAGSTFME RGVKN..... .......... .......... ..........
hosa_piwil3   AGLHTAPLQE RRIG...... .......... .......... ..........
stpu_12007642 SGEGRVGGAV QDRRR..... .......... .......... ..........
poca_41353201 VGEERPAAQQ QERRR..... .......... .......... ..........
drme_17136494 VQMHKSEGDP RGSVR..... .......... .......... ..........
anga_31202477 RPLHRAAG.P R......... .......... .......... ..........
drme_4165140  EAPRREGGPP ER...K.... .......... .......... ..........
apis_48105034 .......... .......... .......... .......... ..........
cael_25155102 HEKKQTDFIL EDY....... .......... .......... ..........
cabr_39594717 FEQQKNPFQI EDY....... .......... .......... ..........
rat_ago2      ASPAPTTSP. .......... .......... .......... ..........
mus_ago2      ASPAPTTSP. .......... .......... .......... ..........
hosa_ago2     APPAPPPP.. .......... .......... .......... ..........
cow_ago2      APPAPPPPP. .......... .......... .......... ..........
rabbit_ago2   .......... .......... .......... .......... ..........
xela_50418263 VPPTTTPPLP .......... .......... .......... ..........
xetr_49522952 VPPTPTPPLP .......... .......... .......... ..........
gaga_50731932 APPPPLPPP. .......... .......... .......... ..........
fugu6_ago2    .......... .......... .......... .......... ..........
mus_ago5      .......... .......... .......... .......... ..........
rat_ago1      CSPFSLNPDQ ERALRHW... .......... .......... ..........
hosa_ago1     ...MEAGPS. .......... .......... .......... ..........
mus_ago1      ...MEAGPS. .......... .......... .......... ..........
gaga_ago1     LGCRRIPATL AACISSA... .......... .......... ..........
fugu1_ago1    .......... .......... .......... .......... ..........
mus_ago4      ..MEALGP.. .......... .......... .......... ..........
rat_ago4      AAMEALGP.. .......... .......... .......... ..........
hosa_ago4     ..MEALGP.. .......... .......... .......... ..........
gaga_ago4     ....TFGSDV S......... .......... .......... ..........
fugu4_ago4    ...LFPGP.. .......... .......... .......... ..........
rat_34871199  AGFQAQGP.. .......... .......... .......... ..........
hosa_ago3     IG..SAGP.. .......... .......... .......... ..........
cow_47564028  IG..SAGP.. .......... .......... .......... ..........
mus_ago3      MG..S..... .......... .......... .......... ..........
fugu7_ago3    .......... .......... .......... .......... ..........
drme_24653503 QVASALGATT GSVTPA.... .......... .......... ..........
anga_31240763 ..AQALGVVP .......... .......... .......... ..........
cael_7503765  NTSVSIGEPA NTLGGGL... .......... .......... ..........
cabr_39596443 SSGVSIGEPS STIAGAM... .......... .......... ..........
cael_32564644 SAHGAIGTKP .......... .......... .......... ..........
cabr_39579815 ....SQG... .......... .......... .......... ..........
cael_17509203 DDLYLHPIEE .......... .......... .......... ..........
cabr_39595176 GELAKHAVSE G......... .......... .......... ..........
cael_17542480 RDLSPLLLS. .......... .......... .......... ..........
cabr_39590721 RDLSPLLLS. .......... .......... .......... ..........
orsa_50251919 TVVAPSPSRT GPSSLPVEAS ...SEEVQHQ FQELAIQGQS PTSQAIQP..
arab_ago1     VSSQPTLSEV SPTQVPEPT. .....VLAQQ FEQLSVEQGA P.SQAIQP..
orsa_ago1     SELAQ.PSPT PPQEQPVDA. .......... ......ATTT P....HH...
arab_10177951 VSVATAGEIV AVNHQMQMG. .......... .......... ..........
orsa_50725578 VVVAPAARAV IGPPVASKG. .......... .......... ..........
orsa_50905565 .......... .......... .......... .......... ..........
orsa_34897156 SSSTAPSATA LAKEFEQKL. .FVSETALAP PAAVASAAAA PAGEASVESD
orsa_50919055 ....MPLKFC MERGFQS... .......... .......... ..........
orsa_50934813 AAAQPPPAAA AVSALARDV. ........GR QLAVVAGGGR PAPPAAPPAP
arab_4510428  SSSKEESKNT EVSETMSN.. .......... .LQITSTETK PEMTSLP...
orsa_31712081 GQGSSLAAAQ GTDNVKRE.. .......... PSQVAAPAPA PPPATLP...
orsa_31712083 ASSSSSASAP AVGEVE.... .......... ......P.PS RAVGALP...
orsa_50937025 GGGRRGGRGG GGSSYHQQPP PDLPQAPEPR LAAQYAREID IAALRAQFKG
arab_15293199 PNVEPVRVKT ELAEKKG... .......... .......... ..........
orsa_34903256 PNAEPIKTDD TKKLSK.... .......... .......... ..........
arab_28396616 PEVEPVK.KN ILLP...... .......... .......... ..........
arab_42568003 MEREPLKSKS SLLP...... .......... .......... ..........
arab_2702284  LSPISIEPEQ PSHRDY.... .......... .......... ..........
orsa_50935599 GEIVQVHNDN PVKR...... .......... .......... ..........
orsa_50917003 AALLPLPRGI DLLTDGKALQ EKIFFANERK TSEKEVNHVD THEKFTVAP.
arab_37528855 RFHKSLPVSQ VVERKQQHQQ KKKIQVSNNK VSG....... ...SIAIEE.
arab_25403398 GSVGGVAGRG AWGRKPQVPS DS...ASPST STTVVSEPVR VAEVMNLKPS
arab_6692121  FATGGVG.LG AWARKPQLFS DSTVLPSSSS SNVVASHTAS GSQVMTPKP.
drme_28317062 RPSGQQQGGH QQGRQGQEGG YQQRPSGQQQ GGHQQGRQGQ EGGYQQRPPG
magr_38099967 LDLPPEAYIT .......... .......... .......... ..........
gize_42546765 MELPPDAYIS .......... .......... .......... ..........
necr_32423377 VDLPADAYLK T......... .......... .......... ..........
scpo_19075282 .....MSY.. .......... .......... .......... ..........
blgr_15787604 .......... .......... .......... .......... ..........
asni_40744619 .........K .......... .......... .......... ..........
necr_32406962 ..MSKLSLSE .......... .......... .......... ..........
gize_42549606 SKMSKLGVEE .......... .......... .......... ..........
magr_38109835 ERAGKLGITS STLDT..... .......... .......... ..........
crne_50255632 .......... .......... .......... .......... ..........
crne_50255647 ......GM.. .......... .......... .......... ..........
cabr_39589132 AGMSNLGELA GGADH..... .......... .......... ..........
cabr_39581712 AGMANPGDLA GSADH..... .......... .......... ..........
cael_25148583 AGMSNPGDLV GGADQ..... .......... .......... ..........
cael_17510939 LEIPPDP... .......... .......... .......... ..........
cael_17534531 LNIAPAA... .......... .......... .......... ..........
cabr_39580115 IGIMESP... .......... .......... .......... ..........
cael_17508571 LNVEDGA... .......... .......... .......... ..........
cabr_39589694 LNVEAAP... .......... .......... .......... ..........
cael_7495977  .......... .......... .......... .......... ..........
cael_17552216 VDIKDMPHKI Q......... .......... .......... ..........
cabr_39588750 LDITKMPPVI Q......... .......... .......... ..........
cael_17564578 LNISGMPRKI Q......... .......... .......... ..........
cael_17537279 IDITKMPKRL L......... .......... .......... ..........
cabr_39586210 GGRTQEYFGT IQPDL..... .......... .......... ..........
caal_46437245 .......... .......... .......... .......... ..........
stle_30267823 .......... .......... .......... .......... ..........
cabr_39592716 QAAQAMANAN IAGDQ..... .......... .......... ..........

              601                                                650
Analysis_1    .......... .......... .......... .......... ..........
rat_34875305  .......... .........L HSSDPPPVLT IERKE..... KELLVKQ...
mus_miwi      .......... .........L HSADPPPVLT MERKE..... KELLVKQ...
hosa_24431985 .......... .........L HSPDRPLVLT VEHKE..... KELIVKQ...
fugu_piwi     .......... .......... .......... .......... ..........
dare_piwi     .......... .........R RDFHDSGVHT RQLME..... HVKESKT...
teni_47212924 .......... .........R WDFTDTGVNT RQAME..... HVKESKT...
rat_34872371  .......... .........R RDFHDLGVNT RQNLD..... HVKESKT...
mus_10946612  .......... .........R RDFHDLGVNT RQNLD..... HVKESKT...
hosa_14579645 .......... .........R RDFHDLGVNT RQNLD..... HVKESKT...
gaga_50756289 .......... .........R RDFHDLGVNT RQAIE..... HVRESKT...
hosa_piwil1   .......... .........K QDFMDLSICT REKLA..... HVRNCKA...
hosa_piwil3   .......... .......... GVFQDLVVNT RQDMK..... HVKDSKT...
stpu_12007642 .......... .........R RD.EIELEPT TRPEN..... FVKQAIA...
poca_41353201 .......... .........R RLGEEANILQ LKGKD..... QVTEGTA...
drme_17136494 .......... .........G RRLITDLVYS RPPGM..... TSKKGVV...
anga_31202477 .......... .......... RRPLADTLRT RGPDA..... PSKHGTT...
drme_4165140  .......... .........P WGDQYDYLNT RPVEL..... VSKKGTD...
apis_48105034 .......... .......... .......IQT RPENL..... ITKQGNT...
cael_25155102 .......... .........V FDEKDTVYSV CRLNT..... VTSKMLVS..
cabr_39594717 .......... .........V FDEKDTVYSI HKTPN....G MSSEIP....
rat_ago2      .......... .......... IPGYAFKPPP RPD....... FGTTGRT...
mus_ago2      .......... .......... IPGYAFKPPP RPD....... FGTTGRT...
hosa_ago2     .......... .......... IQGYAFKPPP RPD....... FGTSGRT...
cow_ago2      .......... .......... IQGYAFKPPP RPD....... FGTSGRT...
rabbit_ago2   .......... .......... ..GYAFKPPP RPD....... FGTSGRT...
xela_50418263 .......... .......... MPAYTFKPPP RPD....... FGTSGRT...
xetr_49522952 .......... .......... MPAYTFKPPP RPD....... FGTSGRT...
gaga_50731932 .......... .......... VQGYAFKPPP RPD....... FGTSGRT...
fugu6_ago2    .......... .......... ....VFKPPS RPD....... FGTMGRT...
mus_ago5      .......... .......... .....MVANH SEG....... YG........
rat_ago1      ......CAVQ LWDAAGAYLP PLQQVFQAPR RPG....... IGTVGKP...
hosa_ago1     .......G.. ..AAAGAYLP PLQQVFQAPR RPG....... IGTVGKP...
mus_ago1      .......G.. ..AAAGAYLP PLQQVFQAPR RPG....... IGTVGKP...
gaga_ago1     ......ASAR DRNSAGAYRP PXQQGXQAPR RPG....... IGTVGKP...
fugu1_ago1    .......... .....GVYPP PLQQVFHAPR RPG....... MGTVGKP...
mus_ago4      .......... .........G PPASLFQPPR RPG....... LGTVGKP...
rat_ago4      .......... .........G PPASLFQPPR RPG....... LGTVGKP...
hosa_ago4     .......... .........G PPASLFQPPR RPG....... LGTVGKP...
gaga_ago4     .......... .........R PPASLFQPPR RPG....... LGTVGKP...
fugu4_ago4    .......... .........P APTSLFQPPR RPG....... LGTVGKP...
rat_34871199  .......... .........I GAQPLLIVPR RPG....... YGTMGKP...
hosa_ago3     .......... .........A GAQPLLMVPR RPG....... YGTMGKP...
cow_47564028  .......... .........V GAQPLLMVPR RPG....... YGTMGKP...
mus_ago3      .......... .......... ...PLFIVPR RPG....... YGTMGKP...
fugu7_ago3    .......... .......... ....LFTLPR RPG....... YGTIGKP...
drme_24653503 .......... .IATATPATQ PDMPVFTCPR RPN....... LGREGRP...
anga_31240763 .......... ....ATPPAP PDLPVFTCPR RPN....... LGREGRP...
cael_7503765  ......PGG. .APGQLPGGN QSGIQFQCPR RPN....... HGVEGRS...
cabr_39596443 ......QAG. .GAGAV.GGN QSGVQFQCPR RPN....... HGIEGRS...
cael_32564644 .......... .......... DAGVQFQCPV RPN....... HGVEGRS...
cabr_39579815 .......... .......... RSGVQFRCPR RPN....... HGVDGRA...
cael_17509203 .......... .......... .NREPFKLIG KPL....... PSTTGRF...
cabr_39595176 .......... ..TKAVTKYT SSKEQFQLTR RPV....... PSSAGRH...
cael_17542480 .......... ........EL ACLNMREVVA RPG....... LGTIGRK...
cabr_39590721 .......... ........EL ACLNMREVVA RPG....... LGTIGRQ...
orsa_50251919 .......... ........AP PSSKSVRFPM RPG....... KGTFGDR...
arab_ago1     .......... ........IP SSSKAFKFPM RPG....... KGQSGKR...
orsa_ago1     .......... ........IP SSSKSIRFPL RPG....... KGTIGTR...
arab_10177951 .......... .......... .VRKNSNFAP RPG....... FGTLGTK...
orsa_50725578 .......... .......... .LS....FCR RPG....... FGTVGAR...
orsa_50905565 .......... .........P .N.....LSS .......... EGMIGES...
orsa_34897156 KDL....... ........AP VSKKGLAHPA RPG....... FGAAGKK...
orsa_50919055 .......... .......... .......HPV RG........ ..........
orsa_50934813 .......... ........IP VSSKGVAPPS RPG....... FGTVGER...
arab_4510428  .......... .........P ASSKAVTFPV RPG....... RGTLGKK...
orsa_31712081 .......... .........P SSSKAVTFPA RPD....... VGTIGRR...
orsa_31712083 .......... .........P TSSKAVVLQA RPG....... FGTVGTS...
orsa_50937025 LTT....... ........TT PGAASSQFPA RPG....... FGAAGEE...
arab_15293199 .......... .......... ..PVRVPMAR .KG....... FGTRGQK...
orsa_34903256 .......... .......... ..PKRALMAR .SG....... CGKKGQP...
arab_28396616 .......... .......... .......MAR PRG....... SGSKGQK...
arab_42568003 .......... .......... .......MTR .RG....... NGSKGQK...
arab_2702284  .......... .......... .....DITTR .RG....... VGTTGNP...
orsa_50935599 .......... .......... .....VPIAR .PS....... FGREGKQ...
orsa_50917003 .......... .......... ...LDNAIAR RPD......M GGVEGA....
arab_37528855 .......... .......... ...AALVVAK RPD......F GGQDGS....
arab_25403398 VQV....... .......... ATSDRKEPMK RPD......R GGVVAVR...
arab_6692121  .......... .......... SSSDKKEPVK RPD......K GGNIKVK...
drme_28317062 QQPNQTQSQG QYQSRGPPQQ QQAAPLPLPP QPAG...SIK RGTIGKP...
magr_38099967 .......... .......... ..KLETPFAK RPG....... MGSLGKK...
gize_42546765 .......... .......... .ETKKDMFTL RNNR...... FNTEGKP...
necr_32423377 .......... .......... ..DISSTFAT RSG....... FNTEGTP...
scpo_19075282 .......... .......... ..KPSSEIAL RPG....... YGGLGKQ...
blgr_15787604 .......... .......... .......MPL RPG....... YGTLGRR...
asni_40744619 .......... .......... .KEKTAGYPE RPG....... YGTQGHP...
necr_32406962 .......... .......... .KEKANNLPV RPG....... HGTMGEK...
gize_42549606 .......... .......... .KEHLSKFPP RPA....... FGNKGRP...
magr_38109835 .......... .......... .TQVTAILPQ RPA....... YGTTGTP...
crne_50255632 .......... .......... .LETLDGCPI RPG....... FGTSGKA...
crne_50255647 .......... .......... .QETLDGCPP RPG....... YGSSGKG...
cabr_39589132 .......... ........PN MPVAKKDLAH NQQK...... FYERPDTSAY
cabr_39581712 .......... ........PN MPVAKKDLAH NSQT...... FAKRPDTSAY
cael_25148583 .......... ........PI HSVSKKSLRH NAQE...... FAVRPKTMVQ
cael_17510939 .......... .......... KIYPSPTEPG TFGSVTEVL. TNVFGVE...
cael_17534531 .......... .......... KLYPTPTEPG KCGVEAEIQ. TNVFGIE...
cabr_39580115 .......... .......... RIYPSNQPPG TYGKEILVQ. SNVFGIE...
cael_17508571 .......... .......... KMYMKPTEPG KMGRPVDIQ. TNVFGIE...
cabr_39589694 .......... .......... KVYLKPSEPG KVGKPADIQ. TNIFGIE...
cael_7495977  .......... .......... .......... .......... ..........
cael_17552216 .......... .......... RFQVDVIVCS SNGKQINAN. LGVLAAK...
cabr_39588750 .......... .......... RLHVDTLIIT SKGKEINLN. LGTVSTG...
cael_17564578 .......... .......... RFHVDTLIKG KNGKIFNVN. HGVLANS...
cael_17537279 .......... .......... RLSMETRLCG G.KTELNLN. DGVQAVA...
cabr_39586210 .......... .......... .......FVR QPGEP....K IGHSGRP...
caal_46437245 .......... .......... .......... .......... ..........
stle_30267823 .......... .......... MESALTVFPK KPTR...... SGKLLGQ...
cabr_39592716 .......... .........P ARQRHGLRPL APKIG..... KNPSGQT...

              651                                                700
Analysis_1    .......... .......... .......... .......... ..........
rat_34875305  .....GSKGT PQSLGLN... ...LIKIQCH NEAV...... .YQYHVTFS.
mus_miwi      .....GSKGT PQSLGLN... ...LIKIQCH NEAV...... .YQYHVTFS.
hosa_24431985 .....GSKGT PQSLGLN... ...LVKIQCH NEAV...... .YQYHVTFS.
fugu_piwi     .......... .......... .......... .......... ..........
dare_piwi     .....GVSGT AIELRAN... ...FMRLLSR PMWA...... LYQYHVDYK.
teni_47212924 .....GTSGA PISLTAN... ...FFQIVSR PQWV...... LYQYHVDYK.
rat_34872371  .....GSSGI IVKLSTN... ...HFRLTSR PQWA...... LYQYHIDYN.
mus_10946612  .....GSSGI IVKLSTN... ...HFRLTSR PQWA...... LYQYHIDYN.
hosa_14579645 .....GSSGI IVRLSTN... ...HFRLTSR PQWA...... LYQYHIDYN.
gaga_50756289 .....GSSGA MIKLIAN... ...FFRLTSR PQWA...... LYQYHVDYN.
hosa_piwil1   .....GSSGI PVKLVTN... ...LFNLDFP QDWQ...... LYQYHVTYI.
hosa_piwil3   .....GSEGT VVQLLAN... ...HFRVISR PQWV...... AYKYNVDYK.
stpu_12007642 ........GD KIALIAN... ...GFKLKTK PDWQ...... LYQYRVDFE.
poca_41353201 ........GA RCNIVSN... ...FFKVAKL PNFTG..... LHQYNVSFD.
drme_17136494 ........GT HITVQAN... ...YFKVLKR PNWT...... IYQYRVDFT.
anga_31202477 ........GQ PLQLQSN... ...YFKLLKR VDWT...... LYHYQVEMV.
drme_4165140  ........GV PVMLQTN... ...FFRLKTK PEWR...... IVHYHVEFV.
apis_48105034 ........GS NVMLQAN... ...YFKLLAT TDWC...... LYQYRVDFA.
cael_25155102 ...EKVVKKD SEKKDEKDLE KKILYTMILT YRKKF..... HLNFSRENP.
cabr_39594717 .........D PQNRD..... ..IKLVLKMH YKCKF..... NLYFSREDP.
rat_ago2      .......... .IKLQAN... ...FFEMDIP K.......ID IYHYELDIK.
mus_ago2      .......... .IKLQAN... ...FFEMDIP K.......ID IYHYELDIK.
hosa_ago2     .......... .IKLQAN... ...FFEMDIP K.......ID IYHYELDIK.
cow_ago2      .......... .IKLQAN... ...FFEMDIP K.......ID IYHYELDIK.
rabbit_ago2   .......... .IKLQAN... ...FFEMDIP K.......ID IYHYELDIK.
xela_50418263 .......... .IKLQAN... ...VFEMDIP K.......IE IYHYDIDIK.
xetr_49522952 .......... .IKLQAN... ...FFEMDIP K.......IE IYHYEIDIK.
gaga_50731932 .......... .IKLQAN... ...FFEMDIP K.......ID IYHYELDIK.
fugu6_ago2    .......... .IKLQAN... ...FFEMEIP K.......LE VYHYDIDIK.
mus_ago5      .......... .......... .....EFQIF TS......VN LKDFHRTLA.
rat_ago1      .......... .IKLLAN... ...YFEVDIP K.......ID VYHYEVDIK.
hosa_ago1     .......... .IKLLAN... ...YFEVDIP K.......ID VYHYEVDIK.
mus_ago1      .......... .IKLLAN... ...YFEVDIP K.......ID VYHYEVDIK.
gaga_ago1     .......... .IKLLAN... ...YFEVDIP K.......ID VYHYEVDIK.
fugu1_ago1    .......... .IRLLAN... ...YFEVEIP K.......MD VYHYEVDIK.
mus_ago4      .......... .IRLLAN... ...HFQVQIP K.......ID VYHYDVDIK.
rat_ago4      .......... .IRLLAN... ...HFQVQIP K.......ID VYHYDVDIK.
hosa_ago4     .......... .IRLLAN... ...HFQVQIP K.......ID VYHYDVDIK.
gaga_ago4     .......... .IRLLAN... ...HFQVQIP K.......ID VYHYDVDIK.
fugu4_ago4    .......... .IRLLAN... ...HFQVQIP K.......ID VYHYEIDIK.
rat_34871199  .......... .IKLLAN... ...CFQVEIP K.......ID VYLYEVDIK.
hosa_ago3     .......... .IKLLAN... ...CFQVEIP K.......ID VYLYEVDIK.
cow_47564028  .......... .TKLLAN... ...CFQVEIP K.......ID VYLYEVDIK.
mus_ago3      .......... .IKLLAN... ...CFQVEIP K.......ID VYLYEVDIK.
fugu7_ago3    .......... .IKLLAN... ...CFQVEIP K.......ID VYLYEVDIK.
drme_24653503 .......... .IVLRAN... ...HFQVTMP R.......GY VHHYDINIQ.
anga_31240763 .......... .IVLRAN... ...HFQITMP R.......GF VHHYDINIQ.
cael_7503765  .......... .ILLRAN... ...HFAVRIP G.......GT IQHYQVDVT.
cabr_39596443 .......... .ILLRAN... ...HFAVRIP G.......GT IQHYQVDVS.
cael_32564644 .......... .ILLRAN... ...HFAVRIP G.......GS VQHYQIDVF.
cabr_39579815 .......... .ILLRAN... ...HFSVRIP G.......GN IQHYHVEVM.
cael_17509203 .......... .LSLLAN... ...HFQITCN G.......SI IHQYYIRFD.
cabr_39595176 .......... .ISVFAN... ...HFQISCN G.......SI VFQYHILIN.
cael_17542480 .......... .IPVKSN... ...FFAVDLK NPK.....MV VVQYHVEVH.
cabr_39590721 .......... .IPVKSN... ...FFAVDLK NPK.....MV VIQYHVEVH.
orsa_50251919 .......... .CIVKAN... ...HFFAELP ......DK.D LHQYDVSIT.
arab_ago1     .......... .CIVKAN... ...HFFAELP ......DK.D LHHYDVTIT.
orsa_ago1     .......... .CMVKAN... ...HFFAHLP ......NK.D LHHYDVSIT.
arab_10177951 .......... .CIVKAN... ...HFLADLP ......TK.D LNQYDVTIT.
orsa_50725578 .......... .CVVKAN... ...HFLAELP ......DK.D LTQYDVKIT.
orsa_50905565 .......... .CIVRTN... ...CFSVHLE SL...DDQ.T IYEYDVCVT.
orsa_34897156 .......... .VMIRAN... ...HFLVNVA ......DN.N LFHYDVSIN.
orsa_50919055 .......... .CLVGAS... ...RFLS... .......... CIKFLVSIN.
orsa_50934813 .......... .IVVRAN... ...HFLVRVS ......DNDM IYLYDVSLS.
arab_4510428  .......... .VMVRAN... ...HFLVQVA ......DR.D LYHYDVSIN.
orsa_31712081 .......... .CRVRAN... ...HFLVQVA ......DK.D IYHYDVVIT.
orsa_31712083 .......... .CRVRAN... ...HFVVQLA ......DK.E IYHYDVAIA.
orsa_50937025 .......... .CLVKVN... ...HFFVGLK .......NDN FHHYDVAIA.
arab_15293199 .......... .IPLLTN... ...HFKVDVA NL.....QGH FFHYSVALF.
orsa_34903256 .......... .IQLLTN... ...HFKVSLK AA.....DEF FHHYYVNLK.
arab_28396616 .......... .IPLLTN... ...HFGVKFN KP.....SGY FFHYSVAIN.
arab_42568003 .......... .ILLLTN... ...HFRVNFR KPN....SHN FFHYSVTIT.
arab_2702284  .......... .IELCTN... ...HFNVSVR QP.....DVV FYQYTVSIT.
orsa_50935599 .......... .IKLLSN... ...HFTVKLS GI.....DAV FYQYSVSIK.
orsa_50917003 .......... EIPLSAN... ...HFLVQFD ......PGQK IFHYNVDIS.
arab_37528855 .......... VIYLLAN... ...HFLVKFD ......SSQR IYHYNVEIS.
arab_25403398 .......... RVNLYVN... ...HYKVNFN ......PESV IRHYDVEIK.
arab_6692121  .........G VINLSVN... ...HFRVSFS ......TESV IRHYDVDIK.
drme_28317062 .......... .GQVGIN... ...YLDLDLS KMP.....SV AYHYDVKIM.
magr_38099967 .......... .INLQLN... ...YFSILKI ELP......D IYLYDLSIS.
gize_42546765 .......... .EHIEVN... ...QYRMTKF DFN.....KK IYQYDVVLS.
necr_32423377 .......... .TRLSVN... ...QYPVTRI AN......MD VFQYDVALS.
scpo_19075282 .......... .ITLKAN... ...FFQIISL PN......ET INQYHVIVG.
blgr_15787604 .......... .TEVFAN... ...YFKITAP ......KDLT LTRYNIEVSA
asni_40744619 .......... .IQLFAN... ...YLELKS. ......SGKS LFRYHINIDG
necr_32406962 .......... .VKLWAN... ...YFKINI. ......KSPA IYRYTIKV..
gize_42549606 .......... .VTLWAN... ...YYQIDT. ......NIPM LFKYTISVKE
magr_38109835 .......... .VILWAN... ...YFSMNV. ......KSQT LFKYALKVK.
crne_50255632 .......... .INVFAN... ...MFAARFD K.....SDAV VYHYDIEIN.
crne_50255647 .......... .ITVNAN... ...MFMARFR K.....QGLT VNHYDIEIN.
cabr_39589132 ENP...RCGQ KIELLTN... ...HALVHMP STPIV..... LYEYNIDVFK
cabr_39581712 DNP...RCGT KIELLTN... ...HSLVHLP HEPIK..... LFEYNIDVFK
cael_25148583 DK....GLGQ KTTLLTN... ...HTLVQLP QEPIT..... LHVFNIEVFI
cael_17510939 .......... .VHKTSNFY. ...QYSVHIT A.......EL SSKKEVTFT.
cael_17534531 .......... .MHQDSLFY. ...QYSVNIT T.......EL KNGKEVTFT.
cabr_39580115 .......... .VENEMELF. ...QYSVCIR A.......DV AVKKEVVFT.
cael_17508571 .......... .VTKETTVH. ...RFMVHAK A.......DL TSTKEVTFT.
cabr_39589694 .......... .IEKETTVF. ...RYMVHAK A.......EL SPTKEAVFT.
cael_7495977  .......... .......... .......... .......... ..........
cael_17552216 .......... .GDVNSHNR. ...RLAQYYI M.......RT VHDKLLVKF.
cabr_39588750 .......... .GDVNSHNR. ...RLAQHEI M.......RK FFEKKRSLF.
cael_17564578 .......... .GDINSHNK. ...RLAQHAL M.......QK FHKKRRELF.
cael_17537279 .......... .GNLNSQ... .......... .......... ..........
cabr_39586210 .......... .QKCFAN... ...FIPIEME KADYS..... IYQFHIEFD.
caal_46437245 .......... .......... .......... .......... ..........
stle_30267823 .......... ELKLFSN... ...YFSLVFD SP....SIQG VNKYTCKFEP
cabr_39592716 .......... .VELISN... ...MAKLSTA AN......TP IYKYDVNIVV

              701                                                750
Analysis_1    .......... .......... .......... .......... ..........
rat_34875305  .......PNV EC........ .......... ......K... ..........
mus_miwi      .......PSV EC........ .......... ......K... ..........
hosa_24431985 .......PNV EC........ .......... ......K... ..........
fugu_piwi     .......... .......... .......... .......... ..........
dare_piwi     .......PPM ES........ .......... ......R... ..........
teni_47212924 .......PSI DS........ .......... ......R... ..........
rat_34872371  .......PLM EA........ .......... ......R... ..........
mus_10946612  .......PLM EA........ .......... ......R... ..........
hosa_14579645 .......PLM EA........ .......... ......R... ..........
gaga_50756289 .......PEM EA........ .......... ......R... ..........
hosa_piwil1   .......PDL AS........ .......... ......R... ..........
hosa_piwil3   .......PDI ED........ .......... ......G... ..........
stpu_12007642 .......PEI LN........ .......... ......P... ..........
poca_41353201 .......PDI QS........ .......... ......G... ..........
drme_17136494 .......PDV EA........ .......... ......T... ..........
anga_31202477 .......PPC AS........ .......... ......P... ..........
drme_4165140  .......PTI EN........ .......... ......P... ..........
apis_48105034 .......PEE DR........ .......... ......T... ..........
cael_25155102 .......EKD EE........ .......... ......A... ..........
cabr_39594717 .......TRD EE........ .......... ......A... ..........
rat_ago2      .......PEK CP........ .......... ......RRVN R.........
mus_ago2      .......PEK RP........ .......... ......RRVN R.........
hosa_ago2     .......PEK CP........ .......... ......RRVN R.........
cow_ago2      .......PEK CP........ .......... ......RRVN R.........
rabbit_ago2   .......PEK CP........ .......... ......RRVN R.........
xela_50418263 .......PEK CP........ .......... ......RRVN R.........
xetr_49522952 .......PEK CP........ .......... ......RRVN R.........
gaga_50731932 .......PEK CP........ .......... ......RRVN S.........
fugu6_ago2    .......PEK CP........ .......... ......RRVN R.........
mus_ago5      .......RDQ .......... .......... ......RGAD S.........
rat_ago1      .......PDK CP........ .......... ......RRVN R.........
hosa_ago1     .......PDK CP........ .......... ......RRVN R.........
mus_ago1      .......PDK CP........ .......... ......RRVN R.........
gaga_ago1     .......PDK CP........ .......... ......RRVN R.........
fugu1_ago1    .......PDK CP........ .......... ......RRVN R.........
mus_ago4      .......PEK RP........ .......... ......RRVN R.........
rat_ago4      .......PEK RP........ .......... ......RRVN R.........
hosa_ago4     .......PEK RP........ .......... ......RRVN R.........
gaga_ago4     .......PEK RP........ .......... ......RRVN R.........
fugu4_ago4    .......PEK RP........ .......... ......RRVN R.........
rat_34871199  .......PDK CP........ .......... ......RRVN R.........
hosa_ago3     .......PDK CP........ .......... ......RRVN R.........
cow_47564028  .......PDK CP........ .......... ......RRVN R.........
mus_ago3      .......PDK CP........ .......... ......RRVN R.........
fugu7_ago3    .......PDR CP........ .......... ......RRVN R.........
drme_24653503 .......PDK CP........ .......... ......RKVN R.........
anga_31240763 .......PDK CP........ .......... ......RKVN R.........
cael_7503765  .......PDK CP........ .......... ......RRVN R.........
cabr_39596443 .......PDK CP........ .......... ......RRVN R.........
cael_32564644 .......PDK CP........ .......... ......RRVN R.........
cabr_39579815 .......PDK CP........ .......... ......RRVN R.........
cael_17509203 .......PDI PS........ .......... ......KKLN R.........
cabr_39595176 .......PDV LS........ .......... ......RNLN R.........
cael_17542480 .......HPG CR........ .......... .......KLD KD........
cabr_39590721 .......HPG CR........ .......... .......KLD KD........
orsa_50251919 .......PEV PS........ .......... ......RGVN R.........
arab_ago1     .......PEV TS........ .......... ......RGVN R.........
orsa_ago1     .......PEV TS........ .......... ......RIVN R.........
arab_10177951 .......PEV SS........ .......... ......KSVN R.........
orsa_50725578 .......PEV SS........ .......... ......RSVN R.........
orsa_50905565 .......PEV G......... .......... ........IN R.........
orsa_34897156 .......PES KS........ .......... ......RATN R.........
orsa_50919055 .......PES KS........ .......... ......RATN R.........
orsa_50934813 .......PPP KT........ .......... ......RRIN R.........
arab_4510428  .......PEV IS........ .......... ......KTVN R.........
orsa_31712081 .......PES TY........ .......... ......RERN R.........
orsa_31712083 .......PEL RS........ .......... ......RERN R.........
orsa_50937025 .......PDP VL........ .......... ......KGLF R.........
arab_15293199 .......YDD GRPVE..... .......... .....QKGVG R.........
orsa_34903256 .......YED DRPVD..... .......... .....GKGIG R.........
arab_28396616 .......YED GRPVE..... .......... .....AKGIG R.........
arab_42568003 .......YED GSPLL..... .......... .....AKGFG R.........
arab_2702284  .......TEN GDAVD..... .......... .....GTGIS R.........
orsa_50935599 .......SED DKVID..... .......... .....GKGIG R.........
orsa_50917003 .......PRP SKETA..... .......... ......R... ..........
arab_37528855 .......PQP SKEIA..... .......... ......R... ..........
arab_25403398 ......GEIP TKKV...... .......... .....SRFEL A.........
arab_6692121  ......GENS SKKI...... .......... .....SRFEL A.........
drme_28317062 .......PER PK........ .......... .......... ..........
magr_38099967 .......PTP LKP....... .......... ......EQVI K.........
gize_42546765 .......PSP DKI....... .......... ......GPVM K.........
necr_32423377 .......PEP TG........ .......... ......GVVY D.........
scpo_19075282 .......DGS RVP....... .......... ......RKQS Q.........
blgr_15787604 K..LDGDEKP AD........ .......... .....SKPPA G.........
asni_40744619 .....GG... .......... .......... .....RKPSS ..........
necr_32406962 ...AATEEKL GK........ .......... .....EAEVA S.........
gize_42549606 IV.AESEEKT DKPTVAQPKG KGKGKGKPGK PKKSGSVEVK G.........
magr_38109835 ........RS GS........ .......... .....DEDVV G.........
crne_50255632 ...PVVKTKE AKK....... .......... .....PRPLL Q.........
crne_50255647 ...PVIKTKE AKK....... .......... .....PRPLL Q.........
cabr_39589132 G.....RKKL EK........ .......... ......R... ..........
cabr_39581712 G.....RKKL EK........ .......... ......R... ..........
cael_25148583 N.....GKSS NK........ .......... ......R... ..........
cael_17510939 ........KK GKEDFI.... .......... ......VHDR HE........
cael_17534531 ........KK GKDDFV.... .......... ......VTER HD........
cabr_39580115 ........KK GKDDFV.... .......... ......VLDR HE........
cael_17508571 ........KK GKEDFV.... .......... ......VQDR RD........
cabr_39589694 ........KK GKEDFV.... .......... ......VLDR HE........
cael_7495977  .......... .......... .......... .......... ..........
cael_17552216 ........SG KSHHFL.... .......... ......AYDC AATLYLPEGV
cabr_39588750 ........SS SSYHSL.... .......... ......AYDT AACLYIPEGQ
cael_17564578 ........GQ HDYHIL.... .......... ......AYDC ANTLYLPDGV
cael_17537279 .......... .......... .......... .......... ..........
cabr_39586210 .......PTV DH........ .......... ......K... ..........
caal_46437245 .......... .......... .......... .......... ..........
stle_30267823 .....EVPDN SR........ .......... .......... ..........
cabr_39592716 VYK...NQDG AEVS...... .......... ......IEKS K.........

              751                                                800
Analysis_1    .......... .......... .......... .......... ..........
rat_34875305  .......... .SMRFGMLKD HQ........ SVTGNVTA.F DGSILYLPVK
mus_miwi      .......... .SMRFGMLKD HQ........ SVTGNVTA.F DGSILYLPVK
hosa_24431985 .......... .SMRFGMLKD HQ........ AVTGNVTA.F DGSILYLPVK
fugu_piwi     .......... .......... .......... .......... ..........
dare_piwi     .......... .RLRSALLFQ HE........ ETLGKAHT.F DGAILFLPNK
teni_47212924 .......... .RLRSALLFQ H......... EVLGIART.F DGSLLFLPHR
rat_34872371  .......... .RLRSALLFQ HE........ DLIGRCHA.F DGTILFLPKR
mus_10946612  .......... .RLRSALLFQ HE........ DLIGRCHA.F DGTILFLPKR
hosa_14579645 .......... .RLRSALLFQ HE........ DLIGKCHA.F DGTILFLPKR
gaga_50756289 .......... .RLRSGLLFQ HE........ DLIGKTHA.F DGSILFLPKR
hosa_piwil1   .......... .RLRIALLYS HS........ ELSNKAKA.F DGAILFLSQK
hosa_piwil3   .......... .NLRTILLDQ HR........ RKFGERHI.F DGNSLLLSRP
stpu_12007642 .......... .RARFALLKG HS........ ALLGKGLT.L DMDTMYSLFK
poca_41353201 .......... .KLKSAMLHN LD........ DVLGTVRC.F DGMTMFLPIK
drme_17136494 .......... .RLRRSFLYE HK........ GILG.GYI.F DGTNMFCINQ
anga_31202477 .......... .RLMQSLVNE HK........ KLLG.GFV.F DGVQLFTACK
drme_4165140  .......... .RVRMGVLSN HA........ NLLGSGYL.F DGLQLFTTRK
apis_48105034 .......... .AVRKGLLKL HR........ EILG.AYV.F DGTVMYSSRR
cael_25155102 .......... .NRSYKFLKN VMTQ...... KVRYAPFV.N EEIKVQFAKN
cabr_39594717 .......... .NRSCKFLKN VMTQ...... KVRCAPYV.A NEIGFQLAKN
rat_ago2      .......... .EIVEHMVQH FKTQ...... IFGDRKPV.F DGRKNLYTAM
mus_ago2      .......... .EIVEHMVQH FKTQ...... IFGDRKPV.F DGRKNLYTAM
hosa_ago2     .......... .EIVEHMVQH FKTQ...... IFGDRKPV.F DGRKNLYTAM
cow_ago2      .......... .EIVEHMVQH FKTQ...... IFGDRKPV.F DGRKNLYTAM
rabbit_ago2   .......... .EIVEHMVQH FKAQ...... IFGDRKPV.F DGRKNLYTAM
xela_50418263 .......... .EIVEHMVQH FKAQ...... IFGDRKPV.F DGRKNLYTAM
xetr_49522952 .......... .EIVEHMVQH FKAQ...... IFGDRKPV.F DGRKNLYTAM
gaga_50731932 .......... VPVHTHLMHK IVW....... YLLKMK.... ...CHLMSVY
fugu6_ago2    .......... .EIVEHMVQH FKTQ...... IFGDRKPV.Y DGRKNLYTAM
mus_ago5      .......... .......... FSSQ...... SFRDQKP... ....GMFREI
rat_ago1      .......... .EVVEYMVQH FKPQ...... IFGDRKPV.Y DGKKNIYTVT
hosa_ago1     .......... .EVVEYMVQH FKPQ...... IFGDRKPV.Y DGKKNIYTVT
mus_ago1      .......... .EVVEYMVQH FKPQ...... IFGDRKPV.Y DGKENIYTVT
gaga_ago1     .......... .EVVEYMVQH FKPQ...... IFGDRKPV.Y DGKKNIYTVT
fugu1_ago1    .......... .EVVEYMVQH FKPQ...... LFGDRKPV.Y DGKKNIYTVL
mus_ago4      .......... .EVVDTMVRH FKMQ...... IFGDRQPG.Y DGKRNMYTAH
rat_ago4      .......... .EVVDTMVRH FKMQ...... IFGDRQPG.Y DGKRNMYTAH
hosa_ago4     .......... .EVVDTMVRH FKMQ...... IFGDRQPG.Y DGKRNMYTAH
gaga_ago4     .......... .EVVDTMVRH FKMQ...... IFGDRQPG.Y DGKRNMYTAH
fugu4_ago4    .......... .EVVDTMVRH FKMQ...... IFGDRQPG.Y DGKKNMYTAH
rat_34871199  .......... .EVVDSMVQH FKVT...... IFGDRRPV.Y DGKRSLYTAN
hosa_ago3     .......... .EVVDSMVQH FKVT...... IFGDRRPV.Y DGKRSLYTAN
cow_47564028  .......... .EVVDSMVQH FKVT...... IFGDRRPV.Y DGKRSLYTAN
mus_ago3      .......... .EVVDSMVQH FKVT...... IFGDRRPV.Y DGKRSLYTAN
fugu7_ago3    .......... .EVVDSMVQH FKVT...... IFGDCLPV.Y DGKRSLYTVK
drme_24653503 .......... .EIIETMVHA YS.K...... IFGVLKPV.F DGRNNLYTRD
anga_31240763 .......... .EIIETMVHA YS.K...... MFGALKPV.F DGRNNLYTRD
cael_7503765  .......... .EIISCLISA FS.K...... YFTNIRPV.Y DGKRNMYTRE
cabr_39596443 .......... .EIISCLISS FS.K...... YFTNIRPV.Y DGKRNMYTRE
cael_32564644 .......... .EVIGCLISS FS.K...... YFTNIRPV.Y DGKRNMYTRE
cabr_39579815 .......... .DIISCLIQS FS.G...... YFTNVRPV.Y DGKNSMYTRE
cael_17509203 .......... .TILRTLQEQ NP........ GLIECPLV.F DGIHTVYSTE
cabr_39595176 .......... .IIVNTLLEQ AP........ ELLESNLV.Y DGLSTVYTTT
cael_17542480 ........EM RIIFWKAVSD HPNI...... .FHNKFALAY DGAHQLYTVA
cabr_39590721 ........EM RIIFWKAVSD HPQI...... .FHNKYALAY DGAHQLYTVS
orsa_50251919 .......... .AVIGEIVTQ YRQS...... HLGGRLPV.Y DGRKSLYTAG
arab_ago1     .......... .AVMKQLVDN YRDS...... HLGSRLPA.Y DGRKSLYTAG
orsa_ago1     .......... .AVIKELVNL YKAS...... YLGGRLPA.Y DGRKSLYTAG
arab_10177951 .......... .AIIAELVRL YKES...... DLGRRLPA.Y DGRKSLYTAG
orsa_50725578 .......... .AIMSELVRL YHDS...... DLGGRLPA.Y DGRKNLYTAG
orsa_50905565 .......... .AVIRELVKQ QKDS...... GLGGRLPA.Y DGRKRLYTSG
orsa_34897156 .......... .EVLNELIKL HGKT...... SLGGKLPA.Y DGRKSLYTAG
orsa_50919055 .......... .EVLNELIKL HGKT...... SLGGKLPA.Y DGRKSLYTAG
orsa_50934813 .......... .VVMSELARL HRES...... HLGGISFA.Y DGSKALYTAG
arab_4510428  .......... .NVMKLLVKN YKDS...... HLGGKSPA.Y DGRKSLYTAG
orsa_31712081 .......... .SIINKLVAL HKQF...... LDG.RLPV.Y DGRKSIYTAG
orsa_31712083 .......... .NIINELLRS HKKY...... LDGRRSPA.Y DGRKGMFTAG
orsa_50937025 .......... .TIISKLVTE RRHT...... DFGGRLPV.Y DGRANLYTAG
arab_15293199 .......... .KILDKVHQT YHS....... DLDGKEFA.Y DGEKTLFTYG
orsa_34903256 .......... .KVLDKLQQT YAS....... ELANKDFA.Y DGEKSLFTIG
arab_28396616 .......... .KILDKVQET YQS....... DLGAKYFA.Y DGEKTLFTVG
arab_42568003 .......... .KILEKVQQT CQA....... DLGCKHFA.Y DGDKNLYTVG
arab_2702284  .......... .KLMDQLFKT YSS....... DLDGKRLA.Y DGEKTLYTVG
orsa_50935599 .......... .KVMDKVLQT YSS....... ELAGKEFA.Y DGEKCLFTVG
orsa_50917003 .......... .MIKKKLVEE NPS....... VLSGSQPA.F DGRKNLYSPV
arab_37528855 .......... .MIKQKLVET DRN....... SFSGVVPA.F DGRQNIYSPV
arab_25403398 .......... .MVRDKVFTD NPD....... EFPLAMTA.Y DGQKNIFS..
arab_6692121  .......... .MVKEKLFKD N.N....... DFPNAMTA.Y DGQKNIFS..
drme_28317062 .......... .KFYRQAFEQ FRVD...... QLGGAVLA.Y DGKASCYSVD
magr_38099967 .......... .KCWNTPTWQ AKIG...... .STRSPWI.F NKRNLAWSTH
gize_42546765 .......... .KIWAHPVTV KTMK...... PYKLEMWL.F DGKKLAWSPA
necr_32423377 .......... .KVWKSKAVQ QKLA...... SVTKKPWI.Y DGRKLAWLAQ
scpo_19075282 .......... .LIWNSKEVK QYFG...... .SSWMNSV.Y DGRSMCWSKG
blgr_15787604 .......... .RKLKRIFQI ILQ....... RPEFAGVA.T EWKSMIIAKK
asni_40744619 .......... .RKAKQIICL LLEDH...F. SPFRHSIV.T DYRSNLISHL
necr_32406962 .......... .KKVEVVVGK LLKQI....E ANVKSVAIAS DFKVHLVTTT
gize_42549606 .......... .RKLFLVIKE TLNEL....T KKDKSLLLAT EFKSQLISLR
magr_38109835 .......... .KLLRTIVRK ALDQV...AV QNPKNKIV.S EFKAKVVSQG
crne_50255632 .......... .KIWDQMVQE ATG.....PL KTALESAA.F DQQKNFYTPH
crne_50255647 .......... .KIWNQMVAD ATG.....PV KEALEAAA.Y DQQKSFYTPH
cabr_39589132 .......... .EEAGPMFRE ILQTVPKHIF PPATDFIY.. NDVNLIWSTM
cabr_39581712 .......... .EEAGPMFRE IASTSERKDL ASFTEYVY.. NDVNLLWSMK
cael_25148583 .......... .ELCGPRFWE ILKE.NKPTF GMPNQYIF.. NDVNMMWSTN
cael_17510939 .......... .KCSAILFHA LNRFEDFFKS SE..NCII.Y DGQSILFTSM
cael_17534531 .......... .KCCAILFRA LGDYEEFFKT SD..SCLI.Y DGQSILFSNV
cabr_39580115 .......... .KCCTVLYHA YEAHDDFFQS AK..NCLI.Y NGQSMLYSSM
cael_17508571 .......... .KCCNIFFLA VEKNPEFFKM KDG.NQIV.Y DGQSTLYTTV
cabr_39589694 .......... .KCCNIFFYA VEKNPDFFKM KDG.NCII.Y DGQSTLYTTV
cael_7495977  .......... .......... .......... .......... ..........
cael_17552216 YTGDDQEEVT LTIDDFPKEE WKFVSKLSRR KDDSYLVV.L KPAGFVYTQG
cabr_39588750 YRGGEYEEVC LSQQDFAPEE WDIVSKISRR KDDSFIVR.I KPAGAVYTQG
cael_17564578 YLGRNEEECT FKSDDFSPEQ WNITSKLSRK KDYTYVMK.I RPSGFIYTSG
cael_17537279 ......E... ....DFTTQE WSQISNYLRK KNAEFKVK.I SPNGFVYTNG
cabr_39586210 .......... .HTREKMLLH PNVV...... DEIGNYHV.F DGMILYLTQE
caal_46437245 .......... .......... .......... .......... ..........
stle_30267823 .......... .KVRTLIIRT VKEK...... IKEKLEFF.I EWGNCIYSLK
cabr_39592716 .......... .STKSGTAHD VDKTLCRTIF DMAMKKLAGF NGQNSFYDLQ

              801                                                850
Analysis_1    .......... .......... .......... .......... ..........
rat_34875305  .......... .......... .......... .LQQL..... ..........
mus_miwi      .......... .......... .......... .LQQV..... ..........
hosa_24431985 .......... .......... .......... .LQQV..... ..........
fugu_piwi     .......... .......... .......... ..QE...... ..........
dare_piwi     .......... .......... .......... .LRNA..... ..........
teni_47212924 .......... .......... .......... .LHNK..... ..........
rat_34872371  .......... .......... .......... .LQHK..... ..........
mus_10946612  .......... .......... .......... .LQHK..... ..........
hosa_14579645 .......... .......... .......... .LQQK..... ..........
gaga_50756289 .......... .......... .......... .LPNK..... ..........
hosa_piwil1   .......... .......... .......... .LEEK..... ..........
hosa_piwil3   .......... .......... .......... .LKER..... ..........
stpu_12007642 .......... .......... .......... .LAEK..... ..........
poca_41353201 .......... .......... .......... .LADH..... ..........
drme_17136494 .......... .......... ........FK AVQDSP.... ..........
anga_31202477 .......... .......... .......... LSNDE..... ..........
drme_4165140  .......... .......... .......... FEQE...... ..........
apis_48105034 .......... .......... .......... .LQDK..... ..........
cael_25155102 .......... .......... .......... FVYDNNS... ..........
cabr_39594717 .......... .......... .......... FIYDGNS... ..........
rat_ago2      PL........ ....PIG... .RDK.VELEV TLPGEG.... ..........
mus_ago2      PL........ ....PIG... .RDK.VELEV TLPGEG.... ..........
hosa_ago2     PL........ ....PIG... .RDK.VELEV TLPGEG.... ..........
cow_ago2      PL........ ....PIG... .RDK.VELEV TLPGEG.... ..........
rabbit_ago2   PL........ ....PIG... .REK.VELEV TLPGEG.... ..........
xela_50418263 PL........ ....PIA... .RDKQVELEV TLPGEG.... ..........
xetr_49522952 PL........ ....PIA... .RDKQVELEV TLPGEG.... ..........
gaga_50731932 .......... .....V.... ......ELEV TLPGEG.... ..........
fugu6_ago2    PL........ ....PIG... .RDK.VELEV TIPGEG.... ..........
mus_ago5      HW........ ....SLV... .YKRILGLLV MNQQNGK... ..........
rat_ago1      AL........ ....PIG... .NER.VDFEV TIPGEG.... ..........
hosa_ago1     AL........ ....PIG... .NER.VDFEV TIPGEG.... ..........
mus_ago1      AL........ ....PIG... .NER.VDFEV TIPGEG.... ..........
gaga_ago1     AL........ ....PIG... .NER.VDFEV TIPGEG.... ..........
fugu1_ago1    AL........ ....PIG... .SEK.VDFEV TIPGEG.... ..........
mus_ago4      PL........ ....PIG... .RDR.IDMEV TLPGEG.... ..........
rat_ago4      PL........ ....PIG... .RDR.VDMEV TLPGEG.... ..........
hosa_ago4     PL........ ....PIG... .RDR.VDMEV TLPGEG.... ..........
gaga_ago4     PL........ ....PIG... .RDR.VDMEV TLPGEG.... ..........
fugu4_ago4    PL........ ....PIG... .RDR.VDLEV TLPGEG.... ..........
rat_34871199  PL........ ....PVA... .TTG.VDLDV TLPGEGG... ..........
hosa_ago3     PL........ ....PVA... .TTG.VDLDV TLPGEGG... ..........
cow_47564028  PL........ ....PVA... .TTG.VDLDA TLPGEGG... ..........
mus_ago3      PL........ ....PVA... .TTG.VDLDV TLPGEGG... ..........
fugu7_ago3    AL........ ....PVA... .SGG.VDLDV TLPGDGG... ..........
drme_24653503 PL........ ....PIG... .NER.LELEV TLPGEG.... ..........
anga_31240763 LL........ ....PIG... .NDR.VELEV TLPGEG.... ..........
cael_7503765  PL........ ....PIG... .RER.MDFDV TLPGDSA... ..........
cabr_39596443 PL........ ....PIG... .RER.MDFDV TLPGDSA... ..........
cael_32564644 PL........ ....PIG... .TEP.MNFEV TLPGDSA... ..........
cabr_39579815 ML........ ....AFG... .RER.TDFNV VLPGESA... ..........
cael_17509203 LI........ ....NVK... ...EVNNSVI NVAGV..... ..........
cabr_39595176 PI........ ....DVE... ...RTNQMLI TVKGI..... ..........
cael_17542480 RL........ ....EFPDD. QGSVRLDCEA TLPKDNR... ..........
cabr_39590721 RL........ ....EFS... EATVRLDCEA SLPKDNR... ..........
orsa_50251919 .......... ....PLPF.. ...TSRTFDV ILQDEEESLA VG........
arab_ago1     .......... ....PLPF.. ...NSKEFRI NLLDEE.... VG........
orsa_ago1     .......... ....PLPF.. ...TSQEFQI TLLDDDD... .G........
arab_10177951 .......... ....ELPF.. ...TWKEFSV KIVDEDD... .G........
orsa_50725578 .......... ....TLPF.. ...DAREFVV RLTDDDD... .G........
orsa_50905565 .......... ....PLPF.. ...DSHRFLV LLDSIED... SP........
orsa_34897156 .......... ....SLPF.. ...ESEEFVV KLIDPE.... .K........
orsa_50919055 .......... ....SLPF.. ...ESEEFVV KLIDPE.... .K........
orsa_50934813 .......... ....KLPF.. ...DSMDFKI KLG....... ..........
arab_4510428  .......... ....PLPF.. ...DSKEFVV NLAEKR.... .A........
orsa_31712081 .......... ....PLPF.. ...KTKDFVV KHIN...... .P........
orsa_31712083 .......... ....ALPF.. ...TDREFVV KIAND..... .P........
orsa_50937025 .......... ....ELPF.. ...RSRELEV ELS....... ..........
arab_15293199 .......... ....ALPS.. ...NKMDFSV VLEEVSATRA NGNGSPNGNE
orsa_34903256 .......... ....ALPQ.. ...VNNEFTV VLEDFNTGKS SANGGSPGND
arab_28396616 .......... ....ALPS.. ...NKLDFSV VLEEIPSSRN HAG.....ND
arab_42568003 .......... ....PLPR.. ...SSLDFSV VLETAPSRRN AD........
arab_2702284  .......... ....PLPQ.. ...NEFDFLV IVEGSFSKRD CG....VSDG
orsa_50935599 .......... ....PLPQ.. ...NNFEFTV ILEETSSRAA GGS...LGHG
orsa_50917003 RFQEDRVEF. ..FVSLPV.. ...ALARCSV VKEDTG.... ..........
arab_37528855 EFQGDRLEF. ..FVNLPI.. ...PSCKAVM NYGDLRE... ..........
arab_25403398 .......... ..AVELPT.. ...GSYKVEY PKTEE..... ..........
arab_6692121  .......... ..AVELPT.. ...GSFKVDF SETEEI.... ..........
drme_28317062 .......... ....KLP... ..LNSQNPEV TVTDRN.... ..........
magr_38099967 .......... ....KTED.. ...GGLRALL DLDAEYGR.. ..........
gize_42546765 .......... ....LVDR.. ...GELRFSV DLDEGQRP.. ..........
necr_32423377 .......... ....SVD... ....EMRLLV DLDEERGRK. ..........
scpo_19075282 .......... ...DIAD... ...GTIKVNI GSESHPR... ..........
blgr_15787604 .......... ..SLGFPDG. .....HEFEI SYSEEGH... ..........
asni_40744619 .......... .EILDHEQPS .....VKYNV TYRSEKE... ..........
necr_32406962 .......... ..KLKVPEN. .....RIFEV TWTEPSS... ..........
gize_42549606 .......... ..KLDLGLD. .....NSFRV NLPSSAN... ..........
magr_38109835 .......... ..KLILPPG. .....G..GP VLVEHTG... ..........
crne_50255632 .......... ..VLDLKDG. ....KLEIIV GLKEDG.... ..........
crne_50255647 .......... ..TLPMEGG. ....KLEIIV GLVEDG.... ..........
cabr_39589132 K......... .......... ....LPSHER KVEGRNR... ..........
cabr_39581712 S......... .......... ....LPRSEG PVSGKN.... ..........
cael_25148583 K......... .......... ....LRQSEG RTNNRR.... ..........
cael_17510939 N......... .LFEGIPTG. ...KIKTKVF QINGADTN.. ..........
cael_17534531 D......... .LFQGFREG. ...AVKTKYM QLDGGEMD.. ..........
cabr_39580115 D......... .LFSNRLDA. ...DIKSRTF QIDGVEIG.. ..........
cael_17508571 N......... .LFSELDAN. ...GTKSKVF QINGADTG.. ..........
cabr_39589694 N......... .LFSQLDAK. ...EKKSRIF EINGAEIE.. ..........
cael_7495977  .......... .......... .......... .......... ..........
cael_17552216 E......... .VAQEEANR. ...MELTRII EIVTSQKL.. ..........
cabr_39588750 D......... .ELFEPSNR. ...YELTRIV EIVTSQKL.. ..........
cael_17564578 E......... .EASEVANR. ...MELTRCV EIVTSQKL.. ..........
cael_17537279 P......... .NSLSDANR. ...QELPRLV EIATSEVL.. ..........
cabr_39586210 .......... .......... .......... .WQQN..... ..........
caal_46437245 .......... .......... .......... .......... ..........
stle_30267823 .......... .......... .......... ..K....... ..........
cabr_39592716 AS.......M YTLKKIP... ...MESDFSV TLTTG..... ..........

              851                                                900
Analysis_1    .......... .......... .......... .......... ..........
rat_34875305  .......... .......... .......VEL KSQR....KT DDAEISIKIQ
mus_miwi      .......... .......... .......VEL KSQR....KT DDAEISIKIQ
hosa_24431985 .......... .......... .......LEL KSQR....KT DSAEISIKIQ
fugu_piwi     .......... .......... .......VNL KAVR....RT DGEEIQIKIQ
dare_piwi     .......... .......... ......ETVL CSE.....TR NGEKVEITVT
teni_47212924 .......... .......... ......ETVL HSK.....TH SGEEIQITVT
rat_34872371  .......... .......... ......VTEV FSQ.....TR NGEHVRITIT
mus_10946612  .......... .......... ......VTEV FSQ.....TR NGEHVRITIT
hosa_14579645 .......... .......... ......VTEV FSK.....TR NGEDVRITIT
gaga_50756289 .......... .......... ......VTEV YSK.....TR NGEDVRITIT
hosa_piwil1   .......... .......... ......VTEL SSE.....TQ RGETIKMTIT
hosa_piwil3   .......... .......... ......RVEW LST.....TK DKNIVKITVE
stpu_12007642 .......... .......... ......VTNL SAE.....RK DGSNVNICVT
poca_41353201 .......... .......... ....ETVRNV T.......TN RGDSITGQVI
drme_17136494 .......... .........Y ......VLEL VTK.....SR AGENIEIKIK
anga_31202477 .......... .......... .......LVL HSQH....DR TGDKYELHIQ
drme_4165140  .......... .......... ......ITVL SGK.....SK LDIEYKISIK
apis_48105034 .......... .......... .......MEI WSRR....TS DEHKIRITIR
cael_25155102 .......... .......... ......ILRV PES.....FH DPNRFEQSLE
cabr_39594717 .......... .......... ......ILRV PES.....FH DPDRFEHSLE
rat_ago2      .......... ....KDRIFK VS.....IKW VS....CVSL Q..ALHDALS
mus_ago2      .......... ....KDRILK VS.....IKW VS....CVSL Q..ALHDALS
hosa_ago2     .......... ....KDRIFK VS.....IKW VS....CVSL Q..ALHDALS
cow_ago2      .......... ....KDRIFK VS.....IKW VS....CVSL Q..ALHDALS
rabbit_ago2   .......... ....KDRIFK VS.....IKW VS....CVSL Q..ALHDALS
xela_50418263 .......... ....KDRIFK VA.....IKW MA....CVSL Q..ALHDALS
xetr_49522952 .......... ....KDRIFK VA.....IKW MA....CVSL Q..ALHDALS
gaga_50731932 .......... ....KDRIFK VA.....IKW MS....CVSL Q..ALHDALS
fugu6_ago2    .......... ....KDRSFK VS.....IKW VS....CVSL Q..ALHEALS
mus_ago5      .......... ....QHGKER VCG...GLNT LG....PESG T..ICKCGLV
rat_ago1      .......... ....KDRIFK VS.....IKW LA....IVSW R..MLHEALV
hosa_ago1     .......... ....KDRIFK VS.....IKW LA....IVSW R..MLHEALV
mus_ago1      .......... ....KDRIFK VS.....IKW LA....IVSW R..MLHEALV
gaga_ago1     .......... ....KDRIFK VS.....IKW MA....IVSW R..MLHEALV
fugu1_ago1    .......... ....KDRIFK VS.....IRW LA....KVSW R..LLQETLV
mus_ago4      .......... ....KDQTFK VS.....VQW VS....VASL Q..LLLEALA
rat_ago4      .......... ....KDQTFK VS.....VQW VS....VVSL Q..LLLEALA
hosa_ago4     .......... ....KDQTFK VS.....VQW VS....VVSL Q..LLLEALA
gaga_ago4     .......... ....KDQTFK VS.....IQW VS....VVSL Q..LLLEALA
fugu4_ago4    .......... ....KDQTFK VS.....LQW VS....VVSL Q..MLQEALS
rat_34871199  .......... ....KDRPFK VS.....VKF VS....RVSW H..LLHEVLT
hosa_ago3     .......... ....KDRPFK VS.....IKF VS....RVSW H..LLHEVLT
cow_47564028  .......... ....KDRPFK VS.....IKF VS....RVSW H..LLHEVLT
mus_ago3      .......... ....KDRPFK VS.....VKF VS....RVSW H..LLHEALA
fugu7_ago3    .......... ....KDRPFK VT.....IKF VS....LVSW H..MLHEVLT
drme_24653503 .......... ....KDRIFR VT.....IKW QA....QVSL F..NLEEALE
anga_31240763 .......... ....KDRVFR VT.....IKW VA....QVSL F..NLEEALE
cael_7503765  .......... ....VERQFS VS.....LKW VG....QVSL S..TLEDAME
cabr_39596443 .......... ....VERQFS VS.....LKW VG....QVSL S..TLEDAME
cael_32564644 .......... ....VERKFS VT.....MKW IG....QVCL S..ALDDAME
cabr_39579815 .......... ....VERQFS VS.....LKW AG....EISL T..SLEDAME
cael_17509203 .......... ....VNTKES PNL...FKLY LT....HVDS F..LLDTKII
cabr_39595176 .......... ....KFTKDS PNQ...FSIF FT....CVDR F..SLDTKIS
cael_17542480 .......... ....DRTRCA IS.....IQN VG....PVLL E..MQRTRTN
cabr_39590721 .......... ....DRTRCA IS.....IQN VG....PVLL E..MQRTRTN
orsa_50251919 ........QG .AQRRERPFK V.....VIKF AA....RADL H..HLAMFLA
arab_ago1     ........AG .GQRREREFK V.....VIKL VA....RADL H..HLGMFLE
orsa_ago1     ........SG .SERRQRTFR V.....VIKF AA....RADL H..RLELFLA
arab_10177951 ........II NGPKRERSYK V.....AIKF VA....RANM H..HLGEFLA
orsa_50725578 ........TG .VPPREREYR V.....AIKF AA....RADL H..HLRQFIA
orsa_50905565 ........EE SRHLRVRDFV V.....TLKF AA....KISL W..TLRKFRG
orsa_34897156 .......KD. .KERAEREYK I.....TIRI AG....RTDL Y..HLQQFLL
orsa_50919055 .......KD. .KERAEREYK I.....TIRI AG....RTDF Y..HLQQFLL
orsa_50934813 .......... .KELREIEYK V.....TIRR AG....QADL H..HLHEFIA
arab_4510428  ........DG .SSGKDRPFK V.....AVKN VT....STDL Y..QLQQFLD
orsa_31712081 .......LR. .GNQREEEYK V.....TIKQ AS....KTDL Y..SLKQFLV
orsa_31712083 .......ER. .GNQGEKEFK V.....TIKC AG....AANL YMHSLKQFLA
orsa_50937025 .......... .GS...RKFK V.....AIRH VA....PVSL Q..DLRMVMA
arab_15293199 SPSDGDRKRL RRPNRSKNFR V.....EISY AA....KIPL Q..ALANAMR
orsa_34903256 SPGN.DRKRV RRPYQTKTFK V.....ELNF AA....KIPM S..AIAQALR
arab_28396616 TNDA.DRKRS RRPNQTKKFM V.....EISY AA....KIPM Q..AIASALQ
arab_42568003 .......KRL KLPHQSKKFN V.....AILF APP...EIPM E..AIANALQ
arab_2702284  GSSSGTCKRS KRSFLPRSYK V.....QIHY AA....EIPL K..TVLGTQR
orsa_50935599 SPNQGDKKRS KCTHLAKKIV V.....GISY AA....KIPL K..SVALALQ
orsa_50917003 ........HM LDKQKLKTFK V.....NVRL VS......KL CGEDLNKYLN
arab_37528855 ........KQ PQKKIEKLFR V.....NMKL VS......KF DGKEQRK...
arab_25403398 .......... .MRGRSYTF. ......TIKQ VN......VL KLGDLKEY..
arab_6692121  .......... .MRGRSYTF. ......IIKQ VK......EL KLLDLQAY..
drme_28317062 .......... .....GRTLR ..YT.IEIKE TG....DSTI DLKSLTTYMN
magr_38099967 ........TG G..RAANKFN F.....SVKP VG......RI TMDSLRMYLE
gize_42546765 ........PG AKPRDGGKFL V.....TIRK TT......EI QVAALQGYLS
necr_32423377 ........PG G..ERKNAFH I.....TIRP TG......KV RLQSLRAYLM
scpo_19075282 .......... .....EIEF. ......SIQK SS......KI NLHTLSQFVN
blgr_15787604 .........D EPLENAKKYT .......IRV V.......SP LSFSVSDFIN
asni_40744619 .........D EPRDTSETYR .......ITC K.......FT GRLDPADLLN
necr_32406962 ........NQ NLPSKPQTW. ....VVKVEE ........SV ETCDFGKVLN
gize_42549606 ........PD KTEVFEVTLN GPE.VARVDE ........ML KYVKSNTSAS
magr_38109835 ........RK RAEEYQVTFS .......... ........PP EDIDVAKLVE
crne_50255632 .........I VPTDDRRRFK .....AVIQA A.......DN CQIDLDTIIS
crne_50255647 .........I VPTDDRRRFR .....AVIQP A.......EN MKIDLDTIMD
cabr_39589132 ........NS FYYKYTRCVE L.....KFEL ATN.....CQ DSQLISTLVD
cabr_39581712 ........GY IYYKFTRVVE L.....GSEV RN.......Q DSQLLSTLVD
cael_25148583 ........MN FVWKYVKQIK F.....GGNI EDE......E TMQLLSTLID
cael_17510939 .......... .....LKDLM VLP.CIKLEV FPTKNPVVNF SLEDIGRRTS
cael_17534531 .......... .....HKDLK SLP.CIKLEV FPTKNPAVKF TREAVARRAT
cabr_39580115 .......... .....HKDLL KLP.CIKLEI SATKNPVVKF NRQDVGKRSA
cael_17508571 .......... .....NDDLK TLP.CISLEI YAPRDNSITL SSENLGKRTA
cabr_39589694 .......... .....NQELK SLP.CISLEV YSPRDNALVI SSETLGKRTA
cael_7495977  .......... .......... .......... .......... ..........
cael_17552216 .......... ....NNEDYL QFG.NATFPR LSPPHSEPDA ISEIRSGFAK
cabr_39588750 .......... ....NTTDFY QFG.NATFPL RAHPNSEPDA SSEIRSGFAK
cael_17564578 .......... ....NNSDYC QFG.NDTFSF RAQPVSEPDA TSEIRSGFAK
cael_17537279 .......... ....NTPEYL QFG.NQTYAV NEPAVSSPDA LSEIRSGFDK
cabr_39586210 .......... .......... .....QEIEV PH......PN TGELIRVIFK
caal_46437245 .......... .......... .......... .......... ..........
stle_30267823 .......... .......... .........V QEIPKLETEH DGVKYTISID
cabr_39592716 .......... ....VSTAPN FIR...AVFT LKAVATTYQA STNDLRRTAT

              901                                                950
Analysis_1    .......... .......... .......... .......... ..........
rat_34875305  LTKILEPCSD L......... .....CIPFY NVVFRR..VM .......KLL
mus_miwi      LTKILEPCSD L......... .....CIPFY NVVFRR..VM .......KLL
hosa_24431985 MTKILEPCSD L......... .....CIPFY NVVFRR..VM .......KLL
fugu_piwi     MTKILPPTSD L......... .....CLPFY NVVLRR..VM .......KII
dare_piwi     LTNELPPSSP V......... .....CLQFY NILFRR..IL .......RIL
teni_47212924 LTNELPPTSP M......... .....CIQFY NIIFRRQVIL .......KVL
rat_34872371  LTNELPPTSP T......... .....CLQFY NIIFRR..LL .......KIM
mus_10946612  LTNELPPTSP T......... .....CLQFY NIIFRR..LL .......KIM
hosa_14579645 LTNELPPTSP T......... .....CLQFY NIIFRR..LL .......KIM
gaga_50756289 LTNELPPTSP T......... .....CLQFY NIIFRR..LL .......KMM
hosa_piwil1   LKRELPSSSP V......... .....CIQVF NIIFRK..IL .......KKL
hosa_piwil3   FSKELTPTSP D......... .....CLRYY NILFRR..TF .......KLL
stpu_12007642 HVATLNPMAP N......... .....TLHLY NVLFRR..CL .......KMI
poca_41353201 YTNLVPPNSP S......... .....VVQLM NILFRK..QL .......KKM
drme_17136494 AVGSVQSTDA E......... .....QFQVL NLILRR..AM .......EGL
anga_31202477 RVAVVDMTDE T......... .....GIQVL NLILRR..AM .......NGL
drme_4165140  FVGFISCAEP R......... .....FLQVL NLILRR..SM .......KGL
apis_48105034 LVGEMEKVDQ R......... .....YLQFF NIIMRK..CL .......ALL
cael_25155102 VAPRIEAWFG I......... .....YIGIK ELFDGE.... .......PVL
cabr_39594717 IAPRIESWFG I......... .....YIAVK ELFDGD.... .......PVL
rat_ago2      GRLP..SVPF E......... .....TIQAL DVVMRHLPSM R.......YT
mus_ago2      GRLP..SVPF E......... .....TIQAL DVVMRHLPSM R.......YT
hosa_ago2     GRLP..SVPF E......... .....TIQAL DVVMRHLPSM R.......YT
cow_ago2      GRLP..SVPF E......... .....TIQAL DVVMRHLPSM R.......YT
rabbit_ago2   GRLP..SVPF E......... .....TIQAL DVVMRHLPSM R.......YT
xela_50418263 GRLP..NVPF E......... .....TVQAL DVVMRHLPSM R.......YT
xetr_49522952 GRLP..SVPF E......... .....TIQAL DVVMRHLPSM R.......YT
gaga_50731932 GRLP..SVPF E......... .....TIQAL DVVMRHLPSM R.......YT
fugu6_ago2    GRLP..SVPF E......... .....TVQAL DVVMRHLPSM R.......YT
mus_ago5      GVWL..WKPL G......... .....GTISL TLGLDRRRHL A.......RS
rat_ago1      SGQI..PVPL E......... .....SVQAL DVAMRHLASM R.......YT
hosa_ago1     SGQI..PVPL E......... .....SVQAL DVAMRHLASM R.......YT
mus_ago1      SGQI..PVPL E......... .....SVQAL DVAMRHLASM R.......YT
gaga_ago1     SGQI..PVPL E......... .....SVQAL DVAMRHLASM R.......YT
fugu1_ago1    SGRL..QVPL D......... .....SVQAL DVAMRHLASM R.......YT
mus_ago4      GHLN..EVPD D......... .....SVQAL DVITRHLPSM R.......YT
rat_ago4      GHLS..EVPD D......... .....SVQAL DVITRHLPSM R.......YT
hosa_ago4     GHLN..EVPD D......... .....SVQAL DVITRHLPSM R.......YT
gaga_ago4     GHLN..EVPE D......... .....SVQAL DVITRHLPSM R.......YT
fugu4_ago4    GHLN..EVPE D......... .....SVQAL DVITRHLPSM R.......YT
rat_34871199  GRTL..PEPL ELDK...... PISTNPVHAV DVVLRHLPSM K.......YT
hosa_ago3     GRTL..PEPL ELDK...... PISTNPVHAV DVVLRHLPSM K.......YT
cow_47564028  GRTL..PEPL ELDK...... PISTNPVHAV DVVLRHLPSM K.......YT
mus_ago3      GGTL..PEPL ELDK...... PVSTNPVHAV DVVLRHLPSM K.......YT
fugu7_ago3    GHAA..SEPV DLEK...... PVSTNPVHAV DVVLRHLPSM K.......YT
drme_24653503 GRTR..QIPY D......... .....AILAL DVVMRHLPSM T.......YT
anga_31240763 GRTR..QIPY D......... .....AILAL DVVMRHLPSM T.......YT
cael_7503765  GRVR..QVPF E......... .....AVQAM DVILRHLPSL K.......YT
cabr_39596443 GRVR..QVPF E......... .....AVQAM DVILRHLPSL K.......YT
cael_32564644 GRVR..QVPH E......... .....AVQSI DVILRHLPSL K.......YT
cabr_39579815 GRIH..TVPY E......... .....TVKAV DVILRHLPSL K.......YS
cael_17509203 TGNQ..DQNQ K......... ...LRMMHAI DTVFRQTSTG N.......FH
cabr_39595176 YNKH..DTYE K......... ...LRMIHAI DTILRQTSSA R.......FH
cael_17542480 NLDE..RVLT P......... ......IQIL DIICRQSLTC P.......LL
cabr_39590721 NLDG..RVLT P......... ......IQIL DIICRQSLTC P.......LL
orsa_50251919 GRQA..DAPQ E......... .....ALQVL DIVLRELPTA .......RYS
arab_ago1     GKQS..DAPQ E......... .....ALQVL DIVLRELPTS .......RYI
orsa_ago1     GRHA..EAPQ E......... .....ALQVL DIVLRELPSA .......RYA
arab_10177951 GKRA..DCPQ E......... .....AVQIL DIVLRELSVK .......RFC
orsa_50725578 GRQA..DAPQ E......... .....ALQVL DIVLRELANR .......RYV
orsa_50905565 GKPN..RESR A......... .....ALRAL DVVLKELPTA .......RYT
orsa_34897156 GRQR..DMPQ E......... .....TIQVL DVVLRESPSW .......NYV
orsa_50919055 GRQR..DMPQ E......... .....TIQ.. .......... ..........
orsa_50934813 GRQR..DSQQ Q......... .....TIQAL DVVLRESPSL .......NYV
arab_4510428  RKQR..EAPY D......... .....TIQVL DVVLRDKPSN .......DYV
orsa_31712081 GRQR..ELPQ D......... .....TIQAL DIALRECPTS VNFTCD.RYV
orsa_31712083 G......... .......... .......... .......... .......TYP
orsa_50937025 GCPA..GIPS Q......... .....ALQLL DIVLRDMVLA E..RND.MYV
arab_15293199 GQES..ENSQ E......... .....AIRVL DIILRQHAAR QG......CL
orsa_34903256 GQES..ENTQ E......... .....AIRVI DIILRQHSAK QG......CL
arab_28396616 GKET..ENLQ D......... .....ALRVL DIILRQSAAR QG......CL
arab_42568003 GKKT..KHLL D......... .....AIRVM DCILSQNAAR QG......CL
arab_2702284  GAYTPDKSAQ D......... .....ALRVL DIVLRQQAAE RG......CL
orsa_50935599 GSES..DHAQ D......... .....ALRVL DIVLRQQQAK RG......CL
orsa_50917003 EDKDGIPLPQ D......... .....YLHAL DVVLREGAME .......SSI
arab_37528855 EGEDWAPLPP E......... .....YIHAL DVILRENPME .......KCT
arab_25403398 MTGRSSFNPR D......... .....VLQGM DVVMKEHPSK .......CMI
arab_6692121  IDGRSTFIPR D......... .....VLQGM DVVMKEHPSK .......RMI
drme_28317062 DRIFDKPMR. .......... .....AMQCV EVVLASPCHN .......KAI
magr_38099967 GKIAFNTHIL E......... .....CLNFL DHVLREGPSQ .......RMI
gize_42546765 HKMSFNNSVQ E......... .....ALNFI DHLVRQFPSR .......NLL
necr_32423377 KTAPWDNHVL E......... .....CMSFL DHLLRQGPSE .......RMK
scpo_19075282 SKYSSDPQVL S......... .....SIMFL DLLLKKKPSE .......TLF
blgr_15787604 HLSSINVNS. ........GF VHSLETIQVL NAVFGHFPQS HD.....GVV
asni_40744619 YLTSSNAAS. ........ML QEKAEILQAL NIVLGHHPKS TG.....SIA
necr_32406962 ELTTLDPKLD GD.......F PKYNVELDAL NTIVTHHARA DD.....NVA
gize_42549606 HDAPGKLADD DDDAAKALAF PKFPDVVDAL NVIFGFGPRS NE.....DIS
magr_38109835 WLRTMNDRLD DIVP....TF PKFASTIDAI GIIMGHYART SP.....GVV
crne_50255632 YSKGDKQTEQ TR........ DVMLRAVQSV NVLLRQDAAK RF.....SMH
crne_50255647 YCKGDTQTEQ AR........ DTMLRAVMAV NVLFRQDPAQ RF.....TMS
cabr_39589132 AIGTARVTWP K......... .....QTGNK FSVFKR..SI ........FL
cabr_39581712 AIATARVRWP K......... .....RTGNQ FSVFKR..SI ........FL
cael_25148583 AIATQRARLP L......... .....AP.PK YTVFKR..LT ........YL
cael_17510939 DSNIESVNMA YK........ .......QIL DLAMSQYAIR ETS....KCV
cael_17534531 DSNLDSVSLA YQ........ .......QIL ELALTQPCLR NTA....RYV
cabr_39580115 DQNMLAVNTA YR........ .......NIL ELALNQSCVQ DYN....RCA
cael_17508571 DQNIEVNNRE YT........ .......QFL ELALNQHCVR ETN....RFG
cabr_39589694 DQNTESNNRE YT........ .......QFL ELALNQHCVK QTD....RIG
cael_7495977  .......... .......... .......... .......... ..........
cael_17552216 VSRLSQNGGG .......... ........KA FMTVDTKISP FYK....DTS
cabr_39588750 VARLTEGREG K......... .......HEM LMTVDTKLSP FYK....PTS
cael_17564578 VSRIVEGRNG K......... .......NEM LMAIDTKASP FYK....STS
cael_17537279 SVRLVDGENG S......... .......TEI IMTIDNKLAP FHK....STS
cabr_39586210 QTNRFLLDNA Q......... .....TINIF NTIVRR..CF .......DEM
caal_46437245 .......... .......... ......MNVL DLIQEFLKIR ........NV
stle_30267823 WVQLMEATDK D......... .....HMNFL KIFFNSLMRG .........L
cabr_39592716 SAP..ALADK S......... .....ILEAL SLFISGPALA N.....PKVI

              951                                               1000
Analysis_1    .......... .......... .......... .......... ..........
rat_34875305  DMKLVGRNFY DP...TSA.. .......... .......... ......MVLQ
mus_miwi      DMKLVGRNFY DP...TSA.. .......... .......... ......MVLQ
hosa_24431985 DMKLVGRNFY DP...TSA.. .......... .......... ......MVLQ
fugu_piwi     GLKLVGRNHY DP...ESA.. .......... .......... ......IIIG
dare_piwi     NMQQIGRHYY NP...DDP.. .......... .......... ......FNIP
teni_47212924 NLQQIGRNYY NP...NDP.. .......... .......... ......LNIP
rat_34872371  NLQQIGRNYY NP...SDP.. .......... .......... ......IDIP
mus_10946612  NLQQIGRNYY NP...SDP.. .......... .......... ......IDIP
hosa_14579645 NLQQIGRNYY NP...NDP.. .......... .......... ......IDIP
gaga_50756289 NFQQIGRNYY NP...KDP.. .......... .......... ......VSIP
hosa_piwil1   SMYQIGRNFY NP...SEP.. .......... .......... ......MEIP
hosa_piwil3   DFEQVGRNYY TK...KKA.. .......... .......... ......IQLY
stpu_12007642 NMEQVGRNYY DP...TAA.. .......... .......... ......IDIK
poca_41353201 EMQLIGRNYF DP...RRK.. .......... .......... ......IDVP
drme_17136494 DLKLVSRYYY DP...QAK.. .......... .......... ......INLE
anga_31202477 NLQLVGRNLY DA...AAK.. .......... .......... ......IPIR
drme_4165140  NLELVGRNLF DP...RAK.. .......... .......... ......IEIR
apis_48105034 NLQLVGRDYF DA...HSK.. .......... .......... ......VEVR
cael_25155102 NFAIVDKLFY N....APK.. .......... .......... ......MSLL
cabr_39594717 NFAIIDKLFY N....APQ.. .......... .......... ......MSLL
rat_ago2      PVGRS...FF TASEGCSNP. .......... .......... ........LG
mus_ago2      PVGRS...FF TASEGCSNP. .......... .......... ........LG
hosa_ago2     PVGRS...FF TASEGCSNP. .......... .......... ........LG
cow_ago2      PVGRS...FF TASEGCSNP. .......... .......... ........LG
rabbit_ago2   PVGRS...FF TASEGCSNP. .......... .......... ........LG
xela_50418263 PVGRS...FF TASEGCANP. .......... .......... ........LG
xetr_49522952 PVGRS...FF TASEGCANP. .......... .......... ........LG
gaga_50731932 PVGRS...FF TASEGCSNP. .......... .......... ........LG
fugu6_ago2    PVGRS...FF TPSEGCSNP. .......... .......... ........LG
mus_ago5      PLELI....G CGSAVCSTRG .......... .......... .....SWSLE
rat_ago1      PVGRS...FF SPPEGYYHP. .......... .......... ........LG
hosa_ago1     PVGRS...FF SPPEGYYHP. .......... .......... ........LG
mus_ago1      PVGRS...FF SPPEGYYHP. .......... .......... ........LG
gaga_ago1     PVGRS...FF SPPEGYYHP. .......... .......... ........LG
fugu1_ago1    PVGRS...FF SPPEGYYHP. .......... .......... ........LG
mus_ago4      PVGRS...FF SPPEGYYHP. .......... .......... ........LG
rat_ago4      PVGRS...FF SPPEGYYHP. .......... .......... ........LG
hosa_ago4     PVGRS...FF SPPEGYYHP. .......... .......... ........LG
gaga_ago4     PVGRS...FF SPPEGYYHP. .......... .......... ........LG
fugu4_ago4    PVGRS...FF SPPEGYYHP. .......... .......... ........LG
rat_34871199  PVGRS...FF SAPEGYDHP. .......... .......... ........LG
hosa_ago3     PVGRS...FF SAPEGYDHP. .......... .......... ........LG
cow_47564028  PVGRS...FF SAPEGYDHP. .......... .......... ........LG
mus_ago3      PVGRS...FF SAPEGYDHP. .......... .......... ........LG
fugu7_ago3    PVGRS...FF SSPEGYDHP. .......... .......... ........LG
drme_24653503 PVGRS...FF SSPEGYYHP. .......... .......... ........LG
anga_31240763 PVGRS...FF SSPDGYYHP. .......... .......... ........LG
cael_7503765  PVGRS...FF SPPVPNASGV MAGSCPPQAS GAVAGGAHSA GQYHAESKLG
cabr_39596443 PVGRS...FF SPPVISASGV PGTAPPPQAA PSISSGSHSA GQYHAESKLG
cael_32564644 PVGRS...FF TPPGVMKPG. .......... .......... MQMHQESKLG
cabr_39579815 PVGRS...FF SPPARFEHAQ .......... .......... QQNFPESKLG
cael_17509203 AVLQS...FF SIAQNSAIEP SHGLG..... .......... ...WGTVNLG
cabr_39595176 TVLQS...FF SITPHTKIGP SHGLG..... .......... ...WGTVNLG
cael_17542480 KNSAN...FY TWKSSCYRIP TAAG...... .......... ....QALDLE
cabr_39590721 KNSAN...FY TWKSSCYRIP TAAG...... .......... ....QALDLE
orsa_50251919 PVARS...FY SPNLGRRQ.. .......... .......... .......QLG
arab_ago1     PVGRS...FY SPDIGKKQ.. .......... .......... .......SLG
orsa_ago1     PFGRS...FF SPYLGRRQ.. .......... .......... .......PLG
arab_10177951 PVGRS...FF SPDIKTPQ.. .......... .......... .......RLG
orsa_50725578 SIGRS...FY SPDIRKPQ.. .......... .......... .......RLG
orsa_50905565 QFAGS...FY SPNLGECR.. .......... .......... .......QLC
orsa_34897156 TVSRS...FF STQFGHRG.. .......... .......... .......DIG
orsa_50919055 .......... ...FGHRG.. .......... .......... .......DIG
orsa_50934813 IVSRS...FY STMFGRQ... .......... .......... .......DIG
arab_4510428  SVGRS...FF HTSLGKDARD G......... .......... .....RGELG
orsa_31712081 SISRS...FF SQSFGHGG.. .......... .......... .......EIG
orsa_31712083 SQDR...... ...FSH.... .......... .......... .......K..
orsa_50937025 AFGRS...YF SPGLGSR... .......... .......... .......ELD
arab_15293199 LVRQS...FF HNDPTN.... .......... .......... .....CEPVG
orsa_34903256 LVRQS...FF HNNPSN.... .......... .......... .....FVDLG
arab_28396616 LVRQS...FF HNDVKN.... .......... .......... .....FVPIG
arab_42568003 LVRQS...FF HNDAKY.... .......... .......... .....FANIG
arab_2702284  LVRQA...FF HSDG.H.... .......... .......... .....PMKVG
orsa_50935599 LVRQS...FF SDDFRN.... .......... .......... .....LVDLT
orsa_50917003 LVGRS...LY ARSMGEAR.. .......... .......... .......DIG
arab_37528855 SIGRS...FY SSSMGGSK.. .......... .......... .......EIG
arab_25403398 TVGKS...FF TRETEPDE.. .......... .......... .......DFR
arab_6692121  TVGKR...FF S..TRLEI.. .......... .......... .......DFG
drme_28317062 RVGRS...FF KMSDPNNR.. .......... .......... ......HELD
magr_38099967 PIKRN...FY SK..SRHAT. .......... .......... .......PMG
gize_42546765 AIKRN...FY QT..GRPGA. .......... .......... .......PLQ
necr_32423377 TIKRS...FF HP..SMPGR. .......... .......... .......DLD
scpo_19075282 GFMHS...FF T...GENGV. .......... .......... .......SLG
blgr_15787604 SVGQN..RHF ATKPDGIGF. .......... .......... ....HSWDLD
asni_40744619 SVGTN..KHY AIHDN..AA. .......... .......... ....EKFDLG
necr_32406962 VVGRG..RFF AIG.DDLIE. .......... .......... .....QVRPH
gize_42549606 AVGNS..RFF SFKNGGICR. .......... .......... .....DMSMR
magr_38109835 PLGASSARFF PSEANELRE. .......... .......... .....FVQMS
crne_50255632 GAAGR..KFF TEEDG..... .......... .......... ......VAIS
crne_50255647 GAAGR..KFF TDEDG..... .......... .......... ......TPLS
cabr_39589132 LQDRLDEGAF ADA...PVF. .......... .......... ......VKLR
cabr_39581712 LQNRVDDGAF GDA...PIF. .......... .......... ......VKLR
cael_25148583 ICEEAYEPEL PDV...SLC. .......... .......... ......HKLR
cael_17510939 VFEHGKMFFI NPLQEGYAPC D......... .......... .....IVEVG
cael_17534531 VFDHGKMFFI DPLGEGFEKC D......... .......... .....VVDVG
cabr_39580115 VFEHGKIFFI RPTEEGFISR D......... .......... .....CVDVG
cael_17508571 CFEHGKVYFL NATEEGFDQR D......... .......... .....CVDVG
cabr_39589694 CFEHGKVYFL RATEEGFDAR D......... .......... .....CIDVG
cael_7495977  .......... .......... .......... .......... ..........
cael_17552216 VIKFSSNKLS EMKGGGGGRG G......... .......... .....Y.GRS
cabr_39588750 VIRCVLTKIQ ESRGGGGGGG G......... .......... .....YGGRN
cael_17564578 VLNFVCGKYL EKRG...... .......... .......... ..........
cael_17537279 VLKMICDKFE EIVNPARQHR G......... .......... .....SQDRR
cabr_39586210 GLTQLGRHYF NS...KDA.. .......... .......... ......RNVR
caal_46437245 PTER...... .......... .......... .......... ..........
stle_30267823 RFETIGRKSF NSAKAHS... .......... .......... ........LD
cabr_39592716 TVGNCVHYYD GTMRGFTPR. .......... .......... .......DYP

              1001                                              1050
Analysis_1    .......... .......... .......... .......... ..........
rat_34875305  QH..RLQIWP GYAASIRRTD GG........ ......LFLL ADVSHKVIRN
mus_miwi      QH..RLQIWP GYAASIRRTD GG........ ......LFLL ADVSHKVIRN
hosa_24431985 QH..RLQIWP GYAASIRRTD GG........ ......LFLL ADVSHKVIRN
fugu_piwi     KH..RLQVWP GYSTCIKHTD GG........ ......LYMC VDVSHKVLRN
dare_piwi     QH..RLTIWP GFMTTILQYE SS........ ......IMLC SDVSHKVLRS
teni_47212924 QH..RLTIWP GYTATILPYE SA........ ......IMMC TDISHKVLRS
rat_34872371  NH..RLVIWP GFTTSILQYE NN........ ......IMLC TDVSHKVLRS
mus_10946612  NH..RLVIWP GFTTSILQYE NN........ ......IMLC TDVSHKVLRS
hosa_14579645 SH..RLVIWP GFTTSILQYE NS........ ......IMLC TDVSHKVLRS
gaga_50756289 NH..RLMVWP GFTSSILQYE ES........ ......IMLC ADVSHKILRS
hosa_piwil1   QH..KLSLWP GFAISVSYFE RK........ ......LLFS ADVSYKVLRN
hosa_piwil3   RHGTSLEIWL GYVTSVLQYE NS........ ......ITLC ADVSHKLLRI
stpu_12007642 QH..GLQLWP GFVTSILQYE YD........ ......VMLL SDISHKVLRT
poca_41353201 AH..KMQVWP GYSTSILQYE QD........ ......VMLC ADVQHKVLQ.
drme_17136494 NF..RMQLWP GYQTSIRQHE ND........ ......ILLC SEICHKVMRT
anga_31202477 EY..HIELWP GYITSIRQHE NE........ ......VLVC CEIAHKTMRM
drme_4165140  EF..KMELWP GYETSIRQHE KD........ ......ILLG TEITHKVMRT
apis_48105034 DF..RLELWP GYLTSIRQHE KS........ ......ILMC AEIIHKVMRQ
cael_25155102 DYLLLIVDPQ SCNDDVRKDL KT........ ......KLMA GKMTIRQAAR
cabr_39594717 DYLLLIVDPQ SHMDEVRRNH KE........ ......QLNS GNLTIKPAMF
rat_ago2      GG...REVWF GFHQSVRPSL .......... ....WKMMLN IDVSATAFYK
mus_ago2      GG...REVWF GFHQSVRPSL .......... ....WKMMLN IDVSATAFYK
hosa_ago2     GG...REVWF GFHQSVRPSL .......... ....WKMMLN IDVSATAFYK
cow_ago2      GG...REVWF GFHQSVRPSL .......... ....WKMMLN IDVSATAFYK
rabbit_ago2   GG...REVWF GFHQSVRPSL .......... ....WKMMLN IDVSATAFYK
xela_50418263 GG...REVWF GFHQSVRPSL .......... ....WKMMLN IDVSATAFYK
xetr_49522952 GG...REVWF GFHQSVRPSL .......... ....WKMMLN IDVSATAFYK
gaga_50731932 GG...REVWF GFHQSVRPSL .......... ....WKMMLN IDVSATAFYK
fugu6_ago2    GG...REVWF GFHQSVRPSL .......... ....WKMMLN IDVSATAFYK
mus_ago5      QE...GRAAA QRPETLPKTI .......... .....QALDV VMRHLPSMSV
rat_ago1      GG...REVWF GFHQSVRPAM .......... ....WKMMLN IDVSATAFYK
hosa_ago1     GG...REVWF GFHQSVRPAM .......... ....WKMMLN IDVSATAFYK
mus_ago1      GG...REVWF GFHQSVRPAM .......... ....WKMMLN IDVSATAFYK
gaga_ago1     GG...REVWF GFHQSVRPAM .......... ....WKMMLN IDVSATAFYK
fugu1_ago1    GG...REVWF GFHQSVRPAM .......... ....WKMMLN IDVSATAFYK
mus_ago4      GG...REVWF GFHQSVRPAM .......... ....WNMMLN IDVSATAFYR
rat_ago4      GG...REVWF GFHQSVRPAM .......... ....WKMMLN IDVSATAFYR
hosa_ago4     GG...REVWF GFHQSVRPAM .......... ....WNMMLN IDVSATAFYR
gaga_ago4     GG...REVWF GFHQSVRPAM .......... ....WNMMLN IDVSATAFYR
fugu4_ago4    GG...REVWF GFHQSVRPAM .......... ....WNMMLN IDVSATAFYR
rat_34871199  GG...REVWF GFHQSVRPAM .......... ....WKMMLN IDVSATAFYK
hosa_ago3     GG...REVWF GFHQSVRPAM .......... ....WKMMLN IDVSATAFYK
cow_47564028  GG...REVWF GFHQSVRPAM .......... ....WKMMLN IDVSATAFYK
mus_ago3      GG...REVWF GFHQSVRPAM .......... ....WKMMLN IDVSATAFYK
fugu7_ago3    GG...REVWF GFHQSVRPAM .......... ....WKMMLN IDVSATAFYK
drme_24653503 GG...REVWF GFHQSVRPSQ .......... ....WKMMLN IDVSATAFYK
anga_31240763 GG...REVWF GFHQSVRPSQ .......... ....WKMMLN IDVSATAFYK
cael_7503765  GG...REVWF GFHQSVRPSQ .......... ....WKMMLN IDVSATAFYR
cabr_39596443 GG...REVWF GFHQSVRPSQ .......... ....WKMMLN IDVSATAFYR
cael_32564644 GG...REVWF GFHQSVRPSQ .......... ....WKMMLN IDVSATAFYR
cabr_39579815 GG...REVWF GFHQSIRPSQ .......... ....WKMMLN IDVSATAFYR
cael_17509203 VG...REVCY GFYQNVVETF .......... ....DTLTMN LDVATTTFYR
cabr_39595176 LG...REVCY GFYQNVVETF .......... ....DKLTMN IDVATTTFYR
cael_17542480 GG...KEMWT GFFSSAHIAS N......... ....YRPLLN IDVAHTAFYK
cabr_39590721 GG...KEMWT GFFSSAHIAS N......... ....FRPLLN IDVAHTAFYK
orsa_50251919 EG...LESWR GFYQSIRP.. .......... ..TQMGLSLN IDMSSTAFIE
arab_ago1     DG...LESWR GFYQSIRP.. .......... ..TQMGLSLN IDMSSTAFIE
orsa_ago1     EG...LESWR GFYQSIRP.. .......... ..TQMGLSLN IDMSATAFIE
arab_10177951 EG...LESWC GFYQSIRP.. .......... ..TQMGLSLN IDMASAAFIE
orsa_50725578 DG...LQSWC GFYQSIRP.. .......... ..TQMGLSLN IDMSSTAFIE
orsa_50905565 KV...LESWR GFHQRIQA.. .......... ..TQMGLQLN IDVSSSVFIK
orsa_34897156 EG...LECWR GYYQSLRP.. .......... ..TQMGLSLN IDISATSFFK
orsa_50919055 EG...LECWR GYYQSLRP.. .......... ..TQMGLSLN IDISATSFFK
orsa_50934813 DG...LECWK GYYQSLRP.. .......... ..TQMGLSLN IDISSTPFFK
arab_4510428  DG...IEYWR GYFQSLRL.. .......... ..TQMGLSLN IDVSARSFYE
orsa_31712081 SG...TECWR GYYQSLRPTQ MGLS...... ..LNIGMDLP QNISATAFYK
orsa_31712083 .......... ..HLDIR... ..I....... ..LIVALNGG EDISATTFYK
orsa_50937025 KG...IFAWK GFYQSCR... ...V...... ..TQQGLSLN I.MSSTAFIE
arab_15293199 GN...ILGCR GFHSSFRT.. .......... ..TQGGMSLN MDVTTTMIIK
orsa_34903256 GG...VMGCR GFHSSFRA.. .......... ..TQSGLSLN IDVSTTMIVK
arab_28396616 GG...VSGCR GFHSSFRT.. .......... ..TQGGLSLN IDTSTTMIVQ
arab_42568003 EG...VDCCK GFHSSFRT.. .......... ..TQGGLSLN IDVSTAMIVK
arab_2702284  GG...VIGIR GLHSSFRP.. .......... ..THGGLSLN IDVSTTMILE
orsa_50935599 GG...VSGCR GLHSSFRT.. .......... ..TIGGLSLN MDVSTTMIVT
orsa_50917003 GG...AVGLR GFFQRLRP.. .......... ..TKQGLALN VDLSLSAFHE
arab_37528855 GG...AVGLR GFFQSLRH.. .......... ..TQQGLALN MDLSITAFHE
arab_25403398 FG...VIAAK GYRHTLKP.. .......... ..TAQGLSLC LDYSVLAFRK
arab_6692121  YG...VGAAK GFHHTLKP.. .......... ..TVQGLSLC LNSSLLAFRK
drme_28317062 DG...YEALV GLYQAFMLGD .......... .....RPFLN VDISHKSFPI
magr_38099967 DG..VIEVLK GIFASLRMSQ SIND...... ..GKFGLGIN VDVANTCFWV
gize_42546765 DGA.IVEVHK GTYASIRMSD NLKQ...... ..GGVGLGYN IDVANTCFWI
necr_32423377 M...LLMACK GVYASFRLSE NVKQ...... ....IGLGVN VDVSNQTFWK
scpo_19075282 GG...VEAWK GFYQSIRPNQ GFMS...... ........VN VDISSSAFWR
blgr_15787604 G...GLVSLR GYFQSVR... ...P...... ..ATGGLILN VNAVHGVFFE
asni_40744619 A...GLEALR GYFVSVR... ...A...... ..ATARLLVN IQVKYVACYQ
necr_32406962 DS..PLVILR GYFASVR... ...P...... ..ATGRLLLN TNITHGVFRP
gize_42549606 GR..PLQAVR GTFQSVR... ...L...... ..GTGRLLLN TNITVGIFKI
magr_38109835 .A..MKNLVR GYFSSAR... ...P...... ..ATGRLLLN VNVTHAVFQR
crne_50255632 G...GAVVYR GFKQSFRW.. ...T...... ..SSGYPAVQ LDNATSAFIE
crne_50255647 N...GAVLYK GFQQSFRW.. ...T...... ..SAGFPAVQ IDTAYSAFVE
cabr_39589132 NG...VDARI GVSMAIRLNL RVG....... ......ITAC FDVSHTLFTR
cabr_39581712 NG...VDARI GVSMGIKLNL RVG....... ......ITAC FDVSHTLFTR
cael_25148583 IG...TDARV GVSIAIRTNL RAG....... ......ITAC FDLGHTLFTR
cael_17510939 DG...KQMKP GLKKTLQFIE GPYG...... .....RNQNN PSIVIDGMKV
cael_17534531 DG...KQVVP GLKKTINFIE GPYG...... .....RGRSN PSVVIDGMKV
cabr_39580115 DG...KRMMP GIKKTVQFVE GPFG...... .....REECN PAVVIDGMKV
cael_17508571 DG...KQLYP GLKKTIQFIE GPYG...... .....RGQNN PSLVIDGMKA
cabr_39589694 DG...KVLYP GLKKSIQFIE GPYG...... .....RGQNN PSVVIDGMKA
cael_7495977  .......... .......... .......... .......... ....MNDSRR
cael_17552216 DS...RDSRG GYRGGRSDSR DFRGVYGNRG GNDRYRDESR GRRDMYDSRR
cabr_39588750 DS...RDSRG S.FGGRSDSR DPRGYGGGYD RRSDSRD.SR GGRDSYDSRR
cael_17564578 ......S... .......... .......... ....SRNDYR GRGDYNRKKT
cael_17537279 GD...RDR.. GYRGGRSYGH DNR....... .R.RSRSRSP QDRGDRGDRG
cabr_39586210 EY..NMSILP GFETAIRMYE NQ........ ......LMLC VENRFKMVRR
caal_46437245 .......... ....DIR... .......... .......... ...RAQSFIK
stle_30267823 AH..KIKVWP GFDARLIMKE .......... ....QGVLLN IDVCFKVVRQ
cabr_39592716 EG..GTFSAL GVSKGVKMVE G......... .....GVMMN TEMKVTLFHP

              1051                                              1100
Analysis_1    .......... .......... .......... .......... ..........
rat_34875305  ..DS..VLDV MHAIYQ...Q NK........ .......... ..........
mus_miwi      ..DS..VLDV MHAIYQ...Q NK........ .......... ..........
hosa_24431985 ..DC..VLDV MHAIYQ...Q NK........ .......... ..........
fugu_piwi     ..DS..VMDI MNTLYH...Q SK........ .......... ..........
dare_piwi     ..ET..VLDF MYSLRQQ..C GD........ .......... ..........
teni_47212924 ..ET..ALDF MVNLKHQ..C GI........ .......... ..........
rat_34872371  ..ET..VLDF MFNLYQQ..T EE........ .......... ..........
mus_10946612  ..ET..VLDF MFNLYQQ..T EE........ .......... ..........
hosa_14579645 ..ET..VLDF MFNFYHQ..T EE........ .......... ..........
gaga_50756289 ..ET..VLDF MYSLYEQ..V EE........ .......... ..........
hosa_piwil1   ..ET..VLEF MTALCQR..T GL........ .......... ..........
hosa_piwil3   ..ET..AYDF IKRTSAQ..A QT........ .......... ..........
stpu_12007642 ..QT..VWEV MNDLFN...K AR........ .......... ..........
poca_41353201 ..QT..VLEF LYEIFNS..N DR........ .......... ..........
drme_17136494 ..ET..LYNI LSDAIR.... DS........ .......... ..........
anga_31202477 ..QT..CYDI LRECQR...H D......... .......... ..........
drme_4165140  ..ET..IYDI MRRCSH.... NP........ .......... ..........
apis_48105034 ..QT..LLDI LNDCYK...Q DK........ .......... ..........
cael_25155102 ..PR..IRQL LENLKLKCAE VW........ .......... ..........
cabr_39594717 ..QS..IDQL LANLKLKAAS VW........ .......... ..........
rat_ago2      AQP...VIEF VCEVLDFKSI E......... .......... ..........
mus_ago2      AQP...VIEF VCEVLDFKSI E......... .......... ..........
hosa_ago2     AQP...VIEF VCEVLDFKSI E......... .......... ..........
cow_ago2      AQP...VIEF VCEVLDFKSI E......... .......... ..........
rabbit_ago2   AQP...VIEF VCEVLDFKSI E......... .......... ..........
xela_50418263 AQP...VIEF MCEVLDFKSI E......... .......... ..........
xetr_49522952 AQP...VIEF MCEVLDFKSI E......... .......... ..........
gaga_50731932 AQP...VIEF VCEVLDFKSI E......... .......... ..........
fugu6_ago2    AQP...VIEF MCEVLDFKSI E......... .......... ..........
mus_ago5      LQGT..ASDR VCEVLDFKSI E......... .......... ..........
rat_ago1      AQP...VIEF MCEVLDIRNI D......... .......... ..........
hosa_ago1     AQP...VIEF MCEVLDIRNI D......... .......... ..........
mus_ago1      AQP...VIEF MCEVLDIRNI D......... .......... ..........
gaga_ago1     AQP...VIEF MCEVLDIRNI D......... .......... ..........
fugu1_ago1    AQP...VIEF MCEVLDIRNI D......... .......... ..........
mus_ago4      AQP...IIEF MCEVLDIQNI N......... .......... ..........
rat_ago4      AQP...IIEF MCEVLDIQNI N......... .......... ..........
hosa_ago4     AQP...IIEF MCEVLDIQNI N......... .......... ..........
gaga_ago4     AQP...IIEF MCEVLDIQNI N......... .......... ..........
fugu4_ago4    AQP...VIEF MCEVLDIQNI N......... .......... ..........
rat_34871199  AQP...VIQF MCEVLDIHNI D......... .......... ..........
hosa_ago3     AQP...VIQF MCEVLDIHNI D......... .......... ..........
cow_47564028  AQP...VIQF MCEVLDIHNI D......... .......... ..........
mus_ago3      AQP...VIQF MCEVLDIHNI D......... .......... ..........
fugu7_ago3    AQP...VIQF MCEILDIHNI D......... .......... ..........
drme_24653503 AQP...VIDF MCEVLDIRDI N......... .......... ..........
anga_31240763 AQP...VIEF MCEVLDIRDI N......... .......... ..........
cael_7503765  SMP...VIEF IAEVLELPVQ AL........ .......... ..........
cabr_39596443 SMP...VIEF IAEVLELPVQ AL........ .......... ..........
cael_32564644 AMP...VIEF VAEVLELPVQ AL........ .......... ..........
cabr_39579815 EMP...VIEF LAEVLELPIQ AL........ .......... ..........
cael_17509203 PVA...LVEF LAEILEVPLA T......... .......... ..........
cabr_39595176 PIA...LAEF LAEVLEVPLA T......... .......... ..........
cael_17542480 TRIT..VLQF MCDVLNERTS KPNRNNPRGP GAPGG...YR GGRGGARGGS
cabr_39590721 TRIT..VLQF MCDVLNERTS KPNRNNQRGP GGPGGPGGYR GGRGGARGGG
orsa_50251919 PLP...VIDF VAQLLNRDIS V......... .......... ..........
arab_ago1     ANP...VIQF VCDLLNRDIS S......... .......... ..........
orsa_ago1     PLP...VIDF VAQLLNSDIH S......... .......... ..........
arab_10177951 PLP...VIEF VAQLLGKDVL S......... .......... ..........
orsa_50725578 PLP...VIEF VAQILGKDVI S......... .......... ..........
orsa_50905565 PVP...VVDY VAQLLNEDIL LD........ .......... ..........
orsa_34897156 PVT...VIQF VEEFLNIR.. .......... .......... ..........
orsa_50919055 PVT...VIQF VEEFLNIR.. .......... .......... ..........
orsa_50934813 PIS...VVEY VKNCLGTPTN ANG....... .......... ..........
arab_4510428  PIV...VTDF ISKFLNIR.. .......... .......... ..........
orsa_31712081 AQP...VMDF AVQYLNIR.. .......... .......... ..........
orsa_31712083 AQP...VIDF ALDYLNMN.. .......... .......... ..........
orsa_50937025 PGR...VLNF VEKAIGRRIT N......... .......... ..........
arab_15293199 PGP...VVDF LIANQNAR.. .......... .......... ..........
orsa_34903256 PGP...VVDF LLANQKVD.. .......... .......... ..........
arab_28396616 PGP...IVDF LLANQNKK.. .......... .......... ..........
arab_42568003 PGP...VVDF LIANQGVN.. .......... .......... ..........
arab_2702284  PGP...VIEF LKANQSVE.. .......... .......... ..........
orsa_50935599 PGP...VFDF LLTNQNVR.. .......... .......... ..........
orsa_50917003 STG...IISY LQKRCDFLKD LPQ....... .......... ..........
arab_37528855 SIG...VIAY LQKRLEFLTD LPR....... .......... ..........
arab_25403398 AMS...VIEY LKLYFNWSDM RQF....... .......... ..........
arab_6692121  AIS...VIEY LKLYFGWRNI RQF....... .......... ..........
drme_28317062 SMP...MIEY LERFSLKAKI N......... .......... ..........
magr_38099967 AQN...FEDL VRNYLGSVDR .......... .......... ..........
gize_42546765 GNQP..LDRM ACNFLATIDP S......... .......... ..........
necr_32423377 ANPADKMIKY VINNYGGLSR N......... .......... ..........
scpo_19075282 NDS...LLQI LMEYTDCS.. .......... .......... ..........
blgr_15787604 PLR...LDYL FAKLGPNNKK .......... .......... ..........
asni_40744619 DGP...LYQV IREFQCANGR NVY....... .......... ..........
necr_32406962 GVK...LAQL FQELGLDVMD KC........ .......... ..........
gize_42549606 SGN...CAKL FQDLNVFEAQ KS........ .......... ..........
magr_38109835 SGN...AMEL IKALLNECRV RD........ .......... ..........
crne_50255632 PGM...LVDV APKILGLAGA G......... .......... ..........
crne_50255647 PGM...LVDV APKVLGLAPS GG........ .......... ..........
cabr_39589132 PGYP..LVRL FWELIQGETL EDD....... .......... ..........
cabr_39581712 PGYP..LVRL FWELIHGDTL TDE....... .......... ..........
cael_25148583 PAYP..LVRL LCDIIEHSVV LD........ .......... ..........
cael_17510939 AFHM..EQLV FQKLSSITSN .......... .......... ..........
cael_17534531 AFHK..NQPI LDKLKEITTQ P......... .......... ..........
cabr_39580115 AFHK..EQPI IEKLQEVVTS D......... .......... ..........
cael_17508571 AFHK..EQTV IQKLFDITGQ D......... .......... ..........
cabr_39589694 AFHK..EQNV LEKFSEIVNR D......... .......... ..........
cael_7495977  DS....SNGV DYSPSDAAEV E......... .......... ..........
cael_17552216 DSGS..SNGA DYSPSDAAEL E......... .......... ..........
cabr_39588750 GG....GDSE DFSSHEIDEI A......... .......... ..........
cael_17564578 GG....GSTD APDHQDVAEV E......... .......... ..........
cael_17537279 NHHR..DHNE DWDERKVKEV E......... .......... ..........
cabr_39586210 ..DS..MYDL LQREMQASNN NS........ .......... ..........
caal_46437245 G......CKI YRTYLN.... .......... .......... ..........
stle_30267823 DT....VLEF INDLRSKCEQ K......... .......... ..........
cabr_39592716 DNEP..LINV MKTLKGFSPN .......... .......... ..........

              1101                                              1150
Analysis_1    .......... .......... .......... .......... ..........
rat_34875305  .......... .......... .......... ......EHFQ DE........
mus_miwi      .......... .......... .......... ......EHFQ DE........
hosa_24431985 .......... .......... .......... ......EHFQ DE........
fugu_piwi     .......... .......... .......... ......ENFQ EE........
dare_piwi     .......... .......... .......... ......QRFP EA........
teni_47212924 .......... .......... .......... ......ERFH EI........
rat_34872371  .......... .......... .......... ......HKFQ EQ........
mus_10946612  .......... .......... .......... ......HKFQ EQ........
hosa_14579645 .......... .......... .......... ......HKFQ EQ........
gaga_50756289 .......... .......... .......... ......RRFR DA........
hosa_piwil1   .......... .......... .......... ......SCFT QT........
hosa_piwil3   .......... .......... .......... ......GNIR EE........
stpu_12007642 .......... .......... .......... ......GRFK EE........
poca_41353201 .......... .......... .......... ......KNFY NI........
drme_17136494 .......... .......... .......... ......DDYQ ST........
anga_31202477 .......... .......... .......... ......RNFK DA........
drme_4165140  .......... .......... .......... ......ARHQ DE........
apis_48105034 .......... .......... .......... ......LDYK TS........
cael_25155102 .......... .......... .......... ......DNEM SR........
cabr_39594717 .......... .......... .......... ......NPKR SE........
rat_ago2      .......... .......... .......... EQQKPLTDSQ RVK.......
mus_ago2      .......... .......... .......... EQQKPLTDSQ RVK.......
hosa_ago2     .......... .......... .......... EQQKPLTDSQ RVK.......
cow_ago2      .......... .......... .......... EQQKPLTDSQ RVK.......
rabbit_ago2   .......... .......... .......... EQQKPLTDSQ RVK.......
xela_50418263 .......... .......... .......... EQQKPLTDSQ RVK.......
xetr_49522952 .......... .......... .......... EQQKPLTDSQ RVK.......
gaga_50731932 .......... .......... .......... EQQKPLTDSQ RVK.......
fugu6_ago2    .......... .......... .......... EQQKPLTDSQ RVK.......
mus_ago5      .......... .......... .......... EQQKPLTDSQ RVK.......
rat_ago1      .......... .......... .......... EQPKPLTDSQ RVR.......
hosa_ago1     .......... .......... .......... EQPKPLTDSQ RVR.......
mus_ago1      .......... .......... .......... EQPKPLTDSQ RVR.......
gaga_ago1     .......... .......... .......... EQPKPLTDSQ RVR.......
fugu1_ago1    .......... .......... .......... EQPKTLTDSQ RVR.......
mus_ago4      .......... .......... .......... EQTKPLTDSQ RVK.......
rat_ago4      .......... .......... .......... EQTKPLTDSQ RVK.......
hosa_ago4     .......... .......... .......... EQTKPLTDSQ RVK.......
gaga_ago4     .......... .......... .......... EQTKPLTDSQ RVK.......
fugu4_ago4    .......... .......... .......... EQTKPLTDSQ RVK.......
rat_34871199  .......... .......... .......... EQPRPLTDSH RVK.......
hosa_ago3     .......... .......... .......... EQPRPLTDSH RVK.......
cow_47564028  .......... .......... .......... EQPRPLTDSH RVK.......
mus_ago3      .......... .......... .......... EQPRPLTDSH RVK.......
fugu7_ago3    .......... .......... .......... EQPRPLADSH RVK.......
drme_24653503 .......... .......... .......... EQRKPLTDSQ RVK.......
anga_31240763 .......... .......... .......... EQRKPLTDSQ RVK.......
cael_7503765  .......... .......... .......... AERRALSDAQ RVK.......
cabr_39596443 .......... .......... .......... AERRALSDAQ RVK.......
cael_32564644 .......... .......... .......... AERRALSDAQ RVK.......
cabr_39579815 .......... .......... .......... AERRVLSDSQ RVK.......
cael_17509203 .......... .......... .........V TDGRSLSDVQ KKK.......
cabr_39595176 .......... .......... .........V TDGRSLSEVQ IKK.......
cael_17542480 YQNFGNRGPP GANVRDDFGG NGLTFTMDTL SRDTQLSSFE TRI.......
cabr_39590721 YNNFGNRGGP PTNPRDDFGG NGLTFTMDTL SRDTQLSSFE SRI.......
orsa_50251919 .......... .......... .......... ...RPLSDAD RVK.......
arab_ago1     .......... .......... .......... ...RPLSDAD RVK.......
orsa_ago1     .......... .......... .......... ...RPLSDAE RVK.......
arab_10177951 .......... .......... .......... ...KPLSDSD RVK.......
orsa_50725578 .......... .......... .......... ...RPLSDAN RIK.......
orsa_50905565 .......... .......... .......... ...RPLCSTE FLK.......
orsa_34897156 .......... .......... .......... DTSRPLSDRD RVK.......
orsa_50919055 .......... .......... .......... DTSRPLSDRD RVK.......
orsa_50934813 .......... .......... .........P DPRRPLSDID RLK.......
arab_4510428  .......... .......... .......... DLNRPLRDSD RLK.......
orsa_31712081 .......... .......... .......... DVSRRLSDQD RIK.......
orsa_31712083 .......... .......... .......... .......... ..........
orsa_50937025 .......... .......... ........AI TVGYFLNNYG NE........
arab_15293199 .......... .......... .......... ....DPYSID WSK.......
orsa_34903256 .......... .......... .......... ....HPNKID WAK.......
arab_28396616 .......... .......... .......... ....DPYGMD WNK.......
arab_42568003 .......... .......... .......... ....DPFSIN WKK.......
arab_2702284  .......... .......... .......... ....TPRQID WIKV......
orsa_50935599 .......... .......... .......... ....DIRDID WPR.......
orsa_50917003 .......... .......... .........K K....TRALA EEE.....HR
arab_37528855 .......... .......... .........N K....GRELS LEE.....KR
arab_25403398 .......... .......... .......... ......R... ........RR
arab_6692121  .......... .......... .........K N....CR... ........PD
drme_28317062 .......... .......... .......... ....NTTNLD YSR.......
magr_38099967 .......... .......... .........R WSGVAANQLA NLLQPVMPPG
gize_42546765 .......... .......... .........K FRGHTPATLN EILKPVR...
necr_32423377 .......... .......... .........Q LQNLDDQMIT SVLKPLVS..
scpo_19075282 .......... .......... .........N VRDLTRFDLK RLS.......
blgr_15787604 .......... .GLADKL.RG TRIGQLHLPP KKSKTGKEIP NMKSIWGLAV
asni_40744619 .......... .ALKRFL.GR LRVEVTHIK. RKNKRGEYIP RIKTITNLAT
necr_32406962 .......... .......NAW NEVTKNQLND KMRRVHKVLA KGRVELNAPF
gize_42549606 .......... ........EW RKVNNAKLMN KFLPKTRVLA TMKFANDKKV
magr_38109835 .......... .......... LRSPALRAAS RKIAKLKMEV TLFDSKGKKC
crne_50255632 .......... .......GGR GGRGGRGGP. RGGFHGGAPG PVRPIQELNP
crne_50255647 .......... ......FGGR GGRGGRGGPP RGGFMGAAPG PARPIQELNP
cabr_39589132 .......... .......... ...QILDGQW DADMQLARPT KRNIE.....
cabr_39581712 .......... .......... ...EIVEGNW DADMKLARPT GQNIK.....
cael_25148583 .......... .......... ...EAFEMKY DAALRACNVS DENLR.....
cael_17510939 .......... .......... .......... .LANGITGSE RER.......
cael_17534531 .......... .......... .......... .VEHGLKGLE KDR.......
cabr_39580115 .......... .......... .......... .FSKGLKELD RER.......
cael_17508571 .......... .......... .......... .PSNGLNNMT REK.......
cabr_39589694 .......... .......... .......... .VSRGMSDND RDK.......
cael_7495977  .......... .......... .......... ...KALGERG STKRF.....
cael_17552216 .......... .......... .......... ...HAFGERG NTKRC.....
cabr_39588750 .......... .......... .......... ...RACMESD KFLYS.....
cael_17564578 .......... .......... .......... ...RSLEYRE N.RQQ.....
cael_17537279 .......... .......... .......... ...RRLLEEP RALGS.....
cabr_39586210 .......... .......... .......... ......QRVL EK........
caal_46437245 .......... .......... .......... .......... ..........
stle_30267823 .......... .......... .......... .....NLDFQ EEIMN.....
cabr_39592716 .......... .......... .......... ...LGLSSQE GIN.......

              1151                                              1200
Analysis_1    .......... .......... .......... .......... ..........
rat_34875305  .......... .......CSK LLVGSIVITR YN........ .......NRT
mus_miwi      .......... .......CSK LLVGSIVITR YN........ .......NRT
hosa_24431985 .......... .......CTK LLVGNIVITR YN........ .......NRT
fugu_piwi     .......... .......CTK ELVGSIVITR YN........ .......NRT
dare_piwi     .......... .......CTK ELVGLIILTK YN........ .......NKT
teni_47212924 .......... .......CTK ELVGLVVLTK YN........ .......NRT
rat_34872371  .......... .......VSK ELIGLIVLTK YN........ .......NKT
mus_10946612  .......... .......VSK ELIGLIVLTK YN........ .......NKT
hosa_14579645 .......... .......VSK ELIGLVVLTK YN........ .......NKT
gaga_50756289 .......... .......CAK ELIGVIVLTK YN........ .......NRT
hosa_piwil1   .......... .......CEK QLIGLIVLTR YN........ .......NRT
hosa_piwil3   .......... .......VTN KLIGSIVLTK YN........ .......NKT
stpu_12007642 .......... .......ITK LMIGQIVLTK YN........ .......NKT
poca_41353201 .......... .......ASK KLIGEIVLTR YQP....... .......TKT
drme_17136494 .......... .......FKR AVMGMVILTD YN........ .......NKT
anga_31202477 .......... .......FRR AVIGCVVLTG YN........ .......NKT
drme_4165140  .......... .......VRV NVLDLIVLTD YN........ .......NRT
apis_48105034 .......... .......FEN QVIGLVVLTD YN........ .......NNT
cael_25155102 .......... .......LTE RHLTFLDLCE EN........ .........S
cabr_39594717 .......... .......FAE RHLTFIRLSK YN........ .........S
rat_ago2      .......... .......FTK EIKGLKVEIT HCG....... .....QMKRK
mus_ago2      .......... .......FTK EIKGLKVEIT HCG....... .....QMKRK
hosa_ago2     .......... .......FTK EIKGLKVEIT HCG....... .....QMKRK
cow_ago2      .......... .......FTK EIKGLKVEIT HCG....... .....QMKRK
rabbit_ago2   .......... .......FTK EIKGLKVEIT HCG....... .....QMKRK
xela_50418263 .......... .......FTK EIKGLKVEIT HCG....... .....QMKRK
xetr_49522952 .......... .......FTK EIKGLKVEIT HCG....... .....QMKRK
gaga_50731932 .......... .......FTK EIKGLKVEIT HCG....... .....QMKRK
fugu6_ago2    .......... .......FTK EIKGLKVEIT HCG....... .....QMKRK
mus_ago5      .......... .......FTK EIKGLKMEIT HCG....... .....QMKRK
rat_ago1      .......... .......FTK EIKGLKVEVT HCG....... .....QMKRK
hosa_ago1     .......... .......FTK EIKGLKVEVT HCG....... .....QMKRK
mus_ago1      .......... .......FTK EIKGLKVEVT HCG....... .....QMKRK
gaga_ago1     .......... .......FTK EIKGLKVEVT HCG....... .....QMKRK
fugu1_ago1    .......... .......FTK EIKGLKVEVT HCG....... .....QMKRK
mus_ago4      .......... .......FTK EIRGLKVEVT HCG....... .....QMKRK
rat_ago4      .......... .......FTK EIRGLKVEVT HCG....... .....QMKRK
hosa_ago4     .......... .......FTK EIRGLKVEVT HCG....... .....QMKRK
gaga_ago4     .......... .......FTK EIRGLKVEVT HCG....... .....QMKRK
fugu4_ago4    .......... .......FTK EIRGLKVEVT HCG....... .....QMKRK
rat_34871199  .......... .......FTK EIKGLKVEVT HCG....... .....TMRRK
hosa_ago3     .......... .......FTK EIKGLKVEVT HCG....... .....TMRRK
cow_47564028  .......... .......STK EIKGLKVEVT HCG....... .....TMRRK
mus_ago3      .......... .......FTK EIKGLKVEVT HCG....... .....TMRRK
fugu7_ago3    .......... .......FTK EIKGLKVEVT HCG....... .....TMRRK
drme_24653503 .......... .......FTK EIKGLKIEIT HCG....... .....QMRRK
anga_31240763 .......... .......FTK EIKGLKIEIT HCG....... .....TMRRK
cael_7503765  .......... .......FTK EIRGLKIEIT HCG....... .....QMRRK
cabr_39596443 .......... .......FTK EIRGLKIEIT HCG....... .....QMRRK
cael_32564644 .......... .......FTK EIRGLKIEIT HCG....... .....AVRRK
cabr_39579815 .......... .......FTK EIRGLKVEIN HCG....... .....PMRRK
cael_17509203 .......... .......FNR EVAGLKVETR HC........ .....SCPRR
cabr_39595176 .......... .......FNR EITGLKVETR HC........ .....HTPRR
cael_17542480 .......... .......FGD SIRGMKIRAT HRP....... .....NAIRV
cabr_39590721 .......... .......FGD SIRGMKIRAT HRP....... .....NAIRV
orsa_50251919 .IK....... .........K ALRGVKVEVT HRG....... .....NMRRK
arab_ago1     .IK....... .........K ALRGVKVEVT HRG....... .....NMRRK
orsa_ago1     .IK....... .........K ALRGVKVEVT HRG....... .....NMRRK
arab_10177951 .IK....... .........K GLRGVKVEVT HRA....... .....NVRRK
orsa_50725578 .IK....... .........K ALRGVKVEVT HRG....... .....NVRRK
orsa_50905565 .IK....... .........E ALEGLKVQIN ..G....... .....ILFNT
orsa_34897156 .IK....... .........K ALRGVRIETN HQE....... .....DQIRR
orsa_50919055 .IK....... .........K ALRGVRIETN HQE....... .....DQIRR
orsa_50934813 .VK....... .........K ALRGVRVETT HQ........ .....GKSSK
arab_4510428  .VK....... .........K VLRTLKVKLL HW........ .....NCTKS
orsa_31712081 .LK....... .........K ALKGVQIVAT HWK....... .....EKSIR
orsa_31712083 .......... .......... .......... .......... ........IR
orsa_50937025 .LM....... .........R TLKGVKVEVT HRG....... .....NLRKK
arab_15293199 .AK....... .........R TLKNLRVKVS P......... ......SGQE
orsa_34903256 .AK....... .........R ALKNLRIKTS P......... ......ANTE
arab_28396616 .AR....... .........R VLKNLRVQIT L......... ......SNRE
arab_42568003 .AK....... .........N TLKNLRVKVL P......... ......SNQE
arab_2702284  .AA....... .........K MLKHMRVKAT H......... ......RNME
orsa_50935599 .AK....... .........K MLKNLRVKAI H......... ......NNME
orsa_50917003 EVE....... .........K ALKNIRVFVC HR........ .....ETNQR
arab_37528855 EVE....... .........K ALKNIRVFVC HR........ .....ETVQR
arab_25403398 DVE....... .........E ELIGLKVTVN HR........ .....KNKQK
arab_6692121  DVV....... .........Q ELIGLKVTVD HR........ .....KTKQK
drme_28317062 .......... .....RFLEP FLRGINVVYT PPQS...... ...FQSAPRV
magr_38099967 ....KTKMQV QPSPAFTALR KLAKIKFTVR HRGKT..... .....ADHKI
gize_42546765 ....NRSGGW ESSDGFKQLR KLRRLKFKIK HKGRP..... .....NEDKL
necr_32423377 ......QGRY EQSEAMRALR RLKGCRFTLL HR..P..... .....NETKE
scpo_19075282 .......... .........R KFRFLKVTCQ HR..N..... .....NVGTD
blgr_15787604 PGDG...... ..K.....GT KDEHPPQVKT YGAGP..... ......KDVK
asni_40744619 PQDG...... .TQ....DGN KCKDAPKVKF IGAGP..... ......NDVS
necr_32406962 LIDG...... ..KI...VYK KCYRTLNGIA NRGDERGKQK DGKEVRYPPL
gize_42549606 QRR....... ..KA...IYS LAYAPEIERA CRGND..... ......HPPR
magr_38109835 GVSE...... ..RS...ILE LSRTTASTTM FKLDK..... ........PK
crne_50255632 LQI....... ..RK...LSD LLRSAKFTVT HRKTER.... .........I
crne_50255647 AQT....... ..KR...LND ILRGAKFTVT HRKTER.... .........V
cabr_39589132 .......... ......LMSN VLKKMTLIFS PE........ DGITIDEKGK
cabr_39581712 .......... ......LMSD VLKDMRIMFT NK........ DGLKFDEKGN
cael_25148583 .......... ......VMTQ ILTKMTLQLS TE........ TGDYVGEDGE
cael_17510939 .......... .......CAA VIKGLDCHSN YRGR...... .......TRH
cael_17534531 .......... .......CAA VIKGLDCYST YGGR...... .......ERH
cabr_39580115 .......... .......CAG VIKGLDCYSN YMGR...... .......LRH
cael_17508571 .......... .......AAA VIKGLDCYST YTNR...... .......KRH
cabr_39589694 .......... .......ASQ VIRGLDCYAS YSNR...... .......TRH
cael_7495977  .......... .......IED ALKGLDVECT RLKG...... ........NL
cael_17552216 .......... .......IEE ALKGLDVECT HLKG...... ........NL
cabr_39588750 .......... .......LES ALKGLFAEAI HLKGS..... .......ACT
cael_17564578 .......... .......IEE ALKGLLVSAA HLKNS..... .......TNL
cael_17537279 .......... .......IAD ALKGLIVESV HLSK...... ........DV
cabr_39586210 .......... .......MNE MYGGTTIITL YN........ .......NKL
caal_46437245 .......... .........R KTTKPILGFD YS........ ..........
stle_30267823 .......... .......... ALKGTTVVTK YN........ .......QRT
cabr_39592716 .......... .......AAK ALKGLEFFCN YGDLKD.... .....KGNER

              1201                                              1250
Analysis_1    .......... .......... .......... .......... ......****
rat_34875305  YRIDDVDW.N KTPKDSFVMS .......... .......... ..DGKEITFL
mus_miwi      YRIDDVDW.N KTPKDSFVMS .......... .......... ..DGKEITFL
hosa_24431985 YRIDDVDW.N KTPKDSFTMS .......... .......... ..DGKEITFL
fugu_piwi     YRVDDIKW.N KSPKDTFTLM .......... .......... ..DGTKTTFV
dare_piwi     YRIDDIAW.D HTPNNTFKKG .......... .......... ..D.TEISFK
teni_47212924 YRIDDIAW.D HTPSNTFKRG .......... .......... ..A.ADISFK
rat_34872371  YRVDDIDW.D QNPKSTFKKA .......... .......... ..DGSEVSFL
mus_10946612  YRVDDIDW.D QNPKSTFKKA .......... .......... ..DGSEVSFL
hosa_14579645 YRVDDIDW.D QNPKSTFKKA .......... .......... ..DGSEVSFL
gaga_50756289 YRVDDIDW.D ANPQCTFRRA .......... .......... ..DGSEISYI
hosa_piwil1   YSIDDIDW.S VKPTHTFQKR .......... .......... ..DGTEITYV
hosa_piwil3   YRVDDIDW.K QNPEDTFNKS .......... .......... ..DGSKITYI
stpu_12007642 YRVDDIDF.D TTPADTFETR .......... .......... ..SG.PVSYV
poca_41353201 SRIDDIDW.E KHPTDSFTKA .......... .......... ..DGSTVTFK
drme_17136494 YRIDDVDF.Q STPLCKFKTN .......... .......... .DGE..ISYV
anga_31202477 YTIHDVTF.E TTPESTFDTK .......... .......... .NGK..ISFL
drme_4165140  YRINDVDF.G QTPKSTFSCK .......... .......... ..GRD.ISFV
apis_48105034 YRISDVDF.D SSPDSTFQLR .......... .......... ..TGEKISYR
cael_25155102 ...LVYK..V TGKSDRGRNA .......... .......... ..KKYDTTLF
cabr_39594717 ...HEEM..I PVPRGRDRNA .......... .......... ..PIDRVPLF
rat_ago2      YRVCNVTR.R PASHQTFPLQ QESG...... .......... ..QTVECTVA
mus_ago2      YRVCNVTR.R PASHQTFPLQ QESG...... .......... ..QTVECTVA
hosa_ago2     YRVCNVTR.R PASHQTFPLQ QESG...... .......... ..QTVECTVA
cow_ago2      YRVCNVTR.R PASHQTFPLQ QESG...... .......... ..QTVECTVA
rabbit_ago2   YRVCNVTR.R PASHQTFPLQ QESG...... .......... ..QTVECTVA
xela_50418263 YRVCNVTR.R PASHQTFPLQ QESG...... .......... ..QTVECTVA
xetr_49522952 YRVCNVTR.R PASHQTFPLQ QESG...... .......... ..QTVECTVA
gaga_50731932 YRVCNVTR.R PASHQTFPLQ QENG...... .......... ..QTVECTVA
fugu6_ago2    YRVCNVTR.R PASHQTFPLQ QENG...... .......... ..QTIECTVA
mus_ago5      YCICNVTW.R PASHQTFPLQ QGSG...... .......... ..QTVECTVA
rat_ago1      YRVCNVTR.R PASHQTFPLQ LESG...... .......... ..QTVECTVA
hosa_ago1     YRVCNVTR.R PASHQTFPLQ LESG...... .......... ..QTVECTVA
mus_ago1      YRVCNVTR.R PASHQTFPLQ LESG...... .......... ..QTVECTVA
gaga_ago1     YRVCNVTR.R PASHQTFPLQ LESG...... .......... ..QTVECTVA
fugu1_ago1    YRVCNVTR.R PASHQTFPLQ LESG...... .......... ..QTVECTVA
mus_ago4      YRVCNVTR.R PASHQTFPLQ LENG...... .......... ..QAMECTVA
rat_ago4      YRVCNVTR.R PASHQTFPLQ LENG...... .......... ..QAMECTVA
hosa_ago4     YRVCNVTR.R PASHQTFPLQ LENG...... .......... ..QAMECTVA
gaga_ago4     YRVCNVTR.R PASHQTFPLQ LENG...... .......... ..QAMECTVA
fugu4_ago4    YRVCNVTR.R PASHQTFPLQ LENG...... .......... ..QAMECTVA
rat_34871199  YRVCNVTR.R PASHQTFPLQ LENG...... .......... ..QTVERTVA
hosa_ago3     YRVCNVTR.R PASHQTFPLQ LENG...... .......... ..QTVERTVA
cow_47564028  YRVCNVTR.R PASHQTFPLQ LENG...... .......... ..QTVERTVA
mus_ago3      YRVCNVTR.R PASHQTFPLQ LENG...... .......... ..QTVERTVA
fugu7_ago3    YRVCNVTR.R PASLQTFPLQ LESG...... .......... ..QTVERTVA
drme_24653503 YRVCNVTR.R PAQMQSFPLQ LENG...... .......... ..QTVECTVA
anga_31240763 YRVCNVTR.R PAQMQSFPLQ LENG...... .......... ..QTVECTVA
cael_7503765  YRVCNVTR.R PAQTQTFPLQ LETG...... .......... ..QTIECTVA
cabr_39596443 YRVCNVTR.R PAQTQTFPLQ LETG...... .......... ..QTIECTVA
cael_32564644 YRVCNVTR.R PAQTQTFPLQ LETG...... .......... ..QTIECTVA
cabr_39579815 YRVCNVTR.R PAQTQTFPLQ LENG...... .......... ..QTIEKTVL
cael_17509203 FRVARCTW.K PTENISFHLS ETAGNQ.... .......... ..DSKPLSLV
cabr_39595176 FRIARCTW.K PMKSLMLNID NDK..E.... .......... ..ASTSISML
cael_17542480 YKVN.SLQ.L PADKLMFQGI DEEG...... .......... ..RQVVCSVA
cabr_39590721 YKVN.SLQ.L PADKLMFQGV DEHG...... .......... ..TNVVCSVA
orsa_50251919 YRISGLTS.Q ATRELSFPID NHG....... .......... ....TVKTVV
arab_ago1     YRISGLTA.V ATRELTFPVD ERN....... .......... ....TQKSVV
orsa_ago1     YRISGLTI.Q PTRELTFPVD EGG....... .......... ....TVKSVV
arab_10177951 YRVAGLTT.Q PTRELMFPVD ENC....... .......... ....TMKSVI
orsa_50725578 YRISGLTT.Q PTHELIFPID DQM....... .......... ....NMKSVV
orsa_50905565 YHVQDLVH.Q AA...SFPVN .......... .......... ..........
orsa_34897156 YKITGITP.I PMSQLIFPVD DNG....... .......... ....TRKTVV
orsa_50919055 YKITGITP.I PMSQLIFPVD DNG....... .......... ....TRKTVV
orsa_50934813 YKITTITS.E PLSQLNFSMD ..G....... .......... ....TTQTVI
arab_4510428  AKISGISS.L PIRELRFTLE D.K....... .......... ....SEKTVV
orsa_31712081 YKITGIPS.A PMNELMFDLD ..G....... .......... ....NRISVV
orsa_31712083 DAYS...... ...R..FDQD ..G....... .......... ....TRVSVV
orsa_50937025 YRIAGFTE.Q S.ADVQFTSS D......... .......... ....GIKTVK
arab_15293199 FKITGLSD.K PCREQTFELK KRNPNENG.. .......... EFETTEVTVA
orsa_34903256 YKIVGLSE.R NCYEQMFTLK QRN..GDG.. .......... EPEGVEVSVY
arab_28396616 YKISGLSE.H SCKDQLFTWR KPN..DKG.. .......... EFEEVEITVL
arab_42568003 YKITGLSG.L HCKDQTFTWK KRN..QNR.. .......... EFEEVEITVS
arab_2702284  FKIIGLSS.K PCNQQLFSMK IKD..GER.. .......... EVPIREITVY
orsa_50935599 FKIIGLSD.E PCSRQTFPMK VRN..GSS.. .......... EGETVEITVQ
orsa_50917003 YHVHSLTK.E TTENLKFR.. .......... .......... DRSGKDLMVV
arab_37528855 YRVYGLTE.E ITENIWFP.. .......... .......... DREGKYLRLM
arab_25403398 LTIVGLSM.Q NTKDIKFDLI DQE..G.... .......... NEPPRKTSIV
arab_6692121  FIIMGLSK.D DTKDIKFDFI DHA..G.... .......... NQPPRKISIV
drme_28317062 YRVNGLSR.A PASSETFEHD .......... .......... ...GKKVTIA
magr_38099967 YTVKRFSF.D PSYGEEGSNA KTVKFSKR.. .......... ..DGTTISVY
gize_42546765 YTIMDFAF.D AKFGEAGHTS RTHTFEK... .......... ..DGKDISVY
necr_32423377 YKIKGFAF.D KKHGPNGANS YNVKFNWKQQ .......... NGTEKEICIK
scpo_19075282 LANRVYSI.E GFSSKSASDS FFVRRLNG.. .......... ..EEQKISVA
blgr_15787604 FWLSDRVP.. PGESKPAPKG GN........ .........T LPVNTYISIF
asni_40744619 FFLDD..... PEQGKGSKKA G......... .........P KPSGTYITVA
necr_32406962 FGIPGVQV.. GGPTSCQFYL RARETKDGAA PPPTP....G LPSNAYITVA
gize_42549606 F.TKGYEY.. PGPGNVSFYM VS.DSKG... .......... ..TGEYITVR
magr_38109835 D..AAAET.. WADGSPIQYG GN........ .......... ......VSVA
crne_50255632 FAIARLTSQ. PAEGIKFTLN GK........ .........D GQPDRTVSVA
crne_50255647 FSIIKLTSQ. PADNIKFTLN GK........ .........D GQPDRTVSVA
cabr_39589132 Y.HETDLRRL KTRGREFKFY ELGPDSS... .....FQFLD EKAGKKITVA
cabr_39581712 Y.EERDLKRL KEV.KAFKFY QFSNDCF... .....YEFFN DKLGKSMSIV
cael_25148583 V.IVRPAPTI RNPGRNFKFV GLGAPAD... .....RYYFT S.DGVELTVA
cael_17510939 HKIESIHH.E GAATARFELE G......... .......... ...GGTCTVA
cael_17534531 HKIEGIHH.E GARNARFELN D......... .......... ...GGSCTVA
cabr_39580115 LKIEGIHH.E SASKARFQVK D......... .......... ...GNSSTVA
cael_17508571 LRIEGIFH.E SATKTRFELP D......... .......... ...GKTCSIA
cabr_39589694 LRIEGIHQ.D CAAKARFELS D......... .......... ...GKSCTVQ
cael_7495977  IRVCSIAE.N NAENTSFMMK GDK....... .......... ..GEQEITVV
cael_17552216 IRVSSIAE.N NAENTSFMMK DDK....... .......... ..GEREVTVA
cabr_39588750 IRITGIKQ.C TANNTKFTKK DDK....... .......... ..GEREISVS
cael_17564578 IMISRVAE.T NSETTKFMTN N......... .......... ..GEREISVA
cael_17537279 NRNSRIKL.N EGKND..... .......... .......... ...EQEISVA
cabr_39586210 HRFTRLDS.S ITPLSEFQK. .......... .......... ..DGQSITLK
caal_46437245 ......N... NSETLKFKDA N......... .......... ...DKLVNVK
stle_30267823 YKVERVDF.S MSPETTFDKS .......... .......... ...GTQVSYK
cabr_39592716 RIVKALDFGG SARSTTFLVD .......... .......... ...NEPTSVE

              1251                                              1300
Analysis_1    ****...... .********* **.....*.. .......... .......***
rat_34875305  EYYS.KNYGI TVKEDDQPLL IHRPSERQ.N NHG.TLLKG. .....EILLL
mus_miwi      EYYS.KNYGI TVKEDDQPLL IHRPSERQ.N NHG.MLLKG. .....EILLL
hosa_24431985 EYYS.KNYGI TVKEEDQPLL IHRPSERQ.D NHG.MLLKG. .....EILLL
fugu_piwi     EYYS.KNYGI TIKEVDQPLL LHWPKERS.K PGGKQISSG. .....EILLV
dare_piwi     NYFK.SQYGL DITDGNQVLL VSHVKRLG.P SGR..PPPG. .....PAMLV
teni_47212924 DYYR.NQYGL EIADGNQVLL VSYVKRMG.P SGG..PAPG. .....PAMLI
rat_34872371  EYYR.KQYNQ EITDLKQPVL VSQPKRRR.G PGG..TLPG. .....PAMLI
mus_10946612  EYYR.KQYNQ EITDLKQPVL VSQPKRRR.G PGG..TLPG. .....PAMLI
hosa_14579645 EYYR.KQYNQ EITDLKQPVL VSQPKRRR.G PGG..TLPG. .....PAMLI
gaga_50756289 DYYK.RQYNQ DISDLNQPVL ISQYRRKR.. .GN..VTVG. .....PVVLI
hosa_piwil1   DYYK.QQYDI TVSDLNQPML VSLLKKKR.. NDN..SEAQ. .....LAHLI
hosa_piwil3   DYYR.QQHKE IVTVKKQPLL VSQGRWKK.G LTG..TQRE. .....PILLI
stpu_12007642 DYFK.KSYER VIHDVNQPML VSRPKKRE.. EKK..GVG.. .....PAYLP
poca_41353201 AYYE.SVYEK KVADDQQPLL ISRPKEKD.. KKR..GMSG. .....PILLL
drme_17136494 DYYK.KRYNI IIRDLKQPLV MSRPTDKN.I RGG..NDQ.. .....AIMII
anga_31202477 DYYK.NKYNL RIRDSYQPML LSRAKKKD.T RSG..DSE.. .....LMALV
drme_4165140  EYYL.TKYNI RIRDHNQPLL ISKNRDKA.L KTN..ASE.. .....LVVLI
apis_48105034 EYYR.NKYQI SITNASQPML VTRLKPRE.R RAG..QAE.. .....LVYLV
cael_25155102 KIYE.ENK.K FIEFPHLPLV KVKSGAKE.. .....YAV.. .....PMEHL
cabr_39594717 QIYE.KNR.K YIEFPRLPLV VCKSGNNE.. .....YSV.. .....PMEFL
rat_ago2      QYFK.DRHKL VLRYPHLPCL QVGQEQKH.. ..TYLPLEV. ......CNIV
mus_ago2      QYFK.DRHKL VLRYPHLPCL QVGQEQKH.. ..TYLPLEV. ......CNIV
hosa_ago2     QYFK.DRHKL VLRYPHLPCL QVGQEQKH.. ..TYLPLEV. ......CNIV
cow_ago2      QYFK.DRHKL VLRYPHLPCL QVGQEQKH.. ..TYLPLEV. ......CNIV
rabbit_ago2   QYFK.DRHKL VLRYPHLPCL QVGQEQKH.. ..TYLPLEV. ......CNIV
xela_50418263 QYFK.DRHKL VLRYPHLPCL QVGQEQKH.. ..TYLPLEV. ......CNIV
xetr_49522952 QYFK.DRHKL VLRYPHLPCL QVGQEQKH.. ..TYLPLEV. ......CNIV
gaga_50731932 QYFK.DRHKL VLRYPHLPCL QVGQEQKH.. ..TYLPLEV. ......CNIV
fugu6_ago2    QYFK.DKYKL ILRYPHLPCL QVGQEQKH.. ..TYLPLEV. ......CNIV
mus_ago5      QYFK.DRHKL VLRYPHLP.. .......... .......... ..........
rat_ago1      QYFK.QKYNL QLKYPHLPCL QVGQEQKH.. ..TYLPLEV. ......CNIV
hosa_ago1     QYFK.QKYNL QLKYPHLPCL QVGQEQKH.. ..TYLPLEV. ......CNIV
mus_ago1      QHFK.QKYNL QLKYPHLPCL QVGQEQKH.. ..TYLPLEV. ......CNIV
gaga_ago1     QYFK.QKYNL QLKYPHLPCL QVGQEQKH.. ..TYLPLEV. ......CNIV
fugu1_ago1    QYFK.QKYNL QLKYPHLPCL QVGQEQKH.. ..TYLPLEV. ......CNIV
mus_ago4      QYFK.QKYSL QLKHPHLPCL QVGQEQKH.. ..TYLPLEV. ......CNIV
rat_ago4      QYFK.QKYNL QLKYSHLPCL QVGQEQKH.. ..TYLPLEV. ......CNIV
hosa_ago4     QYFK.QKYSL QLKYPHLPCL QVGQEQKH.. ..TYLPLEV. ......CNIV
gaga_ago4     QYFK.QKYSL QLKYPHLPCL QVGQEQKH.. ..TYLPLEV. ......CNIV
fugu4_ago4    QYFK.QKYNL QLKYPHLPCL QVGQEQKH.. ..TYLPLEV. ......CNIV
rat_34871199  QYFR.EKYTL QLKYPHLPCL QVGQEQKH.. ..TYLPLEV. ......CNIV
hosa_ago3     QYFR.EKYTL QLKYPHLPCL QVGQEQKH.. ..TYLPLEV. ......CNIV
cow_47564028  QYFR.EKYTL QLKYPHLPCL QVGQEQKH.. ..TYLPLEV. ......CNIV
mus_ago3      QYFR.EKYTL QLKYPHLPCL QVGQEQKH.. ..TYLPLEV. ......CNIV
fugu7_ago3    QYFR.EKYNL QLKYPHLPCL QVGQEQKH.. ..TYLPLEV. ......CNVV
drme_24653503 KYFL.DKYRM KLRYPHLPCL QVGQEHKH.. ..TYLPLEV. ......CNIV
anga_31240763 KYFL.DKYKM KLRYPHLPCL QVGQEHKH.. ..TYLPLEV. ......CNIV
cael_7503765  KYFY.DKYRI QLKYPHLPCL QVGQEQKH.. ..TYLPPEV. ......CNIV
cabr_39596443 KYFY.DKYRL QLKYPHLPCL QVGQEQKH.. ..TYLPPEV. ......CNIV
cael_32564644 KYFF.DKYRI QLKYPHLPCL QVGQEQKH.. ..TYLPPEV. ......CDIV
cabr_39579815 KYFH.DKYNL QLKYPHLPCL QVGQEQKH.. ..TYLPIEV. ......CNVV
cael_17509203 EYYK.RRYNI DLTYKHLPCI EVG.RTRE.. ..CILPLEL. ......CYVV
cabr_39595176 DYFK.TRYNI DLKYPHLPCV EAG.RTRE.. ..CILPLEL. ......CYIV
cael_17542480 DYFS.EKYG. PLKYPKLPCL HVGPPTRN.. ..IFLPMEH. ......CLID
cabr_39590721 DYFS.EKYG. PLKFPKLPCL HVGPPTRN.. ..IFLPMEH. ......CLID
orsa_50251919 QYFQ.ETYGF NIKHTTLPCL QVGNQQRP.. ..NYLPMEV. ......CKIV
arab_ago1     EYFH.ETYGF RIQHTQLPCL QVGNSNRP.. ..NYLPMEV. ......CKIV
orsa_ago1     QYFQ.ETYGF AIQHTYLPCL TV...QRL.. ..NYLPMEV. ......CKIV
arab_10177951 EYFQ.EMYGF TIQHTHLPCL QVGNQKKA.. ..SYLPMEA. ......CKIV
orsa_50725578 EYFK.EMYGF TIQHPHLPCL QVGNQKKA.. ..NYLPMEA. ......CKIV
orsa_50905565 .........F SIQYPSLPCL KVAHFGET.. ..IFLPLEV. ......CKIA
orsa_34897156 QYFW.DRYNY RLKYASWPCL QSGSDSRP.. ..VYLPMEV. ......CKIV
orsa_50919055 QYFW.DRYNY RLKYASWPCL QSGSDSRP.. ..VYLPMEV. ......CKIV
orsa_50934813 QYFS.QRYKY RLQYTSWPCL QSGNPSNP.. ..IYLPMEV. ......CTIV
arab_4510428  QYFA.EKYNY RVKYQALPAI QTGSDTRP.. ..VYLPMEL. ......CQID
orsa_31712081 QYFK.KQYNY SLKHVNWPCL QAGSDSRP.. ..KYLPMEV. ......CSIL
orsa_31712083 QYFN.RQYSY SLKYINWPCL QAGSDSRP.. ..TYLPMEV. ......CRIV
orsa_50937025 EYFN.KKYNL KLAFGYLPCL QVGSKERP.. ..NYLPMEL. ......CNIV
arab_15293199 DYFRDTRHID LQYSADLPCI NVGKPKRP.. ..TYIPLEL. ......CALV
orsa_34903256 EYFVKNRGIE LRYSGDFPCI NVGKPKRP.. ..TYFPIEL. ......CSLV
arab_28396616 NYYK.ERNIE VRYSGDFPCI NVGKPKRP.. ..TYFPIEF. ......CNLV
arab_42568003 DYFTRIREIE LRYSGGLPCI NVGKPNRP.. ..TYFPIEL. ......CELV
arab_2702284  DYFK.QTYTE PISSAYFPCL DVGKPDRP.. ..NYLPLEF. ......CNLV
orsa_50935599 EYFK.SKQVD .LTMPYLPCL DVGKPKRP.. ..NYVPIEVA GTNP.LCHMV
orsa_50917003 DYFK.EHYNH DIQFRNLPCL QIGR.SKP.. ..CYVPMEL. ......CVVC
arab_37528855 SYFK.DHYGY EIQFKNLPCL QISR.ARP.. ..CYLPMEL. ......CMIC
arab_25403398 EYFR.IKYGR HIVHKDIPCL DLGKNGRQ.. ..NFVPMEF. ......CDLV
arab_6692121  EYFK.EKYGR DIDHKDIPCL NLGKKGRE.. ..NFVPMEF. ......CNLV
drme_28317062 SYFHSRNYP. .LKFPQLHCL NVGSSIKS.. ..ILLPIEL. ......CSIE
magr_38099967 DHFQ.KQYNV RLNHWKLPLI ETT...RD.. ..GFFPMEV. ......CAVE
gize_42546765 DYYK.KMYNV TLRLSHLPLI NAG...KG.. ..GFIPMEL. ......AFVE
necr_32423377 DYMK.ERYGY LVRQAGWPVI ETT...RA.. ..GSFPAEV. ......CNIV
scpo_19075282 EYFL.ENHNV RLQYPNLPCI LVK...NG.. ..AMLPIEF. ......CFVV
blgr_15787604 DYFKS.KYPQ VSLNPNNPVL NVGSSMRP.. ..NYLPAEA. ......CQML
asni_40744619 EFFK..EYYR IQVDPDMPVV NVGSIAKP.. ..SYLPVEV. ......CDVL
necr_32406962 NYYK..QRYG ITANASLPLV NVGTKEKA.. ..IYVLAEF. ......CTLV
gize_42549606 EFYK..RKYN DTTLKDYPLL NLGTAANP.. ..NFTPAEY. ......VEIL
magr_38109835 EYYR..KKFK QTVDDRLPLI VTGSHKRK.. ..LYFPSDF. ......CRIL
crne_50255632 QYFQE.QYNI KVTRPRLPCI QYG....K.. ..NFVPMEF. ......VRLE
crne_50255647 QYFQE.QYNV RVTRPRLPCV QYG....K.. ..NFIPMEF. ......VKLE
cabr_39589132 EYFL.AAHNY RIRYPNLPCL QKKPSKMNPH RLVLFPMEL. .....VSLLV
cabr_39581712 DFYK.TNT.. .ATTSAIHIF LKKPTKGN.T KKTLYPLEV. .....CSLLI
cael_25148583 DYYL.QKYNI RLRYPNLPCV LKKAPEQCGN KHSAMPLEL. .....VSYIV
cael_17510939 TYFK.DKYKI QLRYPNANLI VCKERGAL.. ..NFYPMEL. ......ITIS
cael_17534531 QYFE.DVYNI TLRYPDTNLI VSKERGNI.. ..NFYPMEL. ......LKIS
cabr_39580115 DYFQ.SRWNI TLKYPEVNLI CCKEKGNV.. ..NFYPMEL. ......MFIS
cael_17508571 EYYA.DKYKI SLQYPNANLV VCKDRGNN.. ..NYFPAEL. ......MTVS
cabr_39589694 QYYH.EKYNI ALKFPGANLL ICKERGNK.. ..NFYPAEL. ......MTIT
cael_7495977  QYFQ.LQYNI KLKHSRLPLV VSKRFKHE.. ..SFFPMEL. ......LQIA
cael_17552216 EYFL.LQYNI KLKYPRLPLV VSKRFKHE.. ..SFFPMEL. ......LRIA
cabr_39588750 DYFY.EEYNI KLKYPNLPLI VSKKMKYE.. ..CFFPMEV. ......LRII
cael_17564578 DHYL.EAYNY RLKYPKMPLV VSKRFRDE.. ..CFYPMEL. ......LQVA
cael_17537279 DYYL.KQYNY KLKFPYLPMI VSKRFRSE.. ..TMFPVEL. ......LKIV
cabr_39586210 DYFK.QQYNK DIRIDNQPII ICEGKPKQ.. .....PGEP. ..PQ.VNYIV
caal_46437245 QYFQ.ERWNI RLKHPTLPLI KIG....P.. .EAFLPMKLG .......IIA
stle_30267823 DYYK.TRYNE SVNEPNQPLL INKDRKTG.. .......... ....NEIALI
cabr_39592716 AYFQ.NKYKE RLAFPNLMTV IVKGRNGS.. .RVNIPAEL. ......LDFC

              1301                                              1350
Analysis_1    *****..... .....**.** ***...**** ********** **.**.....
rat_34875305  PELSFMTGIP EKMKKDF.RA MKDLTQQINL SPKQHHSALE CLLQRISQNE
mus_miwi      PELSFMTGIP EKMKKDF.RA MKDLTQQINL SPKQHHGALE CLLQRISQNE
hosa_24431985 PELSFMTGIP EKMKKDF.RA MKDLAQQINL SPKQHHSALE CLLQRIAKNE
fugu_piwi     PELSFMTGIP DKMRKDF.KA MKDLNMHISV TPEQHTHSVK QLLKNISTNP
dare_piwi     PEFCYLTGLT DKMRADF.NI MKDLASHTRL SPEQREGRIN RLISNINRNG
teni_47212924 PELCYLTGLT NRMRSDF.SI MKDLSTHTKL MPEQREQRLN RFMANINRNA
rat_34872371  PELCYLTGLT DKMRNDF.NV MKDLAVHTRL TPEQRQREVG RLIDYIHKDD
mus_10946612  PELCYLTGLT DKMRNDF.NV MKDLAVHTRL TPEQRQREVG RLIDYIHKDD
hosa_14579645 PELCYLTGLT DKMRNDF.NV MKDLAVHTRL TPEQRQREVG RLIDYIHKND
gaga_50756289 PELCYLTGLT EKMRNDF.NM MKDLAVHTRL SPEQRQREIG KLVDCMKKDE
hosa_piwil1   PELCFLTGLT DQATSDF.QL MKAVAEKTRL SPSGRQQRLA RLVDNIQRNT
hosa_piwil3   PQLCHMTGLT DEICKDY.SI VKELAKHTRL SPRRRHHTLK EFINTLQDNK
stpu_12007642 PELCFLTGLS DDMRADF.NV MKDMGQHTRV GPQDRCRTLS GFIKKLSSNE
poca_41353201 PEFCSITGLS DEIRQNF.SV MKDLAQHTKI SPAGRVKTLE GFINELYSNP
drme_17136494 PELARATGMT DAMRADF.RT LRAMSEHTRL NPDRRIERLR MFNKRLKSCK
anga_31202477 PELCQMTGLT DSMRSDF.KM MRAMADHTRL NPDRRIERLE TFNRRLQTSP
drme_4165140  PELCRVTGLN AEMRSNF.QL MRAMSSYTRM NPKQRTDRLR AFNHRLQNTP
apis_48105034 PELCRATGLT DAMRDNF.HL MRTLAEYTRV SPAARIDKLM VFNRRLRGNP
cael_25155102 EVHEKPQ..R YKNRIDL.VM QDKFLKRATR KPHDYKENTL KMLKELDFSS
cabr_39594717 EVYEKPQ..R YKNRIDF.AM QDKFVNAATR DPHMYKKEAL EMLKDLDFSS
rat_ago2      AGQRCIK... ...KLTD.NQ TSTMIRATAR SAPDRQEEIS KLMRSASFN.
mus_ago2      AGQRCIK... ...KLTD.DQ TSTMIRATAR SAPDRQEEIS KLMRSASFN.
hosa_ago2     AGQRCIK... ...KLTD.NQ TSTMIRATAR SAPDRQEEIS KLMRSASFN.
cow_ago2      AGQRCIK... ...KLTD.NQ TSTMIRATAR SAPDRQEEIS KLMRSASFN.
rabbit_ago2   AGQRCIK... ...KLTD.NQ TSTMIRATAR SAPDRQEEIS KLMRSASFN.
xela_50418263 AGQRCIK... ...KLTD.NQ TSTMIRATAR SAPDRQEEIS KLMRSASFN.
xetr_49522952 AGQRCIK... ...KLTD.NQ TSTMIRATAR SAPDRQEEIS KLMRSASFN.
gaga_50731932 AGQRCIK... ...KLTD.NQ TSTMIRATAR SAPDRQEEIS KLMRSASFN.
fugu6_ago2    AGQRCIK... ...KLTD.NQ TSTMIRATAR SAPDRQDEIS KLMRSANFN.
mus_ago5      .......... .......... ......ATAR SAPDRQEEIS KLMRSASFN.
rat_ago1      AGQRCIK... ...KLTD.NQ TSTMIKATAR SAPDRQEEIS RLMKNASYN.
hosa_ago1     AGQRCIK... ...KLTD.NQ TSTMIKATAR SAPDRQEEIS RLMKNASYN.
mus_ago1      AGQRCIK... ...KLTD.NQ TSTMIKATAR SAPDRQEEIS RLMKNASCN.
gaga_ago1     AGQRCIK... ...KLTD.NQ TSTMIKATAR SAPDRQEEIS RLMKNASYN.
fugu1_ago1    AGQRCIK... ...KLTD.NQ TSTMIKATAR SAPDRQEEIS RLMKNANFN.
mus_ago4      AGQRCIK... ...KLTD.NQ TSTMIKATAR SAPDRQEEIS RLVKSNSMVG
rat_ago4      AGQRCIK... ...KLTD.NQ TSTMIKATAR SAPDRQEEIS RLVKSNSVLG
hosa_ago4     AGQRCIK... ...KLTD.NQ TSTMIKATAR SAPDRQEEIS RLVKSNSMVG
gaga_ago4     AGQRCIK... ...KLTD.NQ TSTMIKATAR SAPDRQEEIS RLVKSNSMVG
fugu4_ago4    AGQRCIK... ...KLTD.NQ TSTMIKATAR SAPDRQEEIS RLVKSNSMVG
rat_34871199  AGQRCIK... ...KLTD.NQ TSTMIKATAR SAPDRQEEIS RLVRSANYE.
hosa_ago3     AGQRCIK... ...KLTD.NQ TSTMIKATAR SAPDRQEEIS RLVRSANYE.
cow_47564028  AGQRCIK... ...KLTD.NQ TSTMIKATAR SAPDRQEEIS RLVRSANYE.
mus_ago3      AGQRCIK... ...KLTD.NQ TSTMIKATAR SAPDRQEEIS RLN.......
fugu7_ago3    AGQRCIK... ...KLTD.NQ TSTMIKATAR SAPDRQEEIS RLVRSANYE.
drme_24653503 AGQRCIK... ...KLTD.MQ TSTMIKATAR SAPDREREIN NLVKRADFN.
anga_31240763 AGQRCIK... ...KLTD.MQ TSTMIKATAR SAPDREREIN NLVRRADFN.
cael_7503765  PGQRCIK... ...KLTD.VQ TSTMIKATAR SAPEREREIS NLVRKAEFS.
cabr_39596443 PGQRCIK... ...KLTD.VQ TSTMIKATAR SAPEREREIS NLVRKAEFS.
cael_32564644 PGQRCLK... ...KLTD.VQ TSTMIKATAR SAPEREREIC KLVSKAELS.
cabr_39579815 SGQRCIK... ...KLTD.SQ TSTMIKATAR TAPERERDIA NLVRKAEFS.
cael_17509203 SGQRCIK... ...KLNE.QQ IANLIRATSR NATERQNAVM SLQNRLKMD.
cabr_39595176 SGQRCIK... ...KLNE.QQ IANLIRATSR NATERKNAVL NLHERIEVG.
cael_17542480 SPQKYNK... ...KMTE.KQ TSAIIKAAAV DATQREDRIK QLAAQASFG.
cabr_39590721 SPQKYNK... ...KMTE.KQ TSAI..AAAV DATQREERIK QLAAQASFS.
orsa_50251919 EGQRYSK... ...RLNE.KQ ITALLKVTCQ RPQERELDIL QTVHHNAYH.
arab_ago1     EGQRYSK... ...RLNE.RQ ITALLKVTCQ RPIDREKDIL QTVQLNDYA.
orsa_ago1     EGQRYSK... ...RLNQ.NQ IRALLEETCQ HPRDRERDII KMVKHNAYQ.
arab_10177951 EGQRYTK... ...RLNE.KQ ITALLKVTCQ RPRDRENDIL RTVQHNAYD.
orsa_50725578 EGQRYTK... ...RLNE.KQ ITSLLKVTCR RPREQEMDIL QTVQQNGYE.
orsa_50905565 EGQCHQK... ...QLNA.KH MAALLQVARQ PPNERDYNIL QTVHQNKYQ.
orsa_34897156 EGQRYSK... ...KLND.KQ VTNILRATCQ RPQQREQSIH EMVLHNKYT.
orsa_50919055 EGQRYSK... ...KLNN.KQ VTNILRATCQ RPQQREQRIH EMVLHNKYT.
orsa_50934813 EGQRYSK... ...KLND.KQ VTGLLRATCQ PPQKREQKII EMVQHNNYP.
arab_4510428  EGQRYTK... ...RLNE.KQ VTALLKATCQ RPPDRENSIK NLVVKNNYN.
orsa_31712081 EGQRYSK... ...KLNE.HQ VTNILRMTCE RPAQRESSII EIVNTNSYG.
orsa_31712083 KGQRYSR... ...KLNE.CQ VTRMLRLARE TPEERENSIL EIANENNYG.
orsa_50937025 PGQRYKN... ...RLSP.TQ VSNLINITND RPCDRESSIR QTVSSNQYN.
arab_15293199 PLQRYTK... ...ALTT.FQ RSALVEKSRQ KPQERMTVLS KALKVSNYD.
orsa_34903256 PLQRYTK... ...ALST.LQ RSSLVEKSRQ KPEERMSVLS DVLKRSNYD.
arab_28396616 SLQRYTK... ...SLTN.FQ RAALVEKSRQ KPPERMASLT KGLKDSNYN.
arab_42568003 SLQRYTK... ...ALTK.FQ RSNLIKESRQ NPQQRIGVLT RALKTSNYN.
arab_2702284  SLQRYTK... ...PLSG.RQ RVLLVESSRQ KPLERIKTLN DAMHTYCYD.
orsa_50935599 SLQRYTK... ...ALSS.QQ RATLVEKSRQ KPQERMRVVT DAVKNNRYD.
orsa_50917003 EGQKFLG... ...KLSD.EQ TSKILKMGCE RPSERKGIIK GVVKGAFHA.
arab_37528855 EGQKFLG... ...KLSD.DQ AAKIMKMGCQ KPNERKAIID KVMTGSVGP.
arab_25403398 EGQIYPKD.. ...NLDK.DS ALWLKKLSLV NPQQRQRNID KMIKARNGP.
arab_6692121  EGQIFPKE.. ...KLYR.DS AAWLKELSLV TPQQRLENIN KMIKSSDGP.
drme_28317062 EGQALNR... ...KDGA.TQ VANMIKYAAT STNVRKRKIM NLLQYFQHN.
magr_38099967 LYQRYNY... ...KLDP.DQ TAKMIKFAVT RPAQRASDIM ANVNELRWN.
gize_42546765 SMQRYPF... ...KLNP.DQ TAAMIKIAVT RPAVRKADIQ KGAAALQIG.
necr_32423377 GFNQYQY... ...KLDP.QQ TASMIKFAVQ RPDQRKKDIS ASVQRLDWA.
scpo_19075282 KGQRYTA... ...KLNS.DQ TANMIRFAVQ RPFERVQQID DFVHQMDWD.
blgr_15787604 PGQPV.KR.. ...RLNA.NQ TQEMIKFACR TPSQNATSVV QDGKNVLSLN
asni_40744619 SGQPA.KT.. ...KLSS.NQ TRQMLNFAVR SPAQNAHSIV TKGTQILGLR
necr_32406962 KGRSV.KA.. ...KLTA.NE ADNMIKFACR APSLNAQSIV TKGRQTLGLD
gize_42549606 PGQSV.KA.. ...KLNS.QE STAMVDFACR SPYANALSIT KDARETLGLD
magr_38109835 PDQCS.NG.. ...KLSA.GE ASAMINFACR GPARNAESIV KVGAETLGIS
crne_50255632 PFNAIPMM.. ...KITP.DQ TAEIIKEAAK PPSLRQGSIQ G.WRQKLNYE
crne_50255647 PFNSIPMM.. ...RITP.DQ TAEIIKDAAK PPPMRQSAIA A.WRQKLNYS
cabr_39589132 DPIRFTG... ...AVTEKLK GDM.VKYTTL SAVQRRLVLQ NVIAQKAIGD
cabr_39581712 DPVRYTG... ...LITEKLK GNM.IQYTTL KAEQRKLVLQ NIIGQKAIGD
cael_25148583 VPTRYGG... ...FTMPDMR ADM.INKTTY TAQQRGKLLQ HIIAQKSLSG
cael_17510939 PNQRVRIT.. ...QQTS.SQ SQRTTKESAV LPDIRQRLIM TGKIAAKIT.
cael_17534531 SHQRVQIP.. ...QLTS.AQ SQKTTKESAV LPDVRQRLIL TGKNAAQIS.
cabr_39580115 PNQRVKIS.. ...QLTS.AQ SQRTTKESAV PPDVRQRLIM TGKTAAKIS.
cael_17508571 RNQRVTIP.. ...QQTG.NQ SQKTTKECAV LPDVRQRMII TGKNAVNIT.
cabr_39589694 KNQRVTIP.. ...QQTG.QQ SQKTTKECAV LPDVRQRLIV TGKKAVNIT.
cael_7495977  PGQRIKVN.. ...KMSP.TV QSSMTGMNAS MPEQHVKLVQ NILIDNLKL.
cael_17552216 PGQRIKVN.. ...KMSP.TV QSAMTGRNAS MPQHHVKLVQ DILRDNLKL.
cabr_39588750 PGQRIKVN.. ...KMSA.TV QSAMTGRNAT MPRQHVDLVQ RILQDSLKL.
cael_17564578 PGQRIKDH.. ...KMSA.AV QMAMKGQKST LPQKHVDLVK HVLSRNLKL.
cael_17537279 PGQKISIQ.. ...KINP.NV QSAMTGPNSI LPSKHVRIVA RILESSLKI.
cabr_39586210 PELCYPTGLT DEMRKDF.RM MKEIASHTRL SPQQRLDETR KLVKEFHNNV
caal_46437245 PHQQYKG... .....DF.AD PAKIIKITAT RPNQKAELIS KTNRN.LFQK
stle_30267823 PELCQVTGLT DSMRADF.RL MKDLAEIVHT NADRKVAECK NLLEIFNTNP
cabr_39592716 PNQKVTN... ..ERMTVKNQ QAELIKDAAA APEKRMQYTQ TAANAVGIH.

              1351                                              1400
Analysis_1    .......... ...******* *..******* ******.... .....*****
rat_34875305  T......ANN .ELTRWGLSL Q.KDVHKIEG RLLPME.... .....RINLR
mus_miwi      T......ASN .ELTRWGLSL H.KDVHKIEG RLLPME.... .....RINLR
hosa_24431985 A......ATN .ELMRWGLRL Q.KDVHKIEG RVLPME.... .....RINLK
fugu_piwi     E......SVK .QLGQWGLEI G.SQILMIQG RSLPLE.... .....TICLQ
dare_piwi     D......VQN .ELTTWGLSF E.NKLLSLNG RVLPSE.... .....RIIQG
teni_47212924 D......ARG .ELEKWGLAF D.RELLNVNG RLLPGE.... .....KIFQG
rat_34872371  N......VQR .ELRDWGLSF D.SNLLSFSG RILQSE.... .....KIHQG
mus_10946612  N......VQR .ELRDWGLSF D.SNLLSFSG RILQSE.... .....KIHQG
hosa_14579645 N......VQR .ELRDWGLSF D.SNLLSFSG RILQTE.... .....KIHQG
gaga_50756289 C......VQK .ELRDWGLSF D.SSLLSFTG RVVQAE.... .....KILQA
hosa_piwil1   N......ARF .ELETWGLHF G..SQISLTG RIVPSE.... .....KILMQ
hosa_piwil3   K......VRE .LLQLWDLKF D.TNFLSVPG RVLKNA.... .....NIVQG
stpu_12007642 E......VKT .YLDSWGMEF D.KEQVKLTG RVLPPE.... .....KLFQR
poca_41353201 E......AER .ELSQWNMAF E.KTLLKMSG RSLPAE.... .....DMFQK
drme_17136494 Q......SVE .TLKSWNIEL D.SALVEIPA RVLPPE.... .....KILFG
anga_31202477 E......SQE .VFKVWQMEL D.RRLVELPG RLLPQE.... .....MIFFS
drme_4165140  E......SVK .VLRDWNMEL D.KNVTEVQG RIIGQQ.... .....NIVFH
apis_48105034 S......IVR .ELDEWNLHL D.EKLVDVPA RFLQPE.... .....KIVLG
cael_25155102 E......ELN .FVERFGLCS K.LQMIECPG KVLKEP.... .....MLVNS
cabr_39594717 G......SLN .FVERFGFST D.LKMIECVG KVLKEP.... .....SLVNK
rat_ago2      .......TDP .YVREFGIMV K.DEMTDVTG RVLQPP.... .....SILYG
mus_ago2      .......TDP .YVREFGIMV K.DEMTDVTG RVLQPP.... .....SILYG
hosa_ago2     .......TDP .YVREFGIMV K.DEMTDVTG RVLQPP.... .....SILYG
cow_ago2      .......TDP .YVREFGIMV K.DEMTDVTG RVLQPP.... .....SILYG
rabbit_ago2   .......TDP .YVREFGIMV K.DEMTDVTG RVLQPP.... .....SILYG
xela_50418263 .......TDP .FVREFGIMV K.DDMTDVTG RVLQPP.... .....SILYG
xetr_49522952 .......TDP .FVREFGIMV K.DDMTDVTG RVLQPP.... .....SILYG
gaga_50731932 .......TDP .YVREFGIMV K.DEMTDVTG RVLQPP.... .....SILYG
fugu6_ago2    .......TDP .YVREFGVMV R.DEMTEVNG RVLQAP.... .....SILYG
mus_ago5      .......TDP .YVGEFGIMV K.DEMTDVTG WVLQPP.... .....SILYG
rat_ago1      .......LDP .YIQEFGIKV K.DDMTEVTG RVLPAP.... .....ILQYG
hosa_ago1     .......LDP .YIQEFGIKV K.DDMTEVTG RVLPAP.... .....ILQYG
mus_ago1      .......LDP .YIQEFGIKV K.DDMTEVTG RVLPAP.... .....ILQYG
gaga_ago1     .......LDP .YIQEFGIKV K.DDMTEVTG RVLPAP.... .....ILQYG
fugu1_ago1    .......LDP .YIQEFGIKV K.DDMAEVTG RVLPAP.... .....ILQYG
mus_ago4      G......PDP .YLKEFGIVV H.NEMTELTG RVLPAP.... .....MLQYG
rat_ago4      G......PDP .YLKEFGIVV H.NEMTELMG RVLPAP.... .....MLQYG
hosa_ago4     G......PDP .YLKEFGIVV H.NEMTELTG RVLPAP.... .....MLQYG
gaga_ago4     G......PDP .YLKEFGIVV H.NEMTELTG RVLPAP.... .....MLQYG
fugu4_ago4    G......PDP .YLKEFGIVV H.NDMTEVTG RVLPAP.... .....MLQYG
rat_34871199  .......TDP .FVQEFQFKV R.DEMAHVTG RVLPAP.... .....MLQYG
hosa_ago3     .......TDP .FVQEFQFKV R.DEMAHVTG RVLPAP.... .....MLQYG
cow_47564028  .......TDP .FVQEFQFKV R.DEMAHVTG RVLPAP.... .....MLQYG
mus_ago3      .......... .......... .......... .......... ..........
fugu7_ago3    .......ADP .FVQEFQFRV R.DEMAQVTG RVLPAP.... .....MLQYG
drme_24653503 .......NDS .YVQEFGLTI S.NSMMEVRG RVLPPP.... .....KLQYG
anga_31240763 .......NDA .YVQEFGLTI S.NNMMEVRG RVLPPP.... .....KLQYG
cael_7503765  .......ADP .FAHEFGITI N.PAMTEVKG RVLSAP.... .....KLLYG
cabr_39596443 .......ADP .FAHEFGITI N.PAMTEVKG RVLSAP.... .....KLLYG
cael_32564644 .......ADP .FAHEFGITI N.PAMTEVKG RVLSAP.... .....KLLYG
cabr_39579815 .......ADP .FAHEFGITI N.PAMTEVKG RVLSAP.... .....KLLYG
cael_17509203 .......NDV .NAVKFGLKV E.AQLLKIEG RVLPVP.... .....RLLYR
cabr_39595176 .......KDH .YASEFGLRV Q.NQMMKLDG RILPAP.... .....RLIYC
cael_17542480 .......TDP .FLKEFGVAV S.SQMIETSA RVIQPP.... .....PIMFG
cabr_39590721 .......SDP .FLREFGVAV S.SQMIETTA RVIQPP.... .....PIMFG
orsa_50251919 .......QDP .YAQEFGIRI D.ERLASVEA RVLPPP.... .....WLKYH
arab_ago1     .......KDN .YAQEFGIKI S.TSLASVEA RILPPP.... .....WLKYH
orsa_ago1     .......DDP .YAKEFGIKI S.DRLASVEA RILPAP.... .....RLKYN
arab_10177951 .......QDP .YAKEFGMNI S.EKLASVEA RILPAP.... .....WLKYH
orsa_50725578 .......QDP .YAKEFGINI S.EKLTSVEA RVLPAP.... .....WLKYH
orsa_50905565 .......EDP .HAKEFGIKI E.EKLVSIKS RILPAP.... .....WLKFH
orsa_34897156 .......EDR .FAQEFGIKV C.NDLVSVPA RVLPPP.... .....MLKYH
orsa_50919055 .......DDR .FAQEFGIKV C.NDLVSVPA RVLPPP.... .....MLKYH
orsa_50934813 .......ADK .VVSDFRINI S.NQMATMPA RVLPAP.... .....TLRYH
arab_4510428  .......DD. .LSKEFGMSV T.TQLASIEA RVLPPP.... .....MLKYH
orsa_31712081 .......NDD .CAKEFGIKV A.NQLAVVDA RVLPTP.... .....RLKYH
orsa_31712083 .......NDY .HAREFGIGV T.NQLALVDA RVLPAP.... .....MLKYH
orsa_50937025 .......STE .RADEFGIEV D.SYPTTLKA RVLKAPMFFR TSVLTFLKYH
arab_15293199 .......AEP .LLRSCGISI S.SNFTQVEG RVLPAP.... .....KLKMG
orsa_34903256 .......SEP .MLNSCGISI A.RGFTQVAG RVLQAP.... .....KLKAG
arab_28396616 .......ADP .VLQDSGVSI I.TNFTQVEG RILPTP.... .....MLKVG
arab_42568003 .......DDP .MLQECGVRI G.SDFTQVEG RVLPTP.... .....KLKAG
arab_2702284  .......KDP .FLAGCGISI E.KEMTQVEG RVLKPP.... .....MLKFG
orsa_50935599 .......DDP .ILSSCGIKI E.KQLTRVDG RVLSAP.... .....TLVVG
orsa_50917003 .......RSD TYADQFSLQV S.KHMTKLSG RVLLPP.... .....KLKLG
arab_37528855 .......SSG NQTREFNLEV S.REMTLLKG RILQPP.... .....KLKL.
arab_25403398 .......SGG EIIGNFGLKV D.TNMTPVEG RVLKAP.... .....SLKLA
arab_6692121  .......RGG DIIGNFGLRV D.PNMTTVEG RVLEAP.... .....TLKLT
drme_28317062 .......LDP .TISRFGIRI A.NDFIVVST RVLSPP.... .....QVEYH
magr_38099967 .......EDP .YLKHFKIQV S.QTMETAPA RVIPNP.... .....EIQYK
gize_42546765 .......QDP .YLREYGVNF E.AQFAKTEA RILPPP.... .....TVRFG
necr_32423377 .......NDK .YLKAFGVSI S.PEMAKTEA KVLRHP.... .....EVFFE
scpo_19075282 .......TDP .YLTQYGMKI Q.KKMLEVPA RVLETP.... .....SIRYG
blgr_15787604 Q........N PILSNFDMSV S.KSLMTVVA RILNPP.... .....AVKYS
asni_40744619 D......PTA ATLVDFGIQT N.PNLITVPG RVLAPP.... .....TVYYK
necr_32406962 K......S.. LTLGKFKVSI D.KELITVVG RELKPP.... .....MLTYS
gize_42549606 D......... EKLGQFGIQV G.KQLLTVHG RVLNAP.... .....GVSYY
magr_38109835 G......AVN EILKAFGITV D.ANLITVQG RVLTAP.... .....TLAYL
crne_50255632 N........L PKLKAWHLQV Q.TQMMSVPA RVLAPP.... .....AINYA
crne_50255647 N........L PKLKAWQVEV N.TNMMAVPA RVLPAP.... .....SVIYE
cabr_39589132 CPQIVDNEDR .YMKNHEIKI E.KDMLTVKA CLLPPP.... .....EVVYG
cabr_39581712 CPPIVDNNDR .YMTGHGITI D.KEMLTVKA CLLPPP.... .....KVVYG
cael_25148583 IEPPVSNNDD .YMKKHKLVM K.REPIRVKA TILPPP.... .....TLVYG
cael_17510939 .......AEN EVLGKMGVTV C.DEPLVVKG RNLPAI.... .....RLASF
cael_17534531 .......SDN EVLGKMGVSV C.EDPLMVKG RSIPAV.... .....KLANA
cabr_39580115 .......GDS AVLNKLGVQI C.EAPLLVRA RQFPPV.... .....KIALN
cael_17508571 .......LEN ELLVALGIKV Y.SEPLMVQA RELDGK.... .....ELVYQ
cabr_39589694 .......EEN ELLQALGIKV Y.PEPLMIKA RELEGK.... .....EIVYE
cael_7495977  .......KQS KYMDAFGIRL MSTKPLQLPA KLLPPA.... .....QIKFK
cael_17552216 .......EQN KYMDAFGIKL MSTEPIQMTA KLLPPA.... .....QIKFK
cabr_39588750 .......ERN KYMDAFGIEL KSTRPVQLKA KILPPA.... .....EIRFK
cael_17564578 .......DRN LYMDAFGIKL ESAELVKLQS KILPPP.... .....QIKFK
cael_17537279 .......ASN PYLKTFGIRI S.KDPIKLEA KILSPA.... .....QLSFN
cabr_39586210 R......VRD .CLVYWGIRL A.DDLANVSA RVLKPE.... .....PLHVE
caal_46437245 .......... ..QVDFGTIE S..QFTVVPA RVLNAP.... .....TIEYA
stle_30267823 K......CLE .KQKLWHLKF T.ENPQPLKG YKYKAG.... .....NMVMG
cabr_39592716 .......... .S.KNVMNFI KVEEPTTLKG IVLNKP.... .....TIKFS

              1401                                              1450
Analysis_1    .......... .......... .......... .......... ..........
rat_34875305  NTS....... .......... FVTS...EDL NWVKEVTR.. ..........
mus_miwi      NTS....... .......... FVTS...EDL NWVKEVTR.. ..........
hosa_24431985 NTS....... .......... FITS...QEL NWVKEVTR.. ..........
fugu_piwi     TSS....... .......... FTTG...TDF SWSREVVR.. ..........
dare_piwi     GRA....... .......... FEYNP..WTA DWSKEMRG.. ..........
teni_47212924 SRS....... .......... FNYDP..MNA DWNREMRG.. ..........
rat_34872371  GKT....... .......... FDYNP..QFA DWSKETRG.. ..........
mus_10946612  GKT....... .......... FDYNP..QFA DWSKETRG.. ..........
hosa_14579645 GKT....... .......... FDYNP..QFA DWSKETRG.. ..........
gaga_50756289 GNV....... .......... FDYNP..QFA DWSRETRV.. ..........
hosa_piwil1   DHI....... .......... ..CQP.VSAA DWSKDIRT.. ..........
hosa_piwil3   RRM....... .......... VKAN...SQG DWSREIRE.. ..........
stpu_12007642 GKQ....... .......... FSYNP..SNA DWSRDTRG.. ..........
poca_41353201 SAK....... .......... FSYKI..QEA DWSRETRG.. ..........
drme_17136494 NQKI...... .......... ..FVCDAR.A DWTNEFRT.. ..........
anga_31202477 TTSN...... .......... ..GVQAGENA DWTAHFRD.. ..........
drme_4165140  NG........ .......... ..KVPAGENA DWQRHFRD.. ..........
apis_48105034 SGR....... .......... ..TVSAGQFA DWTRELHN.. ..........
cael_25155102 VNE....... .......... .QIKMTPVIR GFQEKQ.... ..........
cabr_39594717 DNQ....... .......... .KISMTPVVR GFQEKA.... ..........
rat_ago2      G......... R......... NKAIATPVQG VWDMRNKQ.. ..........
mus_ago2      G......... R......... NKAIATPVQG VWDMRNKQ.. ..........
hosa_ago2     G......... R......... NKAIATPVQG VWDMRNKQ.. ..........
cow_ago2      G......... R......... NKAIATPVQG VWDMRNKQ.. ..........
rabbit_ago2   G......... R......... NKAIATPVQG VWDMRNKQ.. ..........
xela_50418263 G......... R......... SKAIATPVQG VWDMRNKQ.. ..........
xetr_49522952 G......... RVWEEPNAPL NKAIATPVQG VWDMRNKQ.. ..........
gaga_50731932 G......... R......... NKAIATPVQG VWDMRNKQ.. ..........
fugu6_ago2    G......... RVG.CCPVLQ NKAIATPIQG VWDMRNKQ.. ..........
mus_ago5      G......... R......... NKAIATPVQG VWDIRNKQ.. ..........
rat_ago1      GR......VS R......... NRAIATPNQG VWDMRGKQ.. ..........
hosa_ago1     G......... R......... NRAIATPNQG VWDMRGKQ.. ..........
mus_ago1      G......... R......... NRAIATPNQG VWDMRGKQ.. ..........
gaga_ago1     G......... R......... NRAIATPNQG VWDMRGKQ.. ..........
fugu1_ago1    G......... R......... NRAIATPNQG VWDMRGKQ.. ..........
mus_ago4      G......... R......... NKTVATPSQG VWDMRGKQ.. ..........
rat_ago4      G......... R......... NKTVATPNQG VWDMRGKQ.. ..........
hosa_ago4     G......... R......... NKTVATPNQG VWDMRGKQ.. ..........
gaga_ago4     G......... R......... NKTVATPNQG VWDMRGKQ.. ..........
fugu4_ago4    G......... R......... NKTVATPNQG VWDMRGKQ.. ..........
rat_34871199  G......... R......... NRTVATPSHG VWDMRGKQ.. ..........
hosa_ago3     G......... R......... NRTVATPSHG VWDMRGKQ.. ..........
cow_47564028  G......... R......... NRTVATPSHG VWDMRGKQ.. ..........
mus_ago3      .......... .......... .RTVATPSHG VWDMRGKQ.. ..........
fugu7_ago3    G......... R......... NRTVATPSHG VWDMRGKQ.. ..........
drme_24653503 GRVSTG...L TGQQLFPPQN KVSLASPNQG VWDMRGKQ.. ..........
anga_31240763 GRVSS....M SGQLLSGPQN KVSLALPNQG VWDMRGKQ.. ..........
cael_7503765  G......... R........T RAT.ALPNQG VWDMRGKQ.. ..........
cabr_39596443 G......... R........T RAT.ALPNQG VWDMRGKQ.. ..........
cael_32564644 G......... R........H RATTALPNQG VWDMRGKQ.. ..........
cabr_39579815 G......... R........Q NST.AVPNQG VWDLRGKQ.. ..........
cael_17509203 SPNL.....K R......... QECVTVPNNG TWDMRGKN.. ..........
cabr_39595176 YPNS.....K R......... QDCVTTPNNG TWDMRGKN.. ..........
cael_17542480 GN.......N R........S INPVVFPKDG SWSMDHQT.. ..........
cabr_39590721 GN.......N R........S VNPVVFPKDG SWSMDHQT.. ..........
orsa_50251919 DSG....... R......... .EKDVLPRIG QWNMMNKK.. ..........
arab_ago1     ESG....... R......... .EGTCLPQVG QWNMMNKK.. ..........
orsa_ago1     ETG....... R......... .EKDCLPRVG QWNMMNKK.. ..........
arab_10177951 ENG....... K......... .EKDCLPQVG QWNMMNKK.. ..........
orsa_50725578 DTG....... K......... .EKECLPQVG QWNMVNKK.. ..........
orsa_50905565 DSG....... E......... .TTEFLPQLG IWNMMHKK.. ..........
orsa_34897156 DSG....... R......... .EKTCAPSVG QWNMINKK.. ..........
orsa_50919055 DSG....... R......... .EKTCAPSVG QWNMINKK.. ..........
orsa_50934813 DSG....... K......... .EKTCNPRVG QWNMINKK.. ..........
arab_4510428  DSG....... K......... .EKMVNPRLG QWNMIDKK.. ..........
orsa_31712081 DSG....... R......... .EKVCNPSVG QWNMINKR.. ..........
orsa_31712083 DSG....... Q......... .EKVCNPSIG QWNMNNKR.. ..........
orsa_50937025 DSG....... R......... .VRVCTPEDG AWNMKDKK.. ..........
arab_15293199 .......... C......... .GSETFPRNG RWNFNNKE.. ..........
orsa_34903256 .......... N......... .GEDLFARNG RWNFNNKR.. ..........
arab_28396616 .......... K......... .GENLSPIKG KWNFMRKT.. ..........
arab_42568003 .......... K......... .EQDIYPING SWNFKNK... ..........
arab_2702284  .......... K......... .NEDFQPCNG RWNFNNKM.. ..........
orsa_50935599 .......... N......... .SEDCIPNRG RWNYNNKR.. ..........
orsa_50917003 SSG....... RI........ KDITPDRFDR QWSFLDSH.. ..........
arab_37528855 .......... .......... ........DR PRNLKESK.. ..........
arab_25403398 ERG....... RVV....... REEPNPRQNN QWNLMKKG.. ..........
arab_6692121  DRR....... GNP....... IHEKLMSESN QWNLTTKG.. ..........
drme_28317062 S......... .......... .KRFTMVKNG SWRMDGMK.. ..........
magr_38099967 .......... G......... .AKVNPGVSG RWDLRGKV.. ..........
gize_42546765 .......... Q......... .GTAEPKFAG RWDLRGKK.. ..........
necr_32423377 .......... K......... .KTARPLNTG RWDLRGAR.. ..........
scpo_19075282 .......... G......... .DCIERPVSG RWNLRGKR.. ..........
blgr_15787604 GAGS...... .......... ....LTPRNG SWNMINVK.. ..........
asni_40744619 DEKSK..... .......... .DKEIAPMSG SWNMKSIR.. ..........
necr_32406962 GNKT...... .......... ....VEPQDG GWLMKFVK.. ..........
gize_42549606 DSNTR..... .......... .LVQVHPREG SWNMSAKQ.. ..........
magr_38109835 NKTNK..... .......... .SQTVTVRDG SWNLRDLK.. ..........
crne_50255632 GNQS...... .......... ....LRANFG GWNLKGVK.. ..........
crne_50255647 GNKT...... .......... ....IRANFG GWNMKGVR.. ..........
cabr_39589132 NST....... .......... ..FLDTEHRG QWEAVINDPI RTVLEDAVYR
cabr_39581712 NSE....... .......... ..FLDSEHLG EWEAVTHDPV RTVLDDAIYV
cael_25148583 DSV....... .......... ..FHDEHHIG EWEAVTHDPP RQVLDGAVFR
cael_17510939 ETGE...... .......... ..HLINPRDC KWR...PQ.. ..........
cael_17534531 EIGA...... .......... ..NPINVKDN KWR...AN.. ..........
cabr_39580115 PT.S...... .......... ..SVIPQKEG KWR...IG.. ..........
cael_17508571 RS........ .......... ....VMSDMG KWRA.PPG.. ..........
cabr_39589694 KK........ .......... ....TSSDAG KWRP.PPG.. ..........
cael_7495977  NQT....... .......... ..YMPEMSRP AFR..TQD.. ..........
cael_17552216 GQT....... .......... ..YMPDMSRP AFR..TQD.. ..........
cabr_39588750 NLT....... .......... ..YMPEIKRP GFK..NPG.. ..........
cael_17564578 DEV....... .......... ..YMPKMGNP VFR..TNG.. ..........
cael_17537279 KYS....... .......... ..IMPKPGSV QFEPSRED.. ..........
cabr_39586210 GTK....... .......... ...KYEGRNA EWARGVKD.. ..........
caal_46437245 NNQMVTYR.. .......PAP FNGRTEKQKG NWNLERYQFV DG........
stle_30267823 .......... .......... ..AKGSGERN TFDIESCAR. .........E
cabr_39592716 TPN....... .......... ..PVAFDARV PTDFKING.. ..........

              1451                                              1500
Analysis_1    .......... .......... .......... .......... ..........
rat_34875305  DASILTIP.. ....MHFWAL FYPKR..... ...AMD...Q ARELVNMLEK
mus_miwi      DASILTIP.. ....MHFWAL FYPKR..... ...AMD...Q ARELVNMLEK
hosa_24431985 DPSILTIP.. ....MHFWAL FYPKR..... ...AMD...Q ARELVNMLEK
fugu_piwi     YVSISCIP.. ....LSIWAI FYPRR..... ...CAE...Q TEELVTTLKK
dare_piwi     LPLISCMS.. ....LDNWLM FYTRR..... ...NAD...V AQSLLQTLNK
teni_47212924 LSVTSAPH.. ....LDNWLL FYTCR..... ...IAN...D AQTLLQNLLK
rat_34872371  APLISVKP.. ....LDNWLL IYTRR..... ...NYE...A ANSLIQNLFK
mus_10946612  APLISVKP.. ....LDNWLL IYTRR..... ...NYE...A ANSLIQNLFK
hosa_14579645 APLISVKP.. ....LDNWLL IYTRR..... ...NYE...A ANSLIQNLFK
gaga_50756289 APLIHAKP.. ....LDNWLL IYTRR..... ...NYD...A ANMLLQNLFK
hosa_piwil1   CKILNAQS.. ....LNTWLI LCSDR..... ....TEY..V AESFLNCLRR
hosa_piwil3   LPLLNAMP.. ....LHSWLI LYSRS..... ...SHR...E AMSLKGHLQS
stpu_12007642 NALTDAKI.. ....LNNWKI FYTRR..... ...DAN...R GQDFIKSLVR
poca_41353201 KELISTVN.. ....MTNWVL LYTQR..... ...DSN...I ANDFKQTLQR
drme_17136494 CSMFKNVH.. ....INRWYV ITPSR..... ...NLR...E TQEFVQMCIR
anga_31202477 NPMFATVR.. ....LSRWYL IVPSR..... ...CQR...E AGDFLNCMIT
drme_4165140  QRMLTTPSD. ...GLDRWAV IAPQR..... ...NSH...E LRTLLDSLYR
apis_48105034 KPLYNIAR.. ....LTNWVV ICMGR..... ...MRR...D VERFIQTLKE
cael_25155102 LNVVPEKEL. ...CCAVFVV NETAG..... ..NPCLEEND VVKFYTELIG
cabr_39594717 LNVVPEKEL. ...CCAIFVL REDKET.... ..EPCLEEED VRRFYKTLID
rat_ago2      ..FHT..GI. ...EIKVWAI ACFAPQ.... ...RQCTEVH LKSFTEQLRK
mus_ago2      ..FHT..GI. ...EIKVWAI ACFAPQ.... ...RQCTEVH LKSFTEQLRK
hosa_ago2     ..FHT..GI. ...EIKVWAI ACFAPQ.... ...RQCTEVH LKSFTEQLRK
cow_ago2      ..FHT..GI. ...EIKVWAI ACFAPQ.... ...RQCTEVH LKSFTEQLRK
rabbit_ago2   ..FHT..GI. ...EIKVWAI ACFAPQ.... ...RQCTEVH LKSFTEQLRK
xela_50418263 ..FHT..GI. ...EIKVWAI ACFAPQ.... ...RQCTEVH LKTFTEQLRK
xetr_49522952 ..FHT..GI. ...EIKVWAI ACFAPQ.... ...RQCTEVH LKTFTEQLRK
gaga_50731932 ..FHT..GI. ...EIKVWAI ACFAPQ.... ...RQCTEVH LKTFTEQLRK
fugu6_ago2    ..FHT..GI. ...EIKVWAI ACFAPQ.... ...RQCTELL LKAFTDQLRK
mus_ago5      ..FHA..GI. ...EIKVWAI ACFAPQ.... ...RQCTEVH LKSFTEQLRK
rat_ago1      ..FYN..GI. ...EIKVWAI ACFAPQ.... ...KQCREEV LKNFTDQLRK
hosa_ago1     ..FYN..GI. ...EIKVWAI ACFAPQ.... ...KQCREEV LKNFTDQLRK
mus_ago1      ..FYN..GI. ...EIKVWAI ACFAPQ.... ...KQCREEV LKNFTDQLRK
gaga_ago1     ..FYN..GI. ...EIKVWAI ACFAPQ.... ...KQCREEV LKNFTDQLRK
fugu1_ago1    ..FYN..GI. ...EIKVWAI ACFAPQ.... ...KQCREEV LKNFTDQLRK
mus_ago4      ..FYA..GI. ...EIKVWAV ACFAPQ.... ...KQCREDL LKSFTDQLRK
rat_ago4      ..FYA..GI. ...EIKVWAV ACFAPQ.... ...KQCREDL LKSFTDQLRK
hosa_ago4     ..FYA..GI. ...EIKVWAV ACFAPQ.... ...KQCREDL LKSFTDQLRK
gaga_ago4     ..FYA..GI. ...EIKVWAV ACFAPQ.... ...KQCREDL LKSFTDQLRK
fugu4_ago4    ..FYA..GI. ...EIKVWAV ACFAPQ.... ...KQCREDL LKSFTDQLRK
rat_34871199  ..FHT..GV. ...EIKMWAI ACFATQ.... ...RQCREEI LKGFTDQLRK
hosa_ago3     ..FHT..GV. ...EIKMWAI ACFATQ.... ...RQCREEI LKGFTDQLRK
cow_47564028  ..FHT..GV. ...EIEMWAI ACFATQ.... ...RQCREEI LKGFTDQLRK
mus_ago3      ..FHT..GV. ...EIKMWAI ACFATQ.... ...RQCREEI LNG.......
fugu7_ago3    ..FHT..GV. ...EIKMWAI ACFATQ.... ...RQCREEI LKSFTDQLRK
drme_24653503 ..FFT..GV. ...EIRIWAI ACFAPQ.... ...RTVREDA LRNFTQQLQK
anga_31240763 ..FFT..GV. ...EIRVWAI ACFAPQ.... ...RTVREDA LRNFTQQLQK
cael_7503765  ..FHT..GI. ...DVRVWAI ACFAQQ.... ...QHVKEND LRMFTNQLQR
cabr_39596443 ..FHT..GI. ...DVRVWAI ACFAQQ.... ...QHVKEND LRMFTNQLQR
cael_32564644 ..FHT..GM. ...EVRTWAI ACFAQQ.... ...SHVKEND LRMFTTQLQR
cabr_39579815 ..FHT..GI. ...EVRVWAI VCFADQ.... ...HHVKEND LRAFTSHLQR
cael_17509203 ..FYS..GI. ...QIREWAI VCFASP.... ...EIIGEAS MRSFVRNLVN
cabr_39595176 ..FYS..GV. ...EIKNWAV VCFAEP.... ...AIVPSNN LQMFIGSLEK
cael_17542480 ..LYM..PA. ...TCRSYSM IALVDP.... ...R..DQTS LQTFCQSLTM
cabr_39590721 ..LYM..PA. ...TCRSYSM IALVDP.... ...R..DQSN LQTFCQSLTM
orsa_50251919 ..MVN..GG. ...RVNNWTC INFSR..... ....HVQDNA ARSFCRELAI
arab_ago1     ..MIN..GG. ...TVNNWIC INFSR..... ....QVQDNL ARTFCQELAQ
orsa_ago1     ..MVN..GG. ...KVRSWMC VNFAR..... ....NVQESV VRGFCHELAL
arab_10177951 ..MIN..GM. ...TVSRWAC VNFSR..... ....SVQENV ARGFCNELGQ
orsa_50725578 ..VIN..GC. ...KVNHWAC INFSR..... ....SVQETT ARGFCQELAQ
orsa_50905565 ..MIN..GG. ...RVKSWAC VNFCW..... ....SVREYA ARNFCYDLGF
orsa_34897156 ..MIN..GG. ...TVDNWTC LSFS...... ....RMRPEE VQRFCGDLIQ
orsa_50919055 ..MIN..GG. ...TVDNWTC LSFS...... ....RMRPEE VQRFCGDLIQ
orsa_50934813 ..MVG..GA. ...VVQKWTC VNFS...... ....RMHIDA VHRLCGELVY
arab_4510428  ..MVN..GA. ...KVTSWTC VSFST..... ....RIDRGL PQEFCKQLIG
orsa_31712081 ..MVN..GG. ...CINHWTC LSFAS..... ....RMHVND IRMFCEDLVG
orsa_31712083 ..MLN..GG. ...SINYWAC LTFAS..... ....CVRLAE VRTFCKELVR
orsa_50937025 ..VVN..GA. ...TIKSWAC VNLCE..... ....GLDNRV VEAFCLQLVR
arab_15293199 ..FVE..PT. ...KIQRWVV VNFS...... ......ARCN VRQVVDDLIK
orsa_34903256 ..LIK..AS. ...SIEKWAV VNFS...... ......ARCN IRDLVRDIIK
arab_28396616 ..LAE..PT. ...TVTRWAV VNFS...... ......ARCD TNTLIRDLIK
arab_42568003 .......PA. ...TVTRWAV VNFS...... ......ARCD PQKIIDDLTR
arab_2702284  ..LLE..PR. ...AIKSWAI VNFS...... ......FPCD SSHISRELIS
orsa_50935599 ..LFE..PV. ...KIERWAI VNFS...... ......ARCD MSRISRDLIN
orsa_50917003 ..VAE..GS. ...KIKSWAL ISFGGT.... ...PEQHFCI T.KFVNQLSN
arab_37528855 ..VFK..GT. ...RIERWAL MSIGGS.... ...SDQKSTI P.KFINELTQ
arab_25403398 ..VTR..GS. ...IVKHWAV LDFTAS.... ...ERFN.KM PNDFVDNLID
arab_6692121  ..VTK..GS. ...IIKHWAV LDFTAS.... ...ESLKKKM PGYFVNKLIE
drme_28317062 ..FLEPKPK. ....AHKCAV LYCDPR.... .SGRKMNYTQ LNDFGNLIIS
magr_38099967 ..FSEAGSM. ...PLQSFGA VIIDNC.... .....VDKAG AEAFMKNFLS
gize_42546765 ..FFKQNTA. ...PLQNWGF VACEAP.... .....VPQAV LSAFATTFKT
necr_32423377 ..FIEANKE. ...PLTHWGF IGLNMC.... .....VDVRA VNNFVQQFTN
scpo_19075282 ..FLDPPRA. ...PIRSWAV MCFTST.... ...RRLPMRG IENFLQTYVQ
blgr_15787604 ..FHTG.T.. ...SLGPWTC IMFPVQ.... ...GRRDIDV SN.MRSHVQA
asni_40744619 ..FSTS.S.. ...NLQSWAC ILITAG.... ...PKQHFQS PDDLEDCLYR
necr_32406962 ..VARP.CR. ...KIEKWTY LELK...... ...GSKANEG VPQAMTAFAE
gize_42549606 ..VYKP.GK. ...SIQKWTY VNVKP..... ...GGRSGPV PKRTVMEFAQ
magr_38109835 ..VVKG.G.. ...TVPSWGC LTIIDPN..D R.YGDVSFDD VKITMSAFVQ
crne_50255632 ..FNKA.GK. ...PLTSWAV VSFD...... ...ERCTVPD LQKFINYFTG
crne_50255647 ..FTKA.GK. ...PLVSWAV ISFD...... ...ERCTVPD LQKFVTYFVN
cabr_39589132 RNRNPNAPK. LKKRLLGSIL KIGSPMN..S TVGFDIDDSC YHNLMRAIHE
cabr_39581712 RSRVPGAPK. LKKRILGCIL KIGSPMN..S SVDFGIDDMC YHNLMKAIEA
cael_25148583 RKLYKSSEQP LMKRLMGSIL LIQSPR...Q CRDFDYNQQG YHAIMRAIED
cael_17510939 .RYNRSAVAP .....KVWAL YGVGSPG... ...SQMNRDV MRRFCDEFMN
cael_17534531 .RFTRPATAP .....NVWAM YVVGTAS... ...TRITLDT LKKFADEFAA
cabr_39580115 .QYSRPAAAP .....KVWAM YAVGTPS... ...SRFSQSQ LTKFAREFVT
cael_17508571 .WFVKPATVP .....DLWAA YAVGNPG... ...CRFSIGD VNQLVGMFID
cabr_39589694 .CYNKPAVFP .....DLWAI YAVGTQH... ...SRFSVQD LNAFCSMFMD
cael_7495977  .KFVQPAHIG ......RIGV VVFDNC.... .....IQMRQ AESFCDNLAA
cael_17552216 .KFVEPARIR ......KIGI VVFDNC.... .....IQMRQ AEDFCDKLSN
cabr_39588750 .KFVEPAHIY ......RVAV VSFDNA.... .....IDMRQ AEDFCDRLFD
cael_17564578 .RFVDPADIN ......AVAI VVFDRA.... .....IDMRQ AENFCDRLSC
cael_17537279 .KFFKPAKIY ......EVAV IAFR...... .....VVSIN LSDFCMKLCD
cabr_39586210 SGIYRGSD.. ....MTNWIV VGPNT..... ....GSSGIL CQRFIGEAGR
caal_46437245 AKLTKPMG.. ...KPFTFGV VILKDEFVAK R..IGDLQRA VPTFLTELGR
stle_30267823 IDRKIQDKMF DQPALKTWGI FHGDR..... ......DAQV CKQFQQTMEQ
cabr_39592716 .KFVMP.... ..AKMDNWEV VFMRN..... ........EE VRDFTKRISQ

              1501                                              1550
Analysis_1    .......... .......... .......... .......... ..........
rat_34875305  IAGP...... ...IGMRISP PAWVELK... .......... ..........
mus_miwi      IAGP...... ...IGMRISP PAWVELK... .......... ..........
hosa_24431985 IAGP...... ...IGMRMSP PAWVELK... .......... ..........
fugu_piwi     VAGP...... ...IGVHMEK PMWVELR... .......... ..........
dare_piwi     VSGP...... ...MGIRMQR AVMIEYE... .......... ..........
teni_47212924 VSGP...... ...LGIRLQR PTMIEYE... .......... ..........
rat_34872371  VTPA...... ...MGIQMKK AIMIEVD... .......... ..........
mus_10946612  VTPA...... ...MGIQMKK AIMIEVD... .......... ..........
hosa_14579645 VTPA...... ...MGMQMRK AIMIEVD... .......... ..........
gaga_50756289 VTPS...... ...MGIRMNK ATMIEVD... .......... ..........
hosa_piwil1   VAGS...... ...MGFNVDY PKIIKVQ... .......... ..........
hosa_piwil3   VTAP...... ...MGITMKP AEMIEVD... .......... ..........
stpu_12007642 VANP...... ...MGMNVRG PEIVELP... .......... ..........
poca_41353201 VCGP...... ...MGMQVAD PQMCRLN... .......... ..........
drme_17136494 TASS...... ...MKMNICN PIYEEIP... .......... ..........
anga_31202477 AARG...... ...MRFEISN CEMVPMP... .......... ..........
drme_4165140  AASG...... ...MGLRIRS PQEFIIY... .......... ..........
apis_48105034 SASG...... ...MGFRIDN PRLWDIV... .......... ..........
cael_25155102 GCKF...... ...RGIRIGA NENRGAQSIM YDATKNE... ......YAFY
cabr_39594717 GCEF...... ...RSIRIGK HQNSQVRSLL QDPESGK... ......YGFY
rat_ago2      ISRD...... ...AGMPIQ. .GQP...... ..CFC..... .........K
mus_ago2      ISRD...... ...AGMPIQ. .GQP...... ..CFC..... .........K
hosa_ago2     ISRD...... ...AGMPIQ. .GQP...... ..CFC..... .........K
cow_ago2      ISRD...... ...AGMPIQ. .GQP...... ..CFC..... .........K
rabbit_ago2   ISRD...... ...AGMPIQ. .GQP...... ..CFC..... .........K
xela_50418263 ISRD...... ...AGMPIQ. .GQP...... ..CFC..... .........K
xetr_49522952 ISRD...... ...AGMPIQ. .GQP...... ..CFC..... .........K
gaga_50731932 ISRD...... ...AGMPIQ. .GQP...... ..CFC..... .........K
fugu6_ago2    ISRD...... ...AGMPIQ. .GQP...... ..CFC..... .........K
mus_ago5      ISRD...... ...AGMLIH. .GQP...... ..SFC..... .........K
rat_ago1      ISKD...... ...AGMPIQ. .GQP...... ..CFC..... .........K
hosa_ago1     ISKD...... ...AGMPIQ. .GQP...... ..CFC..... .........K
mus_ago1      ISKD...... ...AGMPIQ. .GQP...... ..CFC..... .........K
gaga_ago1     ISKD...... ...AGMPIQ. .GQP...... ..CFC..... .........K
fugu1_ago1    ISKD...... ...AGMPIQ. .GQP...... ..CFC..... .........K
mus_ago4      ISKD...... ...AGMPIQ. .GQP...... ..CFC..... .........K
rat_ago4      ISKD...... ...AGMPIQ. .GQP...... ..CFC..... .........K
hosa_ago4     ISKD...... ...AGMPIQ. .GQP...... ..CFC..... .........K
gaga_ago4     ISKD...... ...AGMPIQ. .GQP...... ..CFC..... .........K
fugu4_ago4    ISKD...... ...AGMPIQ. .GQP...... ..CFC..... .........K
rat_34871199  ISKD...... ...AGMPIQ. .GQP...... ..CFC..... .........K
hosa_ago3     ISKD...... ...AGMPIQ. .GQP...... ..CFC..... .........K
cow_47564028  ISKD...... ...AGMPIQ. .GQP...... ..CFC..... .........K
mus_ago3      .S........ .......... .......... .......... ..........
fugu7_ago3    ISKD...... ...AGMPIQ. .GQP...... ..CFC..... .........K
drme_24653503 ISND...... ...AGMPII. .GQP...... ..CFC..... .........K
anga_31240763 ISND...... ...AGMPII. .GQP...... ..CFC..... .........K
cael_7503765  ISND...... ...AGMPIV. .GNP...... ..CFC..... .........K
cabr_39596443 ISND...... ...AGMPII. .GNP...... ..CFC..... .........K
cael_32564644 ISTD...... ...AGMPII. .GTP...... ..MFC..... .........K
cabr_39579815 ISHD...... ...AGMPII. .GSP...... ..CFC..... .........K
cael_17509203 VASE...... ...IGMPFL. .EEH...... ..RFC..... .........R
cabr_39595176 VARE...... ...IGMPFV. .NEY...... ..CFF..... .........R
cael_17542480 KATA...... ...MGMNFP. .RWP...... ..DLV..... .........K
cabr_39590721 KATA...... ...MGMNFP. .RWP...... ..DLV..... .........K
orsa_50251919 MCQI...... ...SGMDFS. .IDP...... ..VVP..... .........L
arab_ago1     MCYV...... ...SGMAFN. .PEP...... ..VLP..... .........P
orsa_ago1     MCQA...... ...SGMDFA. .PEP...... ..ILP..... .........P
arab_10177951 MCEV...... ...SGMEFN. .PEP...... ..VIP..... .........I
orsa_50725578 MCQI...... ...SGMEFN. .SEP...... ..VIP..... .........I
orsa_50905565 MCRE...... ...SGMVFS. .VKP...... ..VLP..... .........L
orsa_34897156 MCNA...... ...TGMSFN. .PRP...... ..VVD..... .........V
orsa_50919055 MCNA...... ...TGMSFN. .PRP...... ..VVD..... .........V
orsa_50934813 TCNA...... ...IGMVFN. .EMP...... ..EIE..... .........V
arab_4510428  MCVS...... ...KGMEFK. .PQP...... ..AIP..... .........F
orsa_31712081 MCNN...... ...IGMQMN. .TRP...... ..CVD..... .........I
orsa_31712083 VCNS...... ...IGMQIT. .GEP...... ..CVR..... .........I
orsa_50937025 TSKI...... ...TGLDFA. .N.V...... ..SLP..... .........I
arab_15293199 IGGS...... ...KGIEIA. .S.P...... ...FQ..... ....VFEEGN
orsa_34903256 CGGM...... ...KGIKVE. .D.P...... ...FD..... ....VIEEDP
arab_28396616 CGRE...... ...KGINVE. .P.P...... ...FKD.... ....VINENP
arab_42568003 CGKM...... ...KGINVD. .S.P...... ...YHV.... ....VFEENP
arab_2702284  CGMR...... ...KGIEID. .R.P...... ...FA..... ....LVEEDP
orsa_50935599 CGRT...... ...KGIIIE. .R.P...... ...FT..... ....LVDEDS
orsa_50917003 RCEQ...... ...LGILLN. .KKT...... ..IISP.... ....IFERIQ
arab_37528855 KCEH...... ...LGVFLS. .KNT...... ..LSST.... ....FFEPSH
arab_25403398 RCWR...... ...LGMQME. .API...... ..VYK..... .....TSRME
arab_6692121  RCKG...... ...LGMQME. .API...... ..VCK..... .....TSSME
drme_28317062 QGKAV..... ..NISLDSDV TYRP...... .......... ..........
magr_38099967 VFKG...... ...HGGRIA. .PNA...... .KPVV..... .......LEC
gize_42546765 TFLG...... ...HGGKVT. ...G...... .DPML..... .......LNA
necr_32423377 IYKG...... ...HGGRIA. ...K...... .NPYT..... .......TNI
scpo_19075282 TLTS...... ...LGINFV. ..MK...... .KPPV..... .......LYA
blgr_15787604 FQAQL..... ...SAAGIN. .ANEFM.... .APDPATA.. ........EL
asni_40744619 FTKKL..... ...REVGVN. .ANP...... ....PVFK.. ........VR
necr_32406962 FLNR...... ...TGIPIN. ...PR..... ..FSPG.... ........MS
gize_42549606 VMRQ...... ...MNIGIS. .SNP...... ..VDPC.... ........TE
magr_38109835 FLNQN..... ...MGIRIPG LTNA...... ..ADQL.... ........KT
crne_50255632 VLVQ...... ...YGCPVQN RRPALLQLN. ..PNAG.... ........GP
crne_50255647 VLGQ...... ...YNCPVQN KRPVCFQYN. ..PNAG.... ........GP
cabr_39589132 AGQP.VCWQN PE.LGQAAIQ GSMEYLQKRD QPGTIMDWFN SLK.....EN
cabr_39581712 AGQP.VCWAN RD.MGQAVIH ASEEYLQGRD LPGVKLDWMR NLNN....EN
cael_25148583 SGQP.VLWAD EN.KHSAVIQ GELQFNQNQH GIEVIEQFLQ NIK.....ST
cael_17510939 MSRS...... ...KGILFPP PG........ .......... ..........
cael_17534531 MCKS...... ...KGVNMPA PA........ .......... ..........
cabr_39580115 VAQQ...... ...KGIQLNP PS........ .......... ..........
cael_17508571 SCKK...... ...KGMVIKP PC........ .......... ..........
cabr_39589694 TLQR...... ...KGITVKT PA........ .......... ..........
cael_7495977  ICRD...... ...NGIKIDQ DSRD...... ...WT..... .........I
cael_17552216 FCRD...... ...NGITVEK DSRD...... ...WS..... .........I
cabr_39588750 YCRD...... ...QGIKCDR ESKD...... ...WS..... .........I
cael_17564578 YCRE...... ...NGITVKK SSRD...... ...WP..... .........I
cael_17537279 LCRR...... ...SGLEIRR ETRD...... ...WIK.... .........I
cabr_39586210 LGNT...... ...LRVQIGD PLCVPLN... .......... .......GVS
caal_46437245 LGIK...... ...IGKNFKK YSIDLN.... .......... ........HA
stle_30267823 VLQQ...... ...FGFESAT PQTFVVKG.. .......... ..........
cabr_39592716 AMGQ...... ...CGMAVQP PVVS...... .......... ..........

              1551                                              1600
Analysis_1    .......... .......... .......... .....***** ..........
rat_34875305  .DDRIETYIR TIQSLLGVEG KIQ....... ....MVVCII MGTRDD..LY
mus_miwi      .DDRIETYIR TIQSLLGVEG KIQ....... ....MVVCII MGTRDD..LY
hosa_24431985 .DDRIETYVR TIQSTLGAEG KIQ....... ....MVVCII MGPRDD..LY
fugu_piwi     .DDHTDTYVK SIQSHLNSQP NIQ....... ....LVVCII MGNRDD..LY
dare_piwi     ..DRQESLLR ALQQNVARET QM........ .....VVVIL PTNRKD..KY
teni_47212924 ..DRQDRLLR AIQQNVGPHT QM........ .....VVVIL PTNRKD..KY
rat_34872371  ..DRTEAYLR ALQQKVTSDT QI........ .....VVCLL SSNRKD..KY
mus_10946612  ..DRTEAYLR ALQQKVTSDT QI........ .....VVCLL SSNRKD..KY
hosa_14579645 ..DRTEAYLR VLQQKVTADT QI........ .....VVCLL SSNRKD..KY
gaga_50756289 ..DRTEAYLR VLQQSITPDT NI........ .....VVCIL SSTRKD..KY
hosa_piwil1   ..ENPAAFVR AIQQYVDPDV QL........ .....VMCIL PSNQKT..YY
hosa_piwil3   ..GDANSYID TLRKYTRPTL QMGMSCL... .LVFKVICIL PNDDKR..RY
stpu_12007642 .DDRTETYTR SLQAQIAQDT QI........ .....VVVIL PTNRKD..RY
poca_41353201 .SDSAQTYFS TLKEQINPQT QI........ .....VVCIV PNNRKD..RY
drme_17136494 .DDRNGTYSQ AIDNAAAN.D PQ........ ....IVMVVM RSPNEE..KY
anga_31202477 .DDSPGTYIR TLDAIINR.D PQ........ ....MIMCVV SNSKSD..RY
drme_4165140  .DDRTGTYVR AMDDCVRS.D PK........ ....LILCLV PNDNAE..RY
apis_48105034 .DDRSNTYSD TLERVMSTSN PE........ ....LIFCVV SNNRAD..RY
cael_25155102 KNCTLNTGIG RFEIAATEAK NMFERLPD.. KEQKVLMFII ISKRQLN.AY
cabr_39594717 PNVQLTAGVR NFRACANDAK AMFERLAD.. KNNKILLFIV FSKRRWN.FY
rat_ago2      YAQGADSVEP MFRHLKNTY. .......... AGLQLVVVIL PGK.TP..VY
mus_ago2      YAQGADSVEP MFRHLKNTY. .......... AGLQLVVVIL PGK.TP..VY
hosa_ago2     YAQGADSVEP MFRHLKNTY. .......... AGLQLVVVIL PGK.TP..VY
cow_ago2      YAQGADSVEP MFRHLKNTY. .......... AGLQLVVVIL PGK.TP..VY
rabbit_ago2   YAQGADSVGP MFRHLKNTY. .......... AGLQLVVVIL PGK.TP..VY
xela_50418263 YAQGADSVEP MFRHLKNTY. .......... TGLQLVVVIL PGK.TP..VY
xetr_49522952 YAQGADSVEP MFRHLKNTY. .......... TGLQLVVVIL PGK.TP..VY
gaga_50731932 YAQGADSVEP MFRHLKNTY. .......... TGLQLVVVIL PGK.TP..VY
fugu6_ago2    YAQGADSVEP MFRHLKYTY. .......... QGLQLVVVIL PGK.TP..VY
mus_ago5      YAHGADSVEP MFRHLKNTH. .......... AGLQQVVVIL PGK.TP..VY
rat_ago1      YAQGADSVEP MFRHLKNTY. .......... SGLQLIIVIL PGK.TP..VY
hosa_ago1     YAQGADSVEP MFRHLKNTY. .......... SGLQLIIVIL PGK.TP..VY
mus_ago1      YAQGADSVEP MFRHLKNTY. .......... SGLQLIIVIL PGK.TP..VY
gaga_ago1     YAQGADSVEP MFRHLKNTY. .......... SGLQLIIVIL PGK.TP..VY
fugu1_ago1    YAQGADSVEP MFRHLKNTY. .......... SGLQLIIVIL PGK.TP..VY
mus_ago4      YAQGADSVEP MFKHLKMTY. .......... VGLQLIVVIL PGK.TP..VY
rat_ago4      YAQGADSVEP MFKHLKMTY. .......... VGLQLIVVIL PGK.TP..VY
hosa_ago4     YAQGADSVEP MFKHLKMTY. .......... VGLQLIVVIL PGK.TP..VY
gaga_ago4     YAQGADSVEP MFKHLKLTY. .......... VGLQLIVVIL PGK.TP..VY
fugu4_ago4    YAQGADSVEP MFKHLKMSY. .......... VGLQLIVVIL PGK.TP..VY
rat_34871199  YAQGADSVEP MFRHLKNTY. .......... SGLQLIIVIL PGK.TP..VY
hosa_ago3     YAQGADSVEP MFRHLKNTY. .......... SGLQLIIVIL PGK.TP..VY
cow_47564028  YAQGADSVEP MFRHLKNTY. .......... SGLQLIIVIL PGK.TP..VY
mus_ago3      ........E. .......... .......... .......... ..........
fugu7_ago3    YAQGADSVEP MFRHLKNTY. .......... GGLQLIIVIL PGK.TP..VY
drme_24653503 YATGPDQVEP MFRYLKITF. .......... PGLQLVVVVL PGK.TP..VY
anga_31240763 YATGPDQVEP MFRYLKSTF. .......... SHLQLVVVVL PGK.TP..VY
cael_7503765  YAVGVEQVEP MFKYLKQNY. .......... SGIQLVVVVL PGK.TP..VY
cabr_39596443 YAVGVEQVEP MFKYLKQNY. .......... SGIQLVVVVL PGK.TP..VY
cael_32564644 YASGVEQVEP MFKYLKQTY. .......... SAIQLIVVVL PGK.TP..IY
cabr_39579815 YAVGVEQVEP MFKYLKQNY. .......... PELQLVVIVL PGK.TP..VY
cael_17509203 YAE.PDQTVK LLEHLNEQY. .......... .NLQLVLCIV PGK.SV..VY
cabr_39595176 YVP.AEQATN SLEFLQEQFP .......... .DLQLVICIV SGK.ST..VY
cael_17542480 YGRSKEDVCT LFTEIADEYR VTN....... TVCDCIIVVL QSKNSD..IY
cabr_39590721 YGRTKEDVCT LFTEIADEYR VTS....... TVCDCIIVVL QAKNSD..IY
orsa_50251919 VTARPEHVER ALKARYQEAM NILKPQ...G GELDLLIAIL PDNNGS..LY
arab_ago1     VSARPEQVEK VLKTRYHDAT SKLS.Q...G KEIDLLIVIL PDNNGS..LY
orsa_ago1     LNAHPDQVER ALKARYHDAM NVLGPQ...R RELDLLIGIL PDNNGS..LY
arab_10177951 YSARPDQVEK ALKHVYHTSM NKTK.....G KELELLLAIL PDNNGS..LY
orsa_50725578 YSARPDQVEK ALKHVYNMSL NKLK.....G KELELLLAIL PDNNGS..LY
orsa_50905565 VIAKPGCVES ALRTLHDDVM DILRPQ...G RKLDLLIVIL PNNNGS..LY
orsa_34897156 RSTNPNNIEN ALRDVHRRTS ELLAREGKG. .GLQLLIVIL PEVSGS...Y
orsa_50919055 RSSNPNNIEN ALRDVHSRTS ELLAREGKG. .GLQLLIVIL LEVSGS...Y
orsa_50934813 GSAAPNNIEA ALSNIHTRAP Q......... ..LQLLIVIL PDVNGY...Y
arab_4510428  ISCPPEHIEE ALLDIHKRAP G......... ..LQLLIVIL PDVTGS...Y
orsa_31712081 IQGQQRNIEG AIRNIHRQSS EKLDQQDLTG QQLQLLIVIL TEISGS...Y
orsa_31712083 RQERQDHLDA AVRDIHRQSA EFLSQQGVIG QQLELLVIVL PDANATV.FY
orsa_50937025 LKADPHNVKT DLPMRYQEAC SWSRDN.... .KIDLLLVVM TDDKNNA.SL
arab_15293199 QFRRAPPMIR VENMFKDIQS KLPG...... .VPQFILCVL PDKKNSD.LY
orsa_34903256 SMRRAPAARR VDGMIDKMQK KLPG...... .QPKFLLCVL AERKNSD.IY
arab_28396616 QFRNAPATVR VENMFEQIKS KLPK...... .PPLFLLCIL AERKNSD.VY
arab_42568003 QFKDATGSVR VDKMFQHLQS ILGEV..... .PPKFLLCIL E.KKNSD.VY
arab_2702284  QYKKAGPVER VEKMIATMKL KFPD...... .PPHFILCIL PERKTSD.IY
orsa_50935599 QSRRCTPVVR VESMFEKVKA NLPG...... .PPEFLLCVL PERKNCD.LY
orsa_50917003 LLNNVGILEG KLKKIQEAAS GN........ ..LQLLICVM ERRHQG...Y
arab_37528855 ILNNISLLES KLKEIQRAAS NN........ ..LQLIICVM EKKHKG...Y
arab_25403398 TLSNGNAIEE LLRSVIDEAS RKHGGA.... .RPTLVLCAM SRKDDG...Y
arab_6692121  TLYDGNALEE LLRSVIDEAS HNHGGA.... .CPTLVLCAM TGKHDG...Y
drme_28317062 FTDDERSLDT IFADLKRSQ. .......... ..HDLAIVII PQFRIS...Y
magr_38099967 SS.ASMNLGQ VVEKAYQAVG NAN......K AHPNLIFFIL PNKSSI..NY
gize_42546765 PSNLRFEPGK LVEWAHEEIT RR.......K GYTQLLFIVV SKKNSG..TY
necr_32423377 NANPATLADE LHKHVPQIVG GRT......D LCPQIVFVAV PDKSAH..VY
scpo_19075282 DIR..GSVEE LCITLYKKAE QVG......N APPDYLFFIL DKNSPE..PY
blgr_15787604 INGDREKNDQ RIKAVFRQIH DRN....... PRPRFVLCIL PKNDPA..IY
asni_40744619 VQVTKENAET VIDAEIRKIL HQH....... .RPKLILTIL PFNDTA..LY
necr_32406962 MS.....VPG SEKEFFAKVK ELM....... SSHQFVVVLL PRKDVA..IY
gize_42549606 VITQEDYAQG RSDAFFKWAK Q......... NRIEFILVIL GTSESE..TY
magr_38109835 CQIQEGDEYK TIKQGFEQLK G.L....... .KPMMVFVIL PDSKDAA.VY
crne_50255632 NMGVKPALQQ AAKAAFADSK VN........ ..PQIILCIL PRKEAS..IY
crne_50255647 NMGIKPALQQ AAKNSYMETK AN........ ..PQIIFCIL PKKDPS..IY
cabr_39589132 LDDYKQSEDE VIVPLVFVIF EVR....... ...FTTLNLQ RQDFQN..DY
cabr_39581712 LDSYKQSEDE VIVPLVLMIF QVR....... ...FTTLNCE RSEFQN..DY
cael_25148583 IGEYER.DGE VIVPIVFAVF QAR....... ...ATVYSGN NNEYN...DY
cael_17510939 .DVNLLTPDA IENRLREAAN A......... G.CTFVLCIT EDNITC...L
cael_17534531 .DISLIHMDA IESRLYDATK A......... N.CTFVFIIT DDSITT...L
cabr_39580115 .DSQCVLATD IESQLAAAHK A......... S.CEFVFIIT DDTITN...L
cael_17508571 .ETGLYSTEK IMTQLEKVAA S......... K.CKYVLMIT DDAIVH...L
cabr_39589694 .ETSLLHVDQ AMSKLENIAM N......... K.CKYVFIIT DDNITH...L
cael_7495977  CEINSSDAAG IQNRMRKWAD D......... K.VDILFAIT REKKPD...V
cael_17552216 RELNSSDSVA IQNLMKKWLD D......... R.VDILVGIA REKKPD...V
cabr_39588750 RELSSSDNVG IKEAMENWMK K......... K.VDIFVGIA RDKKPD...V
cael_17564578 REINSEDSVA IKNAMEKWFS K......... G.VNILVAIA KEKKPD...V
cael_17537279 ENFNPTSTIE LKEQMKRLQQ S......... N.CSIIIGIT EEKKPE...V
cabr_39586210 PNDYLEGVKK AIKQVAGAQV H......... ....MLVVML ADDNKT..RY
caal_46437245 SVQSQTGLES NIISIAKKAK TED....... .QCNFLLFIL PRQDTP..LY
stle_30267823 NAMQSNNWIK ELKSRLNNN. .......... ..VQAAVLLL PGAKGKTSLY
cabr_39592716 FINSGGDLPN LFEKARSSKR .......... ...QLLMFVF RRSVP....L

              1601                                              1650
Analysis_1    .........* **..****** **........ .......... **********
rat_34875305  GAIKKLCCVQ SP..VPSQVI NVRTIGQPT. .......RLR SVAQKILLQM
mus_miwi      GAIKKLCCVQ SP..VPSQVI NVRTIGQPT. .......RLR SVAQKILLQM
hosa_24431985 GAIKKLCCVQ SP..VPSQVV NVRTIGQPT. .......RLR SVAQKILLQI
fugu_piwi     SAIKKICCVK NP..IPSQAI NVRTISQQA. .......KLK SIAQKILLQV
dare_piwi     DCVKKYLCVD CP..TPSQCV VSRTISKPQ. .......ALM TVATKIALQM
teni_47212924 DSIKKYLCVD CP..VPSQCV VAQTLSRPQ. .......TLL NVATKIALQM
rat_34872371  DAIKKYLCTD CP..TPSQCV VARTLGKQQ. .......TVM AIATKIALQM
mus_10946612  DAIKKYLCTD CP..TPSQCV VARTLGKQQ. .......TVM AIATKIALQM
hosa_14579645 DAIKKYLCTD CP..TPSQCV VARTLGKQQ. .......TVM AIATKIALQM
gaga_50756289 DAIKKYLCTD CP..IPSQCV VARTLSKPQ. .......TAL AIVTKIALQM
hosa_piwil1   DSIKKYLSSD CP..VPSQCV LARTLNKQG. .......MMM SIATKIAMQM
hosa_piwil3   DSIKRYLCTK CP..IPSQCV VKKTLEKVQ. .......AR. TIVTKIAQQM
stpu_12007642 DAIKKTCVVT HP..CPSQVI VSRTLSKQQ. .......MLM SVATKIAMQM
poca_41353201 DVIKKLCCVE RP..VPSQVV VSRTLSKKQ. .......MLM SVCTKIGIQL
drme_17136494 SCIKKRTCVD RP..VPSQVV TLKVIAPRQQ K....PTGLM SIATKVVIQM
anga_31202477 TAIKKKCCVE RA..IPTQIM VQKTITPKSG N....VRTLM SVATKVVIQM
drme_4165140  SSIKKRGYVD RA..VPTQVV TLKTTKNRS. ........LM SIATKIAIQL
apis_48105034 SAIKKKCTHD RP..VASQVF LAKNLTNKG. ........IR SIATKVAIQL
cael_25155102 GFVKHYCDHT IG..VANQHI TSETVTKALA SLR.HEKGSK RIFYQIALKI
cabr_39594717 GFVKQFCDVE LG..VASQHV TAHVAKRALQ DMS.SHKPSK RIFYQIALKI
rat_ago2      AEVKRVGDTV LG..MATQCV QM.KNVQRT. ........TP QTLSNLCLKI
mus_ago2      AEVKRVGDTV LG..MATQCV QM.KNVQRT. ........TP QTLSNLCLKI
hosa_ago2     AEVKRVGDTV LG..MATQCV QM.KNVQRT. ........TP QTLSNLCLKI
cow_ago2      AEVKRVGDTV LG..MATQCV QM.KNVQRT. ........TP QTLSNLWLKI
rabbit_ago2   AEVKRVGDTV LG..MATQCV QM.KNVQRT. ........TP QTLSNLCLKI
xela_50418263 AEVKRVGDTV LG..MATQCV QM.KNVQRT. ........TP QTLSNLCLKI
xetr_49522952 AEVKRVGDTV LG..MATQCV QM.KNVQRT. ........TP QTLSNLCLKI
gaga_50731932 AEVKRVGDTV LG..MATQCV QM.KNVQRT. ........TP QTLSNLCLKI
fugu6_ago2    AEVKRVGDTV LG..MATQCV QV.KNVQKT. ........TP QTLSNLCLKI
mus_ago5      VKVKRVGDTV LG..MATQAV .......... .......... ..........
rat_ago1      AEVKRVGDTL LG..MATQCV QV.KNVVKT. ........SP QTLSNLCLKI
hosa_ago1     AEVKRVGDTL LG..MATQCV QV.KNVVKT. ........SP QTLSNLCLKI
mus_ago1      AEVKRVGDTL LG..MATQCV QV.KNAVKT. ........SP QTLSNLCLKI
gaga_ago1     AEVKRVGDTL LG..MATQCV QV.KNVVKT. ........SP QTLSNLCLKI
fugu1_ago1    AEVKRVGDTL LG..MATQCV QV.KNVVKT. ........SP QTLSNLCLKI
mus_ago4      AEVKRVGDTL LG..MATQCV QI.KNVVKT. ........SP QTLSNLCLKM
rat_ago4      AEVKRVGDTL LG..MATQCV QV.KNVVKT. ........SP QTLSNLCLKI
hosa_ago4     AEVKRVGDTL LG..MATQCV QV.KNVVKT. ........SP QTLSNLCLKI
gaga_ago4     AEVKRVGDTL LG..MATQCV QV.KNVVKT. ........SP QTLSNLCLKI
fugu4_ago4    AEVKRVGDTL LG..MATQCV QV.KNVVKT. ........SP QTLSNLCLKI
rat_34871199  AEVKRVGDTL LG..MATQCV QV.KNVIKT. ........SP QTLSNLCLKI
hosa_ago3     AEVKRVGDTL LG..MATQCV QV.KNVIKT. ........SP QTLSNLCLKI
cow_47564028  AEVKRVGDTL LG..MATQCV QV.KNVIKT. ........SP QTLSNLCLKI
mus_ago3      ....TCGRYT FG..YGHTCV QV.KNVIKT. ........SP QTLSNLCLKI
fugu7_ago3    AEVKRVGDTL LG..MATQCV QV.KNVVKT. ........SP QTLSNLCLKI
drme_24653503 AEVKRVGDTV LG..MATQCV QA.KNVNKT. ........SP QTLSNLCLKI
anga_31240763 AEVKRVGDTV LG..MATQCV QA.KNVNKT. ........SP QTLSNLCLKI
cael_7503765  AEVKRVGDTV LG..IATQCV QA.KNAIRT. ........TP QTLSNLCLKM
cabr_39596443 AEVKRVGDTV LG..IATQCV QA.KNAIRT. ........TP QTLSNLCLKM
cael_32564644 AEVKRVGDTV LG..IATQCV QA.KNAIRT. ........TP QTLSNLCLKM
cabr_39579815 AEIKRVGDTV LG..IATQCI QS.KNVTRT. ........TP QTLSNICMKM
cael_17509203 GELKRKGE.L LG..LTTQCV RS.QNVSKA. ........SP HTLSNLCMKI
cabr_39595176 GDLKRKGD.L LG..LTTQCI RT.NNVARV. ........SP HTLSNLCMKI
cael_17542480 MTVKEQSDIV HG..IMSQCV LM.KNVSRP. ........TP ATCANIILKL
cabr_39590721 MTVKEQSDIV HG..IMSQCV LM.KNVSRP. ........TP ATCANIVLKL
orsa_50251919 GDLKRICETD LG..LVSQCC LT.KHVFKM. ........SK QYLANVALKI
arab_ago1     GDLKRICETE LG..IVSQCC LT.KHVFKM. ........SK QYMANVALKI
orsa_ago1     GDLKRVCEID LG..IVSQCC CT.KQVFKM. ........NK QILANLALKI
arab_10177951 GDLKRICETE LG..LISQCC LT.KHVFKI. ........SK QYLANVSLKI
orsa_50725578 GDIKRICETD LG..LISQCC LT.KHVFKI. ........SK QYLANVSLKI
orsa_50905565 GDVKRICETD IG..LISQCC LA.KHVLKM. ........NK WYLASVALKI
orsa_34897156 GKIKRVCETD LG..IVSQCC LP.RHASRP. ........NK QYLENVALKI
orsa_50919055 GKIKRVCEND LG..IVSQCC LP.RHASRP. ........NK QYLENVALKI
orsa_50934813 GRIKRVCETE LG..IVSQCL KPGRKLLSL. ........DR QFLENVSLKI
arab_4510428  GKIKRICETE LG..IVSQCC QP.RQVNKL. ........NK QYMENVALKI
orsa_31712081 GRIKRICETE VG..VITQCC AP.KSLQKG. ........GK QYLENLALKM
orsa_31712083 GRIKRLCETE LG..VITQCC LA.RNVQNV. ........RQ HNIS......
orsa_50937025 YDVKRICETE IG..VLSQCC RA.KQVYKER ........NV QYCANVALKI
arab_15293199 GPWKKKNLTE FG..IVTQCM AP...TRQP. ........ND QYLTNLLLKI
orsa_34903256 GPWKRKCLAE FG..IITQCV AP...TR.V. ........ND QYITNVLLKI
arab_28396616 GPWKKKDLVD LG..IVTQCI AP...TR.L. ........ND QYLTNVLLKI
arab_42568003 ....EK.SCS MW..NCECIV PP...QN.L. ........ND QYLTNLLLKI
arab_2702284  GPWKKICLTE EG..IHTQCI CP....IKI. ........SD QYLTNVLLKI
orsa_50935599 GPWKKKNLHE MG..IITQCI VP...SVKM. ........ND QYYTNVLLKI
orsa_50917003 ADLKRIAETS IG..VVTQCC LYSNLSKLT. .........S QFLTNLALKI
arab_37528855 GDLKRISETR IG..VVTQCC LYPNITKLS. .........S QFVSNLALKI
arab_25403398 KTLKWIAETK LG..LVTQCF LTGPATKGG. .........D QYRANLALKM
arab_6692121  KTLKWIAETK LG..LVTQCF LTISAIKGET .......VSD QYLANLALKI
drme_28317062 DTIKQKAELQ HG..ILTQCI KQFTVERKCN .........N QTIGNILLKI
magr_38099967 ERIKKSADCR YA..LVTQCM QAAHVRKNQ. .........A QYCSNVAMKV
gize_42546765 ERLKKSADCR YG..ILSQVV LGSHVQKNN. .........G QYHSNVCMKV
necr_32423377 ERLKKIFECR YG..IVTQVL QADHVKKAQ. .........G QYISNVCMKV
scpo_19075282 GSIKRVCNTM LG..VPSQCA ISKHILQSK. .........P QYCANLGMKI
blgr_15787604 NSIKTVADTK AG..IHTVCC VSSKFTKQQ. .......RQE QYFGNVALKF
asni_40744619 NCIKRACDVR HG..VRNINV LAEQFCK... .......RNE QYFANVGLKF
necr_32406962 NMVKRAADIT FG..VHTVCC VAEKFLSTK. .......GQL GYFANVGLKV
gize_42549606 GRIKTLGDCT YG..IHTCCA QAEKFGFNR. .......NPL PYFANCALKW
magr_38109835 NAVKRIADID LG..VHTVCM VRKNLFKNGP G......QNP QYYANVGLKV
crne_50255632 QTIKSVGAEG LFKPVVTQCL QSAKIKSDR. .......GID QYCGNVAMKV
crne_50255647 QAIKACAAEQ LFKPVVTQCL QSLKIKSDR. .......GIE QYCGNVAMKV
cabr_39589132 NLFKWLADNH VG..IFTQGM LYKTFNGIGS T...P..ATC KYTSQIVEKV
cabr_39581712 NLFKWMADNE VG..VFTQGL LYKTFNSIGN T...P..ASC RFTRLIVEKI
cael_25148583 NVLKYLADNK YG..IHTQGI LEKSLGVVGP S...P..KNC ALTRLMVEKV
cael_17510939 HQKYKFIEHH TQMIVQDMKL SKALSVVNA. .......SKK LTLENVINKT
cael_17534531 HQRYKMIEKD TKMIVQDMKL SKALSVINA. .......GKR LTLENVINKT
cabr_39580115 HQKYKMIESL QSIVVQDMKM SKALSVIDS. .......GKR LTLENVINKT
cael_17508571 HKQYKALEQR TMMIVQDMKI SKANAVVKD. .......GKR LTLENIINKT
cabr_39589694 HQKYKALEQR DMMIIQDMKM SKATSVCKD. .......GKR LTLENVINKT
cael_7495977  HDILKYYEES IGLQTIQVCQ QTVDKMMGGG .......GGR QTIDNVMRKF
cael_17552216 HDILKYFEES IGLQTIQLCQ QTVDKMMGGQ .......GGR QTIDNVMRKF
cabr_39588750 HDIMKYYEES VGMQTIQLCK QTVDKMMNPQ .......GGR QTIDNVMRKF
cael_17564578 HDVLKYYEAS VGLQTIQVCK QTVDMMLSS. .......GGR QTADNVMRKF
cael_17537279 HDVLKYFEAA VGLQTMQIHS KTAGFIISGN .......G.. QTAGNVIKKL
cabr_39586210 DSLKKYLCVE CP..IPNQCI NLRTLAGKSS DGG.ENKNFG SIVLKIVLQM
caal_46437245 SAIKRACDLK VG..ILNSCS ILNTFTKKRR GTEN...FDA MTYAQMAMKI
stle_30267823 DDIKRFLLAE FP..VPSQVV LCNTISKGK. .......NPR SIVNKILIQI
cabr_39592716 HAQIKSLEQK FDILTQEITL ETAEKIFR.. ........QP QTLQNIVNKT

              1651                                              1700
Analysis_1    ********** **........ .......... ....****** ********..
rat_34875305  NCKLGGELWG VDIP...... .......... ...LKQLMVI GMDVYHDP..
mus_miwi      NCKLGGELWG VDIP...... .......... ...LKQLMVI GMDVYHDP..
hosa_24431985 NCKLGGELWG VDIP...... .......... ...LKQLMVI GMDVYHDP..
fugu_piwi     NSKLGGELWT VGIP...... .......... ...LKNLMVV GVDVHHDT..
dare_piwi     NCKMGGELWS VEIP...... .......... ...LRQLMIV GIDCYHDT..
teni_47212924 ACKMGGELWS VEIP...... .......... ...LKHLMVV GIDCYHDI..
rat_34872371  NCKMGGELWR VDMP...... .......... ...LKLAMIV GIDCYHDT..
mus_10946612  NCKMGGELWR VDMP...... .......... ...LKLAMIV GIDCYHDT..
hosa_14579645 NCKMGGELWR VDIP...... .......... ...LKLVMIV GIDCYHDM..
gaga_50756289 NCKMGGELWS VEIP...... .......... ...LKQLMIV GIDCYHDT..
hosa_piwil1   TCKLGGELWA VEIP...... .......... ...LKSLMVV GIDVCKDA..
hosa_piwil3   NCKMGGALWK VETD...... .......... ...VQRTMFV GIDCFHDI..
stpu_12007642 NCKMGGDLWR VEIP...... .......... ...LSNLMII GIDSYHDS..
poca_41353201 NCKLGGEVWA VDIP...... .......... ...LKNVMVV GFDVYHDS..
drme_17136494 NAKLMGAPWQ VVIP...... .......... ...LHGLMTV GFDVCHSP..
anga_31202477 NCKLGGVPWK VKIP...... .......... ...LNGLMTI GFDVCHDS..
drme_4165140  NCKLGYTPWM IELP...... .......... ...LSGLMTI GFDIAKST..
apis_48105034 NCKLGGAPWS VELP...... .......... ...PINLMVV GYDVCHDP..
cael_25155102 NAKLGGINQE LDWSEIAEIS PEEKE....R RKTMPLTMYV GIDVTHPT..
cabr_39594717 NGKLGGVNQE LDWSENAEMT VEEKE....K RKNMPLRMYV GIDVTHPT..
rat_ago2      NVKLGGVNNI LLPQGR.... .........P PVFQQPVIFL GADVTHPP..
mus_ago2      NVKLGGVNNI LLPQGR.... .........P PVFQQPVIFL GADVTHPP..
hosa_ago2     NVKLGGVNNI LLPQGR.... .........P PVFQQPVIFL GADVTHPP..
cow_ago2      NVKLGGVNNI LLPQGR.... .........P PVFQQPVIFL GADVTHPP..
rabbit_ago2   NVKLGGVNNI LLPQGR.... .........P PVFQQPVIFL GADVTHPP..
xela_50418263 NVKLGGVNNI LLPQGR.... .........P PVFQQPVIFL GADVTHPP..
xetr_49522952 NVKLGGVNNI LLPQGR.... .........P PVFQQPVIFL GADVTHPP..
gaga_50731932 NVKLGGVNNI LLPQGR.... .........P PVFQQPVIFL GADVTHPP..
fugu6_ago2    NVKLGGVNNI LLPQGR.... .........P LVFQQPVIFL GADVTHPP..
mus_ago5      .......... .......... .......... ..FQQPVIFL GANVTYPP..
rat_ago1      NVKLGGINNI LVPHQR.... .........S AVFQQPVIFL GADVTHPP..
hosa_ago1     NVKLGGINNI LVPHQR.... .........S AVFQQPVIFL GADVTHPP..
mus_ago1      NVKLGGINNI LVPHQR.... .........S AVFQQPVIFL GADVTHPP..
gaga_ago1     NVKLGGINNI LVPHQRFVWL LPVVAV..GS AVFQQPVIFL GADVTHPP..
fugu1_ago1    NVKLGGINNI LVPHQR.... .........S AVFQQPVIFL GADVTHPP..
mus_ago4      NAKLGGINNV PVPHQR.... .........P SVFQQPVIFL GADVTHPP..
rat_ago4      NAKLGGINNV LVPHQR.... .........P SVFQQPVIFL GADVTHPP..
hosa_ago4     NAKLGGINNV LVPHQR.... .........P SVFQQPVIFL GADVTHPP..
gaga_ago4     NAKLGGINNV LVPHQR.... .........P SVFQQPVIFL GADVTHPP..
fugu4_ago4    NAKLGGINNV LVPHQR.... .........P SVFQQPVIFL GADVTHPP..
rat_34871199  NVKLGGINNI LVPHQR.... .........P SVFQQPVIFL GADVTHPP..
hosa_ago3     NVKLGGINNI LVPHQR.... .........P SVFQQPVIFL GADVTHPP..
cow_47564028  NVKLGGINNI LVPHQR.... .........P SVFQQPVIFL GADVTHPP..
mus_ago3      NVKLGGINNI LVPHQR.... .........P SVFQQPVIFL GADVTHPP..
fugu7_ago3    NVKLGGINNI LVPHQR.... .........P SVFQQPVIFL GADVTHPP..
drme_24653503 NVKLGGINSI LVPSIR.... .........P KVFNEPVIFL GADVTHPP..
anga_31240763 NVKLGGINSI LVPSIR.... .........P KVFDEPVIFL GADVTHPP..
cael_7503765  NVKLGGVNSI LLPNVR.... .........P RIFNEPVIFF GCDITHPP..
cabr_39596443 NVKLGGVNSI LLPNVR.... .........P RIFNEPVIFF GCDITHPP..
cael_32564644 NVKLGGVNSI LLPNVR.... .........P RIFNEPVIFL GCDITHPA..
cabr_39579815 NMKLGGVNCV LAPNVR.... .........P KIFSESVIFL GCDITHPP..
cael_17509203 NSKLGGINVI LSSPP..... .........Q SLNSEPVLFI GCHLTRSS..
cabr_39595176 NSKLGGVNVV LSAPP..... .........P STATTPTLFI GCHLSRNS..
cael_17542480 NMKMGGINSR IVADQITN.. .........K YLVDQPTMVV GIDVTHPT..
cabr_39590721 NMKMGGINSR IVADQITN.. .........K YLVDQPTMVV GIDVTHPT..
orsa_50251919 NVKVGGRNTV LVDAL.TRR. ........IP LVSDRPTIIF GADVTHPH..
arab_ago1     NVKVGGRNTV LVDAL.SRR. ........IP LVSDRPTIIF GADVTHPH..
orsa_ago1     NVKVGGRNTV LVDAV.SRR. ........IP LVTDRPTIIF GADVTHPH..
arab_10177951 NVKMGGRNTV LVDAI.SCR. ........IP LVSDIPTIIF GADVTHPE..
orsa_50725578 NVKMGGRNTV LLDAI.SWR. ........IP LVSDIPTIIF GADVTHPE..
orsa_50905565 NAKMGGRNTV LVDAL.EMR. ........LP HVRDTPTIVF GAHVTHPH..
orsa_34897156 NVKVGGRNTV LERAF.IRNG ........IP FVSEVPTIIF GADVTHPP..
orsa_50919055 NVKK...... ......SQQ. .......... ...S..SLVL ...MSHTP..
orsa_50934813 NVKAGGRNSV LQRPL.VPGG .......... ..LENTTIIF GADVTHPA..
arab_4510428  NVKTGGRNTV LNDAI.RRN. ........IP LITDRPTIIM GADVTHPQ..
orsa_31712081 NVKVGGRNTV LEDAL.HKK. ........IP ILTDRPTIVF GADVTHPS..
orsa_31712083 .......ETW HLKSM.LRR. ........IP LLTDMPTMIF GADVTHPP..
orsa_50937025 NAKAGGRNSV FLN.V.EAS. ........LP VVSKSPTIIF GADVTHPG..
arab_15293199 NAKLGGLNSM LSVER.TPA. ........FT VISKVPTIIL GMDVSHGS..
orsa_34903256 NAKLGGLNSL LQIET.SPS. ........IP LVSKVPTIIL GMDVSHGS..
arab_28396616 NAKLGGLNSL LAMER.SPA. ........MP KVTQVPTIIV GMDVSHGS..
arab_42568003 NAKLGGLNSV LDMEL.SGT. ........MP LVMRVPTIII GMDVSHGS..
arab_2702284  NSKLGGINSL LGIEY.SYN. ........IP LINKIPTLIL GMDVSHGP..
orsa_50935599 NAKLGGMNSK LSLEH.RHM. ........IP IVNQTPTLIL GMDVSHGS..
orsa_50917003 NAKLGGCNIA LYSSFPCQIP ........RI FLSEEPVMFM GADVTHPH..
arab_37528855 NAKIGGSMTE LYNSIPSHIP ........RL LRPDEPVIFM GADVTHPH..
arab_25403398 NAKVGGSNVE LMD.....TF ........SF FKKEDEVMFI GADVNHPA..
arab_6692121  NAKVGGTNVE LVDN....IF ........SF FKKEDKVMFI GADVNHPA..
drme_28317062 NSKLNGINHK IKDDP..... .........R LPMMKNTMYI GADVTHPS..
magr_38099967 NAKLGGQTCK VATAFK.... .......... ....KPTMMI GCDVSHAA..
gize_42546765 NAKLGGATAC TPPLWKTPT. .........F FPDSRPTIIV GCDVSHAA..
necr_32423377 NAKLGGQTSS LTATKAKSH. .........N .FFIRPTMMI GVDVTHAS..
scpo_19075282 NVKVGGINCS LIPKSNPLG. .........N ....VPTLIL GGDVYHPG..
blgr_15787604 NLKAGGINHI LEPAKL.... .........G IVSEGKTMVV GVDVTHPS..
asni_40744619 NLKLGGVNQV VRPSQL.... .........G IIGEGKTMLI GIDVTHPS..
necr_32406962 NLKFGGTNHN IK.TPI.... .........P LLAKGKTMVV GYDVTHPTNL
gize_42549606 NLKAGGVNHK LH.NEF.... .........G LIKEGKTMLV GYDVTHPTNM
magr_38109835 NLKAGGINHK LS.QDI.... .........P VSKGGKAMFV GWDVIHPTNL
crne_50255632 HCKLGGVTHQ VK........ .......... HNVDKTTMLC GADVTHPP..
crne_50255647 HAKLGGLTHQ VS........ .......... HQLERTTMMV GADTGHPP..
cabr_39589132 LGKVGTTHRR LERNGEHKSW KKIV...... ...VEPTLLL GVDVSHPS..
cabr_39581712 LGKIGTTHRR LERDGDHKSW KKLVN....P ...AEPTLFL GVDVSHPS..
cael_25148583 LGKVGTTHRK LERGGAHKTW TIFTD....P ...AKPTLVL GIDVSHPS..
cael_17510939 NVKLGGSNYV YLDTKN.... .......... ..FLQEHLII GVGISSPP..
cael_17534531 NVKLGGSNYV FVDAKK.... .......... ..QLDSHLII GVGISAPP..
cabr_39580115 NVKLGGSNYI FTDTKK.... .......... ..YLDRVLVI GIGISQPP..
cael_17508571 NVKLGGLNYT VSDAKKS... .......... ..MTDEQLII GVGVSAPP..
cabr_39589694 NIKLGGLNYT VSDTKRS... .......... ..MTDDQLII GVGISAPP..
cael_7495977  NLKCGGTNFF DEIPSSVRGR AVCSNSETLS KKLFEHVQFI GFEISHGA..
cael_17552216 NLKCGGTNFF VEIPNAVRGK AVCSNNETLR KKLLEHVQFI GFEISHGA..
cabr_39588750 NLKCGGTNFY VDIPSNIRGR SICSNTETLH KKLLEKVQFI GFEISHGA..
cael_17564578 NLKCGGTNFF VQIPRSVNGR TVCADAHLLN EKLFERVQFI GFDISHGA..
cael_17537279 NLKCGGINYI VEVPQSFNRT VVCSNNSFVQ KKLFDGTQFI GFEMTHGA..
cabr_39586210 VCKTGGALWR VNIP...... .......... ...MQDTMIV GYDLYHDS..
caal_46437245 NIKLGGSNHK LSKKDSQG.. ........LF DKNNVPIFIL GADVTHPTG.
stle_30267823 TAKIGGIPWT VGALP..... .......... .FMDKPTMIC GMDVFHSTS.
cabr_39592716 NMKLGGLNYR IDST...... .......... .VLNPNILFI GFETSSKGG.

              1701                                              1750
Analysis_1    .......... .....***** *******... .********* **........
rat_34875305  ..SRG..... ....MRSVVG FVASINL... TLTKWYSRVV FQMP......
mus_miwi      ..SRG..... ....MRSVVG FVASINL... TLTKWYSRVV FQMP......
hosa_24431985 ..SRG..... ....MRSVVG FVASINL... TLTKWYSRVV FQMP......
fugu_piwi     ..SKR..... ....HHSVMG FVATVNG... TLTRWYSRVM FQTP......
dare_piwi     ..AAG..... ....KRSIGA MVASLNQ... GMSRWFSKCV LQNR......
teni_47212924 ..SAG..... ....KRSVGA LVASMNQ... TMSRWFSRCV LQQK......
rat_34872371  ..TAG..... ....RRSIAG FVASINE... GMTRWFSRCV FQDR......
mus_10946612  ..TAG..... ....RRSIAG FVASINE... GMTRWFSRCV FQDR......
hosa_14579645 ..TAG..... ....RRSIAG FVASINE... GMTRWFSRCI FQDR......
gaga_50756289 ..LSG..... ....KQSIAG FVASLNE... KMTRWFSRCV VQSR......
hosa_piwil1   ..LSK..... ....DVMVVG CVASVNP... RITRWFSRCI LQRT......
hosa_piwil3   ..VNR..... ....QKSIAG FVASTNA... ELTKWYSQCV IQKT......
stpu_12007642 ..LTK..... ....GRSVLG FVASMNK... SQTSFFSSCA FQHA......
poca_41353201 ..ATK..... ....GKSIGG FVASTNR... YLTRYYSRIT SQTS......
drme_17136494 ..KNK..... ....NKSYGA FVATMDQ..K ESFRYFSTVN EHIK......
anga_31202477 ..KDK..... ....SKSFGA MVATLDHDNR GTPKFFSTVS HHSS......
drme_4165140  ..RDR..... ....KRAYGA LIASMDL..Q QNSTYFSTVT ECSA......
apis_48105034 ..ADK..... ....SRDFGA MVASLDR... SLTRYYSAVA AHTT......
cael_25155102 .SYSGI.... ....DYSIAA VVASINP... GGTIYRNMIV TQEECRPGER
cabr_39594717 .NGSGI.... ....DYSIAA IVASMNP... GGTVYRNMIV TQEENRPGER
rat_ago2      ..AGDGKK.. .....PSIAA VVGSMDA... HPNRYCATVR VQQHRQ....
mus_ago2      ..AGDGKK.. .....PSIAA VVGSMDA... HPNRYCATVR VQQHRQ....
hosa_ago2     ..AGDGKK.. .....PSIAA VVGSMDA... HPNRYCATVR VQQHRQ....
cow_ago2      ..AGDGKK.. .....PSIAA VVGSMDA... HPNRYCATVR VQQHRQ....
rabbit_ago2   ..AGDGKK.. .....PSIAA VVGSMDA... HPNRYCATVR VQQHRQ....
xela_50418263 ..AGDGKK.. .....PSIAA VVGSMDA... HPNRYCATVR VQQHRQ....
xetr_49522952 ..AGDGKK.. .....PSIAA VVGSMDA... HPNRYCATVR VQQHRQ....
gaga_50731932 ..AGDGKK.. .....PSIAA VVGSMDA... HPNRYCATVR VQQHRQ....
fugu6_ago2    ..AGDGKK.. .....PSIAA VVGSMDA... HPSRYCATVR VQQHRQ....
mus_ago5      ..VGDGKK.. .....PSIAA VMGSMDA... HPNRYCVTVC VQQHQQ....
rat_ago1      ..AGDGKK.. .....PSITA VVGSMDA... HPSRYCATVR VQRPRQ....
hosa_ago1     ..AGDGKK.. .....PSITA VVGSMDA... HPSRYCATVR VQRPRQ....
mus_ago1      ..AGDGKK.. .....PSITA VVGSMDA... HPSRYCATVR VQRPRQ....
gaga_ago1     ..AGDGKK.. .....PSITA VVGSMDA... HPSRYCATVR VQRPRQ....
fugu1_ago1    ..AGDGKK.. .....PSITA VVGSMDA... HPSRYCATVR VQRPRQ....
mus_ago4      ..AGDGKK.. .....PSIAA VVGSMDG... HPSRYCATVW VQTSRQEIAQ
rat_ago4      ..AGDGKK.. .....PSIAA VVGSMDG... HPSRYCATVR VQTSRQEIAQ
hosa_ago4     ..AGDGKK.. .....PSIAA VVGSMDG... HPSRYCATVR VQTSRQEISQ
gaga_ago4     ..AGDGKK.. .....PSIAA VVGSMDG... HPSRYCATVR VQTSRQETSQ
fugu4_ago4    ..AGDGKK.. .....PSIAA VVGSMDG... HPSRYCATVR VQTSRQDMSQ
rat_34871199  ..AGDGKK.. .....PSIAA VVGSMDA... HPSRYCATVR VQRPRQ....
hosa_ago3     ..AGDGKK.. .....PSIAA VVGSMDA... HPSRYCATVR VQRPRQ....
cow_47564028  ..AGDGKK.. .....PSIAA VVGSMDA... HPSRYCATVR VQRPRQ....
mus_ago3      ..AGDGKK.. .....PSIAA VVGSMDA... HPSRYCATVR VQRPRQ....
fugu7_ago3    ..AGDGKK.. .....PSIAA VSG.MDA... HPSRYCATVR VQRPRQ....
drme_24653503 ..AGDNKK.. .....PSIAA VVGSMDA... HPSRYAATVR VQQHRQ....
anga_31240763 ..AGDNKK.. .....PSIAA VVGSMDA... HPSRYAATVR VQQHRQ....
cael_7503765  ..AGDSRK.. .....PSIAA VVGSMDA... HPSRYAATVR VQQHRQ....
cabr_39596443 ..AGDSRK.. .....PSIAA VVGSMDA... HPSRYAATVR VQQHRQ....
cael_32564644 ..AGDTRK.. .....PSIAA VVGSMDA... HPSRYAATVR VQQHRQ....
cabr_39579815 ..AGDSRK.. .....PSVAA IVGSMDA... HPSKYAATVR VQPNRQ....
cael_17509203 .LASSSDS.. ....TSSIAH LVGSMDG... HPTQFSPIFR TQPRHQR...
cabr_39595176 .VASSSES.. ....SSSLNY LVGSMDG... HPTRFAPIFR LQPRNAN...
cael_17542480 ..QAEMRMN. ....MPSVAA IVANVDL... LPQSYGANVK VQKKCR....
cabr_39590721 ..QAEMRMN. ....MPSVAA IVANVDL... LPQSYGANVK VQKKCR....
orsa_50251919 ..PGEDS... ....SPSIAA VVASQDWP.. EVTKYAGLVS AQAHRQ....
arab_ago1     ..PGEDS... ....SPSIAA VVASQDWP.. EITKYAGLVC AQAHRQ....
orsa_ago1     ..PGEDS... ....SPSIAA VVASQDWP.. EVTKYAGLVS AQAHRQ....
arab_10177951 ..NGEES... ....SPSIAA VVASQDWP.. EVTKYAGLVC AQAHRQ....
orsa_50725578 ..TGEDS... ....SPSIAA VVASQDWP.. EVTKYAGLVC AQAHRQ....
orsa_50905565 ..PGKAN... ....SSSIAA VVASQDWP.. EVTKYAGLIS VQACHQ....
orsa_34897156 ..PGEDS... ....ASSIAA VVASMDWP.. EITKYRGLVS AQPHRQ....
orsa_50919055 ..PGEDS... ....ASSIAA VVASMDWP.. EITKYRGLVS AQSHRQ....
orsa_50934813 ..SGEDS... ....SASIAA VVASMDWP.. EITKYKALVS AQPPRQ....
arab_4510428  ..PGEDS... ....SPSIAA VVASMDWP.. EINKYRGLVS AQAHRE....
orsa_31712081 ..PGEDA... ....SPSIAA VVASMDWP.. EVTKYKCLVS TQSHRE....
orsa_31712083 ..AGEDS... ....SPSIAA VVASMDWP.. EVSKYKCSVS SQSHRE....
orsa_50937025 ..SFDES... ....TPSIAS VVASADWP.. EVTKYNSVVR MQASRK....
arab_15293199 ..PGQSD... ....VPSIAA VVSSREWP.. LISKYRASVR TQPSKA....
orsa_34903256 ..PGQSD... ....IPSIAA VVSSREWP.. LVSKYRASVR SQSPKL....
arab_28396616 ..PGQSD... ....IPSIAA VVSSRQWP.. LISKYKACVR TQSRKM....
arab_42568003 ..PGQSDH.. ....IPSIAA VVSSREWP.. LISKYRACVR TQSPKV....
arab_2702284  ..PGRAD... ....VPSVAA VVGSKCWP.. LISRYRAAVR TQSPRL....
orsa_50935599 ..PGRAD... ....VPSIAA VVGSRCWP.. LISRYRASVR TQSPKV....
orsa_50917003 ..PLDDS... ....SPSVVA VVASMNWP.. SANKYISRMR SQTHRK....
arab_37528855 ..PFDDC... ....SPSVAA VVGSINWP.. EANRYVSRMR SQTHRQ....
arab_25403398 ..ARDKM... ....SPSIVA VVGTLNWP.. EANRYAARVI AQPHRK....
arab_6692121  ..AHDNM... ....SPSIVA VVGTLNWP.. EANRYAARVK AQSHRK....
drme_28317062 ..PDQRE... ....IPSVVG VAASHDP... YGASYNMQYR LQRG......
magr_38099967 ..PGAQQ... .....ASMAA ITVSMDK... DCARYAAAVE TNGYRC....
gize_42546765 ..PGGAT... .....ASVAS MTMSVDP... NATRYAAVAQ TNGYRV....
necr_32423377 ..PGSDM... .....PSIAA MCASVDV... EGYQYRAAVQ TNGWHN....
scpo_19075282 ..VGATG... .....VSIAS IVASVDL... NGCKYTAVSR SQPRHQ....
blgr_15787604 .PGSR.EG.. ....APSVAG IVASVDK... HLGQWPSQFS IQAKSR....
asni_40744619 .PGSA.KG.. ....APSVAA MVASVDS... SLGQWPAEIR IQKEAR....
necr_32406962 AAGQSPAS.. ....APSIVG LVSTIDQ... HLGQWPAMVW NNPHGQ....
gize_42549606 PSGQG.DD.. ....APSLVG LVATIDR... DMGQWPAYSW EQSSKQ....
magr_38109835 GVDKD.SG.. ....LPSVVG LVSSIDE... HLAQWPAVAW AQKGGQ....
crne_50255632 ..SRGRVL.. ....YPSIAA TVASING... ENNYFAGCVT EQ.GGR....
crne_50255647 ..AKGGAL.. ....PPSIAV TVAAVNG... ENNRFVSGVR LQ.EGR....
cabr_39589132 ...TRDLMGE DQVKRLSVAT VVGNIDL... DCTEYRASSK IQDV......
cabr_39581712 ...ARDLKGD DPVKRLSVAT VVGNIDL... DCTEYRASSK LQDV......
cael_25148583 ...TRDRETG NVLQKMSAAT VVGNIDL... DVTEFRASSR IQDT......
cael_17510939 ..PGTKYIME ....SRGILN TIVGFAYNGN GKQEFSGDFV LNAAGQ....
cael_17534531 ..AGTKYAME ....NKGVLN NVIGYAYNAQ HNQEFSGDFV LNSASQ....
cabr_39580115 ..PGTKFIVE ....GKGFLN QIIGFAYNGK QKQEFAGDFV LCPAGQ....
cael_17508571 ..AGTKYMMD ....NKGHLN QIIGFASNAV ANHEFVGDFV LAPSGQ....
cabr_39589694 ..PGTKFLLE ....GKGHLN QIVGFASNAV SNHEFVGDFV LASVGQ....
cael_7495977  ..ARTLFDRS ....RSQLDG SVVGVSYSLT NSTQLGGFTY LQTQKE....
cael_17552216 ..SRTLFDRS ....RSQMDG SVVGVSYSLT NSTQLGGFTY LQTQKE....
cabr_39588750 ..ARTLYDRS ....RNQMDG SIVGVSYSLK QSTQLGGFSY MQTQRE....
cael_17564578 ..SRTLFDRS ....TGKMDG SIVGVSYSLS HSTHLGGFAY MQTQKE....
cael_17537279 ..ARTLFDKS ....NGTFDG TIVGCAYSLQ KATDLGGFNW FQEQNE....
cabr_39586210 ..TLK..... ....GKTVGA CVSTTSS... EFTKFYSQTR PHEN......
caal_46437245 .EINSES... .....VSIAS IVGSEDG... IFNKFPGSVR IQTGGQ....
stle_30267823 ..LGK..... .....KSVLG LTASINVS.. .ATKYFSSCV IQGELG....
cabr_39592716 ..AGDG.... .....PVSIG FAANMMQN.. .HQQFAGGYI YAPQAR....

              1751                                              1800
Analysis_1    .......... .......... .......... .......... ..........
rat_34875305  ....HQEIVD SLK....... .......... .......... ........LC
mus_miwi      ....HQEIVD SLK....... .......... .......... ........LC
hosa_24431985 ....HQEIVD SLK....... .......... .......... ........LC
fugu_piwi     ....NEELIH GFR....... .......... .......... ........IC
dare_piwi     ....GQEIID ALK....... .......... .......... ........GS
teni_47212924 ....GQEIMD GLK....... .......... .......... ........RP
rat_34872371  ....GQELVD GLK....... .......... .......... ........VC
mus_10946612  ....GQELVD GLK....... .......... .......... ........VC
hosa_14579645 ....GQELVD GLK....... .......... .......... ........VC
gaga_50756289 ....GQEIVD GLK....... .......... .......... ........AC
hosa_piwil1   ....MTDVAD CLK....... .......... .......... ........VF
hosa_piwil3   ....GEELVK ELE....... .......... .......... ........IC
stpu_12007642 ....QGEFGA NLS....... .......... .......... ........TL
poca_41353201 ....HQEICN QLK....... .......... .......... ........VC
drme_17136494 ....GQELSE QMS....... .......... .......... ........VN
anga_31202477 ....GEEISN YLP....... .......... .......... ........LN
drme_4165140  ....FDVLAN TLW....... .......... .......... ........PM
apis_48105034 ....GEELSD EFG....... .......... .......... ........ES
cael_25155102 AVAHGRERTD ILE....... .......... .......... ........AK
cabr_39594717 PVAHGRERTD ILE....... .......... .......... ........GK
rat_ago2      ......EIIQ DLA....... .......... .......... ........AM
mus_ago2      ......EIIQ DLA....... .......... .......... ........AM
hosa_ago2     ......EIIQ DLA....... .......... .......... ........AM
cow_ago2      ......EIIQ DLA....... .......... .......... ........AM
rabbit_ago2   ......EIIQ DLA....... .......... .......... ........AM
xela_50418263 ......EIIQ DLS....... .......... .......... ........AM
xetr_49522952 ......EIIQ DLS....... .......... .......... ........AM
gaga_50731932 ......EIIQ DLA....... .......... .......... ........AM
fugu6_ago2    ......DIIQ DLA....... .......... .......... ........TM
mus_ago5      ......EIIQ DLA....... .......... .......... ........AM
rat_ago1      ......EIIE DLS....... .......... .......... ........YM
hosa_ago1     ......EIIE DLS....... .......... .......... ........YM
mus_ago1      ......EIIE DLS....... .......... .......... ........YM
gaga_ago1     ......EIIE DLS....... .......... .......... ........YM
fugu1_ago1    ......EIIE DLS....... .......... .......... ........YM
mus_ago4      ELLYSQEVVQ DLT....... .......... .......... ........SM
rat_ago4      ELLFSQEVVQ DLT....... .......... .......... ........SM
hosa_ago4     ELLYSQEVIQ DLT....... .......... .......... ........NM
gaga_ago4     ELLYSQEVIQ DLT....... .......... .......... ........NM
fugu4_ago4    EQLFSQEVIQ DLT....... .......... .......... ........NM
rat_34871199  ......EIIQ DLA....... .......... .......... ........SM
hosa_ago3     ......EIIQ DLA....... .......... .......... ........SM
cow_47564028  ......EIIQ DLA....... .......... .......... ........SM
mus_ago3      ......EIIQ DLA....... .......... .......... ........SM
fugu7_ago3    ......EVIQ DLA....... .......... .......... ........SM
drme_24653503 ......EIIQ ELS....... .......... .......... ........SM
anga_31240763 ......EIIQ ELS....... .......... .......... ........SM
cael_7503765  ......EIIS DLT....... .......... .......... ........YM
cabr_39596443 ......EIIS DLT....... .......... .......... ........YM
cael_32564644 ......EIIT DLT....... .......... .......... ........YM
cabr_39579815 ......EIIT EMA....... .......... .......... ........SM
cael_17509203 .......TIV DMC....... .......... .......... ........EM
cabr_39595176 .......TII DMS....... .......... .......... ........EM
cael_17542480 ......ESVV YLL....... .......... .......... ........DA
cabr_39590721 ......ESVV YLL....... .......... .......... ........DA
orsa_50251919 ......ELIQ DLF.....KV WK........ ......DPQR GTVSGG...M
arab_ago1     ......ELIQ DLF.....KE WK........ ......DPQK GVVTGG...M
orsa_ago1     ......ELIE DLY.....KI WQ........ ......DPQR GTVSGG...M
arab_10177951 ......ELIQ DLY.....KT WQ........ ......DPVR GTVSGG...M
orsa_50725578 ......ELIQ DLY.....KT WH........ ......DPQR GTVTGG...M
orsa_50905565 ......ESIQ GLF.....KV QD........ ......DPER GTTTSG...M
orsa_34897156 ......EIIE DLF.....SV GK........ ......DPVK .VVNGG...M
orsa_50919055 ......EIIE DLF.....SV GK........ ......DPVK .VVNGG...M
orsa_50934813 ......EIIQ DLF.....TM TEVAQNADAP AQK.AEGSKK NFICGG...M
arab_4510428  ......EIIQ DLY.....KL VQ........ ......DPQR GLVHSG...L
orsa_31712081 ......EIIS NLY.....TE VK........ ......DPLK GIIRGG...M
orsa_31712083 ......EIIA DLF.....TE VK........ ......DSQN RLVYGG...M
orsa_50937025 ......EIIQ DL........ .......... ......D... ...S......
arab_15293199 ......EMIE SLVKKNGT.. .......... ....E..... ......DDGI
orsa_34903256 ......EMID GLFKPQGAQ. .......... ....E..... ......DDGL
arab_28396616 ......EMID NLFKPVNGK. .......... ....D..... ......E.GM
arab_42568003 ......EMID SLFKPVSDK. .......... ....D..... ......DQGI
arab_2702284  ......EMID SLFQPIENT. .......... ...EK..... .....GDNGI
orsa_50935599 ......EMID SLFKPLDDG. .......... ....K..... ......DDGI
orsa_50917003 ......EIIE QLD....... .......... .......... ........VM
arab_37528855 ......EIIQ DLD....... .......... .......... ........LM
arab_25403398 ......EEIQ GFG....... .......... .......... ........DA
arab_6692121  ......EEIQ GFG....... .......... .......... ........ET
drme_28317062 ....ALEEIE DMFS...... .......... .......... .........I
magr_38099967 ......EILL PQN....... .......... .......... ......VRGM
gize_42546765 ......EMLT PSN....... .......... .......... ......IRLM
necr_32423377 ......EILT DEN....... .......... .......... ......ISTW
scpo_19075282 ......EVIE G......... .......... .......... ......MKDI
blgr_15787604 .....TEMVS DLE....... .......... .......... ........SL
asni_40744619 .....KEMVD ALD....... .......... .......... ........SM
necr_32406962 .....ESMTE QFT....... .......... .......... ........DK
gize_42549606 .....EMLDE TLT....... .......... .......... ........EA
magr_38109835 .....EMADS RLE....... .......... .......... ........ER
crne_50255632 .....VEIIQ LLD....... .......... .......... ........EM
crne_50255647 .....VEIIQ DLE....... .......... .......... ........NM
cabr_39589132 ....GEERIV RFE....... .......... .......... ........NE
cabr_39581712 ....GEERIV RFQ....... .......... .......... ........EE
cael_25148583 ....GVECLI DFS....... .......... .......... ........KE
cael_17510939 ......ETIA PIE....... .......... .......... ........DI
cael_17534531 ......DTLA PIE....... .......... .......... ........DI
cabr_39580115 ......DTLS PIE....... .......... .......... ........DI
cael_17508571 ......DTMA SIE....... .......... .......... ........DV
cabr_39589694 ......DTMS SIE....... .......... .......... ........DV
cael_7495977  ......YKLQ KLG....... .......... .......... ........EV
cael_17552216 ......YKLQ KLD....... .......... .......... ........EF
cabr_39588750 ......YKIQ KLD....... .......... .......... ........DA
cael_17564578 ......YKLQ KLD....... .......... .......... ........EV
cael_17537279 ......YRLK NLG....... .......... .......... ........TH
cabr_39586210 ....PTQLGN NLT....... .......... .......... ........HF
caal_46437245 ......EVIA DVK....... .......... .......... ........SM
stle_30267823 .....LEASH SLQN...... .......... .......... .........G
cabr_39592716 ......DTYG SVVG...... .......... .......... ........PV

              1801                                              1850
Analysis_1    ********** ......**** ********** *****.***. .*********
rat_34875305  LVGSLKKYYE ...VNHCLPE KIVVYRDGVS DGQLKTVANY EIPQLQKCFE
mus_miwi      LVGSLKKYYE ...VNHCLPE KIVVYRDGVS DGQLKTVANY EIPQLQKCFE
hosa_24431985 LVGSLKKFYE ...VNHCLPE KIVVYRDGVS DGQLKTVANY EIPQLQKCFE
fugu_piwi     FVAALQKYYE ...VNHNLPD KIVVYRDGVS EGQLSLVEQF EIPQLIKCFN
dare_piwi     LQGALKAYLK ...YNNSLPS RIIVYRDGVG DGMLQSVVDY EVPQIMQSIK
teni_47212924 FIDALKEYLK ...HNNCLPS RIIVYRDGVG DGQLQSVATF EVAQILESIK
rat_34872371  LQAALRAWSG ...CNEYMPS RVIVYRDGVG DGQLKTLVNY EVPQFLDCLK
mus_10946612  LQAALRAWSG ...CNEYMPS RVIVYRDGVG DGQLKTLVNY EVPQFLDCLK
hosa_14579645 LQAALRAWNS ...CNEYMPS RIIVYRDGVG DGQLKTLVNY EVPQFLDCLK
gaga_50756289 LQTALREWFK ...WNKYLPS RIIVYRDGVG DGQLNTLVNY EVPQFLDCLK
hosa_piwil1   MTGALNKWYK ...YNHDLPA RIIVYRAGVG DGQLKTLIEY EVPQLLSSVA
hosa_piwil3   LKAALDVWCK ...NESSMPH SVIVYRDGVG DGQLQALLDH EAKKMSTYLK
stpu_12007642 MNNALKRYYQ ...INEKFPE RIIIFRDGVG DSQVNLVVDY ELKQIKDTLD
poca_41353201 MTGALKKYHE ...VNNTLPD RIIVYRDGVG DGQNSDGYEH ELPQLKSAFS
drme_17136494 MACALRSYQE ...QHRSLPE RILFFRDGVG DGQLYQVVNS EVNTLKDRLD
anga_31202477 TVKALNEYRR ...EFGELPK RIIFYRDGVS DGQLQYIYDH EVRSLVEKLG
drme_4165140  IAKALRQYQH ...EHRKLPS RIVFYRDGVS SGSLKQLFEF EVKDIIEKLK
apis_48105034 LEXAVLCYRQ ...VNKILPS HIVIYRDGVG EGQVPYVYKH EVDDIKAKLN
cael_25155102 FVKLLREFAE N..NDNRAPA HIVVYRDGVS DSEMLRVSHD ELRSLKSEVK
cabr_39594717 FVKLLRIFAE N..NENRIPS HIVVYRDGVS DSEMLRVSHD ELRSLKAEVE
rat_ago2      VRELLIQFYK S..TR.FKPT RIIFYRDGVS EGQFQQVLHH ELLAIREACI
mus_ago2      VRELLIQFYK S..TR.FKPT RIIFYRDGVS EGQFQQVLHH ELLAIREACI
hosa_ago2     VRELLIQFYK S..TR.FKPT RIIFYRDGVS EGQFQQVLHH ELLAIREACI
cow_ago2      VRELLIQFYK S..TR.FKPT RIIFYRDGVS EGQFQQVLHH ELLAIREACI
rabbit_ago2   VRELLIQFYK S..TR.FKPT RIIFYRDGVS EGQFQQVLHH ELLAIREACI
xela_50418263 VRELLIQFYK S..TR.FKPT RIIFYRDGVS EGQFQQVLHH ELLAIREACI
xetr_49522952 VRELLIQFYK S..TR.FKPT RIIFYRDGVS EGQFQQVLHH ELLAIREACI
gaga_50731932 VRELLIQFYK S..TR.FKPT RIIFYRDGVS EGQFQQVLHH ELLAIREACI
fugu6_ago2    VRELLIQFYK S..TR.FKPT RIIYYRDGIS EGQFNQVLQH ELLAIREACI
mus_ago5      P......... .........T RIIFYRDGIS ESQFQQVLHR ELLAIREACI
rat_ago1      VRELLIQFYK S..TR.FKPT RIIFYRDGVP EGQLPQILHY ELLAIRDACI
hosa_ago1     VRELLIQFYK S..TR.FKPT RIIFYRDGVP EGQLPQILHY ELLAIRDACI
mus_ago1      VRELLIQFYK S..TR.FKPT RIIFYRDGVP EGQLPQILHY ELLAIRDACI
gaga_ago1     VRELLIQFYK S..TR.FKPT RIIFYRDGVP EGQLPQILHY ELLAIRDACI
fugu1_ago1    VRELLIQFYK S..TR.FKPT RIIFYRDGVP EGQLPQILHY ELLAIRDACI
mus_ago4      ARELLIQFYK S..TR.FKPT RIIYYRGGVS EGQMKQVAWP ELIAIRKACI
rat_ago4      ARELLIQFYK S..TR.FKPT RIIYYRGGVS EGQMKQVAWP ELIAIRKACI
hosa_ago4     VRELLIQFYK S..TR.FKPT RIIYYRGGVS EGQMKQVAWP ELIAIRKACI
gaga_ago4     VRELLIQFYK S..TR.FKPT RIIYYRGGVS EGQMKQVAWP ELIAIRKACI
fugu4_ago4    VRELLIQFYK S..TR.FKPT RIIYYRGGVS EGQMKQVAWP ELIAIRKACI
rat_34871199  VRELLIQFYK S..TR.FKPT RIIFYRDGVS EGQFRQVLYY ELLAIREACI
hosa_ago3     VRELLIQFYK S..TR.FKPT RIIFYRDGVS EGQFRQVLYY ELLAIREACI
cow_47564028  VRELLIQFYK S..TR.FKPT RIIFYRDGVS EGQFRQVLYY ELLAIREACI
mus_ago3      VRELLIQFYK S..TR.FKPT RIIFYRDGVS EGQFRQVLYY ELLAIREACI
fugu7_ago3    VRELLIQFYK S..TR.YKPT RIIFYRDGVS EGQFRQVQT. .AVAEEEACI
drme_24653503 VRELLIMFYK S..TGGYKPH RIILYRDGVS EGQFPHVLQH ELTAIREACI
anga_31240763 VRELLIMFYK S..TGGFKPH RIILYRDGVS EGQFPHVLQH ELTAIREACI
cael_7503765  VRELLVQFYR N..TR.FKPA RIVVYRDGVS EGQFFNVLQY ELRAIREACM
cabr_39596443 VRELLVQFYR N..TR.FKPA RIVVYRDGVS EGQFFNVLQY ELRAIREACM
cael_32564644 VRELLVQFYR N..TR.FKPA RIVVYRDGVS EGQLFNVLQY ELRAIREACV
cabr_39579815 VKELLQQFYI N..TR.FKPA RIVVYRDGVS EGQFFNVLQY ELRAIREACM
cael_17509203 TREAIINFRK S..TG.FKPH KIIIYRAGIA DVTVDEIMQT ELRAVRDACA
cabr_39595176 MKEAILNFRK T..TG.FKPH KIVIYRSGVE GDSIDEILQA ELRAIRDACT
cael_17542480 IRERIITFYR H..TK.QKPA RIIVYRDGVS EGQFSEVLRE EIQSIRTACL
cabr_39590721 IRERIITFYR H..TK.QKPA RIIVYRDGVS EGQFSEVLRE EIQSIRTACL
orsa_50251919 IRELLISFKR A..TG.QKPQ RIIFYRDGVS EGQFYQVLFY ELDAIRKACA
arab_ago1     IKELLIAFRR S..TG.HKPL RIIFYRDGVS EGQFYQVLLY ELDAIRKACA
orsa_ago1     IRELLISFKR S..TG.EKPQ RIIFYRDGVS EGQFYQVLLY ELNAIRKACA
arab_10177951 IRDLLISFRK A..TG.QKPL RIIFYRDGVS EGQFYQVLLY ELDAIRKACA
orsa_50725578 IRELLISFRK A..TG.QKPL RIIFYRDGVS EGQFYQVLLY ELDAIRKACA
orsa_50905565 IKEHLMSFYR A..TK.RKPG RIIFYRDGVS KGQLPQALMH ELGAIKMACA
orsa_34897156 IRELLIAFRK K..TGRR.PE RIIFYRDGVS EGQFSHVLLH EMDAIRKACA
orsa_50919055 IREFLIAFRK K..TGRR.PE RIIFYRDGVS EGQFSRVLLH EMDAIRKACA
orsa_50934813 FRELLMSFYS K..NAKRKPQ RIIFYRDGVS DGQFLHVLLY EMDAIKKAIA
arab_4510428  IREHFIAFRR A..TG.QIPQ RIIFYRDGVS EGQFSQVLLH EMTAIRKACN
orsa_31712081 IRELLRSFYQ E..TG.QKPS RIIFYRDGIS EGQFSQVLLY EMDAIRKACA
orsa_31712083 IRELIESFRK A..NGSYKPG RIIFYRDGVS EGQFSQVLLS EMDAIRKACA
orsa_50937025 IVELLNAFKR D..SK.MEPK QLIFY.DGVS EGQFQQVVES EIPEIEKAWK
arab_15293199 IKELLVDFYT S..SNKRKPE HIIIFRDGVS ESQFNQVLNI ELDQIIEACK
orsa_34903256 IRELLVDFYT S..TGKRKPD QVIIFRDGVS ESQFTQVLNI ELDQIIEACK
arab_28396616 FRELLLDFYY S..SENRKPE HIIIFRDGVS ESQFNQVLNI ELDQMMQACK
arab_42568003 MRELLLDFHS S..S.GKKPN HIIIFRDGVS ESQFNQVLNI ELDQMMQ...
arab_2702284  MNELFVEFYR T..SRARKPK QIIIFRDGVS ESQFEQVLKI EVDQIIKAYQ
orsa_50935599 IRELLLDFYK T..SQQRKPK QIIIFRDGVS ESQFSQVLNV ELNQIIKAYQ
orsa_50917003 AGELLEEFLK E..VG.KLPS RIIFFRDGVS ETQFYKVLKE EMHAVRTTCS
arab_37528855 VKELLDDFYK A..VK.KLPN RIIFFRDGVS ETQFKKVLQE ELQSIKTACS
arab_25403398 CLELVKAHVQ A..TG.KRPN KIVIFRDGVS DAQFDMVLNV ELLDVKLTFE
arab_6692121  CWELIEAHSQ A..PE.KRPN KIVIFRDGVS DGQFDMVLNV ELQNVKDVFA
drme_28317062 TLEHLRVYKE Y..R.NAYPD HIIYYRDGVS DGQFPKIKNE ELRCIKQACD
magr_38099967 FGPLVERWCK T..MR.CAPE HVFYLRDGVS EGQFAHVMAL EVAELRKVLN
gize_42546765 FAELLPQWRH N..HPGKIPA HLIYMRDGVS EGQFAHVLEQ EVSEIKKFFG
necr_32423377 IPTFLKAYKE K..TG.REVE DIYYFRDGVS EGQFAHVMEQ EVKAIKKAFR
scpo_19075282 VVYLLQGFRA M..TK.QQPQ RIIYFRDGTS EGQFLSVIND ELSQIKEACH
blgr_15787604 FVSRLNMWQK K..NQNQLPE NILIYRDGVS EGQYRLVLTE ELPQIRNACR
asni_40744619 LKAHLRRWAA N..HKAAYPE NIIVYRDGVS EGQYDHVTDE ELPLLKNACK
necr_32406962 FKTRLELWRS NPANNRSLPE NILIFRDGVS EGQFQMVIKD ELPLVRAACK
gize_42549606 FKSRLALWQM H..NRQQLPE NIVIFRDGVS EGQFAQVLQR ELPRIRIACN
magr_38109835 FGSRLVLWQK H..NQGRLPE RIIIFRDGVS EGQFATVENT ELPLVRKACA
crne_50255632 ITHHIKTFEK N...TGAKPQ KILFYRDGVS EGQYRFCVDE ELQSIKKACK
crne_50255647 MATHIQTFEK N...TGAKPL SILFFRDGVS EGQYAHCVNQ ELKSIKKAAA
cabr_39589132 ILERISEFVQ ...FTGKRPA HIVIYRDGLS EGDFQRTLYE EKNSVNMACR
cabr_39581712 IQKRIGEFVQ ...FNGISPA HIVIYRDGLS EGDFQRTLYE EKTAVETACK
cael_25148583 IDERIGEFID ...HTGKRPA HIVVYRDGLS EGDFQKYLFE ERVCIEERCL
cael_17510939 VSYSIKGYKK F..HDGKAPK RITIYRSGSS EGNHGPIISY EVPLARVAMR
cael_17534531 VMHSLNEYQK F..HDGGLPR RVIVYRTGTS EGNHGSIMAY EIPLARAAMR
cabr_39580115 MKESILGYKK W..HDGNDPE TVVVYRSGIS EGNHGNVLAY EIPLARAGIN
cael_17508571 LQNSIDLFEK N..RK.ALPK RIIIYRSGAS EGSHASILAY EIPLARAIIH
cabr_39589694 LKNSMEMYEK N..RK.RFPK RIIIYRSGAS EGSHPSILAY EIPLARAIIH
cael_7495977  FPKCVQSYKE H..SR.RLPT RIVIYRVGAG EGDFK.RVKE EIEEIRGTFD
cael_17552216 FPKCVRSYKE H..SK.TLPT RIVIYRVGAG EGNFN.RVKE EVEEMRRTFD
cabr_39588750 FPKCVKAYAE D..AK.TLPT RIVIYRVGAG EGDFK.RIKE EIQEIRGTFE
cael_17564578 FPKCVDSYRN H..TG.RLPS KIVIYRIGAG EGDFK.RVKE EVDKIRGTFN
cael_17537279 IPKCLQYYKE S..SG.SLPE KIVIYRTGAG EGDFD.RVQQ EITEIRSSFA
cabr_39586210 VRKALKKYYD G..NNNTLPS KLVLYRDGAG DGQIPYIKNT EVKLVREACD
caal_46437245 VLERLENFHK K..IG.KLPS KVLFYRDGVS EGQYTTILKE ELTKIKAAFN
stle_30267823 MVKGLEAFKK ...ANGTYPQ QVIFYRDGVG EGQVNGVCIP EIEQIKAAIA
cabr_39592716 LKQILGVVRR ...NRKDPPQ EIIMYFNGVT EGQYGLINEV YSEEIKKTIM

              1851                                              1900
Analysis_1    .......... .......... ....****** ********** *.........
rat_34875305  AFDN...... ..YHPK.... ....MVVFVV QKKISTNLYL AAPD..H...
mus_miwi      AFDN...... ..YHPK.... ....MVVFVV QKKISTNLYL AAPD..H...
hosa_24431985 AFEN...... ..YQPK.... ....MVVFVV QKKISTNLYL AAPQ..N...
fugu_piwi     NFPN...... ..YAPK.... ....LVFIVV QKRIATTLYS CAAN..N...
dare_piwi     TMGQD..... ..YEPK.... ....LSVVVV KKRISSRFFA RIDG..K...
teni_47212924 SLGQD..... ..YRPK.... ....LSVVVV KKRIATRFFA RIGG..K...
rat_34872371  SVGRG..... ..YNPR.... ....LTVIVV KKRVNARFFA QSGG..R...
mus_10946612  SVGRG..... ..YNPR.... ....LTVIVV KKRVNARFFA QSGG..R...
hosa_14579645 SIGRG..... ..YNPR.... ....LTVIVV KKRVNTRFFA QSGG..R...
gaga_50756289 TVGKD..... ..YNPR.... ....LTVIVV KKRVSTRFFA QAGG..G...
hosa_piwil1   ESSSN..... ..TSSR.... ....LSVIVV RKKCMPRFFT EMNR..T...
hosa_piwil3   TISPN..... ...NFT.... ....LAFIVV KKRINTRFFL KHGS..N...
stpu_12007642 KVYPQG.... ..TVHK.... ....LAVVVV KKRINNRFFA NLRG..G...
poca_41353201 AAQAN..... ..YEPK.... ....FAMLIV KKRVSTRLFL AANG..Q...
drme_17136494 EIYKSA.... ..GKQEG... ..CRMTFIIV SKRINSRYFT G.H.......
anga_31202477 QIYKSA.... ..GIEQD... ..VLLTFFIV NKRINTRFFD H.R.......
drme_4165140  TEYARV.... ..QLSP.... ..PQLAYIVV TRSMNTRFFL N.G.......
apis_48105034 KLYGDP.... ..STIK.... ....LAFVIV TKRINTRLFY N.Q.......
cael_25155102 QFMSER...D .GEDPE.... ..PKYTFIVI QKRHNTRLLR RMEKDKPVVN
cabr_39594717 RFLKER.... .GKNEQI... ..PEYTFIVL QKRHKTRLFR KIENERP...
rat_ago2      K.LEK..... .EYQPG.... ....ITFIVV QKRHHTRLFC TDKNER....
mus_ago2      K.LEK..... .DYQPG.... ....ITFIVV QKRHHTRLFC TDKNER....
hosa_ago2     K.LEK..... .DYQPG.... ....ITFIVV QKRHHTRLFC TDKNER....
cow_ago2      K.LEK..... .DYQPG.... ....ITFIVV QKRHHTRLFC TDKNER....
rabbit_ago2   K.LEK..... .DYQPG.... ....ITFIVV QKRHHTRLFC TDKNER....
xela_50418263 K.LEK..... .DYQPG.... ....ITFIVV QKRHHTRLFC TDRNER....
xetr_49522952 K.LEK..... .DYQPG.... ....ITFIVV QKRHHTRLFC TDRNER....
gaga_50731932 K.LEK..... .DYQPG.... ....ITFIVV QKRHHTRLFC TDKNER....
fugu6_ago2    K.LEK..... .DYQPG.... ....ITFVVV QKRHHTRLFC MDRNER....
mus_ago5      K.LEK..... .DYQPG.... ....IMFIMS .......... ..........
rat_ago1      K.LER..... .DYQPG.... ....ITYIVV QKRHHTRLFC ADKNER....
hosa_ago1     K.LEK..... .DYQPG.... ....ITYIVV QKRHHTRLFC ADKNER....
mus_ago1      K.LEK..... .DYQPG.... ....ITYIVV QKRHHTRLFC ADKNER....
gaga_ago1     K.LEK..... .DYQPG.... ....ITYIVV QKRHHTRLFC ADKNER....
fugu1_ago1    K.LEK..... .DYQPG.... ....ITYIVV QKRHHTRLFC ADKSER....
mus_ago4      S.LEE..... .DYRPG.... ....ITYIVV QKRHHTRLFC ADKMER....
rat_ago4      S.LEE..... .DYRPG.... ....ITYIVV QKRHHTRLFC ADKTER....
hosa_ago4     S.LEE..... .DYRPG.... ....ITYIVV QKRHHTRLFC ADKTER....
gaga_ago4     S.LEE..... .DYRPG.... ....ITYIVV QKRHHTRLFC ADKTERASNV
fugu4_ago4    S.LEE..... .DYRPG.... ....ITYIVV QKRHHTRLFC SDKAER....
rat_34871199  S.LEK..... .DYQPG.... ....ITYIVV QKRHHTRLFC ADRTER....
hosa_ago3     S.LEK..... .DYQPG.... ....ITYIVV QKRHHTRLFC ADRTER....
cow_47564028  S.LEK..... .DYQPG.... ....ITYIVV QKRHHTRLFC ADRTER....
mus_ago3      S.LEK..... .DYQPG.... ....ITYIVV QKRHHTRLFC ADRTER....
fugu7_ago3    S.LEK..... .DYQPG.... ....ITYIVV QKRHHTRLFC ADRNER....
drme_24653503 K.LEP..... .EYRPG.... ....ITFIVV QKRHHTRLFC AEKKEQ....
anga_31240763 K.LEA..... .DYKPG.... ....ITFIVV QKRHHTRLFC ADKKEQ....
cael_7503765  M.LER..... .GYQPG.... ....ITFIAV QKRHHTRLFA VDKKDQ....
cabr_39596443 M.LER..... .GYQPG.... ....ITFIAV QKRHHTRLFA VEKKDQ....
cael_32564644 M.LES..... .GYQPG.... ....ITFIAV QKRHHTRLFA ADKADQ....
cabr_39579815 M.LET..... .GYQPG.... ....ITFIAV QKRHHTRLFS VDKNDR....
cael_17509203 M.IEY..... .GFQPG.... ....ITFIGL DVTHHTRLFA ANEKDR....
cabr_39595176 M.IES..... .GFQPG.... ....ITFIAL DVAHHTRLFA ANERDQ....
cael_17542480 A.IAE..... .DFRPP.... ....ITYIVV QKRHHARIFC KFPNDM....
cabr_39590721 A.IAE..... .DFRPP.... ....ITYIVV QKRHHARIFC KFPNDM....
orsa_50251919 S.LEA..... .DYQPP.... ....VTFVVV QKRHHTRLFA NNHKDQR...
arab_ago1     S.LEA..... .GYQPP.... ....VTFVVV QKRHHTRLFA QNHNDRH...
orsa_ago1     S.LET..... .NYQPK.... ....VTFIVV QKRHHTRLFA HNHNDQN...
arab_10177951 S.LEP..... .NYQPP.... ....VTFIVV QKRHHTRLFA NNHRDKN...
orsa_50725578 S.LEP..... .NYQPP.... ....VTFVVV QKRHHTRLFA NNHKDRS...
orsa_50905565 S.MGP..... .DYNPL.... ....VTYVVL QKCRHTRLFA DYYN.AN...
orsa_34897156 S.LEE..... .GYLPP.... ....VTFVVV QKRHHTRLFP EVHGRRD...
orsa_50919055 S.LEE..... .GYLPP.... ....VTFVVV QKRHHTRLFP EVHGRRD...
orsa_50934813 S.LDP..... .AYRPL.... ....VTFVVV QKRHHTRLFP EVHGRQD...
arab_4510428  S.LQE..... .NYVPR.... ....VTFVIV QKRHHTRLFP EQHGNRD...
orsa_31712081 S.LQE..... .GYLPP.... ....VTFVVV QKRHHTRLFP ENR..RD...
orsa_31712083 S.IEE..... .GYLPP.... ....VTFVVV QKRHHTRLFP EDHHARD...
orsa_50937025 S.LYA..... .G.KPR.... ....ITFIVV QKRHHTRLFP NNYNDPR...
arab_15293199 L.LDA..... .NWNPK.... ....FLLLVA QKNHHTKFFQ PTS.......
orsa_34903256 F.LDE..... .NWSPK.... ....FTLIVA QKNHHTKFFV PGS.......
arab_28396616 F.LDD..... .TWHPK.... ....FTVIVA QKNHHTKFFQ SRG.......
arab_42568003 .......... .......... .......... .INHHTKFFQ TES.......
arab_2702284  R.LGE..... .SDVPK.... ....FTVIVA QKNHHTKLFQ AKG.......
orsa_50935599 Y.MDQ..... .GPIPK.... ....FTVIIA QKNHHTKLFQ ENT.......
orsa_50917003 R.YP...... .GYKPL.... ....ITFIVV QKRHHTRLFH RERNGSS...
arab_37528855 K.FQ...... .DYNPS.... ....ITFAVV QKRHHTRLFR CDP.......
arab_25403398 K.N....... .GYNPK.... ....ITVIVA QKRHQTRFFP ATNN......
arab_6692121  K.V....... .GYNPQ.... ....ITVIVA QKRHQTRFFP ATTSK.....
drme_28317062 KVG....... ..CKPK.... ....ICCVIV VKRHHTRFFP SGDVTTS...
magr_38099967 ..KVG..... .GNNPK.... ....ITVMVA TKRHHIRFFP KPGD.SS...
gize_42546765 G.SLPP.... .DKIPK.... ....MTVIIA TKRHHVRFFP Q.........
necr_32423377 ..ERN..... .KKDAK.... ....MTVIVA TKRHHIRFFP D.........
scpo_19075282 S.LSP..... .KYNPK.... ....ILVCTT QKRHHARFFI K..N.KS...
blgr_15787604 LKYPATDTK. .RGLPK.... ....ITIVVC GKRHHTRFYP KNSGDAD...
asni_40744619 NIYPAPDTA. .RNLPR.... ....FSIIIV GKRHHTRFYP TLQEDAD...
necr_32406962 LVYPA..... .GKLPR.... ....ITLIVS VKRHQTRFFP TDPKHIHF..
gize_42549606 AKYPK..... .NKPPR.... ....ISLIVS VKRHQTRFYP TSSESMTS..
magr_38109835 KVYGN..... .KPKPK.... ....ITIVVS VKRHQTRFFP TDEADMS...
crne_50255632 ALGGN..... ..YNPK.... ....ITFVIC AKRHAMRFFA ASDADRD...
crne_50255647 KFG.N..... ..YNPK.... ....VTFVIC AKRHSMRFFA SSDADKD...
cabr_39589132 SIAAD..... ..FNPT.... ....LTYIVV TKRHHTRFFL KNEKEGLA..
cabr_39581712 QFGPG..... ..FKTT.... ....LTYIVV TKRHHTRFFL KDEEQGLE..
cael_25148583 KIDTS..... ..FQPS.... ....ITYIVV TKRHHTQFFL EDPSQGYE..
cael_17510939 NFSP...... ...DTQ.... ....LLYIVV SKEHTYRFFK KESGGS....
cael_17534531 DFSP...... ...DIQ.... ....LVYIVV SKDHSFRFFK PDLASL....
cabr_39580115 EVSK...... ...SVK.... ....LVYLAV SKDHTYRFFR NNLDAIGKS.
cael_17508571 GYSK...... ...EIK.... ....LIFIVV TKEHSYRFFR DQLRS.....
cabr_39589694 GYCK...... ...DIK.... ....MIYIVV TKEHSYRFFK DQLR......
cael_7495977  KIQPG..... ..YRPH.... ....LVVVIA QIASHARVFP SNIT......
cael_17552216 KIQPG..... ..YRPH.... ....LVVIIA QRASHARVFP SCIS......
cabr_39588750 KIEKG..... ..YNPA.... ....LVFIVA QKGSHTRIFP SRID......
cael_17564578 RIQPD..... ..YRPQ.... ....LVVIIA QRDSHVRVFP AHIT......
cael_17537279 EVQEG..... ..YKPS.... ....LVVIVA NKTSHLRVFP VEIRE.....
cabr_39586210 QVTLRA.... ..AQMNNKEH KPIKLAFIIV TKRVNMRILK QGASGNQ...
caal_46437245 EYGKLKN..I PKYSPT.... ....ITFMIV VKRHHTRFIP IHDNADDPK.
stle_30267823 S......... LSIQVQ.... ....FMYINV SKRINTRIFG GDVG......
cabr_39592716 AIKAD..... ..WRPR.... ....LMIIAT SKAHNERFYQ LEKNK.....

              1901                                              1950
Analysis_1    .......... .......... .......... .****.**** **********
rat_34875305  .......... .......... .........F VTPSPGTVVD HTITSCEWVD
mus_miwi      .......... .......... .........F VTPSPGTVVD HTITSCEWVD
hosa_24431985 .......... .......... .........F VTPTPGTVVD HTITSCEWVD
fugu_piwi     .......... .......... .........F GIPPPGTILD HTLTQRNWVD
dare_piwi     .......... .......... .........I ANPPPGTVID TEVTRPEWYD
teni_47212924 .......... .......... .........T VNPPPGTVID TEVTRPEWYD
rat_34872371  .......... .......... .........L QNPLPGTVID VEVTRPEWYD
mus_10946612  .......... .......... .........L QNPLPGTVID VEVTRPEWYD
hosa_14579645 .......... .......... .........L QNPLPGTVID VEVTRPEWYD
gaga_50756289 .......... .......... .........L KNPPPGTVVD IEVTRPEWYD
hosa_piwil1   .......... .......... .........V QNPPLGTVVD SEATRNEWYD
hosa_piwil3   .......... .......... .........F QNPPPGTVID VELTRNEWYD
stpu_12007642 .......... .......... .........L SNPPPGTVID DVVTKPHLYD
poca_41353201 .......... .......... .........Y SNPAPGTIVD SVVTRPEWYD
drme_17136494 .......... .......... .........R .NPVPGTVVD DVITLPERYD
anga_31202477 .......... .......... .........L .NPRPGTVVD NVVTLPQRTD
drme_4165140  .......... .......... .........Q .NPPPGTIVD DVITLPERYD
apis_48105034 .......... .......... .........N .NPPPGTVVD DIVTNPLRYD
cael_25155102 KDLTPAETDV AVAAVKQWEE DMKESKETGI VNPSSGTTVD KLIVSKYKFD
cabr_39594717 KD........ .EEAAKRWDE ELKASQNTGF VNPTSGTTVD RTIVSKYKFD
rat_ago2      .......... .......... ......VGKS GNIPAGTTVD TKITHPTEFD
mus_ago2      .......... .......... ......VGKS GNIPAGTTVD TKITHPTEFD
hosa_ago2     .......... .......... ......VGKS GNIPAGTTVD TKITHPTEFD
cow_ago2      .......... .......... ......VGKS GNIPAGTTVD TKITHPTEFD
rabbit_ago2   .......... .......... ......VGKS GNIPAGTTVD TKITHPTEFD
xela_50418263 .......... .......... ......VGKS GNIPAGTTVD TKITHPSEFD
xetr_49522952 .......... .......... ......VGKS GNIPAGTTVD TKITHPSEFD
gaga_50731932 .......... .......... ......VGKS GNIPAGTTVD TKITHPSEFD
fugu6_ago2    .......... .......... ......VGKS GNIPAGTTVD TKITHPSEFD
mus_ago5      .......... .......... .......... .......... ..........
rat_ago1      .......... .......... ......IGKS GNIPAGTTVD TNITHPFEFD
hosa_ago1     .......... .......... ......IGKS GNIPAGTTVD TNITHPFEFD
mus_ago1      .......... .......... ......IGKS GNIPAGTTVD TNITHPFEFD
gaga_ago1     .......... .......... ......IGKS GNIPAGTTVD TNITHPFEFD
fugu1_ago1    .......... .......... ......IGKS GNIPAGTTVD TSITHPFEFD
mus_ago4      .......... .......... ......VGKS GNVPAGTTVD STVTHPSEFD
rat_ago4      .......... .......... ......VGKS GNVPAGTTVD STITHPSEFD
hosa_ago4     .......... .......... ......VGKS GNVPAGTTVD STITHPSEFD
gaga_ago4     GYFSK..... .......... .....EVGKS GNVPAGTTVD STITHPSEFD
fugu4_ago4    .......... .......... ......VGKS GNVPAGTTVD STITHPSEFD
rat_34871199  .......... .......... ......VGRS GNIPAGTTVD TDITHPYEFD
hosa_ago3     .......... .......... ......VGRS GNIPAGTTVD TDITHPYEFD
cow_47564028  .......... .......... ......VGRS GNIPAGTTVD TDITHPYEFD
mus_ago3      .......... .......... ......VGRS GNIPAGTTVD TDITHPYEFD
fugu7_ago3    .......... .......... ......VGRS GNIPAGTTVD TDITHPYEFD
drme_24653503 .......... .......... ......SGKS GNIPAGTTVD VGITHPTEFD
anga_31240763 .......... .......... ......SGKS GNIPAGTTVD VGITHPTEFD
cael_7503765  .......... .......... ......VGKA YNIPPGTTVD VGITHPTEFD
cabr_39596443 .......... .......... ......VGKA YNIPPGTTVD VGITHPTEFD
cael_32564644 .......... .......... ......VGKA FNIPPGTTVD VGITHPTEFD
cabr_39579815 .......... .......... ......VGKA FNIPPGTIVD VGITHPTEFD
cael_17509203 .......... .......... ......VGNS QNVPAGTLVE TGITVNNLFE
cabr_39595176 .......... .......... ......IGHS RNVPAGTLVE TGITVNNHFE
cael_17542480 .......... .......... ......VGKA KNVPPGTTVD TGIVSPEGFD
cabr_39590721 .......... .......... ......VGKA KNVPPGTTVD TGIVSPEGFD
orsa_50251919 .......... .......... .....TVDRS GNILPGTVVD SKICHPTEFD
arab_ago1     .......... .......... .....SVDRS GNILPGTVVD SKICHPTEFD
orsa_ago1     .......... .......... .....SVDRS GNILPGTVVD SKICHPTEFD
arab_10177951 .......... .......... .....STDRS GNILPGTVVD TKICHPTEFD
orsa_50725578 .......... .......... .....STDKS GNILPGTVVD SKICHPSEFD
orsa_50905565 .......... .......... .....THDST ANIRAGTVVD SNICQPNQFD
orsa_34897156 .......... .......... .....MTDKS GNILPGTVVD RQICHPTEFD
orsa_50919055 .......... .......... .....MTDKS GNILPGTVKD RQICHPTEFY
orsa_50934813 .......... .......... .....LTDRS GNVRPGTVVD TNICHPSEFD
arab_4510428  .......... .......... .....MTDKS GNIQPGTVVD TKICHPNEFD
orsa_31712081 .......... .......... .....MMDRS GNILPGTVVD TMICHPSEFD
orsa_31712083 .......... .......... .....QMDRS RNILPGTVVD TKICHPSEFD
orsa_50937025 .......... .......... .....GMDGT GNVRP.TVVD TVICHPREFD
arab_15293199 .......... .......... .........P ENVPPGTIID NKICHPKNND
orsa_34903256 .......... .......... .........Q NNVPPGTVVD NAVCHPRNND
arab_28396616 .......... .......... .........P DNVPPGTIID SQICHPRNFD
arab_42568003 .......... .......... .........P NNVLPGTIID SNICHQHNND
arab_2702284  .......... .......... .........P ENVPAGTVVD TKIVHPTNYD
orsa_50935599 .......... .......... .........P DNVPPGTVVD SGIVHPRQYD
orsa_50917003 .......... .......... .....SHYSD QNIPPGTVVD TVITHPREFD
arab_37528855 .......... .......... ........DH ENIPPGTVVD TVITHPKEFD
arab_25403398 .......... .......... .....DGSDK GNVPSGTVVD TKVIHPYEYD
arab_6692121  .......... .......... .....DGRAK GNVPSGTVVD TTIIHPFEYD
drme_28317062 .......... .......... .......NKF NNVDPGTVVD RTIVHPNEMQ
magr_38099967 .......... .......... .....SGDRN GNALPGTVVE RVVTHPFHYD
gize_42546765 .......... .......... .....RGDKN GNPLPGTLVE KEVTHPFMFD
necr_32423377 .......... .......... .....RGDKN GNPEPGTLVE REVTHPFHYD
scpo_19075282 .......... .......... .....DGDRN GNPLPGTIIE KHVTHPYQYD
blgr_15787604 .......... .......... ........KS SNLMAGTVVD RGVTETRNWD
asni_40744619 .......... .......... ........RF NNPVNGTVVD RGITEARNWD
necr_32406962 .......... .......... ........KS KSPKEGTVVD RGVTNVRYWD
gize_42549606 .......... .......... ........KN .NIENGTIVD RGVTQARYWD
magr_38109835 .......... .......... ........RS MNNKSGTVVD RGVTVARYWD
crne_50255632 .......... .......... ........RT GNLPPGTVVD RGVTSPHNFD
crne_50255647 .......... .......... ........RT GNLPPGTVVD SLVTSPIIHD
cabr_39589132 .......... .......... ....EQ...G YNVRPGTLVE DTVTTKNYYD
cabr_39581712 .......... .......... ....QQ...G YNIRPGTLVE DTVTTNDYYD
cael_25148583 .......... .......... ....SQ...G YNVLPGTLIE DAVTTNKYYD
cael_17510939 .....SSGGS NSAGASNSGT LTSAPPKPWE LNIGPGLTVD YGVTNPACKQ
cael_17534531 .....ASRPQ ATSSTASRHS AMPAAPKAWD LNIAPGILVD SIVTNPACKQ
cabr_39580115 ....SSSGTQ VSASASRTSV SSQSQLKPCD INIPSGISID QMVTNPAIKQ
cael_17508571 .......... .......... ....GGKATE MNIPPGIVLD NAVTNPACKQ
cabr_39589694 .......... .......... ....GTKATE MNIPPGIVLD NSVTHPACKQ
cael_7495977  .......... .......... ....GRKAME QNVPSGTCVD NVPTSYGYDE
cael_17552216 .......... .......... ....GNRATD QNIPSGTCVE NVLTSYGYDE
cabr_39588750 .......... .......... ....GNKAFE QNVPSGTCID NVVTSFGYDE
cael_17564578 .......... .......... ....GSKAGQ QNVTSGTCVD SVITSLGHQE
cael_17537279 .......... .......... ....GDTAMK QNVRSGTCLD GKITSAGREE
cabr_39586210 .......... .......... .........A VNPDPGTVVD TTVTRPERMD
caal_46437245 .......... .......... TKKQIAVTSN ENVIAGTTVD REITSPAYFD
stle_30267823 .......... .......... ........SF KNPMPGTCID ATITDTGIYE
cabr_39592716 .......... .......... ........AV SNLAPGTVID HTVVSPVFSE

              1951                                              2000
Analysis_1    ********** ********** ******.... .......*** ********.*
rat_34875305  FYLLAHHVRQ GCGIPTHYIC VLNTAN.... ......LSPD HMQRLTFK.L
mus_miwi      FYLLAHHVRQ GCGIPTHYIC VLNTAN.... ......LSPD HMQRLTFK.L
hosa_24431985 FYLLAHHVRQ GCGIPTHYVC VLNTAN.... ......LSPD HMQRLTFK.L
fugu_piwi     FYLMSHHIRQ GHGVPTHYIS LYNTTN.... ......LTPD HLQRLTFK.M
dare_piwi     FFIVSQAVRF GCVAPTHYNV VFDNSG.... ......LKPD HMQRLTYK.L
teni_47212924 FYIVSQAVRS GSVAPTHYNV IHDTSG.... ......LKPD HMQTRLQA.V
rat_34872371  FFIVSQAVRS GSVSPTHYNV IYDSSG.... ......LKPD HIQRLTYK.L
mus_10946612  FFIVSQAVRS GSVSPTHYNV IYDSSG.... ......LKPD HIQRLTYK.L
hosa_14579645 FFIVSQAVRS GSVSPTHYNV IYDNSG.... ......LKPD HIQRLTYK.L
gaga_50756289 FFIVSQAVRN GCVAPTHYNV VYDTSK.... ......LKPD HVQRLTYK.L
hosa_piwil1   FYLISQVACR GTVSPTYYNV IYDDNG.... ......LKPD HMQRLTFK.L
hosa_piwil3   FFIVSQSVQD GTVTPTHYNV IYDTIG.... ......LSPD TVQRLTYC.L
stpu_12007642 YFIISQSVRQ GSVSPTSYNV VYDTTG.... ......LKPD HMQRLTYG.I
poca_41353201 FLLISQSVRQ GTVTPTHYNV INDTSG.... ......LKPD HFQRLTYK.L
drme_17136494 FFLVSQAVRI GTVSPTSYNV ISDNMG.... ......LNAD KLQMLSYK.M
anga_31202477 FYLVSQSVKQ GTVSPTAYNV IYDTSG.... ......LKID HLQMLSYK.Q
drme_4165140  FYLVSQQVRQ GTVSPTSYNV LYSSMG.... ......LSPE KMQKLTYK.M
apis_48105034 FFIVSQSVRQ GTVTPCAYNV IADSTG.... ......WKAD QMQRMTYK.L
cael_25155102 FFLASHHGVL GTSRPGHYTV MYDDKG.... ......MSQD EVYKMTYG.L
cabr_39594717 FFLSSHHGAL GTSRPGYYTV MHDDKK.... ......MTKD ELYKMTYE.L
rat_ago2      FYLCSHAGIQ GTSRPSHYHV LWDDNR.... ......FSSD ELQILTYQ.L
mus_ago2      FYLCSHAGIQ GTGRPSHYHV LWDDNR.... ......FSSD ELQILTYQ.L
hosa_ago2     FYLCSHAGIQ GTSRPSHYHV LWDDNR.... ......FSSD ELQILTYQ.L
cow_ago2      FYLCSHAGIQ GTSRPSHYHV LWDDNR.... ......FSSD ELQILTYQ.L
rabbit_ago2   FYLCSHAGIQ GTSRPSHYHV LWDDNR.... ......FSSD ELQILTYQ.L
xela_50418263 FYLCSHAGIQ GTSRPSHYHV LWDDNR.... ......FSSD ELQILTYQ.L
xetr_49522952 FYLCSHAGIQ GTSRPSHYHV LWDDNR.... ......FSSD ELQILTYQ.L
gaga_50731932 FYLCSHAGIQ GTSRPSHYHV LWDDNR.... ......FSSD ELQILTYQ.L
fugu6_ago2    FYLCSHAGIQ GTSRPSHYHV LWDDNH.... ......FSSD ELQVLTYQ.L
mus_ago5      ...CWHP... GDKLSFHYHA LWDDNR.... ......FSSD ELQILTYQ.L
rat_ago1      FYLCSHAGIQ GTSRPSHYYV LWDDNR.... ......FTAD ELQILTYQ.L
hosa_ago1     FYLCSHAGIQ GTSRPSHYYV LWDDNR.... ......FTAD ELQILTYQ.L
mus_ago1      FYLCSHAGIQ GTSRPSHYYV LWDDNR.... ......FTAD ELQILTYQ.L
gaga_ago1     FYLCSHAGIQ GTSRPSHYYV LWDDNR.... ......FTAD ELQILTYQ.L
fugu1_ago1    FYLCSHAGIQ GTSRPSHYYV LWDDNR.... ......FTAD ELQILTYQ.L
mus_ago4      FYLCSHAGIQ GTSRPSHYQV LWDDNC.... ......FTAD ELQLLTYQ.L
rat_ago4      FYLCSHAGIQ GTSRPSHYQV LWDDNC.... ......FTAD ELQLLTYQ.L
hosa_ago4     FYLCSHAGIQ GTSRPSHYQV LWDDNC.... ......FTAD ELQLLTYQ.L
gaga_ago4     FYLCSHAGIQ GTSRPSHYQV LWDDNC.... ......FTAD ELQLLTYQ.L
fugu4_ago4    FYLCSHAGIQ GTSRPSHYHV LWDDNC.... ......FTAD ELQLLTYQ.L
rat_34871199  FYLCSHAGIQ GTSRPSHYHV LWDDNC.... ......FTAD ELQLLTYQ.L
hosa_ago3     FYLCSHAGIQ GTSRPSHYHV LWDDNC.... ......FTAD ELQLLTYQ.L
cow_47564028  FYLCSHAGIQ GTSRPSHYHV LWDDNC.... ......FTAD ELQLLTYQPS
mus_ago3      FYLCSHAGIQ GTSRPSHYHV LWDDNF.... ......FTAD ELQLLTYQ.L
fugu7_ago3    FYLCSHAGIQ GTSRPSHYHV LWDDNC.... ......FTSD EFQLLTYQ.L
drme_24653503 FYLCSHQGIQ GTSRPSHYHV LWDDNH.... ......FDSD ELQCLTYQ.L
anga_31240763 FYLCSHQGIQ GTSRPSHYHV LWDDNH.... ......FESD ELQCLTYQ.L
cael_7503765  FYLCSHAGIQ GTSRPSHYHV LWDDNN.... ......LTAD ELQQLTYQ.M
cabr_39596443 FYLCSHAGIQ GTSRPSHYHV LWDDNN.... ......LTAD ELQQLTYQ.M
cael_32564644 FFLCSHAGIQ GTSRPSHYHV LWDDND.... ......LTAD ELQQLTYQ.M
cabr_39579815 FYLCSHAGIQ GTSRPSHYHV LWDDND.... ......MTAD QLQQLTYQ.M
cael_17509203 FYLVSHAGIQ GTSRPTKYVV MWDDNS.... ......IPSA DIHEMTYQ.L
cabr_39595176 FYLVSHAGIQ GTSRPTKYVV MWDDNN.... ......IPSY EIHEMTYQ..
cael_17542480 FYLCSHYGVQ GTSRPARYHV LLDECK.... ......FTAD EIQNITYG.M
cabr_39590721 FYLCSHYGVQ GTSRPARYHV LLDECK.... ......FTAD EIQNITYG.M
orsa_50251919 FYLCSHAGIQ GTSRPAHYHV LWDENK.... ......FTAD GLQTLTNN.L
arab_ago1     FYLCSHAGIQ GTSRPAHYHV LWDENN.... ......FTAD GLQSLTNN.L
orsa_ago1     FYLCSHAGIK GTSRPAHYHV LWDENN.... ......FTAD ALQILTNN.L
arab_10177951 FYLCSHAGIQ GTSRPAHYHV LWDENN.... ......FTAD GIQSLTNN.L
orsa_50725578 FYLCSHAGIQ GTSRPAHYHV LWDENN.... ......FTAD EMQTLTNN.L
orsa_50905565 FYLCSHRSTQ GTKRPRYYHV LWDEND.... ......FLAG SFQELTNY.L
orsa_34897156 FYLCSHAGIQ GTSRPTHYHV LYDENH.... ......FTAD ALQSLTNN.L
orsa_50919055 FYLCSHAGIQ GTSRPTHYHV LYDENH.... ......FTAD ELQTLTNN.L
orsa_50934813 FYLCSHAGIQ GTSRPTHYHV LHDENR.... ......FSAD QLQMLTYN.L
arab_4510428  FYLNSHAGIQ GTSRPAHYHV LLDENG.... ......FTAD QLQMLTNN.L
orsa_31712081 FYLCSHSGIK GTSRPTHYHV LLDENG.... ......FKAD TLQTLTYN.L
orsa_31712083 FYLCSHSGIQ GTSHPTHYYV LFDENN.... ......FSAD ALQTLTYH.L
orsa_50937025 FFLCSQAGIK GTSRPSHYHV LRDDNN.... ......FTAD QLQSVTNN.L
arab_15293199 FYLCAHAGMI GTTRPTHYHV LYDEIG.... ......FSAD ELQELVHS.L
orsa_34903256 FYMCAHAGMI GTTRPTHYHI LHDEIG.... ......FSAD DLQELVHS.L
arab_28396616 FYLCAHAGMI GTTRPTHYHV LYDEIG.... ......FATD DLQELVHS.L
arab_42568003 FYLCAHAGKI GTTRPTHYHV LYDEIG.... ......FDTD QLQELVHS.L
arab_2702284  FYMCAHAGKI GTSRPAHYHV LLDEIG.... ......FSPD DLQNLIHS.L
orsa_50935599 FYMYAHAGPI GTSRPTHYHV LLDEIG.... ......FLPD DVQKLVLS.L
orsa_50917003 FYLCSHWGTK GTSRPTHYHV LWDENN.... ......FRSD EVQQLIHN.L
arab_37528855 FYLCSHLGVK GTSRPTHYHI LWDENE.... ......FTSD ELQRLVYN.L
arab_25403398 FYLCSHHGGI GTSKPTHYYT LWDELG.... ......FTSD QVQKLIFE.M
arab_6692121  FYLCSQHGAI GTSKPTHYYV LSDEIG.... ......FNSN QIQKLIFD.L
drme_28317062 FFMVSHQAIQ GTAKPTRYNV IENTGN.... ......LDID LLQQLTYN.L
magr_38099967 FYLCSHVAIQ GTARPTHYQV IHDEVG.... ......YSPD ELQKMLYQ.Q
gize_42546765 FYLNSHVAIQ GTARPVHYSV ILDEMA.... ......MPVN DLQKMIYQ.Q
necr_32423377 FFLSSHFALQ GTARPVHYHV LMDEIK.... ......PKVN NLQRMIYQ.Q
scpo_19075282 FYLISHPSLQ GVSVPVHYTV LHDEIQ.... ......MPPD QFQTLCYN.L
blgr_15787604 FYLQAHACLQ GTARACHYYV IIDEIFRSSK VKGGHKNHAD ALEELTNN.M
asni_40744619 FFLQAHTALK GTARPAHYYT VWDEIFLRQK VIPPAKNAAD MLEAMTHH.M
necr_32406962 FFLQAHASLQ GTARSAHYTV LVDEIFR... .ADYGNKAAD TLEQLTHD.M
gize_42549606 FFLTAHSSIK GTARPAHYTV LLDEVFR... .AKYGAEAAN ELERYAHE.L
magr_38109835 FFLQSHDALK GTARPARYTV IHNEIFP... .TVKGANAAD ELERLTHS.L
crne_50255632 FYLQAHAGLQ GTAKPTHYVV MADEAG.... ...Y...TAD ALQNLTNT.L
crne_50255647 FYLQAHAGLQ GTARPTHYVV VADENK.... ...Y...SAD KLQGLVNV.L
cabr_39589132 FFLTTQVGQM GLARPTHYYV LHNNWK.... ......VPGT FWPTVTHA.L
cabr_39581712 FFLTTQVGQV GLARPTHYYV LLNDWD.... ......VPAT FWPTVTHA.L
cael_25148583 FFLSTQIGNE GCFRPTHYYV LHDTWTG... ......KPDS FWPTVTHA.L
cael_17510939 FFLNSHMTLQ GSAKTPLYTV LADDRN.... ......IGMS ALEEFTFN.L
cael_17534531 FFLNSHITLQ GTAKTPLYTV LADDAK.... ......VSMT ALEDITYK.L
cabr_39580115 FFLNSHTTLQ GSAKTPLYSI LADDTR.... ......ASLE SLEELTYN.L
cael_17508571 FFLNGHTTLQ GTAKTPLYTV LADDCK.... ......APMD RLEELTFT.L
cabr_39589694 FFLNSHTTLQ GTAKTPLYSV LADDCN.... ......APMD RLEELTFT.L
cael_7495977  FILSSRTPLI GTVRPCKYTI LINDAN.... ......WSKN EIMHLTYF.R
cael_17552216 FILSSQTPLI GTVRPCKYTI LVNDAK.... ......WSKN ELMHLTYF.R
cabr_39588750 FILSSQTPLI GTVRPCKYTI IANDPA.... ......WSKN ELIHLTYF.R
cael_17564578 FILSSQMPLL GTVRPCKYTI LTNDPN.... ......WTKT EITHLTYF.R
cael_17537279 FVLISQTALI STAKPTKYTI AANDPK.... ......WSKN EVMNLTYI.L
cabr_39586210 FYLVPQFVNQ GTVTPVSYNI IYDDTG.... ......LGPD KHQQLAFK.L
caal_46437245 FYVQSQQSLQ GTGIPAHYYV LHDENN.... ......YTSD TIQKITYD.L
stle_30267823 FFLVSTSAKQ GLSSPVRYSI LYDGIG.... ......DTPD KIELLTYK.L
cabr_39592716 FYLASAVARQ GTAKATKYTI IFATNP.... .....EANLA RIETITND.L

              2001                                              2050
Analysis_1    **.******* **........ .********* .......... ..........
rat_34875305  CHMYWNWPGT IR........ VPAPCKYAHK .......... ..........
mus_miwi      CHMYWNWPGT IR........ VPAPCKYAHK .......... ..........
hosa_24431985 CHMYWNWPGT IR........ VPAPCKYAHK .......... ..........
fugu_piwi     CHLYWNWPGT IP........ VPAPCKYAHK .......... ..........
dare_piwi     CHMYYNWQGI VR........ VPAPCQYAHK .......... ..........
teni_47212924 SHVLQ..... .......... .......... .......... ..........
rat_34872371  CHVYYNWPGV IR........ VPAPCQYAHK .......... ..........
mus_10946612  CHVYYNWPGV IR........ VPAPCQYAHK .......... ..........
hosa_14579645 CHIYYNWPGV IR........ VPAPCQYAHK .......... ..........
gaga_50756289 CHMYYNWSGV IR........ VPAPCQYAHK .......... ..........
hosa_piwil1   CHLYYNWPGI VS........ VPAPCQYAHK .......... ..........
hosa_piwil3   CHMYYNLPGI IR........ VPAPCHYAHK .......... ..........
stpu_12007642 .......... .......... .......... .......... ..........
poca_41353201 CHLYYNWPGT IR........ VPAPCQYAHK .......... ..........
drme_17136494 THMYYNYSGT IR........ VPAVCHYAHK .......... ..........
anga_31202477 CHLYYNWSGT TR........ VPAVCQYAHK .......... ..........
drme_4165140  CHLYYNWSGT TR........ VPAVCQYAKK .......... ..........
apis_48105034 CHMYYNWSGT VR........ VPAPCQYAHK .......... ..........
cael_25155102 AFLSARCRKP IS........ LPVPVHYAHL SCEKAKELYR ..........
cabr_39594717 SFLSARCRKP IS........ LPTPVHYAHL SCEKAKELYR ..........
rat_ago2      CHTYVRCTRS VS........ IPAPAYYAHL VAFRARYHLV ..........
mus_ago2      CHTYVRCTRS VS........ IPAPAYYAHL VAFRARYHLV ..........
hosa_ago2     CHTYVRCTRS VS........ IPAPAYYAHL VAFRARYHLV ..........
cow_ago2      CHTYVRCTRS VS........ IPAPAYYAHL VAFRARYHLV ..........
rabbit_ago2   CHTYVRCTRS VS........ IPAPAYYAHL VAFRARYHLV ..........
xela_50418263 CHTYVRCTRS VS........ IPAPAYYAHL VAFRARYHLV ..........
xetr_49522952 CHTYVRCTRS VS........ IPAPAYYAHL VAFRARYHLV ..........
gaga_50731932 CHTYVRCTRS VS........ IPAPAYYAHL VAFRARYHLV ..........
fugu6_ago2    CHTYVRCTRS VS........ IPAPAYYAHL VAFRARYHLV ..........
mus_ago5      CHTYVRCTRS VS........ IPAPAYYAHL VAFRARYHLV ..........
rat_ago1      CHTYVRCTRS VS........ IPAPAYYARL VAFRARYHLV ..........
hosa_ago1     CHTYVRCTRS VS........ IPAPAYYARL VAFRARYHLV ..........
mus_ago1      CHTYVRCTRS VS........ IPAPAYYARL VAFRARYHLV ..........
gaga_ago1     CHTYVRCTRS VS........ IPAPAYYARL VAFRARYHLV ..........
fugu1_ago1    CHTYVRCTRS VS........ IPAPAYYARL VAFRARYHLV ..........
mus_ago4      CHTYVRCTRS VS........ IPAPAYYARL VAFRARYHLV ..........
rat_ago4      CHTYVRCTRS VS........ IPAPAYYARL VAFRA..... ..........
hosa_ago4     CHTYVRCTRS VS........ IPAPAYYARL VAFRARYHLV ..........
gaga_ago4     CHTYVRCTRS VS........ IPAPAYYARL VAFRARYHLV ..........
fugu4_ago4    CHTYVRCTRS VS........ IPAPAYYARL VAFRARYHLV ..........
rat_34871199  CHTYVRCTRS VS........ IPAPAYYAHL VAFRARYHLV ..........
hosa_ago3     CHTYVRCTRS VS........ IPAPAYYAHL VAFRARYHLV ..........
cow_47564028  AHTYVHCTRS VS........ IPAPAYYAHL VAFRARYHLV ..........
mus_ago3      CHTYVRCTRS VS........ IPAPAYYAHL VAFRARYHLV ..........
fugu7_ago3    CHTYVRCTRS VS........ IPAPAYYAHL VAFRARYHLV ..........
drme_24653503 CHTYVRCTRS VS........ IPAPAYYAHL VAFRARYHLV ..........
anga_31240763 CHTYVRCTRS VS........ IPAPAYYAHL VAFRARYHLV ..........
cael_7503765  CHTYVRCTRS VS........ IPAPAYYAHL VAFRARYHLV ..........
cabr_39596443 CHTYVRCTRS VS........ IPAPAYYAHL VAFRARYHLV ..........
cael_32564644 CHTYVRCTRS VS........ IPAPAYYAHL VAFRARYHLV ..........
cabr_39579815 CHTYARCTRS VS........ IPAPAYYAHL VAMRARFHLV ..........
cael_17509203 CHTQSRCTRS VS........ IPSPVYYAKL VAQRAKILMA ..........
cabr_39595176 ....DK...S .......... .......... ..LSEGMLFT ..........
cael_17542480 CHTYGRCTRS VS........ IPTPVYYADL VATRARCHIK RKLGLADNND
cabr_39590721 CHTYGRCTRS VS........ IPTPVYYADL VATRARCHVK RKLGLADNVD
orsa_50251919 CYTYARCTRS VSI....... .VPPAYYAHL AAFRARFYME P.........
arab_ago1     CYTYARCTRS VSI....... .VPPAYYAHL AAFRARFYME P.........
orsa_ago1     CYTYARCTRS VSI....... .VPPAYYAHL AAFRARFYME P.........
arab_10177951 CYTYARCTRS VSI....... .VPPAYYAHL AAFRARFYLE P.........
orsa_50725578 CYTYARCTRS VSV....... .VPPAYYAHL AAFRARFYME P.........
orsa_50905565 CYTSATCTQS ISV....... .VAPVHYARL LSSRARCYIK P.........
orsa_34897156 CYTYARCTRA VSV....... .VPPAYYAHL AAFRARYYVE G.........
orsa_50919055 CYIYARCTHA VSV....... .VPPAYYSHL AASHAHCCIK G.........
orsa_50934813 CYTYARCTRS VSV....... .VPPAYYAHL AAFRARYYDE P.........
arab_4510428  CYTYARCTKS VSI....... .VPPAYYAHL AAFRARYYME S.........
orsa_31712081 SYTYARCTRA VSI....... .VPPAYYAHL GAFRARYYME D.........
orsa_31712083 CYTYARCTRS VSI....... .VPPVYYAHL AASRARHYLE EG........
orsa_50937025 CY.YTSCTRS VS........ .IPPVYYAHK LAFRARFYLT QV........
arab_15293199 SYVYQRSTSA IS........ VVAPICYAHL AAAQLGTFMK FE........
orsa_34903256 SYVYQRSTTA IS........ VVAPICYAHL AAAQVSQFIK FD........
arab_28396616 SHVYQRSTTA IS........ VVAPVCYAHL AAAQMGTVMK YE........
arab_42568003 SYVYQRSTTA IS........ LVAPICYAHL AAAQMATAMK FE........
arab_2702284  SYKLLNSIFN VSSLLCVFVL SVAPVRYAHL AAAQVAQFTK FE........
orsa_50935599 SYVYQRSTTA IS.......V .VAPICYAHL AAAQMGQFMK FE........
orsa_50917003 CYTFARCTRP VS........ LVPPAYYAHL AAYRGRLYLE RS........
arab_37528855 CYTFVRCTKP IS........ IVPPAYYAHL AAYRGRLYIE RS........
arab_25403398 CFTFTRCTKP VS........ LVPPVYYADM VAFRGRMYHE AS........
arab_6692121  CFTFTRCTKP VA........ LVPPVSYADK AASRGRVYYE AS........
drme_28317062 CHMFPRCNRS VS........ YPAPAYLAHL VAARGRVYLT G.........
magr_38099967 CYQYARSTTP VS........ LHPAIYYAHL ASARGRCHEN TA........
gize_42546765 CYSYARSTTP VS........ LHPAVYYAHL ASNRARAHEN VA........
necr_32423377 CYTFCRATTP IS........ LHPAVYYAHL AGARARCHEN RD........
scpo_19075282 CYVYARATSA VS........ LVPPVYYAHL VSNLARYQDV TA........
blgr_15787604 SHLFGRATKA VS........ LCPPAYYADL LCTRVRCYLS ..........
asni_40744619 CYLFGRATKA VS........ ICPPAYYADL VCTRARCYLS ..........
necr_32406962 CYLFGRATKA VS........ ICPPAYYADL VCDRARIHQK ..........
gize_42549606 CYLFGRATKA VS........ ICPPAYYADV VCTRARCYRP ..........
magr_38109835 SFLFGRATKA VS........ ICPPAYYADI VCTRHRAHLG ..........
crne_50255632 CYSFARATRS VS........ LVPMAYYADI IAEQARLISY N.........
crne_50255647 CYSYARATRS VS........ LVPVAYYADI VAEKAREWIY N.........
cabr_39589132 TYLFCRATTT VN........ LPAPVLYAHL AAKKAKETMD GALYANALNG
cabr_39581712 TYLFCRTTST VT........ LPAPVLYAHL AAKRAKETMD GALFANRGVG
cael_25148583 TYNFCRSTTT VA........ LPAPVLYAHL AAKRAKETLD GINTYKSVNN
cael_17510939 CHLHQIVGLP TS........ IPTPLYVANE YAKRGRNLWN EAINANE...
cael_17534531 CHLHQIVGLP TS........ LPTPLYVANE YAKRGRNLWN EAVALNN...
cabr_39580115 CHLHQIVGLP TS........ IPTPLYVAAE YAKRGRNLWN EAN.LKN...
cael_17508571 CHHHQIVSLS TS........ IPTPLYVANE YAKRGRDLWG ELTTKG....
cabr_39589694 CHHLKSLHSP PR........ SQLRCMWPMS TPKEGAHFGL RRRNDGA...
cael_7495977  AFGHQVSYKP PS........ VPDVLYAAEN LAKRGRNNYK IHQRHVN...
cael_17552216 AFGHQVSYQP PS........ VPDVLYAAEN LAKRGRNNYK IHQRYVN...
cabr_39588750 AFGHQVSYQP PS........ VPDVLYAAEN LAKRGKNNYR VHQRYVS...
cael_17564578 AFGHQVSYQP PS........ FPDVLYAAEN LAKRGRNNYK VHQRFVN...
cael_17537279 SFAHQVCYQP PA........ VPHILYAADN LAKRGRNNFI QHKKLGE...
cabr_39586210 CHLYYNWQGT VR........ VPAPCQYAHK .......... ..........
caal_46437245 CHTFSRATKS VK........ VVPAAYYADL LCTRGRDYIY G.........
stle_30267823 CYTYYNVSGS IK........ EPSAIRYAHR LAALIG.... ..........
cabr_39592716 CFDHQIVFQP VS........ LPVPLFIAGR CSQRG..... ..........

              2051                                              2100
Analysis_1    .......... .......... .......... .......... ..........
rat_34875305  .......... .......... .........L AFLSGQILHH EP........
mus_miwi      .......... .......... .........L AFLSGQILHH EP........
hosa_24431985 .......... .......... .........L AFLSGHILHH EP........
fugu_piwi     .......... .......... .........L AYLSGQYLHA EP........
dare_piwi     .......... .......... .........L AFLVGQSIHK EP........
teni_47212924 .......... .......... .......... ..LAGLSP.. ..........
rat_34872371  .......... .......... .........L AFLVGQSIHR EP........
mus_10946612  .......... .......... .........L AFLVGQSIHR EP........
hosa_14579645 .......... .......... .........L AFLVGQSIHR EP........
gaga_50756289 .......... .......... .........L AFLVGQSIHR EP........
hosa_piwil1   .......... .......... .........L TFLVAQSIHK EP........
hosa_piwil3   .......... .......... .........L AYLVGQSIHQ EP........
stpu_12007642 .......... .......... .......... .......... ..........
poca_41353201 .......... .......... .........L AFLVGQSIHT EP........
drme_17136494 .......... .......... .........L AFLVAESINR AP........
anga_31202477 .......... .......... .........L SFLVGQYLHQ TP........
drme_4165140  .......... .......... .........L ATLVGTNLHS IP........
apis_48105034 .......... .......... .........L AFLVAQFVRR PP........
cael_25155102 ....TYKEHY .......... .........I GDYAQPRTRH EM........
cabr_39594717 ....CFKNDG .......... .........F AHFPRQARRE DI........
rat_ago2      ...DKEH... .......... ........DS AE.GSHTSGQ S.........
mus_ago2      ...DKEH... .......... ........DS AE.GSHTSGQ S.........
hosa_ago2     ...DKEH... .......... ........DS AE.GSHTSGQ S.........
cow_ago2      ...DKEH... .......... ........DS AE.GSHTSGQ S.........
rabbit_ago2   ...DKEH... .......... ........DS AE.GSHTSGQ S.........
xela_50418263 ...DKEH... .......... ........DS AE.GSHTSGQ S.........
xetr_49522952 ...DKEH... .......... ........DS AE.GSHTSGQ S.........
gaga_50731932 ...DKEH... .......... ........DS AE.GSHTSGQ S.........
fugu6_ago2    ...DKEH... .......... ........DS AE.GSHTSGQ S.........
mus_ago5      ...DKEH... .......... ........D. .......... ..........
rat_ago1      ...DKEH... .......... ........DS GE.GSHISGQ S.........
hosa_ago1     ...DKEH... .......... ........DS GE.GSHISGQ S.........
mus_ago1      ...DKEH... .......... ........DS GE.GSHISGQ S.........
gaga_ago1     ...DKEH... .......... ........DS GE.GSHISGQ S.........
fugu1_ago1    ...DKEH... .......... ........DS GE.GSHVSGQ S.........
mus_ago4      ...DKDH... .......... ........DS AE.GSHVSGQ S.........
rat_ago4      .......... .......... .........S AE.GSHVSGQ S.........
hosa_ago4     ...DKDH... .......... ........DS AE.GSHVSGQ S.........
gaga_ago4     ...DKDH... .......... ........DS AE.GSHVSGQ S.........
fugu4_ago4    ...DKDH... .......... ........DS AE.GSHVSGQ S.........
rat_34871199  ...DKEH... .......... ........DS AE.GSHVSGQ S.........
hosa_ago3     ...DKEH... .......... ........DS AE.GSHVSGQ S.........
cow_47564028  ...DKER... .......... ........DS AE.GSHVSGQ S.........
mus_ago3      ...DKEH... .......... ........DS AE.GSHVSGQ S.........
fugu7_ago3    ...DKEH... .......... ........DS AE.GSHVSGQ S.........
drme_24653503 ...EKEH... .......... ........DS GE.GSHQSGC S.........
anga_31240763 ...EKEH... .......... ........DS GE.GSHQSGC S.........
cael_7503765  ...DREH... .......... ........DS GE.GSQPSGT S.........
cabr_39596443 ...DREH... .......... ........DS GE.GSQPSGT S.........
cael_32564644 ...DRDH... .......... ........GS GEEGSQPSGT SS........
cabr_39579815 ...DRDH... .......... ........ES GE.GSQPSGT S.........
cael_17509203 ...DENF... .......... ........DM ERFRLCVSWF ..........
cabr_39595176 .......... .......... .......... .......... ..........
cael_17542480 ..CDTNS... .......... ........LS SSLASLLNVR TG........
cabr_39590721 ..CDTNS... .......... ........MS SSLASLLNVR SG........
orsa_50251919 ...DTSD... .......... .........S GSMASGAHTR GGGPLPG.AR
arab_ago1     ...ETSD... .......... .........S GSMASGSMAR GGG.MAG..R
orsa_ago1     ...DTSD... .......... .........S SSVVSGPGVR GPLSGSS..T
arab_10177951 ...EIMQ... .......... .........D NGSPGKKNTK TTT.......
orsa_50725578 ...EMS.... .......... .........E NQTTSKSSTG TN........
orsa_50905565 ...RSIG... .......... ........DS TSHTSLPSEE DS........
orsa_34897156 ...ESSD... .......... .........G GSTPGSSGQA VAREGP....
orsa_50919055 ...HSSG... .......... .........S GSTPGNEHDI VKNSAP....
orsa_50934813 ...PAMD... .......... .........G ASSVGSGGNQ AAAGGQ.P..
arab_4510428  ...EMSD... .......... .........G GSSRSRSS.. TTGVG.....
orsa_31712081 ...EHSD... .......... .........Q GSSSSVTT.. ..RTDR....
orsa_31712083 ...SLPD... .......... .........H GSSSASAAGG SRRNDRG...
orsa_50937025 ...PVAG... .......... .........G DPGAAKFQ.. ..........
arab_15293199 ...DQSE... .......... .........T SSSHGGITAP GP........
orsa_34903256 ...EMSE... .......... .........T SSSHGGHTSA GS........
arab_28396616 ...ELSE... .......... .........T SSSHGGITTP GT........
arab_42568003 ...DMSE... .......... .........T SSSHGGITTA GA........
arab_2702284  ...GISE... .......... .......... .DGK...... ..........
orsa_50935599 ...EFAE... .......... .........T SSGSGGVPSS SG........
orsa_50917003 ...D...... .......... .......... .TTMYRVSP. ..........
arab_37528855 ..SESNG... .......... ......GSMN PSSVSRVGP. ..........
arab_25403398 .SREKN.... .......... ...FKQPRGA STSAASLASS ..........
arab_6692121  .LMKKN.... .......... ...SKQSRGA SSSSASVASS ..........
drme_28317062 .......... .......... .........T NRFLDLKKEY AKR.......
magr_38099967 ...SSE...K DPKTKAQPGH FAKGGNTESS LTRLTESVPL LPCG......
gize_42546765 ...TSDGFRT GAKGHEIIRE KQAHGITSDA PNRTADAPPL IRLGG.....
necr_32423377 ...YGNN..T RVPEKVRDQV NNPNNLVAKH QDPTTYSSDW KKNNP.....
scpo_19075282 ...DDT.... .......... ....FVETSE ASMDQEVKPL LALS......
blgr_15787604 ...DVFD... .......... .........P SEAQSVMSGG TNQT......
asni_40744619 ...SAFE... .......... .........P STPSGSVIGA EDST......
necr_32406962 ...ELFD... .......... ........AL DENDSVKTDD F.........
gize_42549606 ...EFFE... .......... .........I SDVESVSTAG PG........
magr_38109835 ...ELFD... .......... ........SV ITGGSVVSGQ TGS.......
crne_50255632 ...EDLE... .......... ........TA TTAPSSTSGK LET.......
crne_50255647 ...DDSE... .......... ........TA TVPSTASGSR VEQ.......
cabr_39589132 KFLDTSS... .......... .........F ADLAQLERCI KN........
cabr_39581712 RVFDLSQ... .......... .........F SELAQLTNCL QS........
cael_25148583 IYCDLES... .......... .........F GDLCEVNKDM NV........
cael_17510939 ..IPEVTG.. .......... ....PESARL KKMTDGISYM GSG.......
cael_17534531 ..VPTVSG.. .......... ....PEADRL KELTKSICYK ASG.......
cabr_39580115 ...PLVRSG. .......... ....SEREQL RAATHSINYK HTG.......
cael_17508571 ...PIEAKE. .......... ....SQGERL KELTKEIGYK QT........
cabr_39589694 ...PIEAEG. .......... ....SESNRL KDLTKELSYQ MT........
cael_7495977  ..LQAVENS. ...I...IGD HSELINEDMR EELAAAIVDH MSV.......
cael_17552216 ..LQAVENR. ...I...IKD HSELINEDMR EELAAAIVDE MSV.......
cabr_39588750 ..MQAIERR. ...I...ISE NADFVNENMQ EQLASAIIDE MSD.......
cael_17564578 ..LQAVERS. ...V...IAE NSDLVSEEMR EQLAAAIVDE MSA.......
cael_17537279 ..LSKTIQA. ...T...LTK YSDLNIEMDS KELSGELVED ITK.......
cabr_39586210 .......... .......... .........L AFLTAQSLHG DS........
caal_46437245 ....FAK... .......... .........D PNLKGSPIER ARTKFG....
stle_30267823 .......... .......... .........E RGGRGKEPPQ P.........
cabr_39592716 .......... .......... .......... AAVLGYNG.. ..........

              2101                                              2150
Analysis_1    .......... .......... .......... .......... ..........
rat_34875305  .......... .......... .......... AIQLCE.... ..........
mus_miwi      .......... .......... .......... AIQLCG.... ..........
hosa_24431985 .......... .......... .......... AIQLCE.... ..........
fugu_piwi     .......... .......... .......... SIQLSD.... ..........
dare_piwi     .......... .......... .......... NMNLDD.... ..........
teni_47212924 .......... .......... .......... .......... ..........
rat_34872371  .......... .......... .......... NLSLSN.... ..........
mus_10946612  .......... .......... .......... NLSLSN.... ..........
hosa_14579645 .......... .......... .......... NLSLSN.... ..........
gaga_50756289 .......... .......... .......... NLLLSD.... ..........
hosa_piwil1   .......... .......... .......... SLELAN.... ..........
hosa_piwil3   .......... .......... .......... NRSLST.... ..........
stpu_12007642 .......... .......... .......... .......... ..........
poca_41353201 .......... .......... .......... SSHLAD.... ..........
drme_17136494 .......... .......... .......... SAGLQN.... ..........
anga_31202477 .......... .......... .......... SNMLEK.... ..........
drme_4165140  .......... .......... .......... QNALEK.... ..........
apis_48105034 .......... .......... .......... SARMQS.... ..........
cael_25155102 .......... .......... .......... EHFLQT.... ..........
cabr_39594717 .......... .......... .......... EQYLQT.... ..........
rat_ago2      ........NG RDH....... .......QAL AKAVQVHQDT LR........
mus_ago2      ........NG RDH....... .......QAL AKAVQVHQDT LR........
hosa_ago2     ........NG RDH....... .......QAL AKAVQVHQDT LR........
cow_ago2      ........NG RDH....... .......QAL AKAVQVHQDT LR........
rabbit_ago2   ........NG RDH....... .......QAL AKAVQVHQDT LR........
xela_50418263 ........NG RDQ....... .......QAL AKAVQVHQDT LR........
xetr_49522952 ........NG RDQ....... .......QAL AKAVQVHQDT LR........
gaga_50731932 ........NG RDH....... .......QAL AKAVQVHQDT LR........
fugu6_ago2    ........NG RDH....... .......QAL AKAVQIHQDT LR........
mus_ago5      .......... .......... .......... .......... ..........
rat_ago1      ........NG RDP....... .......QAL AKAVQVHQDT LR........
hosa_ago1     ........NG RDP....... .......QAL AKAVQVHQDT LR........
mus_ago1      ........NG RDP....... .......QAL AKAVQVHQDT LR........
gaga_ago1     ........NG RDP....... .......QAL AKAVQVHQDT LRWWG.....
fugu1_ago1    ........NG RDP....... .......QAL AKAVQIHHDT LR........
mus_ago4      ........NG RDP....... .......QAL AKAVQIHHDT QH........
rat_ago4      ........NG RDP....... .......QAL AKAVQIHHDT QH........
hosa_ago4     ........NG RDP....... .......QAL AKAVQIHHDT QH........
gaga_ago4     ........NG RDP....... .......QAL AKAVQIHHDT QH........
fugu4_ago4    ........NG RDP....... .......QAL AKAVQIHYDT QH........
rat_34871199  ........NG RDP....... .......QAL AKAVQIHQDT LR........
hosa_ago3     ........NG RDP....... .......QAL AKAVQIHQDT LR........
cow_47564028  ........NG RDP....... .......QAL AKAAQIHQDT LR........
mus_ago3      ........NG RDP....... .......QAL AKAVQIHQDT LR........
fugu7_ago3    ........NG RDP....... .......QAL AKAVQIHHDT LR........
drme_24653503 ........ED RTP....... .......GAM ARAITVHADT KK........
anga_31240763 ........ED RTP....... .......GAM ARAITVHADT KK........
cael_7503765  ........ED TTL....... .......SNM ARAVQVILAF NL........
cabr_39596443 ........ED TTL....... .......SNM ARAVQVHPDA NN........
cael_32564644 ........ED TTL....... .......SSM AKAVQVHPDS NN........
cabr_39579815 ........ED STF....... .......SSM ARAVQVHPKA NK........
cael_17509203 .......... .......... .......... .......... ..........
cabr_39595176 .......... .......... .......... .......... ..........
cael_17542480 ........SG KGK....... .......KSH APSVDDESYS LPDAASDQIL
cabr_39590721 ........SG KGK....... .......KSH GSTVDDETFS IPDGS.DQIL
orsa_50251919 STK.PAGNVA VRP.....LP ........DL KENVKR.... ..........
arab_ago1     STRGPNVNAA VRP.....LP ........AL KENVKR.... ..........
orsa_ago1     SRTRAPGGAA VKP.....LP ........AL KDSVKR.... ..........
arab_10177951 .....VGDVG VKP.....LP ........AL KENVKR.... ..........
orsa_50725578 .......GTS VKP.....LP ........AV KEKVKR.... ..........
orsa_50905565 .....SAASE TGS.....LL ........PI KDNLKG.... ..........
orsa_34897156 ........VE VRQ....... .LP.....KI KENVKD.... ..........
orsa_50919055 .....TLQIL VKVLDFQIVP .....LTMKL KSSAEDIVAL A.....LS..
orsa_50934813 ........PA VRR.....LP ........QI KENVKD.... ..........
arab_4510428  ........QV ISQ.....LP ........AI KDNVKE.... ..........
orsa_31712081 .........S TKP.....LP ........EI KENVKR.... ..........
orsa_31712083 ........VP VKP.....LP ........EI KENVKQ.... ..........
orsa_50937025 .........W V.......LP ........EI KEEVKK.... ..........
arab_15293199 ........IS VAQ....... .LP.....RL KDNVAN.... ..........
orsa_34903256 ........AP VPE....... .LP.....RL HNKVRS.... ..........
arab_28396616 ........VP VPP....... .MP.....QL HNNVST.... ..........
arab_42568003 ........VP VPP....... .MP.....KL NTNVAS.... ..........
arab_2702284  .......... VPE....... .LP.....RL HENVEG.... ..........
orsa_50935599 ........AV VPE....... .LP.....RL HADVCS.... ..........
orsa_50917003 .......LQT VP........ .LP.....KL RDNVKR.... ..........
arab_37528855 .......PKT IP........ .LP.....KL SDNVKN.... ..........
arab_25403398 .......LSS LT........ .IEDKAIFKL HAELEN.... ..........
arab_6692121  .......SSS VT........ .MEDKEIFKV HAGIEN.... ..........
drme_28317062 .......... .......... .......TIV PEFMKKN... ..........
magr_38099967 .........A HGQ....... .AFAG....N MDHFKH.... ..........
gize_42546765 .........P CGQ....... .TPADGEKRQ RDFFRS.... ..........
necr_32423377 .........P PRL....... .IPMQ..... .PRIHN.... ..........
scpo_19075282 .......... .......... .......... .SKLKT.... ..........
blgr_15787604 ........I. .......... .....EDIVI PPSMRD.... ..........
asni_40744619 ........VK .......... ..VANDDVLI HPNVRD.... ..........
necr_32406962 .......... .......... .ARWGNSGAV HPNLRN.... ..........
gize_42549606 .......... .......... .LGASDPKQV HADLAN.... ..........
magr_38109835 ........SA SSNNE...QQ ILARADALNV HRNLID.... ..........
crne_50255632 ........VA FDP....... .HRHFKRQFV GSDFGF.... ..........
crne_50255647 ........MS FDA....... .LRISKRFES NPEFNS.... ..........
cabr_39589132 .......... .......... .......... HQELDG.... ..........
cabr_39581712 .......... .......... .......... NPSLDG.... ..........
cael_25148583 .......... .......... .......... NEKLEG.... ..........
cael_17510939 .......... .......... .......DMI DRRVNA.... ..........
cael_17534531 .......... .......... .......DLT GRRVNA.... ..........
cabr_39580115 .......... .......... .......DFS DRRVNA.... ..........
cael_17508571 .......... .......... .......DLN QKRVNA.... ..........
cabr_39589694 .......... .......... .......DLH MKRVNA.... ..........
cael_7495977  .......... .......... .......AMN GMTISK.... ..........
cael_17552216 .......... .......... .......AMN GMTIPK.... ..........
cabr_39588750 .......... .......... .......AMN GMTIPK.... ..........
cael_17564578 .......... .......... .......AIN GMTISK.... ..........
cael_17537279 .......... .......... .......SMN VMAIKA.... ..........
cabr_39586210 .......... .......... .......... DEQLRD.... ..........
caal_46437245 .......... .......... .......ENV NPSIKN.... ..........
stle_30267823 .......... .......... .......... HEDFETKDP. ..........
cabr_39592716 .......... .......... .......... .......... ..........

              2151                   2175
Analysis_1    .......... .......... .....
rat_34875305  .......... .......... NLFFL
mus_miwi      .......... .......... NLFFL
hosa_24431985 .......... .......... NLFFL
fugu_piwi     .......... .......... KLFFL
dare_piwi     .......... .......... FLYYL
teni_47212924 .......... .......... .....
rat_34872371  .......... .......... RLYYL
mus_10946612  .......... .......... RLYYL
hosa_14579645 .......... .......... RLYYL
gaga_50756289 .......... .......... RLYYL
hosa_piwil1   .......... .......... HLFYL
hosa_piwil3   .......... .......... RLFYL
stpu_12007642 .......... .......... .....
poca_41353201 .......... .......... RLYYL
drme_17136494 .......... .......... QLYFL
anga_31202477 .......... .......... KLYFL
drme_4165140  .......... .......... KFYYL
apis_48105034 .......... .......... LLYYL
cael_25155102 .......... .......... NVKYP
cabr_39594717 .......... .......... NIQYP
rat_ago2      .......... .......... TMYFA
mus_ago2      .......... .......... TMYFA
hosa_ago2     .......... .......... TMYFA
cow_ago2      .......... .......... TMYFA
rabbit_ago2   .......... .......... TMYFA
xela_50418263 .......... .......... TMYFA
xetr_49522952 .......... .......... TMYFA
gaga_50731932 .......... .......... TMYFA
fugu6_ago2    .......... .......... TMYFA
mus_ago5      .......... .......... .....
rat_ago1      .......... .......... TMYFA
hosa_ago1     .......... .......... TMYFA
mus_ago1      .......... .......... TMYFA
gaga_ago1     .......... .......GDQ ELFVV
fugu1_ago1    .......... .......... TMYFA
mus_ago4      .......... .......... TMYFA
rat_ago4      .......... .......... TMYFA
hosa_ago4     .......... .......... TMYFA
gaga_ago4     .......... .......... TMYFA
fugu4_ago4    .......... .......... TMYFA
rat_34871199  .......... .......... TMYFA
hosa_ago3     .......... .......... TMYFA
cow_47564028  .......... .......... TMYFA
mus_ago3      .......... .......... TMYFA
fugu7_ago3    .......... .......... TMYFA
drme_24653503 .......... .......... VMYFA
anga_31240763 .......... .......... VMYFA
cael_7503765  .......... .......... VSI..
cabr_39596443 .......... .......... VMYFA
cael_32564644 .......... .......... VMYFA
cabr_39579815 .......... .......... VMYFA
cael_17509203 .......... .......... .....
cabr_39595176 .......... .......... .....
cael_17542480 QD........ CVSVAADFKS RMYFI
cabr_39590721 QD........ CVSVAGDFKS RMYFI
orsa_50251919 .......... .......... VMFYC
arab_ago1     .......... .......... VMFYC
orsa_ago1     .......... .......... VMFYC
arab_10177951 .......... .......... VMFYC
orsa_50725578 .......... .......... VMFYC
orsa_50905565 .......... .......... AMFFC
orsa_34897156 .......... .......... VMFYC
orsa_50919055 ..KHRVSLHD .......... VYVYH
orsa_50934813 .......... .......... VMFYC
arab_4510428  .......... .......... VMFYC
orsa_31712081 .......... .......... FMFYC
orsa_31712083 .......... .......... FMFYC
orsa_50937025 .......... .......... SMFFC
arab_15293199 .......... .......... SMFFC
orsa_34903256 .......... .......... SMFFC
arab_28396616 .......... .......... SMFFC
arab_42568003 .......... .......... SMFFC
arab_2702284  .......... .......... NMFFC
orsa_50935599 .......... .......... SMFFC
orsa_50917003 .......... .......... LMFYC
arab_37528855 .......... .......... LMFYC
arab_25403398 .......... .......... VMFFV
arab_6692121  .......... .......... FMFFV
drme_28317062 .......... .......... PMYFV
magr_38099967 .......... .......... TMWYI
gize_42546765 .......... .......... TMWYI
necr_32423377 .......... .......... TMWWV
scpo_19075282 .......... .......... KMWYM
blgr_15787604 .......... .......... SMYYI
asni_40744619 .......... .......... TMFYI
necr_32406962 .......... .......... SMYYI
gize_42549606 .......... .......... SMYYI
magr_38109835 .......... .......... SMYWI
crne_50255632 .......... .......... TGWFM
crne_50255647 .......... .......... VAWFM
cabr_39589132 .......... .......... .MTFV
cabr_39581712 .......... .......... .MTFV
cael_25148583 .......... .......... .MTFV
cael_17510939 .......... .......... .....
cael_17534531 .......... .......... .....
cabr_39580115 .......... .......... .....
cael_17508571 .......... .......... .....
cabr_39589694 .......... .......... .....
cael_7495977  .......... .......... RNFWA
cael_17552216 .......... .......... RNFWA
cabr_39588750 .......... .......... RNFWA
cael_17564578 .......... .......... RNFWA
cael_17537279 .......... .......... RNFWA
cabr_39586210 .......... .......... KLFFL
caal_46437245 .......... .......... TMFYI
stle_30267823 .......... .......... TLYYI
cabr_39592716 .......... .......... .....
