# Supplementary material for: The evolution of core proteins involved in microRNA biogenesis
Source: BMC Evol Biol. 2008 Mar 25;8:92. doi: 10.1186/1471-2148-8-92 (PMC2287173; doi:10.1186/1471-2148-8-92)
Supplement: Additional file 3 — Argonaute protein sequences. Multiple sequence alignment of Argonaute protein sequences used for phylogenetic tree reconstruction. [file 1471-2148-8-92-S3.msf]

!!AA_MULTIPLE_ALIGNMENT 1.0
MSF: 931  Type: P  February 13, 2007 13:58  Check: 818 .. 
 Name: Analysis_1  Len: 931  Check: 9880  Weight: 1.0
 Name: mus_38372349  Len: 931  Check: 2743  Weight: 1.0
 Name: rat_62649648  Len: 931  Check: 5740  Weight: 1.0
 Name: cow_76614595  Len: 931  Check: 6289  Weight: 1.0
 Name: chimp_114555730  Len: 931  Check: 6296  Weight: 1.0
 Name: Ago4_human_29029593  Len: 931  Check: 4399  Weight: 1.0
 Name: dog_73977125  Len: 931  Check: 2031  Weight: 1.0
 Name: chick_86129468  Len: 931  Check: 3927  Weight: 1.0
 Name: teni_47213825  Len: 931  Check: 4150  Weight: 1.0
 Name: fugu4  Len: 931  Check: 4325  Weight: 1.0
 Name: xela_68534336  Len: 931  Check: 4430  Weight: 1.0
 Name: dog_73977123  Len: 931  Check: 7308  Weight: 1.0
 Name: Ago1_hs_6912352  Len: 931  Check: 7107  Weight: 1.0
 Name: cow_76614593  Len: 931  Check: 6257  Weight: 1.0
 Name: chimp_114555502  Len: 931  Check: 9879  Weight: 1.0
 Name: mus_123244115  Len: 931  Check: 5326  Weight: 1.0
 Name: rat_38372868  Len: 931  Check: 7618  Weight: 1.0
 Name: chimp_114555506  Len: 931  Check: 9373  Weight: 1.0
 Name: chick_50759942  Len: 931  Check: 8988  Weight: 1.0
 Name: chimp_114555504  Len: 931  Check: 9804  Weight: 1.0
 Name: teni_47216330  Len: 931  Check: 5456  Weight: 1.0
 Name: fugu1  Len: 931  Check: 6085  Weight: 1.0
 Name: cabr_39596444  Len: 931  Check: 6380  Weight: 1.0
 Name: cael_7503766  Len: 931  Check: 3189  Weight: 1.0
 Name: cael_32564645  Len: 931  Check: 2390  Weight: 1.0
 Name: cabr_39579816  Len: 931  Check: 3678  Weight: 1.0
 Name: ciona  Len: 931  Check: 8841  Weight: 1.0
 Name: stpu_115686210  Len: 931  Check: 8409  Weight: 1.0
 Name: aeae_108871199  Len: 931  Check: 4238  Weight: 1.0
 Name: anga_31240764  Len: 931  Check: 5044  Weight: 1.0
 Name: drme_24653504  Len: 931  Check: 8552  Weight: 1.0
 Name: drps_54636119  Len: 931  Check: 8050  Weight: 1.0
 Name: trca_91088347  Len: 931  Check: 6191  Weight: 1.0
 Name: apis_110777044  Len: 931  Check: 6148  Weight: 1.0
 Name: pemo_104508999  Len: 931  Check: 9209  Weight: 1.0
 Name: dog_73974781  Len: 931  Check: 5709  Weight: 1.0
 Name: pantr_114621889  Len: 931  Check: 9637  Weight: 1.0
 Name: rat_11024680  Len: 931  Check: 5509  Weight: 1.0
 Name: mus_33859783  Len: 931  Check: 5402  Weight: 1.0
 Name: cow_45430015  Len: 931  Check: 5893  Weight: 1.0
 Name: Ago2_hs_29171734  Len: 931  Check: 4393  Weight: 1.0
 Name: mamu_109087605  Len: 931  Check: 5208  Weight: 1.0
 Name: rabbit_38372872  Len: 931  Check: 7760  Weight: 1.0
 Name: chick_50731932  Len: 931  Check: 9953  Weight: 1.0
 Name: xela_50418264  Len: 931  Check: 4889  Weight: 1.0
 Name: xetr_49522953  Len: 931  Check: 4223  Weight: 1.0
 Name: teni_47222230  Len: 931  Check: 4433  Weight: 1.0
 Name: fugu6  Len: 931  Check: 1255  Weight: 1.0
 Name: dare_68435687  Len: 931  Check: 3047  Weight: 1.0
 Name: chimp_114555512  Len: 931  Check: 7874  Weight: 1.0
 Name: rat_34871199  Len: 931  Check: 3642  Weight: 1.0
 Name: Ago3_hs_29294647  Len: 931  Check: 715  Weight: 1.0
 Name: cow_47564029  Len: 931  Check: 2831  Weight: 1.0
 Name: chick_71895199  Len: 931  Check: 506  Weight: 1.0
 Name: chimp_114555514  Len: 931  Check: 3124  Weight: 1.0
 Name: dog_73977121  Len: 931  Check: 2404  Weight: 1.0
 Name: mus_23510276  Len: 931  Check: 9978  Weight: 1.0
 Name: dare_68391596  Len: 931  Check: 895  Weight: 1.0
 Name: teni_47211075  Len: 931  Check: 8352  Weight: 1.0
 Name: fugu7  Len: 931  Check: 1277  Weight: 1.0
 Name: dare_68388203  Len: 931  Check: 4179  Weight: 1.0

//

                    1                                                   50
Analysis_1          .......... .......... ........** ********** **********
mus_38372349        .......... MEALG...PG PPASLFQPPR RPGLGTVGKP IRLLANHFQV
rat_62649648        DRGEAAPAAA MEALG...PG PPASLFQPPR RPGLGTVGKP IRLLANHFQV
cow_76614595        DRGEAAPAAA MEALG...PG PPASLFQPPR RPGLGTVGKP IRLLANHFQV
chimp_114555730     DRAPAGRWVD PEVQG...GG PPASLFQPPR RPGLGTVGKP IRLLANHFQV
Ago4_human_29029593 .......... MEALG...PG PPASLFQPPR RPGLGTVGKP IRLLANHFQV
dog_73977125        .......... .......... PPTSLFQPPR RPGLGTVGKP IRLLANHFQV
chick_86129468      .......... ......DVSR PPASLFQPPR RPGLGTVGKP IRLLANHFQV
teni_47213825       .......... .......GPP APTSLFQPPR RPGLGTVGKP IRLLANHFQV
fugu4               .......... .......GPP APTSLFQPPR RPGLGTVGKP IRLLANHFQV
xela_68534336       .......... .........P PPTNLFQPPR RPGLGTLGKP IRLLANHFQV
dog_73977123        VYGMEAGPSG ..AAAGAYLP PLQQVFQAPR RPGIGTVGKP IKLLANYFEV
Ago1_hs_6912352     ...MEAGPSG ..AAAGAYLP PLQQVFQAPR RPGIGTVGKP IKLLANYFEV
cow_76614593        VYGMEAGPSG ..AAAGAYLP PLQQVFQAPR RPGIGTVGKP IKLLANYFEV
chimp_114555502     ...MEAGPSG ..AAAGAYLP PLQQVFQAPR RPGIGTVGKP IKLLANYFEV
mus_123244115       ...MEAGPSG ..AAAGAYLP PLQQVFQAPR RPGIGTVGKP IKLLANYFEV
rat_38372868        ..HWCAVQLW ..DAAGAYLP PLQQVFQAPR RPGIGTVGKP IKLLANYFEV
chimp_114555506     .......... .......... .......... .......... ..........
chick_50759942      ACISSAASAR DRNSAGAYRP PXQQGXQAPR RPGIGTVGKP IKLLANYFEV
chimp_114555504     .......... .......... ...QATPIPH R......... ..........
teni_47216330       .......... .....GVYPP PLQQVFHAPR RPGMGTVGKP IRLLANYFEV
fugu1               .......... .....GVYPP PLQQVFHAPR RPGMGTVGKP IRLLANYFEV
cabr_39596444       TIAGAMQAGG AGAV.GGNQS G..VQFQCPR RPNHGIEGRS ILLRANHFAV
cael_7503766        TLGGGLPGGA PGQLPGGNQS G..IQFQCPR RPNHGVEGRS ILLRANHFAV
cael_32564645       QLGG....SA HGAIGTKPDA G..VQFQCPV RPNHGVEGRS ILLRANHFAV
cabr_39579816       .........E ATSLESQGRS G..VQFRCPR RPNHGVDGRA ILLRANHFSV
ciona               .......... .......... .....FQAPP RPNQGQVGKP IWLKANYFKV
stpu_115686210      QQ..PPPPGG PPQPPGTPPV APTELVAMPR RPGFGIDGRP IAFRANHFQV
aeae_108871199      NVA.SSALGV VPATP..PAP PDLPVFTCPR RPNLGREGRP IVLRANHFQI
anga_31240764       G...AQALGV VPATP..PAP PDLPVFTCPR RPNLGREGRP IVLRANHFQI
drme_24653504       TG..SVTPAI ATATP..ATQ PDMPVFTCPR RPNLGREGRP IVLRANHFQV
drps_54636119       TG..TVTAAI ATATP..TTN PDMPVFTCPR RPNLGREGRP IVLRANHFQV
trca_91088347       ST......AL ATVPP..TTD P..PVFQCPR RPNLGREGRP IGLKANHFQV
apis_110777044      KN..LVDFNQ YIKV...DIK NMSKMFSCPR RPNIGREGRP IVLRANHFQI
pemo_104508999      PGTPAVATGT GMTA...LLP PELPTFVAPR RPNLGREGRP ITLRANHFQI
dog_73974781        HRHGNRAVLA P.PAP.PPPP IQGYAFKPPP RPDFGTSGRT IKLQANFFEM
pantr_114621889     .......... .......... .......... .......... .........M
rat_11024680        MYSGAGPVLA S.PAP.TTSP IPGYAFKPPP RPDFGTTGRT IKLQANFFEM
mus_33859783        MYSGAGPVLA S.PAP.TTSP IPGYAFKPPP RPDFGTTGRT IKLQANFFEM
cow_45430015        MYSGAGPALA P.PAP.PPPP IQGYAFKPPP RPDFGTSGRT IKLQANFFEM
Ago2_hs_29171734    MYSGAGPALA P.PAP.PPP. IQGYAFKPPP RPDFGTSGRT IKLQANFFEM
mamu_109087605      SFITLKASLA P.PAP.PPPP IQGYAFKPPP RPDFGTSGRT IKLQANFFEM
rabbit_38372872     .......... .......... ..GYAFKPPP RPDFGTSGRT IKLQANFFEM
chick_50731932      .......VLA P.PPP.LPPP VQGYAFKPPP RPDFGTSGRT IKLQANFFEM
xela_50418264       .......VLV P.PTTTPPLP MPAYTFKPPP RPDFGTSGRT IKLQANVFEM
xetr_49522953       .......VLV P.PTPTPPLP MPAYTFKPPP RPDFGTSGRT IKLQANFFEM
teni_47222230       .......... ........PV P.EYVFKPPS RPDFGTMGRT IKLQANFFEM
fugu6               .......... .......... ....VFKPPS RPDFGTMGRT IKLQANFFEM
dare_68435687       .......SGS DVSAPASPPA PQEYVFKPPQ RPDFGTMGRT IKLQANFFEM
chimp_114555512     ........ME IG...SAGPA GAQPLLMVPR RPGYGTMGKP IKLLANCFQV
rat_34871199        EWKSAPQVLS VAGFQAQGPI GAQPLLIVPR RPGYGTMGKP IKLLANCFQV
Ago3_hs_29294647    ........ME IG...SAGPA GAQPLLMVPR RPGYGTMGKP IKLLANCFQV
cow_47564029        KLISEEDLME IG...SAGPV GAQPLLMVPR RPGYGTMGKP TKLLANCFQV
chick_71895199      ........ME IS...SAGPV GAQPLLMVPR RPGYGTMGKP IKLLANCFQV
chimp_114555514     .......... .......... ......MVPR RPGYGTMGKP IKLLANCFQV
dog_73977121        TFCSINWAPQ MLY..TEGPV GAQPLLMVPR RPGYGTMGKP IKLLANCFQV
mus_23510276        ........ME IG...SAGPI GAQPLFIVPR RPGYGTMGKP IKLLANCFQV
dare_68391596       ........ME IG...TTGAV GAAPQFSVPR RPGYGTMGKP IKLLANCFQV
teni_47211075       ........MV TG........ GAQDLFSLPR RPGYGTVGKS IKLLANCFQV
fugu7               .......... .......... ....LFTLPR RPGYGTIGKP IKLLANCFQV
dare_68388203       .......... .......... .......... .......... ..........

                    51                                                 100
Analysis_1          ********** ********** ********** *******.** **********
mus_38372349        QIPKIDVYHY DVDIKPEKRP RRVNREVVDT MVRHFKMQIF GDRQPGYDGK
rat_62649648        QIPKIDVYHY DVDIKPEKRP RRVNREVVDT MVRHFKMQIF GDRQPGYDGK
cow_76614595        QIPKIDVYHY DVDIKPEKRP RRVNREVVDT MVRHFKMQIF GDRQPGYDGK
chimp_114555730     QIPKIDVYHY DVDIKPEKRP RRVNREVVDT MVRHFKMQIF GDRQPGYDGK
Ago4_human_29029593 QIPKIDVYHY DVDIKPEKRP RRVNREVVDT MVRHFKMQIF GDRQPGYDGK
dog_73977125        QIPKIDVYHY DVDIKPEKRP RRVNREVVDT MVRHFKMQIF GDRQPGYDGK
chick_86129468      QIPKIDVYHY DVDIKPEKRP RRVNREVVDT MVRHFKMQIF GDRQPGYDGK
teni_47213825       QIPKIDVYHY EIDIKPEKRP RRVNREVVDT MVRHFKMQIF GDRQPGYDGK
fugu4               QIPKIDVYHY EIDIKPEKRP RRVNREVVDT MVRHFKMQIF GDRQPGYDGK
xela_68534336       QIPKIDVYHY DVDIKPEKRP RRVNREVVDT MVRHFKMPIF GDNQPGYDGK
dog_73977123        DIPKIDVYHY EVDIKPDKCP RRVNREVVEY MVQHFKPQIF GDRKPVYDGK
Ago1_hs_6912352     DIPKIDVYHY EVDIKPDKCP RRVNREVVEY MVQHFKPQIF GDRKPVYDGK
cow_76614593        DIPKIDVYHY EVDIKPDKCP RRVNREVVEY MVQHFKPQIF GDRKPVYDGK
chimp_114555502     DIPKIDVYHY EVDIKPDKCP RRVNREVVEY MVQHFKPQIF GDRKPVYDGK
mus_123244115       DIPKIDVYHY EVDIKPDKCP RRVNREVVEY MVQHFKPQIF GDRKPVYDGK
rat_38372868        DIPKIDVYHY EVDIKPDKCP RRVNREVVEY MVQHFKPQIF GDRKPVYDGK
chimp_114555506     .......... .......... .......... MVQHFKPQIF GDRKPVYDGK
chick_50759942      DIPKIDVYHY EVDIKPDKCP RRVNREVVEY MVQHFKPQIF GDRKPVYDGK
chimp_114555504     .......... .......... .....EVVEY MVQHFKPQIF GDRKPVYDGK
teni_47216330       EIPKMDVYHY EVDIKPDKCP RRVNR.VRDK GSENAPPSSS GTGNQCMTAR
fugu1               EIPKMDVYHY EVDIKPDKCP RRVNREVVEY MVQHFKPQLF GDRKPVYDGK
cabr_39596444       RIPGGTIQHY QVDVSPDKCP RRVNREIISC LISSFSK.YF TNIRPVYDGK
cael_7503766        RIPGGTIQHY QVDVTPDKCP RRVNREIISC LISAFSK.YF TNIRPVYDGK
cael_32564645       RIPGGSVQHY QIDVFPDKCP RRVNREVIGC LISSFSK.YF TNIRPVYDGK
cabr_39579816       RIPGGNIQHY HVEVMPDKCP RRVNRDIISC LIQSFSG.YF TNVRPVYDGK
ciona               SIPNGDIHHY DIDIKPDKCP RRVNREIINT MVENFRSAIF QDRKPVFDGR
stpu_115686210      KIPPWDLFHY EVNITPEKCX RRINRDVIDT LVTAYKGRYF QNNLPVFDGR
aeae_108871199      TMPRGFVHHY DINIQPDKCP RKVNREIIET MVHAYSK.MF GALKPVFDGR
anga_31240764       TMPRGFVHHY DINIQPDKCP RKVNREIIET MVHAYSK.MF GALKPVFDGR
drme_24653504       TMPRGYVHHY DINIQPDKCP RKVNREIIET MVHAYSK.IF GVLKPVFDGR
drps_54636119       TMPRGYVHHY DINIQPDKCP RKVNREIIET MVQAYSK.IF GVLKPVFDGR
trca_91088347       TMPRGFVHHY DVSIQPDKCP RKVNREIIET MVHAYGK.IF GNLKPVFDGR
apis_110777044      TMPRGYVHHY DINIQPDKCP RKVNREIIET MVHAYTK.IF GTLKPVFDGR
pemo_104508999      SMPRGYIHHY DISITPDKCP RKVNREIIET MVHAFPR.IF GTLKPVFEGR
dog_73974781        DIPKIDIYHY ELDIKPEKCP RRVNREIVEH MVQHFKTQIF GDRKPVFDGR
pantr_114621889     DIPKIDIYHY ELDIKPEKCP RRVNREIVEH MVQHFKTQIF GDRKPVFDGR
rat_11024680        DIPKIDIYHY ELDIKPEKCP RRVNREIVEH MVQHFKTQIF GDRKPVFDGR
mus_33859783        DIPKIDIYHY ELDIKPEKRP RRVNREIVEH MVQHFKTQIF GDRKPVFDGR
cow_45430015        DIPKIDIYHY ELDIKPEKCP RRVNREIVEH MVQHFKTQIF GDRKPVFDGR
Ago2_hs_29171734    DIPKIDIYHY ELDIKPEKCP RRVNREIVEH MVQHFKTQIF GDRKPVFDGR
mamu_109087605      DIPKIDIYHS QVDLQAQKHR QLSSKEIVEH MVQHFKTQIF GDRKPVFDGR
rabbit_38372872     DIPKIDIYHY ELDIKPEKCP RRVNREIVEH MVQHFKAQIF GDRKPVFDGR
chick_50731932      DIPKIDIYHY ELDIKPEKCP RRVNSVPVHT HLMH...... ...KIVWYLL
xela_50418264       DIPKIEIYHY DIDIKPEKCP RRVNREIVEH MVQHFKAQIF GDRKPVFDGR
xetr_49522953       DIPKIEIYHY EIDIKPEKCP RRVNREIVEH MVQHFKAQIF GDRKPVFDGR
teni_47222230       EIPKLEVYHY DIDIKPEKCP RRVNREIVEH MVQHFKTQIF GDRKPVYDGR
fugu6               EIPKLEVYHY DIDIKPEKCP RRVNREIVEH MVQHFKTQIF GDRKPVYDGR
dare_68435687       EIPKLEVYHY EIDIKPEKCP RRVNREIVEH MVQHFKTQIF GDRKPVYDGR
chimp_114555512     EIPKIDVYLY EVDIKPDKCP RRVNREVVDS MVQHFKVTIF GDRRPVYDGK
rat_34871199        EIPKIDVYLY EVDIKPDKCP RRVNREVVDS MVQHFKVTIF GDRRPVYDGK
Ago3_hs_29294647    EIPKIDVYLY EVDIKPDKCP RRVNREVVDS MVQHFKVTIF GDRRPVYDGK
cow_47564029        EIPKIDVYLY EVDIKPDKCP RRVNREVVDS MVQHFKVTIF GDRRPVYDGK
chick_71895199      EIPKIDVYLY EVDIKPDKCP RRVNREVVDS MVQHFKVTIF GDRRPVYDGK
chimp_114555514     EIPKIDVYLY EVDIKPDKCP RRVNREVVDS MVQHFKVTIF GDRRPVYDGK
dog_73977121        EIPKIDVYLY EVDIKPDKCP RRVNREVVDS MVQHFKVTIF GDRRPVYDGK
mus_23510276        EIPKIDVYLY EVDIKPDKCP RRVNREVVDS KVQHFKVTIF GDRRPVYDGK
dare_68391596       DIPKMDVYLY DVDIKPEKCP RRVNREVVDS MVQHFKVTIF GDRRPVYDGK
teni_47211075       EIPKIDVYLY EVDIKPERCP RRVNREVVDS MVQHFQV.IF GDCLPVYDGK
fugu7               EIPKIDVYLY EVDIKPDRCP RRVNREVVDS MVQHFKVTIF GDCLPVYDGK
dare_68388203       .......... .......... .......... .......... ..........

                    101                                                150
Analysis_1          ********** ****.***** *******.** ********** **********
mus_38372349        RNMYTAHPLP IGRD.RIDME VTLPGEG.KD QTFKVSVQWV SVASLQLLLE
rat_62649648        RNMYTAHPLP IGRD.RVDME VTLPGEG.KD QTFKVSVQWV SVVSLQLLLE
cow_76614595        RNMYTAHPLP IGRD.RVDME VTLPGEG.KD QTFKVSVQWV SVVSLQLLLE
chimp_114555730     RNMYTAHPLP IGRD.RVDME VTLPGEG.KD QTFKVSVQWV SVVSLQLLLE
Ago4_human_29029593 RNMYTAHPLP IGRD.RVDME VTLPGEG.KD QTFKVSVQWV SVVSLQLLLE
dog_73977125        RNMYTAHPLP IGRD.RVDME VTLPGEG.KD QTFKVSVQWV SVVSLQLLLE
chick_86129468      RNMYTAHPLP IGRD.RVDME VTLPGEG.KD QTFKVSIQWV SVVSLQLLLE
teni_47213825       KNMYTAHPLP IGRD.RVDLE VTLPGEG.KD QTFKVSLQWV SVVSLQMLLE
fugu4               KNMYTAHPLP IGRD.RVDLE VTLPGEG.KD QTFKVSLQWV SVVSLQMLQE
xela_68534336       RNMYTAHPLP IGRD.RVDLE VTLPGEG.KD QTFKVTIQWV SVVSLQLLLE
dog_73977123        KNIYTVTALP IGNE.RVDFE VTIPGEG.KD RIFKVSIKWL AIVSWRMLHE
Ago1_hs_6912352     KNIYTVTALP IGNE.RVDFE VTIPGEG.KD RIFKVSIKWL AIVSWRMLHE
cow_76614593        KNIYTVTALP IGNE.RVDFE VTIPGEG.KD RIFKVSIKWL AIVSWRMLHE
chimp_114555502     KNIYTVTALP IGNE.RVDFE VTIPGEG.KD RIFKVSIKWL AIVSWRMLHE
mus_123244115       ENIYTVTALP IGNE.RVDFE VTIPGEG.KD RIFKVSIKWL AIVSWRMLHE
rat_38372868        KNIYTVTALP IGNE.RVDFE VTIPGEG.KD RIFKVSIKWL AIVSWRMLHE
chimp_114555506     KNIYTVTALP IGNE.RVDFE VTIPGEG.KD RIFKVSIKWL AIVSWRMLHE
chick_50759942      KNIYTVTALP IGNE.RVDFE VTIPGEG.KD RIFKVSIKWM AIVSWRMLHE
chimp_114555504     KNIYTVTALP IGNE.RVDFE VTIPGEG.KD RIFKVSIKWL AIVSWRMLHE
teni_47216330       MNIYTVLALP IGSE.KVDFE VTIPGEG.KD RIFKVSIRWL AKVSWRLLQE
fugu1               KNIYTVLALP IGSE.KVDFE VTIPGEG.KD RIFKVSIRWL AKVSWRLLQE
cabr_39596444       RNMYTREPLP IGRE.RMDFD VTLPGDSAVE RQFSVSLKWV GQVSLSTLED
cael_7503766        RNMYTREPLP IGRE.RMDFD VTLPGDSAVE RQFSVSLKWV GQVSLSTLED
cael_32564645       RNMYTREPLP IGTE.PMNFE VTLPGDSAVE RKFSVTMKWI GQVCLSALDD
cabr_39579816       NSMYTREMLA FGRE.RTDFN VVLPGESAVE RQFSVSLKWA GEISLTSLED
ciona               KNLYTAQPLP IDKQ.KVEVE VTLPGEG.RD RTFTVAIKWA SRVSLYSLKL
stpu_115686210      KNMYCKDEIP LDRE.KVELE VTLPGEG.KD RIFKASIKFE GKVSLSLLEA
aeae_108871199      NNLYTRDPLP IGND.RVELE VTLPGEG.KD RVFRVTIKWV AQVSLFNLEE
anga_31240764       NNLYTRDLLP IGND.RVELE VTLPGEG.KD RVFRVTIKWV AQVSLFNLEE
drme_24653504       NNLYTRDPLP IGNE.RLELE VTLPGEG.KD RIFRVTIKWQ AQVSLFNLEE
drps_54636119       NNLYTRDPLP IGNE.RLELE VTLPGEG.KD RIFRVTIKWQ AQVSLFNLEE
trca_91088347       NNLYTRDPLP IGNS.REELE VTLPGEG.KD RLFRVTIKWV AQVSLYGLEE
apis_110777044      NNLYTRDPLP IGTD.KIELE VTLPGEG.KD RVFRVVIKWL AQVSLFALEE
pemo_104508999      SNLYTRDPLP IGNE.KMELE VTLPGEG.RD RVFKVAMKWL AQVNLYTLEE
dog_73974781        KNLYTAMPLP IGRD.KVELE VTLPGEG.KD RIFKVSIKWV SCVSLQALHD
pantr_114621889     KNLYTAMPLP IGRD.KVELE VTLPGEG.KD RIFKVSIKWV SCVSLQALHD
rat_11024680        KNLYTAMPLP IGRD.KVELE VTLPGEG.KD RIFKVSIKWV SCVSLQALHD
mus_33859783        KNLYTAMPLP IGRD.KVELE VTLPGEG.KD RILKVSIKWV SCVSLQALHD
cow_45430015        KNLYTAMPLP IGRD.KVELE VTLPGEG.KD RIFKVSIKWV SCVSLQALHD
Ago2_hs_29171734    KNLYTAMPLP IGRD.KVELE VTLPGEG.KD RIFKVSIKWV SCVSLQALHD
mamu_109087605      KNLYTAMPLP IGRD.KVELE VTLPGEG.KD RIFKVSIKWV SCVSLQALHD
rabbit_38372872     KNLYTAMPLP IGRE.KVELE VTLPGEG.KD RIFKVSIKWV SCVSLQALHD
chick_50731932      KMKCHLMSV. .....YVELE VTLPGEG.KD RIFKVAIKWM SCVSLQALHD
xela_50418264       KNLYTAMPLP IARDKQVELE VTLPGEG.KD RIFKVAIKWM ACVSLQALHD
xetr_49522953       KNLYTAMPLP IARDKQVELE VTLPGEG.KD RIFKVAIKWM ACVSLQALHD
teni_47222230       KNLYTAMPLP IGRD.KVELE VTIPGEG.KD RSFKVSIKWV SCVSLQALHE
fugu6               KNLYTAMPLP IGRD.KVELE VTIPGEG.KD RSFKVSIKWV SCVSLQALHE
dare_68435687       KNLYTAMPLP IGRD.KVELE VTIPGEG.KD RSFKVAIKWM SCVSLQALHE
chimp_114555512     RSLYTANPLP VATT.GVDLD VTLPGEGGKD RPFKVSIKFV SRVSWHLLHE
rat_34871199        RSLYTANPLP VATT.GVDLD VTLPGEGGKD RPFKVSVKFV SRVSWHLLHE
Ago3_hs_29294647    RSLYTANPLP VATT.GVDLD VTLPGEGGKD RPFKVSIKFV SRVSWHLLHE
cow_47564029        RSLYTANPLP VATT.GVDLD ATLPGEGGKD RPFKVSIKFV SRVSWHLLHE
chick_71895199      RSLYTANPLP VATT.GVDLD VTLPGEGGKD RPFKVSIKFV SRVSWHLLHE
chimp_114555514     RSLYTANPLP VATT.GVDLD VTLPGEGGKD RPFKVSIKFV SRVSWHLLHE
dog_73977121        RSLYTANPLP VATT.GVDLD VTLPGEGGKD RPFKVSIKFV SRVSWHLLHE
mus_23510276        RSLYTANPLP VATT.GVDLD VTLPGEGGKD RPFKVSVKFV SRVSWHLLHE
dare_68391596       KSLYTAQPLP VASA.GVDLD VTLPGEGGKD RIFKVTIKFV SLVSWHMLHE
teni_47211075       RSLYAVKALP VASG.GVDLD VTLPGDGGKD RPFKVTIKFL SLVSWHLLHD
fugu7               RSLYTVKALP VASG.GVDLD VTLPGDGGKD RPFKVTIKFV SLVSWHMLHE
dare_68388203       .......... .......... ......MGKD QTFKVSLQWV SVVSLQMLLE

                    151                                                200
Analysis_1          ********** **........ ********** ********** **********
mus_38372349        ALAGHLNEVP DD........ SVQALDVITR HLPSMRYTPV GRSFFSPPEG
rat_62649648        ALAGHLSEVP DD........ SVQALDVITR HLPSMRYTPV GRSFFSPPEG
cow_76614595        ALAGHLNEVP DD........ SVQALDVITR HLPSMRYTPV GRSFFSPPEG
chimp_114555730     ALAGHLNEVP DD........ SVQALDVITR HLPSMRYTPV GRSFFSPPEG
Ago4_human_29029593 ALAGHLNEVP DD........ SVQALDVITR HLPSMRYTPV GRSFFSPPEG
dog_73977125        ALAGHLNEVP DD........ SVQALDVITR HLPSMRYTPV GRSFFSPPEG
chick_86129468      ALAGHLNEVP ED........ SVQALDVITR HLPSMRYTPV GRSFFSPPEG
teni_47213825       ALSGHLNEVP ED........ SVQALDVITR HLPSMRYTPV GRSFFSPPEG
fugu4               ALSGHLNEVP ED........ SVQALDVITR HLPSMRYTPV GRSFFSPPEG
xela_68534336       ALSGHLSEVP DD........ SVQALDVITR HLPSMRYTPV GRSFFSPPEG
dog_73977123        ALVSGQIPVP LE........ SVQALDVAMR HLASMRYTPV GRSFFSPPEG
Ago1_hs_6912352     ALVSGQIPVP LE........ SVQALDVAMR HLASMRYTPV GRSFFSPPEG
cow_76614593        ALVSGQIPVP LE........ SVQALDVAMR HLASMRYTPV GRSFFSPPEG
chimp_114555502     ALVSGQIPVP LE........ SVQALDVAMR HLASMRYTPV GRSFFSPPEG
mus_123244115       ALVSGQIPVP LE........ SVQALDVAMR HLASMRYTPV GRSFFSPPEG
rat_38372868        ALVSGQIPVP LE........ SVQALDVAMR HLASMRYTPV GRSFFSPPEG
chimp_114555506     ALVSGQIPVP LE........ SVQALDVAMR HLASMRYTPV GRSFFSPPEG
chick_50759942      ALVSGQIPVP LE........ SVQALDVAMR HLASMRYTPV GRSFFSPPEG
chimp_114555504     ALVSGQIPVP LE........ SVQALDVAMR HLASMRYTPV GRSFFSPPEG
teni_47216330       TLVSGRLQVP LD........ SVQALDVAMR HLASMRYTPV GRSFFSPPEG
fugu1               TLVSGRLQVP LD........ SVQALDVAMR HLASMRYTPV GRSFFSPPEG
cabr_39596444       AMEGRVRQVP FE........ AVQAMDVILR HLPSLKYTPV GRSFFSPPVI
cael_7503766        AMEGRVRQVP FE........ AVQAMDVILR HLPSLKYTPV GRSFFSPPVP
cael_32564645       AMEGRVRQVP HE........ AVQSIDVILR HLPSLKYTPV GRSFFTPPGV
cabr_39579816       AMEGRIHTVP YE........ TVKAVDVILR HLPSLKYSPV GRSFFSPPAR
ciona               ALEGKMHGIP FE........ TVQSLDVVMR HLPSLRYTPV GRSFFSAPEG
stpu_115686210      ALKGEVMNIP HE........ AVQALDVIMR HLPSLRYTPV GRSFFSPPEE
aeae_108871199      ALEGRTRQIP YD........ AILALDVVMR HLPSMTYTPV GRSFFSSPDG
anga_31240764       ALEGRTRQIP YD........ AILALDVVMR HLPSMTYTPV GRSFFSSPDG
drme_24653504       ALEGRTRQIP YD........ AILALDVVMR HLPSMTYTPV GRSFFSSPEG
drps_54636119       ALEGRTRQIP YD........ AILALDVVMR HLPSMTYTPV GRSFFSSPDG
trca_91088347       ALEGRTRQIP YE........ AILALDVVMR HLPSMSYTPV GRSFFSSPEG
apis_110777044      ALEGRTRQIP YD........ AILALDVVMR HLPSMTYTPV GRSFFSTPDG
pemo_104508999      ALEGRTRTIP YD........ AIQALDVVMR HLPSMTYTPV GRSLFSAPDG
dog_73974781        ALSGRLPSVP FE........ TIQALDVVMR HLPSMRYTPV GRSFFTASEG
pantr_114621889     ALSGRLPSVP FE........ TIQALDVVMR HLPSMRYTPV GRSFFTASEG
rat_11024680        ALSGRLPSVP FE........ TIQALDVVMR HLPSMRYTPV GRSFFTASEG
mus_33859783        ALSGRLPSVP FE........ TIQALDVVMR HLPSMRYTPV GRSFFTASEG
cow_45430015        ALSGRLPSVP FE........ TIQALDVVMR HLPSMRYTPV GRSFFTASEG
Ago2_hs_29171734    ALSGRLPSVP FE........ TIQALDVVMR HLPSMRYTPV GRSFFTASEG
mamu_109087605      ALSGRLPSVP FE........ TIQALDVVMR HLPSMRYTPV GRSFFTASEG
rabbit_38372872     ALSGRLPSVP FE........ TIQALDVVMR HLPSMRYTPV GRSFFTASEG
chick_50731932      ALSGRLPSVP FE........ TIQALDVVMR HLPSMRYTPV GRSFFTASEG
xela_50418264       ALSGRLPNVP FE........ TVQALDVVMR HLPSMRYTPV GRSFFTASEG
xetr_49522953       ALSGRLPSVP FE........ TIQALDVVMR HLPSMRYTPV GRSFFTASEG
teni_47222230       ALSGRLPSVP FE........ TVQALDVVMR HLPSMRYTPV GRSFFTPSEG
fugu6               ALSGRLPSVP FE........ TVQALDVVMR HLPSMRYTPV GRSFFTPSEG
dare_68435687       ALSGRLPNIP FE........ TIQALDVVMR HLPSMRYTPV GRSFFTPSEG
chimp_114555512     VLTGRTLPEP LELDKPISTN PVHAVDVVLR HLPSMKYTPV GRSFFSAPEG
rat_34871199        VLTGRTLPEP LELDKPISTN PVHAVDVVLR HLPSMKYTPV GRSFFSAPEG
Ago3_hs_29294647    VLTGRTLPEP LELDKPISTN PVHAVDVVLR HLPSMKYTPV GRSFFSAPEG
cow_47564029        VLTGRTLPEP LELDKPISTN PVHAVDVVLR HLPSMKYTPV GRSFFSAPEG
chick_71895199      VLTGRTLPEP LEPDKPISTN PVHAVDVVLR HLPSMKYTPV GRSFFSAPEG
chimp_114555514     VLTGRTLPEP LELDKPISTN PVHAVDVVLR HLPSMKYTPV GRSFFSAPEG
dog_73977121        VLTGRTLPEP LELDKPISTN PVHAVDVVLR HLPSMKYTPV GRSFFSAPEG
mus_23510276        ALAGGTLPEP LELDKPVSTN PVHAVDVVLR HLPSMKYTPV GRSFFSAPEG
dare_68391596       VLTGRSTPDP LELDKPISTN PVHAVDVVLR HLPSMRYTPV GRSFFSSPEG
teni_47211075       VLTGQAAPQP AELEQPVSTN PVHAVDVVLR HLPSMKYTPV GRSFFSSPEG
fugu7               VLTGHAASEP VDLEKPVSTN PVHAVDVVLR HLPSMKYTPV GRSFFSSPEG
dare_68388203       ALSGHLNEVP ED........ SVQALDVITR HLPSMRYTPV GRSFFSPPEG

                    201                                                250
Analysis_1          ****...... .......... .......... ...******* **********
mus_38372349        YYHP...... .......... .......... ...LGGGREV WFGFHQSVRP
rat_62649648        YYHP...... .......... .......... ...LGGGREV WFGFHQSVRP
cow_76614595        YYHP...... .......... .......... ...LGGGREV WFGFHQSVRP
chimp_114555730     YYHP...... .......... .......... ...LGGGREV WFGFHQSVRP
Ago4_human_29029593 YYHP...... .......... .......... ...LGGGREV WFGFHQSVRP
dog_73977125        YYHP...... .......... .......... ...LGGGREV WFGFHQSVRP
chick_86129468      YYHP...... .......... .......... ...LGGGREV WFGFHQSVRP
teni_47213825       YYHP...... .......... .......... ...LGGGREV WFGFHQSVRP
fugu4               YYHP...... .......... .......... ...LGGGREV WFGFHQSVRP
xela_68534336       YYHP...... .......... .......... ...LGGGREV WFGFHQSVRP
dog_73977123        YYHP...... .......... .......... ...LGGGREV WFGFHQSVRP
Ago1_hs_6912352     YYHP...... .......... .......... ...LGGGREV WFGFHQSVRP
cow_76614593        YYHP...... .......... .......... ...LGGGREV WFGFHQSVRP
chimp_114555502     YYHP...... .......... .......... ...LGGGREV WFGFHQSVRP
mus_123244115       YYHP...... .......... .......... ...LGGGREV WFGFHQSVRP
rat_38372868        YYHP...... .......... .......... ...LGGGREV WFGFHQSVRP
chimp_114555506     YYHP...... .......... .......... ...LGGGREV WFGFHQSVRP
chick_50759942      YYHP...... .......... .......... ...LGGGREV WFGFHQSVRP
chimp_114555504     YYHP...... .......... .......... ...LGGGREV WFGFHQSVRP
teni_47216330       YYHP...... .......... .......... ...LGGGREV WFGFHQSVRP
fugu1               YYHP...... .......... .......... ...LGGGREV WFGFHQSVRP
cabr_39596444       SASGVPGTAP PPQAAPSISS GSHSAGQYHA ESKLGGGREV WFGFHQSVRP
cael_7503766        NASGVMAGSC PPQASGAVAG GAHSAGQYHA ESKLGGGREV WFGFHQSVRP
cael_32564645       MKPG...... .......... .....MQMHQ ESKLGGGREV WFGFHQSVRP
cabr_39579816       FEHAQ..... .......... .....QQNFP ESKLGGGREV WFGFHQSIRP
ciona               YTPP...... .......... .......... ...LGGGREV WFGFHQSMRP
stpu_115686210      YSHP...... .......... .......... ...LGGGREV WFGFHQSIRP
aeae_108871199      YYHP...... .......... .......... ...LGGGREV WFGFHQSVRP
anga_31240764       YYHP...... .......... .......... ...LGGGREV WFGFHQSVRP
drme_24653504       YYHP...... .......... .......... ...LGGGREV WFGFHQSVRP
drps_54636119       YYHP...... .......... .......... ...LGGGREV WFGFHQSVRP
trca_91088347       YYHP...... .......... .......... ...LGGGREV WFGFHQSVRP
apis_110777044      YYHP...... .......... .......... ...LGGGREV WFGFHQSVRP
pemo_104508999      YYHP...... .......... .......... ...LGGGREV WFGFHQSVRP
dog_73974781        CSNP...... .......... .......... ...LGGGREV WFGFHQSVRP
pantr_114621889     CSNP...... .......... .......... ...LGGGREV WFGFHQSVRP
rat_11024680        CSNP...... .......... .......... ...LGGGREV WFGFHQSVRP
mus_33859783        CSNP...... .......... .......... ...LGGGREV WFGFHQSVRP
cow_45430015        CSNP...... .......... .......... ...LGGGREV WFGFHQSVRP
Ago2_hs_29171734    CSNP...... .......... .......... ...LGGGREV WFGFHQSVRP
mamu_109087605      CSNP...... .......... .......... ...LGGGREV WFGFHQSVRP
rabbit_38372872     CSNP...... .......... .......... ...LGGGREV WFGFHQSVRP
chick_50731932      CSNP...... .......... .......... ...LGGGREV WFGFHQSVRP
xela_50418264       CANP...... .......... .......... ...LGGGREV WFGFHQSVRP
xetr_49522953       CANP...... .......... .......... ...LGGGREV WFGFHQSVRP
teni_47222230       CANP...... .......... .......... ...LGGGREV WFGFHQSVRP
fugu6               CSNP...... .......... .......... ...LGGGREV WFGFHQSVRP
dare_68435687       CSNP...... .......... .......... ...LGGGREV WFGFHQSVRP
chimp_114555512     YDHP...... .......... .......... ...LGGGREV WFGFHQSVRP
rat_34871199        YDHP...... .......... .......... ...LGGGREV WFGFHQSVRP
Ago3_hs_29294647    YDHP...... .......... .......... ...LGGGREV WFGFHQSVRP
cow_47564029        YDHP...... .......... .......... ...LGGGREV WFGFHQSVRP
chick_71895199      YDHP...... .......... .......... ...LGGGREV WFGFHQSVRP
chimp_114555514     YDHP...... .......... .......... ...LGGGREV WFGFHQSVRP
dog_73977121        YDHP...... .......... .......... ...LGGGREV WFGFHQSVRP
mus_23510276        YDHP...... .......... .......... ...LGGGREV WFGFHQSVRP
dare_68391596       YDHP...... .......... .......... ...LGGGREV WFGFHQSVRP
teni_47211075       YDHP...... .......... .......... ...LGGGREV WFGFHQSVRP
fugu7               YDHP...... .......... .......... ...LGGGREV WFGFHQSVRP
dare_68388203       YYHP...... .......... .......... ...LGGGREV WFGFHQSVRP

                    251                                                300
Analysis_1          ********** ********** ********** ********.* **********
mus_38372349        AMWNMMLNID VSATAFYRAQ PIIEFMCEVL DIQNINEQ.T KPLTDSQRVK
rat_62649648        AMWKMMLNID VSATAFYRAQ PIIEFMCEVL DIQNINEQ.T KPLTDSQRVK
cow_76614595        AMWNMMLNID VSATAFYRAQ PIIEFMCEVL DIQNINEQ.T KPLTDSQRVK
chimp_114555730     AMWNMMLNID VSATAFYRAQ PIIEFMCEVL DIQNINEQ.T KPLTDSQRVK
Ago4_human_29029593 AMWNMMLNID VSATAFYRAQ PIIEFMCEVL DIQNINEQ.T KPLTDSQRVK
dog_73977125        AMWNMMLNID VSATAFYRAQ PIIEFMCEVL DIQNINEQ.T KPLTDSQRVK
chick_86129468      AMWNMMLNID VSATAFYRAQ PIIEFMCEVL DIQNINEQ.T KPLTDSQRVK
teni_47213825       AMWNMMLNID VSATAFYRAQ PVIEFMCEVL DIQNINEQ.T KPLTDSQRVK
fugu4               AMWNMMLNID VSATAFYRAQ PVIEFMCEVL DIQNINEQ.T KPLTDSQRVK
xela_68534336       AMWNMMLNID VSATAFYRAQ PVIEFMCEVL DVQNINEQ.T KPLTDSQRVK
dog_73977123        AMWKMMLNID VSATAFYKAQ PVIEFMCEVL DIRNIDEQ.P KPLTDSQRVR
Ago1_hs_6912352     AMWKMMLNID VSATAFYKAQ PVIEFMCEVL DIRNIDEQ.P KPLTDSQRVR
cow_76614593        AMWKMMLNID VSATAFYKAQ PVIEFMCEVL DIRNIDEQ.P KALTDSQRVR
chimp_114555502     AMWKMMLNID VSATAFYKAQ PVIEFMCEVL DIRNIDEQ.P KPLTDSQRVR
mus_123244115       AMWKMMLNID VSATAFYKAQ PVIEFMCEVL DIRNIDEQ.P KPLTDSQRVR
rat_38372868        AMWKMMLNID VSATAFYKAQ PVIEFMCEVL DIRNIDEQ.P KPLTDSQRVR
chimp_114555506     AMWKMMLNID VSATAFYKAQ PVIEFMCEVL DIRNIDEQ.P KPLTDSQRVR
chick_50759942      AMWKMMLNID VSATAFYKAQ PVIEFMCEVL DIRNIDEQ.P KPLTDSQRVR
chimp_114555504     AMWKMMLNID VSATAFYKAQ PVIEFMCEVL DIRNIDEQ.P KPLTDSQRVR
teni_47216330       AMWKMMLNID VSATAFYKAQ PVIEFMCEVL DIRNIDEQ.P KTLTDSQRVR
fugu1               AMWKMMLNID VSATAFYKAQ PVIEFMCEVL DIRNIDEQ.P KTLTDSQRVR
cabr_39596444       SQWKMMLNID VSATAFYRSM PVIEFIAEVL ELPVQALAER RALSDAQRVK
cael_7503766        SQWKMMLNID VSATAFYRSM PVIEFIAEVL ELPVQALAER RALSDAQRVK
cael_32564645       SQWKMMLNID VSATAFYRAM PVIEFVAEVL ELPVQALAER RALSDAQRVK
cabr_39579816       SQWKMMLNID VSATAFYREM PVIEFLAEVL ELPIQALAER RVLSDSQRVK
ciona               SQWKMMLNID VSATAFYRAQ SCVQFLCDVL ELRIEDLRLI RGLTDSQRVK
stpu_115686210      SMWKMMLNID VSATAFYSCQ SVIDFLCEVL DIQDLSDQ.R RPLSDSHRVK
aeae_108871199      SQWKMMLNID VSATAFYKAQ PVIEFMCEVL DIRDINEQ.R KPLTDSQRVK
anga_31240764       SQWKMMLNID VSATAFYKAQ PVIEFMCEVL DIRDINEQ.R KPLTDSQRVK
drme_24653504       SQWKMMLNID VSATAFYKAQ PVIDFMCEVL DIRDINEQ.R KPLTDSQRVK
drps_54636119       SQWKMMLNID VSATAFYKAQ PVIDFMCEVL DIRDIMEQ.R KPLTDSQRVK
trca_91088347       SQWKMMLNID VSATAFYKAQ PVIEFMCEVL DIRDINEQ.R KPLTDSQRVK
apis_110777044      SQWKMMLNID VSATAFYKAQ PVIEFMCEVL DIRDIGDQ.K RPLTDSQRVK
pemo_104508999      SQWKMMLNID VSATAFYKAQ AVIEFMCEVL DIREIGEQ.R KPLTDSQRVK
dog_73974781        SLWKMMLNID VSATAFYKAQ PVIEFVCEVL DFKSIEEQ.Q KPLTDSQRVK
pantr_114621889     SLWKMMLNID VSATAFYKAQ PVIEFVCEVL DFKSIEEQ.Q KPLTDSQRVK
rat_11024680        SLWKMMLNID VSATAFYKAQ PVIEFVCEVL DFKSIEEQ.Q KPLTDSQRVK
mus_33859783        SLWKMMLNID VSATAFYKAQ PVIEFVCEVL DFKSIEEQ.Q KPLTDSQRVK
cow_45430015        SLWKMMLNID VSATAFYKAQ PVIEFVCEVL DFKSIEEQ.Q KPLTDSQRVK
Ago2_hs_29171734    SLWKMMLNID VSATAFYKAQ PVIEFVCEVL DFKSIEEQ.Q KPLTDSQRVK
mamu_109087605      SLWKMMLNID VSATAFYKAQ PVIEFVCEVL DFKSIEEQ.Q KPLTDSQRVK
rabbit_38372872     SLWKMMLNID VSATAFYKAQ PVIEFVCEVL DFKSIEEQ.Q KPLTDSQRVK
chick_50731932      SLWKMMLNID VSATAFYKAQ PVIEFVCEVL DFKSIEEQ.Q KPLTDSQRVK
xela_50418264       SLWKMMLNID VSATAFYKAQ PVIEFMCEVL DFKSIEEQ.Q KPLTDSQRVK
xetr_49522953       SLWKMMLNID VSATAFYKAQ PVIEFMCEVL DFKSIEEQ.Q KPLTDSQRVK
teni_47222230       SLWKMMLNID VSATAFYKAQ PVIEFMCEVL DFKSIEEQ.Q KPLTDSQRVK
fugu6               SLWKMMLNID VSATAFYKAQ PVIEFMCEVL DFKSIEEQ.Q KPLTDSQRVK
dare_68435687       SLWKMMLNID VSATAFYKAQ PVIEFMCEVL DFKSIEEQ.Q KPLTDSQRVK
chimp_114555512     AMWKMMLNID VSATAFYKAQ PVIQFMCEVL DIHNIDEQ.P RPLTDSHRVK
rat_34871199        AMWKMMLNID VSATAFYKAQ PVIQFMCEVL DIHNIDEQ.P RPLTDSHRVK
Ago3_hs_29294647    AMWKMMLNID VSATAFYKAQ PVIQFMCEVL DIHNIDEQ.P RPLTDSHRVK
cow_47564029        AMWKMMLNID VSATAFYKAQ PVIQFMCEVL DIHNIDEQ.P RPLTDSHRVK
chick_71895199      AMWKMMLNID VSATAFYKAQ PVIQFMCEVL DIHNIDEQ.P RPLTDSHRVK
chimp_114555514     AMWKMMLNID VSATAFYKAQ PVIQFMCEVL DIHNIDEQ.P RPLTDSHRVK
dog_73977121        AMWKMMLNID VSATAFYKAQ PVIQFMCEVL DIHNIDEQ.P RPLTDSHRVK
mus_23510276        AMWKMMLNID VSATAFYKAQ PVIQFMCEVL DIHNIDEQ.P RPLTDSHRVK
dare_68391596       AMWKMMLNID VSATAFYKAQ PVIQFMCEVL DIHNIDEQ.P RPLTDSHRVK
teni_47211075       AMWKMMLNID VSATAFYKAQ PVIRFMCEVL DIHNVTSS.P TPTGSSSPRR
fugu7               AMWKMMLNID VSATAFYKAQ PVIQFMCEIL DIHNIDEQ.P RPLADSHRVK
dare_68388203       AMWNMMLNID VSATAFYRAQ PVIEFMCEVL DIQNINEQ.T KPLTDSQRVK

                    301                                                350
Analysis_1          ********** ********** ********** ********** **********
mus_38372349        FTKEIRGLKV EVTHCGQMKR KYRVCNVTRR PASHQTFPLQ LENGQAMECT
rat_62649648        FTKEIRGLKV EVTHCGQMKR KYRVCNVTRR PASHQTFPLQ LENGQAMECT
cow_76614595        FTKEIRGLKV EVTHCGQMKR KYRVCNVTRR PASHQTFPLQ LENGQAMECT
chimp_114555730     FTKEIRGLKV EVTHCGQMKR KYRVCNVTRR PASHQTFPLQ LENGQAMECT
Ago4_human_29029593 FTKEIRGLKV EVTHCGQMKR KYRVCNVTRR PASHQTFPLQ LENGQAMECT
dog_73977125        FTKEIRGLKV EVTHCGQMKR KYRVCNVTRR PASHQTFPLQ LENGQAMECT
chick_86129468      FTKEIRGLKV EVTHCGQMKR KYRVCNVTRR PASHQTFPLQ LENGQAMECT
teni_47213825       FTKEIRGLKV EVTHCGQMKR KYRVCNVTRR PASHQTFPLQ LENGQAMECT
fugu4               FTKEIRGLKV EVTHCGQMKR KYRVCNVTRR PASHQTFPLQ LENGQAMECT
xela_68534336       FTKEIRGLKV EVTHCGQMKR KYRVCNVTRR PASHQTFPLQ LENGQAMECT
dog_73977123        FTKEIKGLKV EVTHCGQMKR KYRVCNVTRR PASHQTFPLQ LESGQTVECT
Ago1_hs_6912352     FTKEIKGLKV EVTHCGQMKR KYRVCNVTRR PASHQTFPLQ LESGQTVECT
cow_76614593        FTKEIKGLKV EVTHCGQMKR KYRVCNVTRR PASHQTFPLQ LESGQTVECT
chimp_114555502     FTKEIKGLKV EVTHCGQMKR KYRVCNVTRR PASHQTFPLQ LESGQTVECT
mus_123244115       FTKEIKGLKV EVTHCGQMKR KYRVCNVTRR PASHQTFPLQ LESGQTVECT
rat_38372868        FTKEIKGLKV EVTHCGQMKR KYRVCNVTRR PASHQTFPLQ LESGQTVECT
chimp_114555506     FTKEIKGLKV EVTHCGQMKR KYRVCNVTRR PASHQTFPLQ LESGQTVECT
chick_50759942      FTKEIKGLKV EVTHCGQMKR KYRVCNVTRR PASHQTFPLQ LESGQTVECT
chimp_114555504     FTKEIKGLKV EVTHCGQMKR KYRVCNVTRR PASHQTFPLQ LESGQTVECT
teni_47216330       FTKEIKGLKV EVTHCGQMKR KYRVCNVTRR PASHQTFPLQ LESGQTVECT
fugu1               FTKEIKGLKV EVTHCGQMKR KYRVCNVTRR PASHQTFPLQ LESGQTVECT
cabr_39596444       FTKEIRGLKI EITHCGQMRR KYRVCNVTRR PAQTQTFPLQ LETGQTIECT
cael_7503766        FTKEIRGLKI EITHCGQMRR KYRVCNVTRR PAQTQTFPLQ LETGQTIECT
cael_32564645       FTKEIRGLKI EITHCGAVRR KYRVCNVTRR PAQTQTFPLQ LETGQTIECT
cabr_39579816       FTKEIRGLKV EINHCGPMRR KYRVCNVTRR PAQTQTFPLQ LENGQTIEKT
ciona               FTKEIRGLKV EITHCGTMRR KYRVCNVTRR AASTQTFPLQ LESGQTIECS
stpu_115686210      FTKEIKGLKI EITHCGNMKR KYRVCNVTKR SAQTQTFPWQ LENGQTVECT
aeae_108871199      FTKEIKGLKI EITHCGTMRR KYRVCNVTRR PAQMQSFPLQ LENGQTVECT
anga_31240764       FTKEIKGLKI EITHCGTMRR KYRVCNVTRR PAQMQSFPLQ LENGQTVECT
drme_24653504       FTKEIKGLKI EITHCGQMRR KYRVCNVTRR PAQMQSFPLQ LENGQTVECT
drps_54636119       FTKEIKGLKI EITHCGQMRR KYRVCNVTRR PAQMQSFPLQ LENGQTVECT
trca_91088347       FTKEIKGLKI EITHCGTMRR KYRVCNVTRR PAQMQSFPLQ LDNGQTVECT
apis_110777044      FTKEIKGLKI EITHCGTMRR KYRVCNVTRK PAQMQSFPLQ LENGQTVECT
pemo_104508999      FTKEIKGLKI EITHCGAMRR KYRVCNVTRR PAQMQSFPLQ LENGQTVECT
dog_73974781        FTKEIKGLKV EITHCGQMKR KYRVCNVTRR PASHQTFPLQ QESGQTVECT
pantr_114621889     FTKEIKGLKV EITHCGQMKR KYRVCNVTRR PASHQTFPLQ QESGQTVECT
rat_11024680        FTKEIKGLKV EITHCGQMKR KYRVCNVTRR PASHQTFPLQ QESGQTVECT
mus_33859783        FTKEIKGLKV EITHCGQMKR KYRVCNVTRR PASHQTFPLQ QESGQTVECT
cow_45430015        FTKEIKGLKV EITHCGQMKR KYRVCNVTRR PASHQTFPLQ QESGQTVECT
Ago2_hs_29171734    FTKEIKGLKV EITHCGQMKR KYRVCNVTRR PASHQTFPLQ QESGQTVECT
mamu_109087605      FTKEIKGLKV EITHCGQMKR KYRVCNVTRR PASHQTFPLQ QESGQTVECT
rabbit_38372872     FTKEIKGLKV EITHCGQMKR KYRVCNVTRR PASHQTFPLQ QESGQTVECT
chick_50731932      FTKEIKGLKV EITHCGQMKR KYRVCNVTRR PASHQTFPLQ QENGQTVECT
xela_50418264       FTKEIKGLKV EITHCGQMKR KYRVCNVTRR PASHQTFPLQ QESGQTVECT
xetr_49522953       FTKEIKGLKV EITHCGQMKR KYRVCNVTRR PASHQTFPLQ QESGQTVECT
teni_47222230       FTKEIKGLKV EITHCGQMKR KYRVCNVTRR PASHQTFPLQ QENGQTIECT
fugu6               FTKEIKGLKV EITHCGQMKR KYRVCNVTRR PASHQTFPLQ QENGQTIECT
dare_68435687       FTKEIKGLKV EITHCGQMKR KYRVCNVTRR PASHQTFPLQ QENGQTIECT
chimp_114555512     FTKEIKGLKV EVTHCGTMRR KYRVCNVTRR PASHQTFPLQ LENGQTVERT
rat_34871199        FTKEIKGLKV EVTHCGTMRR KYRVCNVTRR PASHQTFPLQ LENGQTVERT
Ago3_hs_29294647    FTKEIKGLKV EVTHCGTMRR KYRVCNVTRR PASHQTFPLQ LENGQTVERT
cow_47564029        STKEIKGLKV EVTHCGTMRR KYRVCNVTRR PASHQTFPLQ LENGQTVERT
chick_71895199      FTKEIKGLKV EVTHCGTMRR KYRVCNVTRR PASHQTFPLQ LENGQTVERT
chimp_114555514     FTKEIKGLKV EVTHCGTMRR KYRVCNVTRR PASHQTFPLQ LENGQTVERT
dog_73977121        FTKEIKGLKV EVTHCGTMRR KYRVCNVTRR PASHQTFPLQ LENGQTVERT
mus_23510276        FTKEIKGLKV EVTHCGTMRR KYRVCNVTRR PASHQTFPLQ LENGQTVERT
dare_68391596       FTKEIKGLKV EVTHCGTMRR KYRVCNVTRR PASHQTFPLQ LENGQTVERT
teni_47211075       S...KVGGQ. GLTRCGTCR. ..KVPGVQRH PAPRQ..PPD LESGQTVERT
fugu7               FTKEIKGLKV EVTHCGTMRR KYRVCNVTRR PASLQTFPLQ LESGQTVERT
dare_68388203       FTKEIRGLKV EVTHCGQMKR KYRVCNVTRR PASHQTFPLQ LENGQAMECT

                    351                                                400
Analysis_1          ********** ********** ********** ********** **********
mus_38372349        VAQYFKQKYS LQLKHPHLPC LQVGQEQKHT YLPLEVCNIV AGQRCIKKLT
rat_62649648        VAQYFKQKYN LQLKYSHLPC LQVGQEQKHT YLPLEVCNIV AGQRCIKKLT
cow_76614595        VAQYFKQKYN LQLKYPHLPC LQVGQEQKHT YLPLEVCNIV AGQRCIKKLT
chimp_114555730     VAQYFKQKYS LQLKYPHLPC LQVGQEQKHT YLPLEVCNIV AGQRCIKKLT
Ago4_human_29029593 VAQYFKQKYS LQLKYPHLPC LQVGQEQKHT YLPLEVCNIV AGQRCIKKLT
dog_73977125        VAQYFKQKYS LQLKYPHLPC LQVGQEQKHT YLPLEVCNIV AGQRCIKKLT
chick_86129468      VAQYFKQKYS LQLKYPHLPC LQVGQEQKHT YLPLEVCNIV AGQRCIKKLT
teni_47213825       VAQYFKQKYN LQLKYPHLPC LQVGQEQKHT YLPLEVCNIV AGQRCIKKLT
fugu4               VAQYFKQKYN LQLKYPHLPC LQVGQEQKHT YLPLEVCNIV AGQRCIKKLT
xela_68534336       VAQYFKQKYS LQLKYPHLPC LQVGQEQKHT YLPLEVCNIV AGQRCIKKLT
dog_73977123        VAQYFKQKYN LQLKYPHLPC LQVGQEQKHT YLPLEVCNIV AGQRCIKKLT
Ago1_hs_6912352     VAQYFKQKYN LQLKYPHLPC LQVGQEQKHT YLPLEVCNIV AGQRCIKKLT
cow_76614593        VAQYFKQKYN LQLKYPHLPC LQVGQEQKHT YLPLEVCNIV AGQRCIKKLT
chimp_114555502     VAQYFKQKYN LQLKYPHLPC LQVGQEQKHT YLPLEVCNIV AGQRCIKKLT
mus_123244115       VAQHFKQKYN LQLKYPHLPC LQVGQEQKHT YLPLEVCNIV AGQRCIKKLT
rat_38372868        VAQYFKQKYN LQLKYPHLPC LQVGQEQKHT YLPLEVCNIV AGQRCIKKLT
chimp_114555506     VAQYFKQKYN LQLKYPHLPC LQVGQEQKHT YLPLEVCNIV AGQRCIKKLT
chick_50759942      VAQYFKQKYN LQLKYPHLPC LQVGQEQKHT YLPLEVCNIV AGQRCIKKLT
chimp_114555504     VAQYFKQKYN LQLKYPHLPC LQVGQEQKHT YLPLEVCNIV AGQRCIKKLT
teni_47216330       VAQYFKQKYN LQLKYPHLPC LQVGQEQKHT YLPLEVCNIV AGQRCIKKLT
fugu1               VAQYFKQKYN LQLKYPHLPC LQVGQEQKHT YLPLEVCNIV AGQRCIKKLT
cabr_39596444       VAKYFYDKYR LQLKYPHLPC LQVGQEQKHT YLPPEVCNIV PGQRCIKKLT
cael_7503766        VAKYFYDKYR IQLKYPHLPC LQVGQEQKHT YLPPEVCNIV PGQRCIKKLT
cael_32564645       VAKYFFDKYR IQLKYPHLPC LQVGQEQKHT YLPPEVCDIV PGQRCLKKLT
cabr_39579816       VLKYFHDKYN LQLKYPHLPC LQVGQEQKHT YLPIEVCNVV SGQRCIKKLT
ciona               VARYFQEKHS MLARFPFLPC LQVGQEQKHT YLPIEVCNIV QGQRCIKKLT
stpu_115686210      VAKYFRERHN LILQYPHLPC LQVGQEQRHT YLPLEVCNIV AGQRCIKKLT
aeae_108871199      VAKYFLDKYK MKLRYPHLPC LQVGQEHKHT YLPLEVCNIV AGQRCIKKLT
anga_31240764       VAKYFLDKYK MKLRYPHLPC LQVGQEHKHT YLPLEVCNIV AGQRCIKKLT
drme_24653504       VAKYFLDKYR MKLRYPHLPC LQVGQEHKHT YLPLEVCNIV AGQRCIKKLT
drps_54636119       VAKYFLDKYR MKLRYPHLPC LQVGQEHKHT YLPLEVCNIV AGQRCIKKLT
trca_91088347       VAKYFLDKYK MKLRYPHLPC LQVGQEHKHT YLPLEVCNIV AGQRCIKKLT
apis_110777044      VAKYFLDKYK MKLRHPYLPC LQVGQEHKHT YLPLEVCNIV AGQRCIKKLT
pemo_104508999      VAKYFLDKYK MKLRFPHLPC LQVGQEHKHT YLPLEVCNIV PGQRCIKKLT
dog_73974781        VAQYFKDRHK LVLRYPHLPC LQVGQEQKHT YLPLEVCNIV AGQRCIKKLT
pantr_114621889     VAQYFKDRHK LVLRYPHLPC LQVGQEQKHT YLPLEVCNIV AGQRCIKKLT
rat_11024680        VAQYFKDRHK LVLRYPHLPC LQVGQEQKHT YLPLEVCNIV AGQRCIKKLT
mus_33859783        VAQYFKDRHK LVLRYPHLPC LQVGQEQKHT YLPLEVCNIV AGQRCIKKLT
cow_45430015        VAQYFKDRHK LVLRYPHLPC LQVGQEQKHT YLPLEVCNIV AGQRCIKKLT
Ago2_hs_29171734    VAQYFKDRHK LVLRYPHLPC LQVGQEQKHT YLPLEVCNIV AGQRCIKKLT
mamu_109087605      VAQYFKDRHK LVLRYPHLPC LQVGQEQKHT YLPLEVCNIV AGQRCIKKLT
rabbit_38372872     VAQYFKDRHK LVLRYPHLPC LQVGQEQKHT YLPLEVCNIV AGQRCIKKLT
chick_50731932      VAQYFKDRHK LVLRYPHLPC LQVGQEQKHT YLPLEVCNIV AGQRCIKKLT
xela_50418264       VAQYFKDRHK LVLRYPHLPC LQVGQEQKHT YLPLEVCNIV AGQRCIKKLT
xetr_49522953       VAQYFKDRHK LVLRYPHLPC LQVGQEQKHT YLPLEVCNIV AGQRCIKKLT
teni_47222230       VAQYFKDKYK LILRYPHLPC LQVGQEQKHT YLPLEVCNIV AGQRCIKKLT
fugu6               VAQYFKDKYK LILRYPHLPC LQVGQEQKHT YLPLEVCNIV AGQRCIKKLT
dare_68435687       VAQYFKDKYK LVLRYPHLPC LQVGQEQKHT YLPLEVCNIV AGQRCIKKLT
chimp_114555512     VAQYFREKYT LQLKYPHLPC LQVGQEQKHT YLPLEVCNIV AGQRCIKKLT
rat_34871199        VAQYFREKYT LQLKYPHLPC LQVGQEQKHT YLPLEVCNIV AGQRCIKKLT
Ago3_hs_29294647    VAQYFREKYT LQLKYPHLPC LQVGQEQKHT YLPLEVCNIV AGQRCIKKLT
cow_47564029        VAQYFREKYT LQLKYPHLPC LQVGQEQKHT YLPLEVCNIV AGQRCIKKLT
chick_71895199      VAQYFREKYN LQLKYPHLPC LQVGQEQKHT YLPLEVCNIV AGQRCIKKLT
chimp_114555514     VAQYFREKYT LQLKYPHLPC LQVGQEQKHT YLPLEVCNIV AGQRCIKKLT
dog_73977121        VAQYFREKYT LQLKYPHLPC LQVGQEQKHT YLPLEVCNIV AGQRCIKKLT
mus_23510276        VAQYFREKYT LQLKYPHLPC LQVGQEQKHT YLPLEVCNIV AGQRCIKKLT
dare_68391596       VAQYFREKYN LQLKYPHLPC LQVGQEQKHT YLPLEVCNIV AGQRCIKKLT
teni_47211075       VAQYFREKYS LQLRYPHLPC LQVGQEQKHT YLPLEVCNVV AGQRCIKKLT
fugu7               VAQYFREKYN LQLKYPHLPC LQVGQEQKHT YLPLEVCNVV AGQRCIKKLT
dare_68388203       VAQYFKQKYS LQLKYPHLPC LQVGQEQKHT YLPLEVCNIV AGQRCIKKLT

                    401                                                450
Analysis_1          ********** ********** ********** *..******* **********
mus_38372349        DNQTSTMIKA TARSAPDRQE EISRLVKSNS MVGGPDPYLK EFGIVVHNEM
rat_62649648        DNQTSTMIKA TARSAPDRQE EISRLVKSNS VLGGPDPYLK EFGIVVHNEM
cow_76614595        DNQTSTMIKA TARSAPDRQE EISRLVKSNS TVGGPDPYLK EFGVVVHNDM
chimp_114555730     DNQTSTMIKA TARSAPDRQE EISRLVKSNS MVGGPDPYLK EFGIVVHNEM
Ago4_human_29029593 DNQTSTMIKA TARSAPDRQE EISRLVKSNS MVGGPDPYLK EFGIVVHNEM
dog_73977125        DNQTSTMIKA TARSAPDRQE EISRLVKSNS MVGGPDPYLK EFGIVVHNEM
chick_86129468      DNQTSTMIKA TARSAPDRQE EISRLVKSNS MVGGPDPYLK EFGIVVHNEM
teni_47213825       DNQTSTMIKA TARSAPDRQE EISRLVKSNS MVGGPDPYLK EFGIVVHNDM
fugu4               DNQTSTMIKA TARSAPDRQE EISRLVKSNS MVGGPDPYLK EFGIVVHNDM
xela_68534336       DNQTSTMIKA TARSAPDRQE EISRLVKSNS MVGGPDPYLK EFGIVVHNEM
dog_73977123        DNQTSTMIKA TARSAPDRQE EISRLMKNAS Y..NLDPYIQ EFGIKVKDDM
Ago1_hs_6912352     DNQTSTMIKA TARSAPDRQE EISRLMKNAS Y..NLDPYIQ EFGIKVKDDM
cow_76614593        DNQTSTMIKA TARSAPDRQE EISRLMKNAS Y..NLDPYIQ EFGIKVKDDM
chimp_114555502     DNQTSTMIKA TARSAPDRQE EISRLMKNAS Y..NLDPYIQ EFGIKVKDDM
mus_123244115       DNQTSTMIKA TARSAPDRQE EISRLMKNAS C..NLDPYIQ EFGIKVKDDM
rat_38372868        DNQTSTMIKA TARSAPDRQE EISRLMKNAS Y..NLDPYIQ EFGIKVKDDM
chimp_114555506     DNQTSTMIKA TARSAPDRQE EISRLMKNAS Y..NLDPYIQ EFGIKVKDDM
chick_50759942      DNQTSTMIKA TARSAPDRQE EISRLMKNAS Y..NLDPYIQ EFGIKVKDDM
chimp_114555504     DNQTSTMIKA TARSAPDRQE EISRLMKNAS Y..NLDPYIQ EFGIKVKDDM
teni_47216330       DNQTSTMIKA TARSAPDRQE EISRLMKNAN F..NLDPYIQ EFGIKVKDDM
fugu1               DNQTSTMIKA TARSAPDRQE EISRLMKNAN F..NLDPYIQ EFGIKVKDDM
cabr_39596444       DVQTSTMIKA TARSAPERER EISNLVRKAE F..SADPFAH EFGITINPAM
cael_7503766        DVQTSTMIKA TARSAPERER EISNLVRKAE F..SADPFAH EFGITINPAM
cael_32564645       DVQTSTMIKA TARSAPERER EICKLVSKAE L..SADPFAH EFGITINPAM
cabr_39579816       DSQTSTMIKA TARTAPERER DIANLVRKAE F..SADPFAH EFGITINPAM
ciona               DSQTSTMIKA TARSAPDREK EIAQLVRKAQ F..NNDPYVK EFGIQVIDEM
stpu_115686210      DLQTSTMIKA TARSAPDREK EIKSLVHKAD F..NNDQYVR QFGLSISNEM
aeae_108871199      DMQTSTMIKA TARSAPDRER EINSLVRRAD F..NNDAYVQ EFGLAISNSM
anga_31240764       DMQTSTMIKA TARSAPDRER EINNLVRRAD F..NNDAYVQ EFGLTISNNM
drme_24653504       DMQTSTMIKA TARSAPDRER EINNLVKRAD F..NNDSYVQ EFGLTISNSM
drps_54636119       DMQTSTMIKA TARSAPDRER EINNLVKRAD F..NNDSYVQ EFGLAISNSM
trca_91088347       DMQTSTMIKA TARSAPDRER EINNLVRRAD F..NNDPYVQ EFGLTISNNM
apis_110777044      DMQTSTMIKA TARSAPDRER EINNLVRRAD F..NNDSYVQ EFGLTISNNM
pemo_104508999      DMQTSTMIKA TARSAPDRER EINNLVRKAD F..NNDPYMQ EFGLTISTAM
dog_73974781        DNQTSTMIRA TARSAPDRQE EISKLMRSAS F..NTDPYVR EFGIMVKDEM
pantr_114621889     DNQTSTMIRA TARSAPDRQE EISKLMRSAS F..NTDPYVR EFGIMVKDEM
rat_11024680        DNQTSTMIRA TARSAPDRQE EISKLMRSAS F..NTDPYVR EFGIMVKDEM
mus_33859783        DDQTSTMIRA TARSAPDRQE EISKLMRSAS F..NTDPYVR EFGIMVKDEM
cow_45430015        DNQTSTMIRA TARSAPDRQE EISKLMRSAS F..NTDPYVR EFGIMVKDEM
Ago2_hs_29171734    DNQTSTMIRA TARSAPDRQE EISKLMRSAS F..NTDPYVR EFGIMVKDEM
mamu_109087605      DNQTSTMIRA TARSAPDRQE EISKLMRSAS F..NTDPYVR EFGIMVKDEM
rabbit_38372872     DNQTSTMIRA TARSAPDRQE EISKLMRSAS F..NTDPYVR EFGIMVKDEM
chick_50731932      DNQTSTMIRA TARSAPDRQE EISKLMRSAS F..NTDPYVR EFGIMVKDEM
xela_50418264       DNQTSTMIRA TARSAPDRQE EISKLMRSAS F..NTDPFVR EFGIMVKDDM
xetr_49522953       DNQTSTMIRA TARSAPDRQE EISKLMRSAS F..NTDPFVR EFGIMVKDDM
teni_47222230       DNQTSTMIRA TARSAPDRQD EISKLMRSAN F..NTDPYVR EFGVMVRDEM
fugu6               DNQTSTMIRA TARSAPDRQD EISKLMRSAN F..NTDPYVR EFGVMVRDEM
dare_68435687       DNQTSTMIRA TARSAPDRQD EISKLMRSAN F..NTDPYVR EFGVMVRDDM
chimp_114555512     DNQTSTMIKA TARSAPDRQE EISRLVRSAN Y..ETDPFVQ EFQFKVRDEM
rat_34871199        DNQTSTMIKA TARSAPDRQE EISRLVRSAN Y..ETDPFVQ EFQFKVRDEM
Ago3_hs_29294647    DNQTSTMIKA TARSAPDRQE EISRLVRSAN Y..ETDPFVQ EFQFKVRDEM
cow_47564029        DNQTSTMIKA TARSAPDRQE EISRLVRSAN Y..ETDPFVQ EFQFKVRDEM
chick_71895199      DNQTSTMIKA TARSAPDRQE EISRLVRSAN Y..DADPFVQ EFQFKVRDEM
chimp_114555514     DNQTSTMIKA TARSAPDRQE EISRLVRSAN Y..ETDPFVQ EFQFKVRDEM
dog_73977121        DNQTSTMIKA TARSAPDRQE EISRLVRSAN Y..ETDPFVQ EFQFKVRDEM
mus_23510276        DNQTSTMIKA TARSAPDRQE EISRLVRSAN Y..ETDPFVQ EFQLKVRDEM
dare_68391596       DNQTSTMIKA TARSAPDRQE EISRLVRSAN Y..NSDPFVQ EFQFRVRDEM
teni_47211075       DNQTSTMIKA TARSAPDRQE EISRLVRSAN C..QADPFVQ EFQFRVRDEM
fugu7               DNQTSTMIKA TARSAPDRQE EISRLVRSAN Y..EADPFVQ EFQFRVRDEM
dare_68388203       DNQTSTSDQS YGPLSP..QT DRRRSADCNS MVGGPDPYLK EFGIVVHNDM

                    451                                                500
Analysis_1          ********** ********** ********** ********** **********
mus_38372349        TELTGRVLPA PMLQYGGRNK TVATPSQGVW DMRGKQFYAG IEIKVWAVAC
rat_62649648        TELMGRVLPA PMLQYGGRNK TVATPNQGVW DMRGKQFYAG IEIKVWAVAC
cow_76614595        TELTGRVLPA PMLQYGGRNK TVATPNQGVW DMRGKQFYAG IEIKVWAVAC
chimp_114555730     TELTGRVLPA PMLQYGGRNK TVATPNQGVW DMRGKQFYAG IEIKVWAVAC
Ago4_human_29029593 TELTGRVLPA PMLQYGGRNK TVATPNQGVW DMRGKQFYAG IEIKVWAVAC
dog_73977125        TELTGRVLPA PMLQYGGRNK TVATPNQGVW DMRGKQFYAG IEIKVWAVAC
chick_86129468      TELTGRVLPA PMLQYGGRNK TVATPNQGVW DMRGKQFYAG IEIKVWAVAC
teni_47213825       TEVTGRVLPA PMLQYGGRNK TVATPNQGVW DMRGKQFYAG IEIKVWAVAC
fugu4               TEVTGRVLPA PMLQYGGRNK TVATPNQGVW DMRGKQFYAG IEIKVWAVAC
xela_68534336       TELTGRVLPA PMLQYGGRNK TVATPNQGVW DMRGKQFYAG IEIKVWAVAC
dog_73977123        TEVTGRVLPA PILQYGGRNR AIATPNQGVW DMRGKQFYNG IEIKVWAIAC
Ago1_hs_6912352     TEVTGRVLPA PILQYGGRNR AIATPNQGVW DMRGKQFYNG IEIKVWAIAC
cow_76614593        TEVTGRVLPA PILQYGGRNR AIATPNQGVW DMRGKQFYNG IEIKVWAIAC
chimp_114555502     TEVTGRVLPA PILQYGGRNR AIATPNQGVW DMRGKQFYNG IEIKVWAIAC
mus_123244115       TEVTGRVLPA PILQYGGRNR AIATPNQGVW DMRGKQFYNG IEIKVWAIAC
rat_38372868        TEVTGRVLPA PILQYGGRNR AIATPNQGVW DMRGKQFYNG IEIKVWAIAC
chimp_114555506     TEVTGRVLPA PILQYGGRNR AIATPNQGVW DMRGKQFYNG IEIKVWAIAC
chick_50759942      TEVTGRVLPA PILQYGGRNR AIATPNQGVW DMRGKQFYNG IEIKVWAIAC
chimp_114555504     TEVTGRVLPA PILQYGGRNR AIATPNQGVW DMRGKQFYNG IEIKVWAIAC
teni_47216330       AEVTGRVLPA PILQYGGRNR AIATPNQGVW DMRGKQFYNG IEIKVWAIAC
fugu1               AEVTGRVLPA PILQYGGRNR AIATPNQGVW DMRGKQFYNG IEIKVWAIAC
cabr_39596444       TEVKGRVLSA PKLLYGGRTR ATALPNQGVW DMRGKQFHTG IDVRVWAIAC
cael_7503766        TEVKGRVLSA PKLLYGGRTR ATALPNQGVW DMRGKQFHTG IDVRVWAIAC
cael_32564645       TEVKGRVLSA PKLLYGGRHR ATALPNQGVW DMRGKQFHTG MEVRTWAIAC
cabr_39579816       TEVKGRVLSA PKLLYGGRQN STAVPNQGVW DLRGKQFHTG IEVRVWAIVC
ciona               TEVRGRVLPP PKIQYGG... ..ATPNQGVW DMRGKQFHSG ISIDVWAIAC
stpu_115686210      VTIEGRVLPA PKIQYGG.KP QQAIPNQGVW DMRGKQFHFG VEIEVWAIAC
aeae_108871199      MEVRGRVLPP PKLQYGGRKV SLALPNQGVW DMRGKQFFTG VEIRVWAIAC
anga_31240764       MEVRGRVLPP PKLQYGGRKV SLALPNQGVW DMRGKQFFTG VEIRVWAIAC
drme_24653504       MEVRGRVLPP PKLQYGGRKV SLASPNQGVW DMRGKQFFTG VEIRIWAIAC
drps_54636119       MEVRGRVLPP PKLQYGGRKV SLASPNQGVW DMRGKQFFTG VEIRIWAIAC
trca_91088347       MEVRGRVLPP PKLQYGGR.. .QAMPNQGVW DMRGKQFFTG VEIRVWAIAC
apis_110777044      MEVRGRVLPP PKLQYGGR.. .QAIPNGGVW DMRGKQFFTG VEIRVWAIAC
pemo_104508999      MEVRGRVLPP PKLQYGGR.. .QALPNQGVW DMRGKQFFTG VEIRVWAVAC
dog_73974781        TDVTGRVLQP PSILYGGRNK AIATPVQGVW DMRNKQFHTG IEIKVWAIAC
pantr_114621889     TDVTGRVLQP PSILYGGRNK AIATPVQGVW DMRNKQFHTG IEIKVWAIAC
rat_11024680        TDVTGRVLQP PSILYGGRNK AIATPVQGVW DMRNKQFHTG IEIKVWAIAC
mus_33859783        TDVTGRVLQP PSILYGGRNK AIATPVQGVW DMRNKQFHTG IEIKVWAIAC
cow_45430015        TDVTGRVLQP PSILYGGRNK AIATPVQGVW DMRNKQFHTG IEIKVWAIAC
Ago2_hs_29171734    TDVTGRVLQP PSILYGGRNK AIATPVQGVW DMRNKQFHTG IEIKVWAIAC
mamu_109087605      TDVTGRVLQP PSILYGGRNK AIATPVQGVW DMRNKQFHTG IEIKVWAIAC
rabbit_38372872     TDVTGRVLQP PSILYGGRNK AIATPVQGVW DMRNKQFHTG IEIKVWAIAC
chick_50731932      TDVTGRVLQP PSILYGGRNK AIATPVQGVW DMRNKQFHTG IEIKVWAIAC
xela_50418264       TDVTGRVLQP PSILYGGRSK AIATPVQGVW DMRNKQFHTG IEIKVWAIAC
xetr_49522953       TDVTGRVLQP PSILYGGRNK AIATPVQGVW DMRNKQFHTG IEIKVWAIAC
teni_47222230       TEVNGRVLQA PSILYGGRNK AIATPIQGVW DMRNKQFHTG IEIKVWAIAC
fugu6               TEVNGRVLQA PSILYGGRNK AIATPIQGVW DMRNKQFHTG IEIKVWAIAC
dare_68435687       TEVNGRVLQA PSILYGGRNK AIATPVQGVW DMRNKQFHTG IEIKVWAIAC
chimp_114555512     AHVTGRVLPA PMLQYGGRNR TVATPSHGVW DMRGKQFHTG VEIKMWAIAC
rat_34871199        AHVTGRVLPA PMLQYGGRNR TVATPSHGVW DMRGKQFHTG VEIKMWAIAC
Ago3_hs_29294647    AHVTGRVLPA PMLQYGGRNR TVATPSHGVW DMRGKQFHTG VEIKMWAIAC
cow_47564029        AHVTGRVLPA PMLQYGGRNR TVATPSHGVW DMRGKQFHTG VEIEMWAIAC
chick_71895199      AHVTGRVLPA PMLQYGGRNR TVATPSHGVW DMRGKQFHTG VEIKMWAIAC
chimp_114555514     AHVTGRVLPA PMLQYGGRNR TVATPSHGVW DMRGKQFHTG VEIKMWAIAC
dog_73977121        AHVTGRVLPA PMLQYGGRNR TVATPSHGVW DMRGKQFHTG VEIKMWAIAC
mus_23510276        AHVTGRVLPA PMLQYGGRNR TVATPSHGVW DMRGKQFHTG VEIKMWAIAC
dare_68391596       AEVTGRVLPA PMLQYGGRNR TVATPSHGVW DMRGKQFHTG VEIKMWAIAC
teni_47211075       APVTGRVLPA PMLQYGGRNR TVATPSHGVW DMRGKQFHTG VEIKLWAIAC
fugu7               AQVTGRVLPA PMLQYGGRNR TVATPSHGVW DMRGKQFHTG VEIKMWAIAC
dare_68388203       TEVTGRVLPA PMLQYGGRNK TVATPNQGVW DMRGKQFYAG IEIKVWAVAC

                    501                                                550
Analysis_1          ********** ********** ********** ********** **********
mus_38372349        FAPQKQCRED LLKSFTDQLR KISKDAGMPI QGQPCFCKYA QGADSVEPMF
rat_62649648        FAPQKQCRED LLKSFTDQLR KISKDAGMPI QGQPCFCKYA QGADSVEPMF
cow_76614595        FAPQKQCRED LLKSFTDQLR KISKDAGMPI QGQPCFCKYA QGADSVEPMF
chimp_114555730     FAPQKQCRED LLKSFTDQLR KISKDAGMPI QGQPCFCKYA QGADSVEPMF
Ago4_human_29029593 FAPQKQCRED LLKSFTDQLR KISKDAGMPI QGQPCFCKYA QGADSVEPMF
dog_73977125        FAPQKQCRED LLKSFTDQLR KISKDAGMPI QGQPCFCKYA QGADSVEPMF
chick_86129468      FAPQKQCRED LLKSFTDQLR KISKDAGMPI QGQPCFCKYA QGADSVEPMF
teni_47213825       FAPQKQCRED LLKSFTDQLR KISKDAGMPI QGQPCFCKYA QGADSVEPMF
fugu4               FAPQKQCRED LLKSFTDQLR KISKDAGMPI QGQPCFCKYA QGADSVEPMF
xela_68534336       FAPQKQCRED LLKSFTDQLR KISKDAGMPI QGQPCFCKYA QGADSVEPMF
dog_73977123        FAPQKQCREE VLKNFTDQLR KISKDAGMPI QGQPCFCKYA QGADSVEPMF
Ago1_hs_6912352     FAPQKQCREE VLKNFTDQLR KISKDAGMPI QGQPCFCKYA QGADSVEPMF
cow_76614593        FAPQKQCREE VLKNFTDQLR KISKDAGMPI QGQPCFCKYA QGADSVEPMF
chimp_114555502     FAPQKQCREE VLKNFTDQLR KISKDAGMPI QGQPCFCKYA QGADSVEPMF
mus_123244115       FAPQKQCREE VLKNFTDQLR KISKDAGMPI QGQPCFCKYA QGADSVEPMF
rat_38372868        FAPQKQCREE VLKNFTDQLR KISKDAGMPI QGQPCFCKYA QGADSVEPMF
chimp_114555506     FAPQKQCREE VLKNFTDQLR KISKDAGMPI QGQPCFCKYA QGADSVEPMF
chick_50759942      FAPQKQCREE VLKNFTDQLR KISKDAGMPI QGQPCFCKYA QGADSVEPMF
chimp_114555504     FAPQKQCREE VLKNFTDQLR KISKDAGMPI QGQPCFCKYA QGADSVEPMF
teni_47216330       FAPQKQCREE VLKNFTDQLR KISKDAGMPI QGQPCFCKYA QGADSVEPMF
fugu1               FAPQKQCREE VLKNFTDQLR KISKDAGMPI QGQPCFCKYA QGADSVEPMF
cabr_39596444       FAQQQHVKEN DLRMFTNQLQ RISNDAGMPI IGNPCFCKYA VGVEQVEPMF
cael_7503766        FAQQQHVKEN DLRMFTNQLQ RISNDAGMPI VGNPCFCKYA VGVEQVEPMF
cael_32564645       FAQQSHVKEN DLRMFTTQLQ RISTDAGMPI IGTPMFCKYA SGVEQVEPMF
cabr_39579816       FADQHHVKEN DLRAFTSHLQ RISHDAGMPI IGSPCFCKYA VGVEQVEPMF
ciona               FAHQRMCSHL RT..FIKSLQ RISEDAGMPI RGTPVFCKYA QGSEHVEPLF
stpu_115686210      FAPQHQCREE ALRNFTLQLQ KISNDAGMPI KWQPCFCKYA VGADQVEPMF
aeae_108871199      FAPQRTVRED ALRNFTQQLQ KISNDAGMPI IGQPCFCKYA TGPDQVEPMF
anga_31240764       FAPQRTVRED ALRNFTQQLQ KISNDAGMPI IGQPCFCKYA TGPDQVEPMF
drme_24653504       FAPQRTVRED ALRNFTQQLQ KISNDAGMPI IGQPCFCKYA TGPDQVEPMF
drps_54636119       FAPQRTVRED ALRNFTQQLQ KISNDAGMPI IGQPCFCKYA TGPDQVEPMF
trca_91088347       FAPQRTVRED ALRNFTQQLQ KISNDAGMPI IGQPCFCKYA TGPDQVEPMF
apis_110777044      FAPQRTVRDD AIRNFIAQLQ RISNDAGMPI IGQPCFCKYA TGPDQVEPMF
pemo_104508999      FAPQRTVRED ALRNFTQQLQ KISNDAGMPI IGQPCFCKYA NGPDQVEPMF
dog_73974781        FAPQRQCTEV HLKSFTEQLR KISRDAGMPI QGQPCFCKYA QGADSVEPMF
pantr_114621889     FAPQRQCTEV HLKSFTEQLR KISRDAGMPI QGQPCFCKYA QGADSVEPMF
rat_11024680        FAPQRQCTEV HLKSFTEQLR KISRDAGMPI QGQPCFCKYA QGADSVEPMF
mus_33859783        FAPQRQCTEV HLKSFTEQLR KISRDAGMPI QGQPCFCKYA QGADSVEPMF
cow_45430015        FAPQRQCTEV HLKSFTEQLR KISRDAGMPI QGQPCFCKYA QGADSVEPMF
Ago2_hs_29171734    FAPQRQCTEV HLKSFTEQLR KISRDAGMPI QGQPCFCKYA QGADSVEPMF
mamu_109087605      FAPQRQCTEV HLKSFTEQLR KISRDAGMPI QGQPCFCKYA QGADSVEPMF
rabbit_38372872     FAPQRQCTEV HLKSFTEQLR KISRDAGMPI QGQPCFCKYA QGADSVGPMF
chick_50731932      FAPQRQCTEV HLKTFTEQLR KISRDAGMPI QGQPCFCKYA QGADSVEPMF
xela_50418264       FAPQRQCTEV HLKTFTEQLR KISRDAGMPI QGQPCFCKYA QGADSVEPMF
xetr_49522953       FAPQRQCTEV HLKTFTEQLR KISRDAGMPI QGQPCFCKYA QGADSVEPMF
teni_47222230       FAPQRQCTEL LLKAFTDQLR KISRDAGMPI QGQPCFCKYA QGADSVEPMF
fugu6               FAPQRQCTEL LLKAFTDQLR KISRDAGMPI QGQPCFCKYA QGADSVEPMF
dare_68435687       FAPQRQCTEL LLKAFTDQLR KISRDAGMPI QGQPCFCKYA QGADSVEPMF
chimp_114555512     FATQRQCREE ILKGFTDQLR KISKDAGMPI QGQPCFCKYA QGADSVEPMF
rat_34871199        FATQRQCREE ILKGFTDQLR KISKDAGMPI QGQPCFCKYA QGADSVEPMF
Ago3_hs_29294647    FATQRQCREE ILKGFTDQLR KISKDAGMPI QGQPCFCKYA QGADSVEPMF
cow_47564029        FATQRQCREE ILKGFTDQLR KISKDAGMPI QGQPCFCKYA QGADSVEPMF
chick_71895199      FATQRQCREE ILKGFTDQLR KISKDAGMPI QGQPCFCKYA QGADSVGPMF
chimp_114555514     FATQRQCREE ILKGFTDQLR KISKDAGMPI QGQPCFCKYA QGADSVEPMF
dog_73977121        FATQRQCREE ILKGFTDQLR KISKDAGMPI QGQPCFCKYA QGADSVEPMF
mus_23510276        FATQRQCREE ILKGFTDQLR KISKDAGMPI QGQPCFCKYA QGADSVEPMF
dare_68391596       FATQRQCREE VLKGFTDQLR KISKDAGMPI QGQPCFCKYA QGADNVEPMF
teni_47211075       FATQRQCREE ILKSFTEQLR KISKDAGMPV QGQPCFCKYA QGADSVEPMF
fugu7               FATQRQCREE ILKSFTDQLR KISKDAGMPI QGQPCFCKYA QGADSVEPMF
dare_68388203       FAPQKQCRED LLKSFTDQLR KISKDAGMPI QGQPCFCKYA QGADSVEPMF

                    551                                                600
Analysis_1          ********** ********** ********** ********** ******..**
mus_38372349        KHLKMTYVGL QLIVVILPGK TPVYAEVKRV GDTLLGMATQ CVQIKN..VV
rat_62649648        KHLKMTYVGL QLIVVILPGK TPVYAEVKRV GDTLLGMATQ CVQVKN..VV
cow_76614595        KHLKMTYVGL QLIVVILPGK TPVYAEVKRV GDTLLGMATQ CVQVKN..VV
chimp_114555730     KHLKMTYVGL QLIVVILPGK TPVYAEVKRV GDTLLGMATQ CVQVKN..VV
Ago4_human_29029593 KHLKMTYVGL QLIVVILPGK TPVYAEVKRV GDTLLGMATQ CVQVKN..VV
dog_73977125        KHLKMTYVGL QLIVVILPGK TPVYAEVKRV GDTLLGMATQ CVQVKN..VV
chick_86129468      KHLKLTYVGL QLIVVILPGK TPVYAEVKRV GDTLLGMATQ CVQVKN..VV
teni_47213825       KHLKMSYVGL QLIVVILPGK TPVYAEVKRV GDTLLGMATQ CVQVKN..VV
fugu4               KHLKMSYVGL QLIVVILPGK TPVYAEVKRV GDTLLGMATQ CVQVKN..VV
xela_68534336       KHLKLTYVGL QLIVVILPGK TPVYAEVKRV GDTLLGMATQ CVQVKN..VV
dog_73977123        RHLKNTYSGL QLIIVILPGK TPVYAEVKRV GDTLLGMATQ CVQVKN..VV
Ago1_hs_6912352     RHLKNTYSGL QLIIVILPGK TPVYAEVKRV GDTLLGMATQ CVQVKN..VV
cow_76614593        RHLKNTYSGL QLIIVILPGK TPVYAEVKRV GDTLLGMATQ CVQVKN..VV
chimp_114555502     RHLKNTYSGL QLIIVILPGK TPVYAEVKRV GDTLLGMATQ CVQVKN..VV
mus_123244115       RHLKNTYSGL QLIIVILPGK TPVYAEVKRV GDTLLGMATQ CVQVKN..AV
rat_38372868        RHLKNTYSGL QLIIVILPGK TPVYAEVKRV GDTLLGMATQ CVQVKN..VV
chimp_114555506     RHLKNTYSGL QLIIVILPGK TPVYAEVKRV GDTLLGMATQ CVQVKN..VV
chick_50759942      RHLKNTYSGL QLIIVILPGK TPVYAEVKRV GDTLLGMATQ CVQVKN..VV
chimp_114555504     RHLKNTYSGL QLIIVILPGK TPVYAEVKRV GDTLLGMATQ CVQVKN..VV
teni_47216330       RHLKNTYSGL QLIIVILPGK TPVYAEVKRV GDTLLGMATQ CVQVKN..VV
fugu1               RHLKNTYSGL QLIIVILPGK TPVYAEVKRV GDTLLGMATQ CVQVKN..VV
cabr_39596444       KYLKQNYSGI QLVVVVLPGK TPVYAEVKRV GDTVLGIATQ CVQAKN..AI
cael_7503766        KYLKQNYSGI QLVVVVLPGK TPVYAEVKRV GDTVLGIATQ CVQAKN..AI
cael_32564645       KYLKQTYSAI QLIVVVLPGK TPIYAEVKRV GDTVLGIATQ CVQAKN..AI
cabr_39579816       KYLKQNYPEL QLVVIVLPGK TPVYAEIKRV GDTVLGIATQ CIQSKN..VT
ciona               RHLCDEFRAL QLIVVILPGK TPVYAEVKRV GDTLLGIATQ CVQVKN..VV
stpu_115686210      RHLKKMWPKL QLIIVVLPGK TPVYAEVKRV GDTLLGIATQ CVQVKN..VN
aeae_108871199      RYLKNTFNAL QLVVVVLPGK TPVYAEVKRV GDTVLGMATQ CVQAKN..VN
anga_31240764       RYLKSTFSHL QLVVVVLPGK TPVYAEVKRV GDTVLGMATQ CVQAKN..VN
drme_24653504       RYLKITFPGL QLVVVVLPGK TPVYAEVKRV GDTVLGMATQ CVQAKN..VN
drps_54636119       RYLKITFPGL QLVVVVLPGK TPVYAEVKRV GDTVLGMATQ CVQAKN..VN
trca_91088347       RYLKSTFQSL QLVVVVLPGK TPVYAEVKRV GDTVLGMATQ CVQAKN..VN
apis_110777044      RYLKATFSSL QLVCVILPGK TPVYAEVKRV GDTLLGMATQ CVQAKN..VN
pemo_104508999      RYLKSTFTGL QLVCVVLPGK TPVYAEVKRV GDTVLGMATQ CVQAKN..VN
dog_73974781        RHLKNTYAGL QLVVVILPGK TPVYAEVKRV GDTVLGMATQ CVQMKN..VQ
pantr_114621889     RHLKNTYAGL QLVVVILPGK TPVYAEVKRV GDTVLGMATQ CVQMKN..VQ
rat_11024680        RHLKNTYAGL QLVVVILPGK TPVYAEVKRV GDTVLGMATQ CVQMKN..VQ
mus_33859783        RHLKNTYAGL QLVVVILPGK TPVYAEVKRV GDTVLGMATQ CVQMKN..VQ
cow_45430015        RHLKNTYAGL QLVVVILPGK TPVYAEVKRV GDTVLGMATQ CVQMKN..VQ
Ago2_hs_29171734    RHLKNTYAGL QLVVVILPGK TPVYAEVKRV GDTVLGMATQ CVQMKN..VQ
mamu_109087605      RHLKNTYAGL QLVVVILPGK TPVYAEVKRV GDTVLGMATQ CVQMKN..VQ
rabbit_38372872     RHLKNTYAGL QLVVVILPGK TPVYAEVKRV GDTVLGMATQ CVQMKN..VQ
chick_50731932      RHLKNTYTGL QLVVVILPGK TPVYAEVKRV GDTVLGMATQ CVQMKN..VQ
xela_50418264       RHLKNTYTGL QLVVVILPGK TPVYAEVKRV GDTVLGMATQ CVQMKN..VQ
xetr_49522953       RHLKNTYTGL QLVVVILPGK TPVYAEVKRV GDTVLGMATQ CVQMKN..VQ
teni_47222230       RHLKYTYQGL QLVVVILPGK TPVYAEVKRV GDTVLGMATQ CVQVKN..VQ
fugu6               RHLKYTYQGL QLVVVILPGK TPVYAEVKRV GDTVLGMATQ CVQVKN..VQ
dare_68435687       KHLKYTYQGL QLVVVILPGK TPVYGNLIII IIIFFSSHIF SVGKSGNIPA
chimp_114555512     RHLKNTYSGL QLIIVILPGK TPVYAEVKRV GDTLLGMATQ CVQVKN..VI
rat_34871199        RHLKNTYSGL QLIIVILPGK TPVYAEVKRV GDTLLGMATQ CVQVKN..VI
Ago3_hs_29294647    RHLKNTYSGL QLIIVILPGK TPVYAEVKRV GDTLLGMATQ CVQVKN..VI
cow_47564029        RHLKNTYSGL QLIIVILPGK TPVYAEVKRV GDTLLGMATQ CVQVKN..VI
chick_71895199      RHLKNTYSGL QLIIVILPGK TPVYAEVKRA GDTLLGMATQ CVQVKN..VI
chimp_114555514     RHLKNTYSGL QLIIVILPGK TPVYAEVKRV GDTLLGMATQ CVQVKN..VI
dog_73977121        RHLKNTYSGL QLIIVILPGK TPVYAEVKRV GDTLLGMATQ CVQVKN..VI
mus_23510276        RHLKNTYSGL QLIIVILPGK TPVYAEVKRV GDTLLGMATQ CVQVKN..VI
dare_68391596       RHLKNTYAGL QLIIVILPGK TPVYAEVKRV GDTLLGMATQ CVQVKN..VV
teni_47211075       RHLKNTYAGL QLIVVILPGK TPVYAEVKRV GDTLLGMATQ CVQT......
fugu7               RHLKNTYGGL QLIIVILPGK TPVYAEVKRV GDTLLGMATQ CVQVKN..VV
dare_68388203       KHLKMSYVGL QLIVVILPGK TPVYAEVKRV GDTLLGMATQ CVQVKN..VV

                    601                                                650
Analysis_1          ********** *********. ..******** ********** ......****
mus_38372349        KTSPQTLSNL CLKMNAKLG. ..GINNVPVP HQRPSVFQQP ......VIFL
rat_62649648        KTSPQTLSNL CLKINAKLG. ..GINNVLVP HQRPSVFQQP ......VIFL
cow_76614595        KTSPQTLSNL CLKINAKLG. ..GINNVLVP HQRPSVFQQP ......VIFL
chimp_114555730     KTSPQTLSNL CLKINAKLG. ..GINNVLVP HQRPSVFQQP ......VIFL
Ago4_human_29029593 KTSPQTLSNL CLKINAKLG. ..GINNVLVP HQRPSVFQQP ......VIFL
dog_73977125        KTSPQTLSNL CLKINAKLG. ..GINNVLVP HQRPSVFQQP ......VIFL
chick_86129468      KTSPQTLSNL CLKINAKLG. ..GINNVLVP HQRPSVFQQP ......VIFL
teni_47213825       KTSPQTLSNL CLKINAKLG. ..GINNVLVP HQRPSVFQQP ......VIFL
fugu4               KTSPQTLSNL CLKINAKLG. ..GINNVLVP HQRPSVFQQP ......VIFL
xela_68534336       KTSPQTLSNL CLKINAKLG. ..GINNVLVP HQRPSVFQQP ......VIFL
dog_73977123        KTSPQTLSNL CLKINVKLG. ..GINNILVP HQRSAVFQQP ......VIFL
Ago1_hs_6912352     KTSPQTLSNL CLKINVKLG. ..GINNILVP HQRSAVFQQP ......VIFL
cow_76614593        KTSPQTLSNL CLKINVKLG. ..GINNILVP HQRSAVFQQP ......VIFL
chimp_114555502     KTSPQTLSNL CLKINVKLG. ..GINNILVP HQRSAVFQQP ......VIFL
mus_123244115       KTSPQTLSNL CLKINVKLG. ..GINNILVP HQRSAVFQQP ......VIFL
rat_38372868        KTSPQTLSNL CLKINVKLG. ..GINNILVP HQRSAVFQQP ......VIFL
chimp_114555506     KTSPQTLSNL CLKINVKLG. ..GINNILVP HQRSAVFQQP ......VIFL
chick_50759942      KTSPQTLSNL CLKINVKLG. ..GINNILVP HQRSAVFQQP ......VIFL
chimp_114555504     KTSPQTLSNL CLKINVKLG. ..GINNILVP HQRSAVFQQP ......VIFL
teni_47216330       KTSPQTLSNL CLKINVKLG. ..GINNILVP HQRSAVFQQP ......VIFL
fugu1               KTSPQTLSNL CLKINVKLG. ..GINNILVP HQRSAVFQQP ......VIFL
cabr_39596444       RTTPQTLSNL CLKMNVKLG. ..GVNSILLP NVRPRIFNEP ......VIFF
cael_7503766        RTTPQTLSNL CLKMNVKLG. ..GVNSILLP NVRPRIFNEP ......VIFF
cael_32564645       RTTPQTLSNL CLKMNVKLG. ..GVNSILLP NVRPRIFNEP ......VIFL
cabr_39579816       RTTPQTLSNI CMKMNMKLG. ..GVNCVLAP NVRPKIFSES ......VIFL
ciona               KTSPQTLSNL CLKINVKLG. ..GVNNILVP SNRPKVFNDP ......VIFF
stpu_115686210      RTTAQTLSNL CLKINVKLG. ..GVNNILAP NIRPRIFSEP ......VIFC
aeae_108871199      KTSPQTLSNL CLKINVKLG. ..GINSILVP SIRPKVFDEP ......VIFL
anga_31240764       KTSPQTLSNL CLKINVKLG. ..GINSILVP SIRPKVFDEP ......VIFL
drme_24653504       KTSPQTLSNL CLKINVKLG. ..GINSILVP SIRPKVFNEP ......VIFL
drps_54636119       KTSPQTLSNL CLKINVKLG. ..GINSILVP SIRPKVFNEP ......VIFL
trca_91088347       KTSPQTLSNL CLKINVKLG. ..GINSILVP SIRPKIFNEP ......VIFL
apis_110777044      KTSPQTLSNL CLKINVKLG. ..GINSILVP TIRPKVFDEP ......VIFF
pemo_104508999      KTSPQTLSNL CLKINVKLG. ..GINSILVP GIRPKVFNEP ......VIFL
dog_73974781        RTTPQTLSNL CLKINVKLG. ..GVNNILLP QGRPPVFQQP ......VIFL
pantr_114621889     RTTPQTLSNL CLKINVKLG. ..GVNNILLP QGRPPVFQQP ......VIFL
rat_11024680        RTTPQTLSNL CLKINVKLG. ..GVNNILLP QGRPPVFQQP ......VIFL
mus_33859783        RTTPQTLSNL CLKINVKLG. ..GVNNILLP QGRPPVFQQP ......VIFL
cow_45430015        RTTPQTLSNL WLKINVKLG. ..GVNNILLP QGRPPVFQQP ......VIFL
Ago2_hs_29171734    RTTPQTLSNL CLKINVKLG. ..GVNNILLP QGRPPVFQQP ......VIFL
mamu_109087605      RTTPQTLSNL CLKINVKLG. ..GVNNILLP QGRPPVFQQP ......VIFL
rabbit_38372872     RTTPQTLSNL CLKINVKLG. ..GVNNILLP QGRPPVFQQP ......VIFL
chick_50731932      RTTPQTLSNL CLKINVKLG. ..GVNNILLP QGRPPVFQQP ......VIFL
xela_50418264       RTTPQTLSNL CLKINVKLG. ..GVNNILLP QGRPPVFQQP ......VIFL
xetr_49522953       RTTPQTLSNL CLKINVKLG. ..GVNNILLP QGRPPVFQQP ......VIFL
teni_47222230       KTTPQTLSNL CLKINVKLG. ..GVNNILLP QGRPLVFQQP ......VIFL
fugu6               KTTPQTLSNL CLKINVKLG. ..GVNNILLP QGRPLVFQQP ......VIFL
dare_68435687       GTTVDTKITH PFEFDFYLCS HAGIQGTSRP SHYHVLWDDN HFTSDELQVL
chimp_114555512     KTSPQTLSNL CLKINVKLG. ..GINNILVP HQRPSVFQQP ......VIFL
rat_34871199        KTSPQTLSNL CLKINVKLG. ..GINNILVP HQRPSVFQQP ......VIFL
Ago3_hs_29294647    KTSPQTLSNL CLKINVKLG. ..GINNILVP HQRPSVFQQP ......VIFL
cow_47564029        KTSPQTLSNL CLKINVKLG. ..GINNILVP HQRPSVFQQP ......VIFL
chick_71895199      KTSPQTLSNL CLKINVKLG. ..GINNILVP HQRPSVFQQP ......VIFL
chimp_114555514     KTSPQTLSNL CLKINVKLG. ..GINNILVP HQRPSVFQQP ......VIFL
dog_73977121        KTSPQTLSNL CLKINVKLG. ..GINNILVP HQRPSVFQQP ......VIFL
mus_23510276        KTSPQTLSNL CLKINVKLG. ..GINNILVP HQRPSVFQQP ......VIFL
dare_68391596       KTSPQTLSNL CLKINVKLG. ..GINNILVP HQRPSVFQQP ......VIFL
teni_47211075       ......LSNL CLKINVKLG. ..GINNILVP QQRPSVFQQP ......VIFL
fugu7               KTSPQTLSNL CLKINVKLG. ..GINNILVP HQRPSVFQQP ......VIFL
dare_68388203       KTSPQTLSNL CLKINAKLG. ..GINNVLVP HQRPSVFQQP ......VIFL

                    651                                                700
Analysis_1          ********** ********** ********** ********** **........
mus_38372349        GADVTHPPAG DGKKPSIAAV VGSMDGHPSR YCATVWVQTS RQEIAQELLY
rat_62649648        GADVTHPPAG DGKKPSIAAV VGSMDGHPSR YCATVRVQTS RQEIAQELLF
cow_76614595        GADVTHPPAG DGKKPSIAAV VGSMDGHPSR YCATVRVQTS RQEISQELLY
chimp_114555730     GADVTHPPAG DGKKPSIAAV VGSMDGHPSR YCATVRVQTS RQEISQELLY
Ago4_human_29029593 GADVTHPPAG DGKKPSIAAV VGSMDGHPSR YCATVRVQTS RQEISQELLY
dog_73977125        GADVTHPPAG DGKKPSIAAV VGSMDGHPSR YCATVRVQTS RQEISQELLY
chick_86129468      GADVTHPPAG DGKKPSIAAV VGSMDGHPSR YCATVRVQTS RQETSQELLY
teni_47213825       GADVTHPPAG DGKKPSIAAV VGSMDGHPSR YCATVRVQTS RQDMSQEQLF
fugu4               GADVTHPPAG DGKKPSIAAV VGSMDGHPSR YCATVRVQTS RQDMSQEQLF
xela_68534336       GADVTHPPAG DGKKPSIAAV VGSMDGHPSR YCATVRVQTS RQETTQELLY
dog_73977123        GADVTHPPAG DGKKPSITAV VGSMDAHPSR YCATVRVQRP RQ........
Ago1_hs_6912352     GADVTHPPAG DGKKPSITAV VGSMDAHPSR YCATVRVQRP RQ........
cow_76614593        GADVTHPPAG DGKKPSITAV VGSMDAHPSR YCATVRVQRP RQ........
chimp_114555502     GADVTHPPAG DGKKPSITAV VGSMDAHPSR YCATVRVQRP RQ........
mus_123244115       GADVTHPPAG DGKKPSITAV VGSMDAHPSR YCATVRVQRP RQ........
rat_38372868        GADVTHPPAG DGKKPSITAV VGSMDAHPSR YCATVRVQRP RQ........
chimp_114555506     GADVTHPPAG DGKKPSITAV VGSMDAHPSR YCATVRVQRP RQ........
chick_50759942      GADVTHPPAG DGKKPSITAV VGSMDAHPSR YCATVRVQRP RQ........
chimp_114555504     GADVTHPPAG DGKKPSITAV VGSMDAHPSR YCATVRVQRP RQ........
teni_47216330       GADVTHPPAG DGKKPSITAV VGSMDAHPSR YCATVRVQRP RQ........
fugu1               GADVTHPPAG DGKKPSITAV VGSMDAHPSR YCATVRVQRP RQ........
cabr_39596444       GCDITHPPAG DSRKPSIAAV VGSMDAHPSR YAATVRVQQH RQ........
cael_7503766        GCDITHPPAG DSRKPSIAAV VGSMDAHPSR YAATVRVQQH RQ........
cael_32564645       GCDITHPAAG DTRKPSIAAV VGSMDAHPSR YAATVRVQQH RQ........
cabr_39579816       GCDITHPPAG DSRKPSVAAI VGSMDAHPSK YAATVRVQPN RQ........
ciona               GADVTHPPAG DTRKPSIAAV VGSMDAHPSR YSATVRVQQH RE........
stpu_115686210      GADVTHPPAG DDKKPSIAAV VGSMDGHPSR YCASVRIQTH RV........
aeae_108871199      GADVTHPPAG DNKKPSIAAV VGSMDAHPSR YAATVRVQQH RQ........
anga_31240764       GADVTHPPAG DNKKPSIAAV VGSMDAHPSR YAATVRVQQH RQ........
drme_24653504       GADVTHPPAG DNKKPSIAAV VGSMDAHPSR YAATVRVQQH RQ........
drps_54636119       GADVTHPPAG DNKKPSIAAV VGSMDAHPSR YAATVRVQQH RQ........
trca_91088347       GADVTHPPAG DNKKPSIAAV VGSMDAHPSR YAATVRVQQH RQ........
apis_110777044      GADVTHPPAG DNKKPSIAAV VASMDAHPSR YAATVRVQQH RQ........
pemo_104508999      GADVTHPPAG DNKKPSIAAV VGSMDAHPSR YAATVRVQQH RQNGSTTQGQ
dog_73974781        GADVTHPPAG DGKKPSIAAV VGSMDAHPNR YCATVRVQQH RQ........
pantr_114621889     GADVTHPPAG DGKKPSIAAV VGSMDAHPNR YCATVRVQQH RQ........
rat_11024680        GADVTHPPAG DGKKPSIAAV VGSMDAHPNR YCATVRVQQH RQ........
mus_33859783        GADVTHPPAG DGKKPSIAAV VGSMDAHPNR YCATVRVQQH RQ........
cow_45430015        GADVTHPPAG DGKKPSIAAV VGSMDAHPNR YCATVRVQQH RQ........
Ago2_hs_29171734    GADVTHPPAG DGKKPSIAAV VGSMDAHPNR YCATVRVQQH RQ........
mamu_109087605      GADVTHPPAG DGKKPSIAAV VGSMDAHPNR YCATVRVQQH RQ........
rabbit_38372872     GADVTHPPAG DGKKPSIAAV VGSMDAHPNR YCATVRVQQH RQ........
chick_50731932      GADVTHPPAG DGKKPSIAAV VGSMDAHPNR YCATVRVQQH RQ........
xela_50418264       GADVTHPPAG DGKKPSIAAV VGSMDAHPNR YCATVRVQQH RQ........
xetr_49522953       GADVTHPPAG DGKKPSIAAV VGSMDAHPNR YCATVRVQQH RQ........
teni_47222230       GADVTHPPAG DGKKPSIAAV VGSMDAHPSR YCATVRVQQH RQ........
fugu6               GADVTHPPAG DGKKPSIAAV VGSMDAHPSR YCATVRVQQH RQ........
dare_68435687       TYQLCHTYVR CTRSVSIPAY YAHLVAFRAR YHL.VDKEHD RL........
chimp_114555512     GADVTHPPAG DGKKPSIAAV VGSMDAHPSR YCATVRVQRP RQ........
rat_34871199        GADVTHPPAG DGKKPSIAAV VGSMDAHPSR YCATVRVQRP RQ........
Ago3_hs_29294647    GADVTHPPAG DGKKPSIAAV VGSMDAHPSR YCATVRVQRP RQ........
cow_47564029        GADVTHPPAG DGKKPSIAAV VGSMDAHPSR YCATVRVQRP RQ........
chick_71895199      GADVTHPPAG DGKKPSIAAV VGSMDAHPSR YCATVRVQRP RQ........
chimp_114555514     GADVTHPPAG DGKKPSIAAV VGSMDAHPSR YCATVRVQRP RQ........
dog_73977121        GADVTHPPAG DGKKPSIAAF VGSMDAHPSR YCATVRVQRP RQ........
mus_23510276        GADVTHPPAG DGKKPSIAAV VGSMDAHPSR YCATVRVQRP RQ........
dare_68391596       GADVTHPPAG DGKKPSIAAV VGSMDAHPSR YCATVRVQRP RQ........
teni_47211075       GADVTHPPAG DGKKPSIAAV VGSMDAHPSR YCATVRVQRP RQ........
fugu7               GADVTHPPAG DGKKPSIAAV SG.MDAHPSR YCATVRVQRP RQ........
dare_68388203       GADVTHPPAG DGKKPSIAAV VGSMDGHPSR YCATVRVQTS RQDLSQEQLF

                    701                                                750
Analysis_1          ..******** ********** ****.***** ********** **********
mus_38372349        SQEVVQDLTS MARELLIQFY KSTR.FKPTR IIYYRGGVSE GQMKQVAWPE
rat_62649648        SQEVVQDLTS MARELLIQFY KSTR.FKPTR IIYYRGGVSE GQMKQVAWPE
cow_76614595        SQEVIQDLTN MVRELLIQFY KSTR.FKPTR IIYYRGGVSE GQMKQVAWPE
chimp_114555730     SQEVIQDLTN MVRELLIQFY KSTR.FKPTR IIYYRGGVSE GQMKQVAWPE
Ago4_human_29029593 SQEVIQDLTN MVRELLIQFY KSTR.FKPTR IIYYRGGVSE GQMKQVAWPE
dog_73977125        SQEVIQDLTN MVRELLIQFY KSTR.FKPTR IIYYRGGVSE GQMKQVAWPE
chick_86129468      SQEVIQDLTN MVRELLIQFY KSTR.FKPTR IIYYRGGVSE GQMKQVAWPE
teni_47213825       SQEVIQDLTN MVRELLIQFY KSTR.FKPTR IIYYRGGVSE GQMKQVAWPE
fugu4               SQEVIQDLTN MVRELLIQFY KSTR.FKPTR IIYYRGGVSE GQMKQVAWPE
xela_68534336       SQEVIQDLCN MVRELLIQFY KSTR.FKPTR IIYYRGGVSE GQMKQVAWPE
dog_73977123        ..EIIEDLSY MVRELLIQFY KSTR.FKPTR IIFYRDGVPE GQLPQILHYE
Ago1_hs_6912352     ..EIIEDLSY MVRELLIQFY KSTR.FKPTR IIFYRDGVPE GQLPQILHYE
cow_76614593        ..EIIEDLSY MVRELLIQFY KSTR.FKPTR IIFYRDGVPE GQLPQILHYE
chimp_114555502     ..EIIEDLSY MVRELLIQFY KSTR.FKPTR IIFYRDGVPE GQLPQILHYE
mus_123244115       ..EIIEDLSY MVRELLIQFY KSTR.FKPTR IIFYRDGVPE GQLPQILHYE
rat_38372868        ..EIIEDLSY MVRELLIQFY KSTR.FKPTR IIFYRDGVPE GQLPQILHYE
chimp_114555506     ..EIIEDLSY MVRELLIQFY KSTR.FKPTR IIFYRDGVPE GQLPQILHYE
chick_50759942      ..EIIEDLSY MVRELLIQFY KSTR.FKPTR IIFYRDGVPE GQLPQILHYE
chimp_114555504     ..EIIEDLSY MVRELLIQFY KSTR.FKPTR IIFYRDGVPE GQLPQILHYE
teni_47216330       ..EIIEDLSY MVRELLIQFY KSTR.FKPTR IIFYRDGVPE GQLPQILHYE
fugu1               ..EIIEDLSY MVRELLIQFY KSTR.FKPTR IIFYRDGVPE GQLPQILHYE
cabr_39596444       ..EIISDLTY MVRELLVQFY RNTR.FKPAR IVVYRDGVSE GQFFNVLQYE
cael_7503766        ..EIISDLTY MVRELLVQFY RNTR.FKPAR IVVYRDGVSE GQFFNVLQYE
cael_32564645       ..EIITDLTY MVRELLVQFY RNTR.FKPAR IVVYRDGVSE GQLFNVLQYE
cabr_39579816       ..EIITEMAS MVKELLQQFY INTR.FKPAR IVVYRDGVSE GQFFNVLQYE
ciona               ..EIIRDLAI MVRDLMVEFY KATH.YKPVR VIMYRDGVSE GQFQQVLSTE
stpu_115686210      ..EIIQDLQA MVKELLVEFY KSTR.YKPAR IIMYRDGVSE GQFLQVLANE
aeae_108871199      ..EIIQELSS MVRELLIMFY KSTGGFKPHR IILYRDGVSE GQFPHVLQHE
anga_31240764       ..EIIQELSS MVRELLIMFY KSTGGFKPHR IILYRDGVSE GQFPHVLQHE
drme_24653504       ..EIIQELSS MVRELLIMFY KSTGGYKPHR IILYRDGVSE GQFPHVLQHE
drps_54636119       ..EIIQELSS MVRELLIMFY KSTGGYKPHR IILYRDGVSE GQFPHVLQHE
trca_91088347       ..EIIQELSS MVRELLIMFY KSTGGYKPHR IILYRDGVSE GQFLQLLQHE
apis_110777044      ..EIIQELSS MVRELLLMFY KSTGGYKPLR IILYRDGVSE GQFLHVLQHE
pemo_104508999      SAEVIQELSS MVKELLIQFY KSTR.FKPNR IILYRDGVSE GQFQTVLQHE
dog_73974781        ..EIIQDLAT MVRELLIQFY KSTR.FKPTR IIFYRDGVSE GQFQQVLHHE
pantr_114621889     ..EIIQDLAA MVRELLIQFY KSTR.FKPTR IIFYRDGVSE GQFQQVLHHE
rat_11024680        ..EIIQDLAA MVRELLIQFY KSTR.FKPTR IIFYRDGVSE GQFQQVLHHE
mus_33859783        ..EIIQDLAA MVRELLIQFY KSTR.FKPTR IIFYRDGVSE GQFQQVLHHE
cow_45430015        ..EIIQDLAA MVRELLIQFY KSTR.FKPTR IIFYRDGVSE GQFQQVLHHE
Ago2_hs_29171734    ..EIIQDLAA MVRELLIQFY KSTR.FKPTR IIFYRDGVSE GQFQQVLHHE
mamu_109087605      ..EIIQDLAA MVRELLIQFY KSTR.FKPTR IIFYRDGVSE GQFQQVLHHE
rabbit_38372872     ..EIIQDLAA MVRELLIQFY KSTR.FKPTR IIFYRDGVSE GQFQQVLHHE
chick_50731932      ..EIIQDLAA MVRELLIQFY KSTR.FKPTR IIFYRDGVSE GQFQQVLHHE
xela_50418264       ..EIIQDLSA MVRELLIQFY KSTR.FKPTR IIFYRDGVSE GQFQQVLHHE
xetr_49522953       ..EIIQDLSA MVRELLIQFY KSTR.FKPTR IIFYRDGVSE GQFQQVLHHE
teni_47222230       ..DIIQDLAT MVRELLIQFY KSTR.FKPTR IIYYRDGISE GQFSQVLQHE
fugu6               ..DIIQDLAT MVRELLIQFY KSTR.FKPTR IIYYRDGISE GQFNQVLQHE
dare_68435687       ..TVMTDVLH LLNDQLL.FF KNTK.MCAFS LTLDRFGVGL AQCLQVLQHE
chimp_114555512     ..EIIQDLAS MVRELLIQFY KSTR.FKPTR IIFYRDGVSE GQFRQVLYYE
rat_34871199        ..EIIQDLAS MVRELLIQFY KSTR.FKPTR IIFYRDGVSE GQFRQVLYYE
Ago3_hs_29294647    ..EIIQDLAS MVRELLIQFY KSTR.FKPTR IIFYRDGVSE GQFRQVLYYE
cow_47564029        ..EIIQDLAS MVRELLIQFY KSTR.FKPTR IIFYRDGVSE GQFRQVLYYE
chick_71895199      ..EIIQDLAS MVRELLIQFY KSTR.FKPTR IIFYRDGVSE GQFRQVLYYE
chimp_114555514     ..EIIQDLAS MVRELLIQFY KSTR.FKPTR IIFYRDGVSE GQFRQVLYYE
dog_73977121        ..EIIQDLAS MVRELLIQFY KSTR.FKPTR IIFYRDGVSE GQFRQVLYYE
mus_23510276        ..EIIQDLAS MVRELLIQFY KSTR.FKPTR IIFYRDGVSE GQFRQVLYYE
dare_68391596       ..EVIQDLAS MVRELLIQFY KSTH.YKPTR IIFYRDGVSE GQFRQVLYYE
teni_47211075       ..EVIQDLAS MVRELLIQFY KSTR.YKPTR IIFYRDGVSE GQFRQVLYYE
fugu7               ..EVIQDLAS MVRELLIQFY KSTR.YKPTR IIFYRDGVSE GQFRQVQT..
dare_68388203       SQEVIQDLTN MVRELLIQFY KSTR.FKPTR IIYYRGGVSE GQMKQVAWPE

                    751                                                800
Analysis_1          ********** ********** ********** ********** **********
mus_38372349        LIAIRKACIS LEEDYRPGIT YIVVQKRHHT RLFCADKMER VGKSGNVPAG
rat_62649648        LIAIRKACIS LEEDYRPGIT YIVVQKRHHT RLFCADKTER VGKSGNVPAG
cow_76614595        LIAIRKACIS LEEDYRPGIT YIVVQKRHHT RLFCADKTER VGKSGNVPAG
chimp_114555730     LIAIRKACIS LEEDYRPGIT YIVVQKRHHT RLFCADKTER VGKSGNVPAG
Ago4_human_29029593 LIAIRKACIS LEEDYRPGIT YIVVQKRHHT RLFCADKTER VGKSGNVPAG
dog_73977125        LIAIRKACIS LEEDYRPGIT YIVVQKRHHT RLFCADKTER VGKSGNVPAG
chick_86129468      LIAIRKACIS LEEDYRPGIT YIVVQKRHHT RLFCADKTER VGKSGNVPAG
teni_47213825       LIAIRKACIS LEEDYRPGIT YIVVQKRHHT RLFCSDKAER VGKSGNVPAG
fugu4               LIAIRKACIS LEEDYRPGIT YIVVQKRHHT RLFCSDKAER VGKSGNVPAG
xela_68534336       LMAIRKACIS LEEDYRPGIT YIVVQKRHHT RLFCSDKTER VGKSGNVPAG
dog_73977123        LLAIRDACIK LEKDYQPGIT YIVVQKRHHT RLFCADKNER IGKSGNIPAG
Ago1_hs_6912352     LLAIRDACIK LEKDYQPGIT YIVVQKRHHT RLFCADKNER IGKSGNIPAG
cow_76614593        LLAIRDACIK LEKDYQPGIT YIVVQKRHHT RLFCADKNER IGKSGNIPAG
chimp_114555502     LLAIRDACIK LEKDYQPGIT YIVVQKRHHT RLFCADKNER IGKSGNIPAG
mus_123244115       LLAIRDACIK LEKDYQPGIT YIVVQKRHHT RLFCADKNER IGKSGNIPAG
rat_38372868        LLAIRDACIK LERDYQPGIT YIVVQKRHHT RLFCADKNER IGKSGNIPAG
chimp_114555506     LLAIRDACIK LEKDYQPGIT YIVVQKRHHT RLFCADKNER IGKSGNIPAG
chick_50759942      LLAIRDACIK LEKDYQPGIT YIVVQKRHHT RLFCADKNER IGKSGNIPAG
chimp_114555504     LLAIRDACIK LEKDYQPGIT YIVVQKRHHT RLFCADKNER IGKSGNIPAG
teni_47216330       LLAIRDACIK LEKDYQPGIT YIVVQKRHHT RLFCADKSER IGKSGNIPAG
fugu1               LLAIRDACIK LEKDYQPGIT YIVVQKRHHT RLFCADKSER IGKSGNIPAG
cabr_39596444       LRAIREACMM LERGYQPGIT FIAVQKRHHT RLFAVEKKDQ VGKAYNIPPG
cael_7503766        LRAIREACMM LERGYQPGIT FIAVQKRHHT RLFAVDKKDQ VGKAYNIPPG
cael_32564645       LRAIREACVM LESGYQPGIT FIAVQKRHHT RLFAADKADQ VGKAFNIPPG
cabr_39579816       LRAIREACMM LETGYQPGIT FIAVQKRHHT RLFSVDKNDR VGKAFNIPPG
ciona               LRAIREACTM LEVGYQPGIT FIVVQKRHHT RLFCRNHEDR SGKSGNIPAG
stpu_115686210      MNAIRDACRS LEEGYEPGIT FIVVQKRHHT RLFCAERREQ IGRSGNIPAG
aeae_108871199      LTAIREACIK LEADYKPGIT FIVVQKRHHT RLFCADKKEQ SGKSGNIPAG
anga_31240764       LTAIREACIK LEADYKPGIT FIVVQKRHHT RLFCADKKEQ SGKSGNIPAG
drme_24653504       LTAIREACIK LEPEYRPGIT FIVVQKRHHT RLFCAEKKEQ SGKSGNIPAG
drps_54636119       LTAIREACIK LEPEYRPGIT FIVVQKRHHT RLFCAEKKEQ SGKSGNIPAG
trca_91088347       LTAIREACIK LESDYKPGIT FIVVQKRHHT RLFCADKKEQ SGKSGNIPAG
apis_110777044      LTAIREACIK LEAEYRPGIT FVVVQKRHHT RLFCSEKRDQ SGKSGNIPAG
pemo_104508999      LTAMREACIK LEADYKPGIT YIAVQKRHHT RLFCSDKKEQ SGKSGNIPAG
dog_73974781        LLAIREACIK LEKDYQPGIT FIVVQKRHHT RLFCTDKNER VGKSGNIPAG
pantr_114621889     LLAIREACIK LEKDYQPGIT FIVVQKRHHT RLFCTDKNER VGKSGNIPAG
rat_11024680        LLAIREACIK LEKEYQPGIT FIVVQKRHHT RLFCTDKNER VGKSGNIPAG
mus_33859783        LLAIREACIK LEKDYQPGIT FIVVQKRHHT RLFCTDKNER VGKSGNIPAG
cow_45430015        LLAIREACIK LEKDYQPGIT FIVVQKRHHT RLFCTDKNER VGKSGNIPAG
Ago2_hs_29171734    LLAIREACIK LEKDYQPGIT FIVVQKRHHT RLFCTDKNER VGKSGNIPAG
mamu_109087605      LLAIREACIK LEKDYQPGIT FIVVQKRHHT RLFCTDKNER VGKSGNIPAG
rabbit_38372872     LLAIREACIK LEKDYQPGIT FIVVQKRHHT RLFCTDKNER VGKSGNIPAG
chick_50731932      LLAIREACIK LEKDYQPGIT FIVVQKRHHT RLFCTDKNER VGKSGNIPAG
xela_50418264       LLAIREACIK LEKDYQPGIT FIVVQKRHHT RLFCTDRNER VGKSGNIPAG
xetr_49522953       LLAIREACIK LEKDYQPGIT FIVVQKRHHT RLFCTDRNER VGKSGNIPAG
teni_47222230       LLAIREACIK LEKDYQPGIT FVVVQKRHHT RLFCMDRNER VGKSGNIPAG
fugu6               LLAIREACIK LEKDYQPGIT FVVVQKRHHT RLFCMDRNER VGKSGNIPAG
dare_68435687       LLAIREACIK LEKDYQPGIT FVVVQKRHHT RLFCMDRNER VXKSGNIPAG
chimp_114555512     LLAIREACIS LEKDYQPGIT YIVVQKRHHT RLFCADRTER VGRSGNIPAG
rat_34871199        LLAIREACIS LEKDYQPGIT YIVVQKRHHT RLFCADRTER VGRSGNIPAG
Ago3_hs_29294647    LLAIREACIS LEKDYQPGIT YIVVQKRHHT RLFCADRTER VGRSGNIPAG
cow_47564029        LLAIREACIS LEKDYQPGIT YIVVQKRHHT RLFCADRTER VGRSGNIPAG
chick_71895199      LLAIREACIS LEKDYQPGIT YIVVQKRHHT RLFCADRTER VGRSGNIPAG
chimp_114555514     LLAIREACIS LEKDYQPGIT YIVVQKRHHT RLFCADRTER VGRSGNIPAG
dog_73977121        LLAIREACIS LEKDYQPGIT YIVVQKRHHT RLFCADRTER VGRSGNIPAG
mus_23510276        LLAIREACIS LEKDYQPGIT YIVVQKRHHT RLFCADRTER VGRSGNIPAG
dare_68391596       LLAIREACIS LEKEYQPGIT YIVVQKRHHT RLFCADRAER VGRSGNIPAG
teni_47211075       LLAVREACIS LEKDYQPGIT FIVVQKRHHT RLFCADRNER VGRSGNIPAG
fugu7               AVAEEEACIS LEKDYQPGIT YIVVQKRHHT RLFCADRNER VGRSGNIPAG
dare_68388203       LIAIRKACIS LEEDYRPGIT YIVVQKRHHT RLFCSDKAER VGKSGNVPAG

                    801                                                850
Analysis_1          ********** ********** ********** ********** **********
mus_38372349        TTVDSTVTHP SEFDFYLCSH AGIQGTSRPS HYQVLWDDNC FTADELQLLT
rat_62649648        TTVDSTITHP SEFDFYLCSH AGIQGTSRPS HYQVLWDDNC FTADELQLLT
cow_76614595        TTVDSTITHP SEFDFYLCSH AGIQGTSRPS HYQVLWDDNC FTADELQLLT
chimp_114555730     TTVDSTITHP SEFDFYLCSH AGIQGTSRPS HYQVLWDDNC FTADELQLLT
Ago4_human_29029593 TTVDSTITHP SEFDFYLCSH AGIQGTSRPS HYQVLWDDNC FTADELQLLT
dog_73977125        TTVDSTITHP SEFDFYLCSH AGIQGTSRPS HYQVLWDDNC FTADELQLLT
chick_86129468      TTVDSTITHP SEFDFYLCSH AGIQGTSRPS HYQVLWDDNC FTADELQLLT
teni_47213825       TTVDSTITHP SEFDFYLCSH AGIQGTSRPS HYHVLWDDNC FTADELQLLT
fugu4               TTVDSTITHP SEFDFYLCSH AGIQGTSRPS HYHVLWDDNC FTADELQLLT
xela_68534336       TTVDSTITHP SEFDFYLCSH AGIQGTSRPS HYQVLWDDNC FTADELQLLT
dog_73977123        TTVDTNITHP FEFDFYLCSH AGIQGTSRPS HYYVLWDDNR FTADELQILT
Ago1_hs_6912352     TTVDTNITHP FEFDFYLCSH AGIQGTSRPS HYYVLWDDNR FTADELQILT
cow_76614593        TTVDTNITHP FEFDFYLCSH AGIQGTSRPS HYYVLWDDNR FTADELQILT
chimp_114555502     TTVDTNITHP FEFDFYLCSH AGIQ...... .......... ..........
mus_123244115       TTVDTNITHP FEFDFYLCSH AGIQGTSRPS HYYVLWDDNR FTADELQILT
rat_38372868        TTVDTNITHP FEFDFYLCSH AGIQGTSRPS HYYVLWDDNR FTADELQILT
chimp_114555506     TTVDTNITHP FEFDFYLCSH AGIQGTSRPS HYYVLWDDNR FTADELQILT
chick_50759942      TTVDTNITHP FEFDFYLCSH AGIQGTSRPS HYYVLWDDNR FTADELQILT
chimp_114555504     TTVDTNITHP FEFDFYLCSH AGIQGTSRPS HYYVLWDDNR FTADELQILT
teni_47216330       TTVDTSITHP FEFDFYLCSH AGIQGTSRPS HYYVLWDDNR FTADELQILT
fugu1               TTVDTSITHP FEFDFYLCSH AGIQGTSRPS HYYVLWDDNR FTADELQILT
cabr_39596444       TTVDVGITHP TEFDFYLCSH AGIQGTSRPS HYHVLWDDNN LTADELQQLT
cael_7503766        TTVDVGITHP TEFDFYLCSH AGIQGTSRPS HYHVLWDDNN LTADELQQLT
cael_32564645       TTVDVGITHP TEFDFFLCSH AGIQGTSRPS HYHVLWDDND LTADELQQLT
cabr_39579816       TIVDVGITHP TEFDFYLCSH AGIQGTSRPS HYHVLWDDND MTADQLQQLT
ciona               TTVDIGICHP TEFDFYLCSH AGIQGTSRPS HYHVLWDDNN FMADELQVLT
stpu_115686210      TTVDSGITHP LEYDFYLCSH AGIQGTSRPS HYHVLWDDNG FKADELQCLT
aeae_108871199      TTVDVGITHP TEFDFYLCSH QGIQGTSRPS HYHVLWDDNH FESDELQCLT
anga_31240764       TTVDVGITHP TEFDFYLCSH QGIQGTSRPS HYHVLWDDNH FESDELQCLT
drme_24653504       TTVDVGITHP TEFDFYLCSH QGIQGTSRPS HYHVLWDDNH FDSDELQCLT
drps_54636119       TTVDVGITHP TEFDFYLCSH QGIQGTSRPS HYHVLWDDNH FDSDELQCLT
trca_91088347       TTVDVGITHP TEFDFYLCSH QGIQGTSRPS HYHVLWDDSH LDSDELQCLT
apis_110777044      TTVDVCITHP TEFDFYLCSH QGIQGTSRPS HYHVLWDDNR FESDELQSLT
pemo_104508999      TTVDVGITHP TEFDFYLCSH QGIQGTSRPC HYHVLWDDNH FDSDELQCLT
dog_73974781        TTVDTKITHP TEFDFYLCSH AGIQGTSRPS HYHVLWDDNR FSSDELQILT
pantr_114621889     TTVDTKITHP TEFDFYLCSH AGIQGTSRPS HYHVLWDDNR FSSDELQILT
rat_11024680        TTVDTKITHP TEFDFYLCSH AGIQGTSRPS HYHVLWDDNR FSSDELQILT
mus_33859783        TTVDTKITHP TEFDFYLCSH AGIQGTGRPS HYHVLWDDNR FSSDELQILT
cow_45430015        TTVDTKITHP TEFDFYLCSH AGIQGTSRPS HYHVLWDDNR FSSDELQILT
Ago2_hs_29171734    TTVDTKITHP TEFDFYLCSH AGIQGTSRPS HYHVLWDDNR FSSDELQILT
mamu_109087605      TTVDTKITHP TEFDFYLCSH AGIQGTSRPS HYHVLWDDNR FSSDELQILT
rabbit_38372872     TTVDTKITHP TEFDFYLCSH AGIQGTSRPS HYHVLWDDNR FSSDELQILT
chick_50731932      TTVDTKITHP SEFDFYLCSH AGIQGTSRPS HYHVLWDDNR FSSDELQILT
xela_50418264       TTVDTKITHP SEFDFYLCSH AGIQGTSRPS HYHVLWDDNR FSSDELQILT
xetr_49522953       TTVDTKITHP SEFDFYLCSH AGIQGTSRPS HYHVLWDDNR FSSDELQILT
teni_47222230       TTVDTKITHP SEFDFYLCSH AGIQGTSRPS HYHVLWDDNH FSSDELQVLT
fugu6               TTVDTKITHP SEFDFYLCSH AGIQGTSRPS HYHVLWDDNH FSSDELQVLT
dare_68435687       TTVDTKITHP FEFDFYLCSH AGIQGTSRPS HYHVLWDDNH FTSDELQVLT
chimp_114555512     TTVDTDITHP YEFDFYLCSH AGIQVS...L HFG....... ..........
rat_34871199        TTVDTDITHP YEFDFYLCSH AGIQGTSRPS HYHVLWDDNC FTADELQLLT
Ago3_hs_29294647    TTVDTDITHP YEFDFYLCSH AGIQGTSRPS HYHVLWDDNC FTADELQLLT
cow_47564029        TTVDTDITHP YEFDFYLCSH AGIQGTSRPS HYHVLWDDNC FTADELQLLT
chick_71895199      TTVDTDITHP YEFDFYLCSH AGIQGTSRPS HYHVLWDDNC FTADELQLLT
chimp_114555514     TTVDTDITHP YEFDFYLCSH AGIQGTSRPS HYHVLWDDNC FTADELQLLT
dog_73977121        TTVDTDITHP YEFDFYLCSH AGIQGTSRPS HYHVLWDDNC FTADELQLLT
mus_23510276        TTVDTDITHP YEFDFYLCSH AGIQGTSRPS HYHVLWDDNF FTADELQLLT
dare_68391596       TTVDTDITHP YEFDFYLCSH AGIQGTSRPS HYYVLWDDNC FTADEFQLLT
teni_47211075       TTVDTDITHP YEFDFYLCSH AGLQGTSRPS HYHVLWDDNC FSADQLQLLT
fugu7               TTVDTDITHP YEFDFYLCSH AGIQGTSRPS HYHVLWDDNC FTSDEFQLLT
dare_68388203       TTVDSTITHP SEFDFYLCSH AG........ .......... ..........

                    851                                                900
Analysis_1          ********** ********** ********** ********** *..*******
mus_38372349        YQLCHTYVRC TRSVSIPAPA YYARLVAFRA RYHLVDKDHD S..AEGSHVS
rat_62649648        YQLCHTYVRC TRSVSIPAPA YYARLVAFRA .......... S..AEGSHVS
cow_76614595        YQLCHTYVRC TRSVSIPAPA YYARLVAFRA RYHLVDKDHD S..AEGSHVS
chimp_114555730     YQLCHTYVRC TRSVSIPAPA YYARLVAFRA RYHLVDKDHD S..AEGSHVS
Ago4_human_29029593 YQLCHTYVRC TRSVSIPAPA YYARLVAFRA RYHLVDKDHD S..AEGSHVS
dog_73977125        YQLCHTYVRC TRSVSIPAPA YYARLVAFRA RYHLVDKDHD S..AEGSHVS
chick_86129468      YQLCHTYVRC TRSVSIPAPA YYARLVAFRA RYHLVDKDHD S..AEGSHVS
teni_47213825       YQLCHTYVRC TRSVSIPAPA YYARLVAFRA RYHLVDKDHD S..AEGSHVS
fugu4               YQLCHTYVRC TRSVSIPAPA YYARLVAFRA RYHLVDKDHD S..AEGSHVS
xela_68534336       YQLCHTYVRC TRSVSIPAPA YYARLVAFRA RYHLVDKDHD S..AEGSHVS
dog_73977123        YQLCHTYVRC TRSVSIPAPA YYARLVAFRA RYHLVDKEHD S..GEGSHIS
Ago1_hs_6912352     YQLCHTYVRC TRSVSIPAPA YYARLVAFRA RYHLVDKEHD S..GEGSHIS
cow_76614593        YQLCHTYVRC TRSVSIPAPA YYARLVAFRA RYHLVDKEHD R.HLCCTALH
chimp_114555502     .......IRT LKPREIK... .......... .......... ..........
mus_123244115       YQLCHTYVRC TRSVSIPAPA YYARLVAFRA RYHLVDKEHD S..GEGSHIS
rat_38372868        YQLCHTYVRC TRSVSIPAPA YYARLVAFRA RYHLVDKEHD S..GEGSHIS
chimp_114555506     YQLCHTYVRC TRSVSIPAPA YYARLVAFRA RYHLVDKEHD S..GEGSHIS
chick_50759942      YQLCHTYVRC TRSVSIPAPA YYARLVAFRA RYHLVDKEHD S..GEGSHIS
chimp_114555504     YQLCHTYVRC TRSVSIPAPA YYARLVAFRA RYHLVDKEHD S..GEGSHIS
teni_47216330       YQLCHTYVRC TRSVSIPAPA YYARLVAFRA RYHLVDKEHD S..GEGSHVS
fugu1               YQLCHTYVRC TRSVSIPAPA YYARLVAFRA RYHLVDKEHD S..GEGSHVS
cabr_39596444       YQMCHTYVRC TRSVSIPAPA YYAHLVAFRA RYHLVDREHD S..GEGSQPS
cael_7503766        YQMCHTYVRC TRSVSIPAPA YYAHLVAFRA RYHLVDREHD S..GEGSQPS
cael_32564645       YQMCHTYVRC TRSVSIPAPA YYAHLVAFRA RYHLVDRDHG S..GEGSQPS
cabr_39579816       YQMCHTYARC TRSVSIPAPA YYAHLVAMRA RFHLVDRDHE S..GEGSQPS
ciona               YQLCHTYVRC TRSVSIPAPA YYAHLVAFRA RYHLVDKDHD S..GEGSLQS
stpu_115686210      YQLCHTYVRC TRSVSIPAPA YYAHLVAFRA RYHLVEKDHD R..GDGSHHG
aeae_108871199      YQLCHTYVRC TRSVSIPAPA YYAHLVAFRA RYHLVEKEHD S..GEGSHQS
anga_31240764       YQLCHTYVRC TRSVSIPAPA YYAHLVAFRA RYHLVEKEHD S..GEGSHQS
drme_24653504       YQLCHTYVRC TRSVSIPAPA YYAHLVAFRA RYHLVEKEHD S..GEGSHQS
drps_54636119       YQLCHTYVRC TRSVSIPAPA YYAHLVAFRA RYHLVEKEHD S..GEGSHQS
trca_91088347       YQLCHTYVRC TRSVSIPAPA YYAHLVAFRA RYHLVEKEHD S..GEGSHQS
apis_110777044      YQLCHTYVRC TRSVSIPAPA YYAHLVAFRA RYHLVEKEHD S..GEGSHQS
pemo_104508999      YQLSHTYVRC TRSVSIPAPA YYAHLVAFRA RYHLVEKEHD S..GEGSHQS
dog_73974781        YQLCHTYVRC TRSVSIPAPA YYAHLVAFRA RYHLVDKEHD S..AEGSHTS
pantr_114621889     YQLCHTYVRC TRSVSIPAPA YYAHLVAFRA RYHLVDKEHD S..AEGSHTS
rat_11024680        YQLCHTYVRC TRSVSIPAPA YYAHLVAFRA RYHLVDKEHD S..AEGSHTS
mus_33859783        YQLCHTYVRC TRSVSIPAPA YYAHLVAFRA RYHLVDKEHD S..AEGSHTS
cow_45430015        YQLCHTYVRC TRSVSIPAPA YYAHLVAFRA RYHLVDKEHD S..AEGSHTS
Ago2_hs_29171734    YQLCHTYVRC TRSVSIPAPA YYAHLVAFRA RYHLVDKEHD S..AEGSHTS
mamu_109087605      YQLCHTYVRC TRSVSIPAPA YYAHLVAFRA RYHLVDKEHD S..AEGSHTS
rabbit_38372872     YQLCHTYVRC TRSVSIPAPA YYAHLVAFRA RYHLVDKEHD S..AEGSHTS
chick_50731932      YQLCHTYVRC TRSVSIPAPA YYAHLVAFRA RYHLVDKEHD S..AEGSHTS
xela_50418264       YQLCHTYVRC TRSVSIPAPA YYAHLVAFRA RYHLVDKEHD S..AEGSHTS
xetr_49522953       YQLCHTYVRC TRSVSIPAPA YYAHLVAFRA RYHLVDKEHD S..AEGSHTS
teni_47222230       YQLCHTYVRC TRSVSIPAPA YYAHLVAFRA RYHLVDKEHD S..AEGSHTS
fugu6               YQLCHTYVRC TRSVSIPAPA YYAHLVAFRA RYHLVDKEHD S..AEGSHTS
dare_68435687       YQLCHTYVRC TRSVSIPAPA YYAHLVAFRA RYHLVDKEHD S..AEGSHTS
chimp_114555512     .......... .......... .......... .......... ..........
rat_34871199        YQLCHTYVRC TRSVSIPAPA YYAHLVAFRA RYHLVDKEHD S..AEGSHVS
Ago3_hs_29294647    YQLCHTYVRC TRSVSIPAPA YYAHLVAFRA RYHLVDKEHD S..AEGSHVS
cow_47564029        YQSAHTYVHC TRSVSIPAPA YYAHLVAFRA RYHLVDKERD S..AEGSHVS
chick_71895199      YQLCHTYVRC TRSVSIPAPA YYAHLVAFRA RYHLVDKEHD S..AEGSHVS
chimp_114555514     YQLCHTYVRC TRSVSIPAPA YYAHLVAFRA RYHLVDKEHD S..AEGSHVS
dog_73977121        YQLCHTYVRC TRSVSIPAPA YYAHLVAFRA RYHLVDKEHD S..AEGSHVS
mus_23510276        YQLCHTYVRC TRSVSIPAPA YYAHLVAFRA RYHLVDKEHD S..AEGSHVS
dare_68391596       YQLCHTYVRC TRSVSIPAPA YYAHLVAFRA RYHLVDKEHD S..AEGSHVS
teni_47211075       YQLCHTYVRC TRSVSIPAPA YYAHLVAFRA RYHLVDKDHD SS.AEGSQVS
fugu7               YQLCHTYVRC TRSVSIPAPA YYAHLVAFRA RYHLVDKEHD S..AEGSHVS
dare_68388203       .......... .......... .......... .......... ..........

                    901                            931
Analysis_1          ****.***** ..******** ********** *
mus_38372349        GQSN.GRDPQ ..ALAKAVQI HHDTQHTMYF A
rat_62649648        GQSN.GRDPQ ..ALAKAVQI HHDTQHTMYF A
cow_76614595        GQSN.GRDPQ ..ALAKAVQI HHDTQHTMYF A
chimp_114555730     GQSN.GRDPQ ..ALAKAVQI HHDTQHTMYF A
Ago4_human_29029593 GQSN.GRDPQ ..ALAKAVQI HHDTQHTMYF A
dog_73977125        GQSN.GRDPQ ..ALAKAVQI HHDTQHTMYF A
chick_86129468      GQSN.GRDPQ ..ALAKAVQI HHDTQHTMYF A
teni_47213825       GQSN.GRDPQ ..ALAKAVQI HYDTQHTMYF A
fugu4               GQSN.GRDPQ ..ALAKAVQI HYDTQHTMYF A
xela_68534336       GQSN.GRDPQ ..ALAKAVQI HHDTQHSMYF A
dog_73977123        GQSN.GRDPQ ..ALAKAVQV HQDTLRTMYF A
Ago1_hs_6912352     GQSN.GRDPQ ..ALAKAVQV HQDTLRTMYF A
cow_76614593        SSCK.CISSS ..GLSSDAWL IPDFSVSCG. .
chimp_114555502     .......... .......... .......... .
mus_123244115       GQSN.GRDPQ ..ALAKAVQV HQDTLRTMYF A
rat_38372868        GQSN.GRDPQ ..ALAKAVQV HQDTLRTMYF A
chimp_114555506     GQSN.GRDPQ ..ALAKAVQV HQDTLRTMYF A
chick_50759942      GQSN.GRDPQ ..ALAKAVQV HQDTLRELFV V
chimp_114555504     GQSN.GRDPQ ..ALAKAVQV HQDTLRTMYF A
teni_47216330       GQSN.GRDPQ ..ALAKAVQI HHDTLRTMYF A
fugu1               GQSN.GRDPQ ..ALAKAVQI HHDTLRTMYF A
cabr_39596444       GTSE.DTTLS ..NMARAVQV HPDANNVMYF A
cael_7503766        GTSE.DTTLS ..NMARAVQV ILAFNLVSI. .
cael_32564645       GTSE.DTTLS ..SMAKAVQV HPDSNNVMYF A
cabr_39579816       GTSE.DSTFS ..SMARAVQV HPKANKVMYF A
ciona               GHTQHDQDAQ LQAMSKAVVV HENTVRNMYF A
stpu_115686210      RDGY.GRTPK ..EMSAAIKV HDDTLKVMYF A
aeae_108871199      GCSE.DRTPG ..AMARAITV HADTKKVMYF A
anga_31240764       GCSE.DRTPG ..AMARAITV HADTKKVMYF A
drme_24653504       GCSE.DRTPG ..AMARAITV HADTKKVMYF A
drps_54636119       GCSE.DRTPG ..AMARAITV HADTKKVMYF A
trca_91088347       GSSE.DRTPG ..AMARAITV HADTKKVMYF A
apis_110777044      GCSE.DRTPG ..AMARAITV HANTKRVMYF A
pemo_104508999      GNSE.DRTPS ..AMARAVTV HVDTNRVMYF A
dog_73974781        GQSN.GRDHQ ..ALAKAVQV HQDTLRTMYF A
pantr_114621889     GQSN.GRDHQ ..ALAKAVQV HQDTLRTMYF A
rat_11024680        GQSN.GRDHQ ..ALAKAVQV HQDTLRTMYF A
mus_33859783        GQSN.GRDHQ ..ALAKAVQV HQDTLRTMYF A
cow_45430015        GQSN.GRDHQ ..ALAKAVQV HQDTLRTMYF A
Ago2_hs_29171734    GQSN.GRDHQ ..ALAKAVQV HQDTLRTMYF A
mamu_109087605      GQSN.GRDHQ ..ALAKAVQV HQDTLRTMYF A
rabbit_38372872     GQSN.GRDHQ ..ALAKAVQV HQDTLRTMYF A
chick_50731932      GQSN.GRDHQ ..ALAKAVQV HQDTLRTMYF A
xela_50418264       GQSN.GRDQQ ..ALAKAVQV HQDTLRTMYF A
xetr_49522953       GQSN.GRDQQ ..ALAKAVQV HQDTLRTMYF A
teni_47222230       GQSN.GRDHQ ..ALAKAVQI HQDTLRTMYF A
fugu6               GQSN.GRDHQ ..ALAKAVQI HQDTLRTMYF A
dare_68435687       GQSN.GRDQQ ..ALAKAVQI HQDTLRTMYF A
chimp_114555512     .......... .......... .......... .
rat_34871199        GQSN.GRDPQ ..ALAKAVQI HQDTLRTMYF A
Ago3_hs_29294647    GQSN.GRDPQ ..ALAKAVQI HQDTLRTMYF A
cow_47564029        GQSN.GRDPQ ..ALAKAAQI HQDTLRTMYF A
chick_71895199      GQSN.GRDPQ ..ALAKAVQI HQDTLRTMYF A
chimp_114555514     GQSN.GRDPQ ..ALAKAVQI HQDTLRTMYF A
dog_73977121        GQSN.GRDPQ ..ALAKAVQI HQDTLRTMYF A
mus_23510276        GQSN.GRDPQ ..ALAKAVQI HQDTLRTMYF A
dare_68391596       GQSN.GRDPQ ..ALAKAVQI HHDTLRTMYF A
teni_47211075       GQSN.GRDPQ ..ALARAVQI HQDALRTMYF A
fugu7               GQSN.GRDPQ ..ALAKAVQI HHDTLRTMYF A
dare_68388203       .......... .......... .......... .
