# Supplementary material for: The evolution of core proteins involved in microRNA biogenesis
Source: BMC Evol Biol. 2008 Mar 25;8:92. doi: 10.1186/1471-2148-8-92 (PMC2287173; doi:10.1186/1471-2148-8-92)
Supplement: Additional file 4 — Double-stranded RNA-binding proteins. Multiple sequence alignment of Double-stranded RNA-binding protein sequences used for phylogenetic tree reconstruction. [file 1471-2148-8-92-S4.msf]

!!AA_MULTIPLE_ALIGNMENT 1.0
MSF: 984  Type: P  February 19, 2007 17:56  Check: 5762 .. 
 Name: analysis_1  Len: 984  Check: 1578  Weight: 1.0
 Name: cael_17568157  Len: 984  Check: 7472  Weight: 1.0
 Name: cabr_39592505  Len: 984  Check: 3013  Weight: 1.0
 Name: drme_24654775  Len: 984  Check: 5313  Weight: 1.0
 Name: drps_54635903  Len: 984  Check: 9626  Weight: 1.0
 Name: anga_118777996  Len: 984  Check: 8354  Weight: 1.0
 Name: chimp_114620488  Len: 984  Check: 1858  Weight: 1.0
 Name: human_73919458  Len: 984  Check: 7495  Weight: 1.0
 Name: popy_55726277  Len: 984  Check: 473  Weight: 1.0
 Name: dog_73999252  Len: 984  Check: 6507  Weight: 1.0
 Name: mus_23507044  Len: 984  Check: 8160  Weight: 1.0
 Name: rat_55741783  Len: 984  Check: 7559  Weight: 1.0
 Name: cow_stau2  Len: 984  Check: 2659  Weight: 1.0
 Name: xale_50417954  Len: 984  Check: 5428  Weight: 1.0
 Name: xetr_58332605  Len: 984  Check: 4488  Weight: 1.0
 Name: dare_41055521  Len: 984  Check: 2300  Weight: 1.0
 Name: teni_47223535  Len: 984  Check: 3126  Weight: 1.0
 Name: mus_74219069  Len: 984  Check: 7222  Weight: 1.0
 Name: rat_16758178  Len: 984  Check: 5151  Weight: 1.0
 Name: chimp_114682565  Len: 984  Check: 3054  Weight: 1.0
 Name: human_62088702  Len: 984  Check: 6861  Weight: 1.0
 Name: popy_55732106  Len: 984  Check: 2868  Weight: 1.0
 Name: dog_73992221  Len: 984  Check: 2967  Weight: 1.0
 Name: cow_stau1  Len: 984  Check: 6517  Weight: 1.0
 Name: xela_56698874  Len: 984  Check: 3783  Weight: 1.0
 Name: xetr_62858029  Len: 984  Check: 9637  Weight: 1.0
 Name: chick_61098218  Len: 984  Check: 3775  Weight: 1.0
 Name: dare_45387553  Len: 984  Check: 5088  Weight: 1.0
 Name: teni_47229756  Len: 984  Check: 1133  Weight: 1.0
 Name: stpu_115640588  Len: 984  Check: 4465  Weight: 1.0
 Name: apis_59323978  Len: 984  Check: 2448  Weight: 1.0
 Name: apca_59323978  Len: 984  Check: 5638  Weight: 1.0
 Name: human_30584929  Len: 984  Check: 5704  Weight: 1.0
 Name: cafa_74004908  Len: 984  Check: 5548  Weight: 1.0
 Name: cow_114052769  Len: 984  Check: 5337  Weight: 1.0
 Name: mus_6755162  Len: 984  Check: 6856  Weight: 1.0
 Name: rat_67078460  Len: 984  Check: 6996  Weight: 1.0
 Name: xela_82176774  Len: 984  Check: 3950  Weight: 1.0
 Name: dare_41053389  Len: 984  Check: 5025  Weight: 1.0
 Name: teni_47222849  Len: 984  Check: 8112  Weight: 1.0
 Name: xetr_71895927  Len: 984  Check: 1085  Weight: 1.0
 Name: xela_71895927  Len: 984  Check: 1617  Weight: 1.0
 Name: human_7412848  Len: 984  Check: 3633  Weight: 1.0
 Name: chimp_30585201  Len: 984  Check: 5300  Weight: 1.0
 Name: cow_115496904  Len: 984  Check: 3337  Weight: 1.0
 Name: mus_6678221  Len: 984  Check: 2679  Weight: 1.0
 Name: rat_77917582  Len: 984  Check: 2939  Weight: 1.0
 Name: teni_47218120  Len: 984  Check: 7314  Weight: 1.0
 Name: dare_68365674  Len: 984  Check: 3270  Weight: 1.0
 Name: drme_19921250  Len: 984  Check: 1688  Weight: 1.0
 Name: drps_54645662  Len: 984  Check: 5892  Weight: 1.0
 Name: anga_118790897  Len: 984  Check: 4785  Weight: 1.0
 Name: apis_110760852  Len: 984  Check: 1180  Weight: 1.0
 Name: stpu_72157362  Len: 984  Check: 3256  Weight: 1.0
 Name: ciin_gb01000687  Len: 984  Check: 3568  Weight: 1.0
 Name: drme_24582609  Len: 984  Check: 460  Weight: 1.0
 Name: drps_54644801  Len: 984  Check: 9  Weight: 1.0
 Name: cael_17555186  Len: 984  Check: 206  Weight: 1.0

//

                1                                                   50
analysis_1      .......... .......... .......... .......... ..........
cael_17568157   NAKEKEKSAM CRVAEIARFN KLRHVYNLQD ESGPAHK... ..........
cabr_39592505   TSKNKNKSAM CRVAEIARFN KLRHFYDLQD ESGPAHK... ..........
drme_24654775   GRGGKDKTPM CLVNELARYN KITHQYRLTE ERGPAHC... ..........
drps_54635903   GRSGKDKTPM CLVNELARYN KITHQYRLTG ERGPAHC... ..........
anga_118777996  ....KEKTTM CLVNELARYN KIQHQYRLTG ESGPAHK... ..........
chimp_114620488 MANPKEKTAM CLVNELARFN RVQPQYKLLN ERGPAHS... ..........
human_73919458  MANPKEKTAM CLVNELARFN RVQPQYKLLN ERGPAHS... ..........
popy_55726277   MVARPLHSTE GQPESLRKMF SVQLS...LG EQT.WES... ..........
dog_73999252    .......... ..MLQINQMF SVQLS...LG EQT.WES... ..........
mus_23507044    MANPKEKTPV CLVNELARFH SIQPQYKLLN ESGPAHS... ..........
rat_55741783    MANPKEKTPM CLVNELARFH SIQPQYKLLN ESGPAHS... ..........
cow_stau2       MANPKEKTPM CLVNELARFN RVQPQYKLLK ERGPAHS... ..........
xale_50417954   MTNPKEKTPM CLVNELARFN RIQPQYKLLD ERGPAHS... ..........
xetr_58332605   MTNPKEKTPM CLVNELARFN RIQPQYKLLD ERGPAHS... ..........
dare_41055521   MANPKEKTPM CLVNELARFN RIQPQYKLLN EKGPAHA... ..........
teni_47223535   MANPKEKTPM CLVNELARFN RIQPQYKLLS ERGPAHA... ..........
mus_74219069    .......... .......... .......... .......... ..........
rat_16758178    .......... .......... .......... .......... ..........
chimp_114682565 .......... .......... .......... .......... ..........
human_62088702  .......... .......... .......... .......... ..........
popy_55732106   .......... .......... .......... .......... ..........
dog_73992221    MAHPKEKTPM CLVNELARFN KIQPEYKLLR EQGPAHCKVN IISAWCGSDF
cow_stau1       IQPEYKLLR. .......... .......... .......... ..........
xela_56698874   MANPKEKTPM CLVNELARFN KIQPVYKLLS EQGPAHSKVI PLGRW..QDY
xetr_62858029   .........M CLVNELARFN KIQPVYKLLS EQGPAHS... ..........
chick_61098218  MANPKEKTPM CLVSELARFN KIQPEYKLLS EQGPAHS... ..........
dare_45387553   MANPKEKTPM CLVNELARYN KIQPEYKLLS EEGPAHS... ..........
teni_47229756   MANPKEKTPM CLVNELARFN KIQPQYKLLC EQGPAHS... ..........
stpu_115640588  MANTKEKTSM CLLNELARFN KLQPKYELVS EKGPPHE... ..........
apis_59323978   LANMKEKTPM CLLNELARFN KIQHQYRLTN EQGPAHK... ..........
apca_59323978   LANTKEKTPM CLINELARFN KMSHQYTLVD EQGPAHK... ..........
human_30584929  .......... .......... .......... .......... ..........
cafa_74004908   .......... .......... .......... .......... ..........
cow_114052769   .......... .......... .......... .......... ..........
mus_6755162     .......... .......... .......... .......... ..........
rat_67078460    .......... .......... .......... .......... ..........
xela_82176774   .......... .......... .......... .......... ..........
dare_41053389   .......... .......... .......... .......... ..........
teni_47222849   .......... .......... .......... .......... ..........
xetr_71895927   .......... .......... .......... .......... ..........
xela_71895927   .......... .......... .......... .......... ..........
human_7412848   .......... .......... .......... .......... ..........
chimp_30585201  .......... ........MA GLEPSGRSRG RALDSLVTSN GRTKPKSGPL
cow_115496904   .......... .......... .......... .......... ..........
mus_6678221     .......... .......... .......... .......... ..........
rat_77917582    .......... .......... .......... .......... ..........
teni_47218120   .......... .......... .......... .......... ..........
dare_68365674   .......... .......... .......... .......... ..........
drme_19921250   .......... .......... .......... .......... ..........
drps_54645662   .......... .......... .......... .......... ..........
anga_118790897  .......... .......... .......... .......... ..........
apis_110760852  .......... .......... .......... .......... ..........
stpu_72157362   .......... .......... .......... .......... ..........
ciin_gb01000687 .......... .......... .......... .......... ..........
drme_24582609   .......... .......... .......... .......... ..........
drps_54644801   .......... .......... .......... .......... ..........
cael_17555186   .......... .......... .......... .......... ..........

                51                                                 100
analysis_1      .......... .......... .......... .......... ..........
cael_17568157   .......... .KLFTVKLVL TEAETFEGSG TSIKRAQQAS AEAALKGTKL
cabr_39592505   .......... .KLFTVRLVL NNEETFEGSG TSIKRAQQAA AETALEKTSL
drme_24654775   .......... ..KTFTVTLM LGDEEYSADG FKIKKAQHLA ASKAIEETMY
drps_54635903   .......... ..KTFTVTLK LGDEEYSADG FKIKKAQHMA ASRAIEETKY
anga_118777996  .......... ..KHFTVMLK LGDEEYTAEG ASIKKAQHKA AGDAIAATKY
chimp_114620488 .......... ..KKDSFSSD QLEEYY.... .......... .VQAKDDERL
human_73919458  .......... ..KMFSVQLS LGEQTWESEG SSIKKAQQAV ANKALTESTL
popy_55726277   .......... ..EGSSIKKA QQAVAN.... .......... ..KALTESTL
dog_73999252    .......... ..EGSSIKKA QQAVAN.... .......... ..KALTESTL
mus_23507044    .......... ..KMFSVQLS LGEQTWESEG SSIKKAQQAV ANKALTESTL
rat_55741783    .......... ..KMFSVQLS LGEQTWESEG SSIKKAQQAV ANKALTESTL
cow_stau2       .......... ..KMFSVQLS LGEQTWESEG SSIKKAQQAV ANKALTESTL
xale_50417954   .......... ..KLFTVQLT LGEQTWQAES TSIKKAQHAA ASLALSETTL
xetr_58332605   .......... ..KLFTVQLT LGEQTWQAES TSIKKAQHAA ASLALSETTL
dare_41055521   .......... ..KIFTVQLC LGNQVWESEG SSIKKAQHST ATKALAESSL
teni_47223535   .......... ..KIFTVQLA LGEQVWEAEG TSIKKAQHST AARALEESVL
mus_74219069    .......... .......... .......... .......... ..........
rat_16758178    .......... .......... .......... .......... ..........
chimp_114682565 .......... .......... .......... .......... ..........
human_62088702  .......... .......... .......... .......... ..........
popy_55732106   .......... .......... .......... .......... ..........
dog_73992221    LLKEEAVSEY PHQVFTVQLT LGDQHWEAEG TSIKKAQHTA AAKALEGTKF
cow_stau1       .....EQGPA HCKVFTVQLT LGDQHWEAEG TSIKKAQHTA AAKALEGAKF
xela_56698874   SLLERVGEER PRQMFTVQLT LGDQYWEAEG TSIKKAQHAA AAKALEGTKY
xetr_62858029   .......... ..KMFTVQLT LGDQYWEAEG TSIKKAQHAA AAKALEGTKY
chick_61098218  .......... ..KVFTVQLT LGDQHWEAEG TSIKKAQHAA AAKALEGTKF
dare_45387553   .......... ..KIFSVRLT LGDQHWDAEG TSIKKAQHSA ASSALAQTTL
teni_47229756   .......... ..KIFSVQLT LGDQYWEAEG PSIKKAQHSA AASALVETRL
stpu_115640588  .......... ..KIFSVCLT LGPQKYDSSG ASIKKAQHGA AASALEKCGL
apis_59323978   .......... ..KRFTVTLK LGEEEYVAEG PSIKKAQHSA ATEALTKTWY
apca_59323978   .......... ..KTFYVKLK LGDEEYSASG ESIKKAQHAA AAIALVETKC
human_30584929  .......... .......... .......... .......... ..........
cafa_74004908   .......... .......... .......... .......... ..........
cow_114052769   .......... .......... .......... .......... ..........
mus_6755162     .......... .......... .......... .......... ..........
rat_67078460    .......... .......... .......... .......... ..........
xela_82176774   .......... .......... .......... .......... ..........
dare_41053389   .......... .......... .......... .......... ..........
teni_47222849   .......... .......... .......... .......... ..........
xetr_71895927   .......... .......... .......... .......... ..........
xela_71895927   .......... .......... .......... .......... ..........
human_7412848   .......... .......... .......... .......... ..........
chimp_30585201  KVERKGWFRH RKGDMLRDTC SQPSLPPVHQ ASPEALLVSR ASSWGEKERS
cow_115496904   .......... .......... .......... .......... ..........
mus_6678221     .......... .......... .......... .......... ..........
rat_77917582    .......... .......... .......... .......... ..........
teni_47218120   .......... .......... .......... .......... ..........
dare_68365674   .......... .......... .......... .......... ..........
drme_19921250   .......... .......... .......... .......... ..........
drps_54645662   .......... .......... .......... .......... ..........
anga_118790897  .......... .......... .......... .......... ..........
apis_110760852  .......... .......... .......... .......... ..........
stpu_72157362   .......... .......... .......... .......... ..........
ciin_gb01000687 .......... .......... .......... .......... ..........
drme_24582609   .......... .......... .......... .......... ..........
drps_54644801   .......... .......... .......... .......... ..........
cael_17555186   .......... .......... .......... .......... ..........

                101                                                150
analysis_1      .......... .......... .......... .......... ..........
cael_17568157   PLPTEKPTKK RINDTTKPHR .......... .........V LQNVCRTLQY
cabr_39592505   PQPSERNARR RLNEMSKPHR .......... .........V LQNVCRTLSY
drme_24654775   KHPPPKIRRS EEGGPMR... .......... .......... .THITPTVEL
drps_54635903   KHPPPKIRRS EEASTTR... .......... .......... .THITPTVEL
anga_118777996  KHPPARTNRR TKTGTKGN.. .......... .......... VSSFTPTVEL
chimp_114620488 DPVVQKPPKS NVNNNP.... .......... .......... .GSITPTVEL
human_73919458  PKPVQKPPKS NVNNNP.... .......... .......... .GSITPTVEL
popy_55726277   PKPVQKPPKS NVNNNP.... .......... .......... .GSITPTVEL
dog_73999252    PKPVQKPPKS NVNNNP.... .......... .......... .GSITPTVEL
mus_23507044    PKPVQKPPKS NVNNNP.... .......... .......... .GSITPTVEL
rat_55741783    PKPVQKPPKS NVNNNP.... .......... .......... .GSITPTVEL
cow_stau2       PKPVQKPPKS NVNNNP.... .......... .......... .G.....MAL
xale_50417954   PKPAARHTKN HMNNNP.... .......... .......... .GSITPTVEL
xetr_58332605   PKPAARQTKN HMNNNPEAAE LHGNTFTSSR H.......SA KGSITPTVEL
dare_41055521   PRPPPRSPKA DSNSNP.... .......... .......... .GSITPTVEL
teni_47223535   PRPAPRSPKV DINSNP.... .......... .......... .GSITPTVEL
mus_74219069    .......... .......... .......... .......... ..SIASTIEL
rat_16758178    .......... .......... .......... .......... ..........
chimp_114682565 .......... .......... .......... .......... ..SITPTVEL
human_62088702  .......... .......... .......... .......... ..SITPTVEL
popy_55732106   .......... .......... .......... .......... ..........
dog_73992221    PKPIARPFR. .......... .......... .......... .KSITPTVEL
cow_stau1       PKPIVRPFRS EGR....... .......... .........N PESITPTVEL
xela_56698874   PKPTVRPVRG ERK....... .......... .........Y PDSITPTVEL
xetr_62858029   PKPTVRPVRG ERK....... .......... .........Y PDSITPTVEL
chick_61098218  PKPTARPSRS EGK....... .......... .........N PDSVTPTVEL
dare_45387553   PKPSHRSPRH PGKSPGGIYK .......... ........GS EYNVTHTVEL
teni_47229756   PKPTLRTPRN TNRIPDG... .......... .......... ...MTHTMEL
stpu_115640588  PHPVPRPKKF KHRPMNTN.. .......... .......... TDAMTPTVKL
apis_59323978   QRPPPKPTKT MRAGHPGKCF S......... .......... .GNLPPTVEL
apca_59323978   PHPPPKPAR. LGCCDLEKSA D......... .......... .GNITPTVEL
human_30584929  .......... .......... .......... .......... ..........
cafa_74004908   .......... .......... .......... .......... ..........
cow_114052769   .......... .......... .......... .......... ..........
mus_6755162     .......... .......... .......... .......... ..........
rat_67078460    .......... .......... .......... .......... ..........
xela_82176774   .......... .......... .......... .......... ..........
dare_41053389   .......... .......... .......... .......... ..........
teni_47222849   .......... .......... .......... .......... ..........
xetr_71895927   .......... .......... .......... .......... ..........
xela_71895927   .......... .......... .......... .......... ..........
human_7412848   .......... .......... .......... .......... ..........
chimp_30585201  HFTCLPFTVV GIAEEIQAGE REDCALRESG LPVPARLELP LLPGPPPLAP
cow_115496904   .......... .......... .......... .......... ..........
mus_6678221     .......... .......... .......... .......... ..........
rat_77917582    .......... .......... .......... .......... ..........
teni_47218120   .......... .......... .......... .......... ..........
dare_68365674   .......... .......... .......... .......... ..........
drme_19921250   .......... .......... .......... .......... MDQENFHGS.
drps_54645662   .......... .......... .......... .......... MEQSNYHGR.
anga_118790897  .......... .......... .......... .......... MEEHNMH...
apis_110760852  .......... .......... ....MAYNLW TVSAEQAFVS VKPPVMHLRR
stpu_72157362   .......... .......... .......... .......... ..........
ciin_gb01000687 .......... .......... .......... .......... ..........
drme_24582609   .......... .......... .......... .......... ..........
drps_54644801   .......... .......... .......... .......... ..........
cael_17555186   .......... .......... .......... .......... ..........

                151                                                200
analysis_1      .......... .......... .......... .......... ..........
cael_17568157   QMPNYISCNP PVYPDPGCPL PEHILLPLES MALYAP.... ..........
cabr_39592505   VSPNYVSCNP PVFPDPQCIV PEHILLPEHE YSMYQP.... ..........
drme_24654775   NALAMKLGQR TFYLLDPTQI PPTDSIVPPE FAGGHLLTAP GPGMPQPPP.
drps_54635903   NALAMKLGQR TYYLLDPTQM QPTDPLMPSE FGGGSLLPTP PPGMQQPMPQ
anga_118777996  NALAMKRGEP TVYTVKAVPV PASKYGGPAN GGAG...... ..GATVPPPA
chimp_114620488 NGLAMKRGEP AIYRPLDPKP FPN.YRANYN FRGM...... ..........
human_73919458  NGLAMKRGEP AIYRPLDPKP FPN.YRANYN FRGM...... ..........
popy_55726277   NGLAMKRGEP AIYRPLDPKP FPN.YRANYN FRGM...... ..........
dog_73999252    NGLAMKRGEP AIYRPLDPKP FPN.YRANYN FRGM...... ..........
mus_23507044    NGLAMKRGEP AIYRPLDPKP FPN.YRANYN FRGM...... ..........
rat_55741783    NGLAMKRGEP AIYRPLDPKP FPN.YRANYN FRGM...... ..........
cow_stau2       T..CLKLGRV EIFPPLN..P FPN.YRANYN FRGIG..... ..........
xale_50417954   NGLAMRRGEP AIYRSMDPKP LPN.HRANYN YRGM...... ..........
xetr_58332605   NGLAMRRGEP AIYRSLDPKP LPN.QRANYN YRGM...... ..........
dare_41055521   NGLAMKRGEP AIYRPLDPKP IPN.YRANYN FRGM...... ..........
teni_47223535   NGLAMKRGEP AIYRPLDPKP MPN.YRANYN FRGMFNQSFQ VK......QD
mus_74219069    NALCVKLERK PMYKPVDPHS RMQ.STYSYG MRGG...... ..........
rat_16758178    .......... .MYKPVDPHS RMQ.STYSYG MRGG...... ..........
chimp_114682565 NALCMKLGKK PMYKPVDPYS RMQ.STYNYN MRGG...... ..........
human_62088702  NALCMKLGKK PMYKPVDPYS RMQ.STYNYN MRGG...... ..........
popy_55732106   ....MKLGKK PMYKPVDPYS RMQ.STYNYN MRGG...... ..........
dog_73992221    NALCMKLGKK PMYKPVDPYS RMQ.STYNYN MRGG...... ..........
cow_stau1       NALCMKLGKK PMYKPVDPYS RMQ.STYNYN MRGG...... ..........
xela_56698874   NALCMKLGRK PIYKPLDPYT GIR.SAYNYN MRGG...... ..........
xetr_62858029   NALCMKLGRK PTYKPLDPYT GIR.SAYNYN MRGG...... ..........
chick_61098218  NALCMKLGKK PMYKPIDPYT GMR.STYNYT MRGG...... ..........
dare_45387553   NALCMKLGKK PIYKPIDAYQ GMR.PAFNYN IRAP...... ..........
teni_47229756   NALCMKLGKK PIYKPVDPYP GMRHPNFHYN IRNP...... ..........
stpu_115640588  NSLAMKTGKQ VHYMPLNPVP QRPFYGGYRG PRNQGMPPPN HGGMPQGPPP
apis_59323978   NALAMKRGEA TVYTFRQAPP AGLQQYVTNS LGHFPR.... ..........
apca_59323978   NALAMKRGEP ALYKSIEPQQ P...PYYHQP NMDFRG.... ..........
human_30584929  .......... .......... .......... .......... ..........
cafa_74004908   .......... .......... .......... .......... ..........
cow_114052769   .......... .......... .......... .......... ..........
mus_6755162     .......... .......... .......... .......... ..........
rat_67078460    .......... .......... .......... .......... ..........
xela_82176774   .......... .......... .......... .......... ..........
dare_41053389   .......... .......... .......... .......... ..........
teni_47222849   .......... .......... .......... .......... ..........
xetr_71895927   .......... .......... .......... .......... ..........
xela_71895927   .......... .......... .......... .......... ..........
human_7412848   .......... .......... .......... .......... ..........
chimp_30585201  RDGHALSGGC CDGAAGLLKE PAAAIRRAPG S......... ..........
cow_115496904   .......... .......... .......... .......... ..........
mus_6678221     .......... .......... .......... .......... ..........
rat_77917582    .......... .......... .......... .......... ..........
teni_47218120   .......... .......... .......... .......... ..........
dare_68365674   .......... .......... .......... .......... ..........
drme_19921250   ...SLPQQLQ NLHIQPQQAS PNPVQTGFAP R......... ..........
drps_54645662   ...GLVQQLQ NLSFQQNQN. .QPAQTGFAP R......... ..........
anga_118790897  ....LGQPMP .......... ..MAMSDDPP T......... ..........
apis_110760852  KMRVLFASIK TVHIAYCGRI RNEEDSPVVS K......... ..........
stpu_72157362   .......... .......... .......... .......... ..........
ciin_gb01000687 .......... .......... .......... .......... ..........
drme_24582609   .......... .......... .......... .......... ..........
drps_54644801   .......... .......... .......... .......... ..........
cael_17555186   .......... .......... .......... .......... ..........

                201                                                250
analysis_1      .......... .......... .......... .......... ..........
cael_17568157   .......... .......... .......... .......... ..........
cabr_39592505   .......... .......... .......... .......... ..........
drme_24654775   ..PPAYALR. QRLGNGFVPI .......... .....PSQPM HPHFFHGPGQ
drps_54635903   PLPPPFALRP ARHGHSFVPI .......... .....PSPPM HPHGFYNP.Q
anga_118777996  VAGAGVGGRG GMGGFHPGHQ .......... .....QQQQH HHHHHGHHPR
chimp_114620488 .......... .......... .......... .......... ..........
human_73919458  .......... .......... .......... .......... ..........
popy_55726277   .......... .......... .......... .......... ..........
dog_73999252    .......... .......... .......... .......... ..........
mus_23507044    .......... .......... .......... .......... ..........
rat_55741783    .......... .......... .......... .......... ..........
cow_stau2       .......... .......... .......... .......... ..........
xale_50417954   .......... .......... .......... .......... ..........
xetr_58332605   .......... .......... .......... .......... ..........
dare_41055521   .......... .......... .......... .......... ..........
teni_47223535   GIKMQFELKR LGMNMAGNAA GMMGFRREVP SVVHAQLTYC LYSLMVEMAM
mus_74219069    .......... .......... .......... .......... ..........
rat_16758178    .......... .......... .......... .......... ..........
chimp_114682565 .......... .......... .......... .......... ..........
human_62088702  .......... .......... .......... .......... ..........
popy_55732106   .......... .......... .......... .......... ..........
dog_73992221    .......... .......... .......... .......... ..........
cow_stau1       .......... .......... .......... .......... ..........
xela_56698874   .......... .......... .......... .......... ..........
xetr_62858029   .......... .......... .......... .......... ..........
chick_61098218  .......... .......... .......... .......... ..........
dare_45387553   .......... .......... .......... .......... ..........
teni_47229756   .......... .......... .......... .......... ..........
stpu_115640588  QGQVAPPPGM ASPQGMPPQG PGGMEQQGQQ DGAPPPNQMQ QQHQHGPQQG
apis_59323978   .......... .......... .......... .......... ..........
apca_59323978   .......... .......... .......... .......... ..........
human_30584929  .......... .......... .......... .......... ..........
cafa_74004908   .......... .......... .......... .......... ..........
cow_114052769   .......... .......... .......... .......... ..........
mus_6755162     .......... .......... .......... .......... ..........
rat_67078460    .......... .......... .......... .......... ..........
xela_82176774   .......... .......... .......... .......... ..........
dare_41053389   .......... .......... .......... .......... ..........
teni_47222849   .......... .......... .......... .......... ..........
xetr_71895927   .......... .......... .......... .......... ..........
xela_71895927   .......... .......... .......... .......... ..........
human_7412848   .......... .......... .......... .......... ..........
chimp_30585201  .......... .......... .......... .......... ...THVHSLT
cow_115496904   .......... .......... .......... .......... ..........
mus_6678221     .......... .......... .......... .......... ..........
rat_77917582    .......... .......... .......... .......... ..........
teni_47218120   .......... .......... .......... .......... ..........
dare_68365674   .......... .......... .......... .......... ..........
drme_19921250   .......... .......... .......... .......... ..........
drps_54645662   .......... .......... .......... .......... ..........
anga_118790897  .......... .......... .......... .......... ..........
apis_110760852  .......... .......... .......... .......... ...PLFCRQT
stpu_72157362   .......... .......... .......... .......... ..........
ciin_gb01000687 .......... .......... .......... .......... ..........
drme_24582609   .......... .......... .......... .......... ..........
drps_54644801   .......... .......... .......... .......... ..........
cael_17555186   .......... .......... .......... .......... ..........

                251                                                300
analysis_1      .......... .......... .......... .......... ..........
cael_17568157   ..PFPTLPID PARPQG.... .......... ....PKLQAV IVNINGKSIA
cabr_39592505   ..QFPLMPLD PNRPLG.... .......... ....PTLQAV IVYVDGKPLA
drme_24654775   RPFPPKFPSR FALPPPLG.. AHVHHGPNGP FPSVPTPPSK ITLFVGKQKF
drps_54635903   RAYGPKYASR YTMVPPLG.. PHMIHGPNMS YAPIPPTPSK ITLYVGKQKF
anga_118777996  DDHANRHHAP HSYHHGDG.. YGHHHGPAVP VPAVQEFY.K ATLRVGERTF
chimp_114620488 ..YNQR.... YHCP...... .......... ....VPKIFY VQLTVGNNEF
human_73919458  ..YNQR.... YHCP...... .......... ....VPKIFY VQLTVGNNEF
popy_55726277   ..YNQR.... YHCP...... .......... ....VPKIFY VQLTVGNNEF
dog_73999252    ..YNQR.... YHCP...... .......... ....MPKIFY VQLTVGNNEF
mus_23507044    ..YNQR.... YHCP...... .......... ....MPKIFY VQLTVGNNEF
rat_55741783    ..YNQR.... YHCP...... .......... ....MPKIFY VQLTVGNNEF
cow_stau2       ..YPGR.... YLFPFP.... .......... ...LLPKIFY VQLTVGNNEF
xale_50417954   ..YHQR.... YLCP...... .......... ....MLKTFY VQLTVGNNEF
xetr_58332605   ..YHQR.... YLCP...... .......... ....MLKTFY VQLTVGNSEF
dare_41055521   ..FNQR.... YHYP...... .......... ....VPKVFY VQLTVGNNEF
teni_47223535   KSKDFR.... YHYP...... .......... ....VPKIFF VQLSVGSYEF
mus_74219069    .AYPPR.... YFYPFP.... .......... ...VPPLLYQ VELSVGGQQF
rat_16758178    .AYPPR.... YFYPFP.... .......... ...VPPLLYQ VELSVGGQQF
chimp_114682565 .AYPPR.... YFYPFP.... .......... ...VPPLLYQ VELSVGGQQF
human_62088702  .AYPPR.... YFYPFP.... .......... ...VPPLLYQ VELSVGGQQF
popy_55732106   .AYPPR.... YFYPFP.... .......... ...VPPLLYQ VELSVGGQQF
dog_73992221    .AYPPR.... YFYPFP.... .......... ...VPPLLYQ VELSVGGQQF
cow_stau1       .AYPPR.... YFYPFP.... .......... ...VPPLLYQ VELSVGGQQF
xela_56698874   .GYPPR.... YFYPFP.... .......... ...VAPILYQ VELSVGGQQF
xetr_62858029   .GYPPR.... YFYPFP.... .......... ...VAPILYQ VELSIGGQQF
chick_61098218  .TYPPR.... YFYPFP.... .......... ...VGPLLYQ VELSIGGQQF
dare_45387553   .SPYARSMQH YYYPFPP... .......... ...VGPVLYH MELSIGGQQF
teni_47229756   .GLYQRSMQQ YYYPFPP... .......... ...VGPILYH MELSVGGQQF
stpu_115640588  GPPYQNNHNR PYYRYP.... .......... ....RPFVHY IKVTVGDHEF
apis_59323978   .IFNPRFPTY NRG....... .......... .FHAEPQLYL VSLKVGEREF
apca_59323978   .LYNQRYHQY MRASRDPRYR GNGVLWPLRY HYPRMNRAFY VSLRVGHREF
human_30584929  .......... .......... .......... .......... ..........
cafa_74004908   .......... .......... .......... .......... ..........
cow_114052769   .......... .......... .......... .......... ..........
mus_6755162     .......... .......... .......... .......... ..........
rat_67078460    .......... .......... .......... .......... ..........
xela_82176774   .......... .......... .......... .......... ..........
dare_41053389   .......... .......... .......... .......... ..........
teni_47222849   .......... .......... .......... .......... ..........
xetr_71895927   .......... .......... .......... .......... ..........
xela_71895927   .......... .......... .......... .......... ..........
human_7412848   .......... .......... .......... .......... ..........
chimp_30585201  DRERGGAEGR RRDGITNKKI RPSREATAEG PLLPEGGAAC PGEPRTQRVV
cow_115496904   .......... .......... .......... .......... ..........
mus_6678221     .......... .......... .......... .......... ..........
rat_77917582    .......... .......... .......... .......... ..........
teni_47218120   .......... .......... .......... .......... ..........
dare_68365674   .......... .......... .......... .......... ..........
drme_19921250   ...RHYNNLV G....LGNGN AVSGSPVKGA PLGQRHVKLK KEKISAQVAQ
drps_54645662   ...RQYDTSG GSAAAMAAGG LTNGNVDGTS TRTQRPSKVK KEKP....QQ
anga_118790897  ...GNPNPHQ G......... .......KKA SRGKKAPKV. ........VE
apis_110760852  DQAFSDDTVT GWSMHFFIIV LNRILSVMKV VMDFRFSAVE MEEI....HQ
stpu_72157362   .......... .......... .......... .......... ..........
ciin_gb01000687 .......... .......... .......... .......... ..........
drme_24582609   .......... .......... .......... .......... ..........
drps_54644801   .......... .......... .......... .......... ..........
cael_17555186   .......... .......... .......... ...MDLTKLT FESVFGGSDV

                301                                                350
analysis_1      .......... .......... .......... .......... ..........
cael_17568157   TGIGETYPLA KQDAAAKALA VLSPLLREHQ NGSD..NGFG ......KENI
cabr_39592505   TGVAETFPLA KQD.AAKALA ILGPTLREHQ LHVN..NNSS SAASTTPENI
drme_24654775   VGIGRTLQQA KHDAAARALQ VLKTQAISAS EEAL...... .....EDSMD
drps_54635903   VGIGRTLQQA KHDAAARALQ VLKTQASSAS EEAL...... .....DDSMD
anga_118777996  LGEGHTPQAA RHDAAARALE VLKPLTMEAS DGTS...... .....VDGLD
chimp_114620488 FGEGKTRQAA RHNAAMKALQ ALQNEPIPER SPQN...... .GESGKDMDD
human_73919458  FGEGKTRQAA RHNAAMKALQ ALQNEPIPER SPQN...... .GESGKDMDD
popy_55726277   FGEGKTRQAA RHNAAMKALQ ALQNEPIPER SPQN...... .GESGKDMDD
dog_73999252    FGEGKTRQAA RHNAAMKALQ ALQNEPIPEK SPQN...... .GESGKEMDD
mus_23507044    FGEGKTRQAA RHNAAMKALQ ALQNEPIPEK SPQN...... .GESGKEMDD
rat_55741783    FGEGKTRQAA RHNAAMKALQ ALQNEPIPEK SPQN...... .GESGKEMDD
cow_stau2       FGEGKTRQAA RHNAAMKALQ ALQNEPIPEK SAQV...... .GPCGKEMDD
xale_50417954   YGEGKTRQAA RHSAALKALH ALRNEPIPER SSLN...... .GEANRGPEE
xetr_58332605   YGEGKTRQAA RHNAALKALH ALRNEPIPER SSLN...... .GEANRGPEE
dare_41055521   IGEGRTRQAA RHNAAMKALQ ALKNEPIPER PPQC...... .SEEKKETEE
teni_47223535   IGEGRTRQAA RHSAAMKALQ TLRNEPIPER PPQN...... .TEEKGESDD
mus_74219069    NGKGKMRPPV KHDAPARALR TLQSEPLPER LEV....... ....NGREAE
rat_16758178    NGKGKMRPPV KHDATARALR TLQSEPLPER LEV....... ....NGRESE
chimp_114682565 NGKGKTRQAA KHDAAAKALR ILQNEPPPER LEV....... ....NGRESE
human_62088702  NGKGKTRQAA KHDAAAKALR ILQNEPLPER LEV....... ....NGRESE
popy_55732106   NGKGKTRQAA KHDAAAKALR ILQNEPPPER LE........ ....NGRESE
dog_73992221    NGKGKTRQAA KHDAAAKALR TLQSEPPPER PEGRRL.... GEQVNGRESE
cow_stau1       NGKGKTRQAA KHDAAAKALR ILQSEPPSER LEV....... ....NGRESE
xela_56698874   HGKGRTRQAA KHDAAARALK SLHHEPLPDK PAL....... ....NGKAAD
xetr_62858029   HGKGRTRQAA KHDAAAKALK SLQHEPLPDK PAV....... ....NGKAAD
chick_61098218  HGKGRTRQAA KHDAAAKALK VLQNEPLPEK PEV....... ....NGKEPD
dare_45387553   HGKGRTRQAA KHDAAAKAIK YLQKEPILQQ ITE....... ....MTDEPA
teni_47229756   IGKGRTRQLA KNDAAAKALK VLHKEPILQQ VLV....... ....MNGEPE
stpu_115640588  VGEGKTQKGA RQNAAFRALT ALENEPASKV DMATTTNVVV DGNGDAPSGG
apis_59323978   IGRGLTGQAA RHDAASKALE QLRQLPLP.. EEVVNCNTG. ENGTLGEAKD
apca_59323978   IGDGPTRQAA RHNAAQKALR ILKNLPVQSG EKKSEEQAD. EAAEDACEED
human_30584929  .......MSQ SRHR...... .......... AEAPPLERED SGTFSLGKMI
cafa_74004908   .......MSQ SRHR...... .......... AAAPPLERED SGTFSLGKMI
cow_114052769   .......MSQ SRHR...... .......... AAAPPMERED SGTFSLGKMI
mus_6755162     .......MSH SRHR...... .......... AEAPPLQRED SGTFSLGKMI
rat_67078460    .......MSH SRHR...... .......... AEAPPLQRED SGTFSLGKMI
xela_82176774   .......MSQ ERF....... .......... PAAPKMSSEK P..TSLDAMR
dare_41053389   .......MND E......... .......... .KSQDNGKRN SGYTSIEQML
teni_47222849   .......MND E......... .......... .TASDSWKRN SGCSSIEQML
xetr_71895927   .......... .......... .......... .......... ........ML
xela_71895927   .......... .......... .......... .......... ........ML
human_7412848   .......MSE EEQGSG.... .......... .TTTGCG.LP S....IEQML
chimp_30585201  GRIAPLQMEA HEVGWAGDSI SQRAPRRALP AATPGIGPGP SSSAVIEQML
cow_115496904   .......MSE EEQGSG.... .......... .TTTGCG.LP S....IEQML
mus_6678221     .......MSE EDQGSG.... .......... .TTTGCG.LP S....IEQML
rat_77917582    .......MSE EDQGSG.... .......... .STTGCG.LP S....IEQML
teni_47218120   .......MSE DRYES..... .......... .....AARKP AAAARLNPEA
dare_68365674   .......... .......... .......... .......... .....MAPQR
drme_19921250   LSQPGQLQLS DVGDPALAGG ..SGLQGGVG LMGVILPSDE ALKFVSETDA
drps_54645662   PQQQIQLQLS EVDAASS... .......... .......TDE AIAFVSETDA
anga_118790897  SSQP...... .......... .......... .......IEE ALK..SELTT
apis_110760852  PQQVGPNMMP NVGGVPNHSN NVNRRNRVRS SLHSLMIGKR PISEAAQLEM
stpu_72157362   .......... .......... .......... .......... ..........
ciin_gb01000687 .......... .......... .......... .....TMAGC SESQTEDLQN
drme_24582609   .......... .......... .......... .......... ..........
drps_54644801   .......... .......... .......... .......... ..........
cael_17555186   PMKPSRSEDN KTPRNRTDLE MFLKKTP... .......... ..LMVLEEAA

                351                                                400
analysis_1      .....***** ********** ********** ********** ********..
cael_17568157   PVHKQKSVIS DIHEKAYQLK VNVVFEVLKE EGPPHDRQYV VRCAFVTSGN
cabr_39592505   PLHRQKSVIS DIHEKAHLLK LNVVFETLKE EGPPHDRVYV VRCAFVSSNK
drme_24654775   .EGDKKSPIS QVHEIGIKRN MTVHFKVLRE EGPAHMKNFI TACIVGSI..
drps_54635903   .EGDKKSPIS QVHEIGIKRN MTVHFKVLRE DGPAHMKNFI TACVVGSI..
anga_118777996  PNAELKSPIS LVHEIAVQRS LSVVFEVISE KGPPHMTVFV TQCKVGTI..
chimp_114620488 DKDANKSEIS LVFEIALKRN MPVSFEVIKE SGPPHMKSFV TRVSVGEF..
human_73919458  DKDANKSEIS LVFEIALKRN MPVSFEVIKE SGPPHMKSFV TRVSVGEF..
popy_55726277   DKDANKSEIS LVFEIALKRN MPVSFEVIKE SGPPHMKSFV TRVSVGEF..
dog_73999252    DKDANKSEIS LVFEIALKRN MPVSFEVIKE SGPPHMKSFV TRVSVGEF..
mus_23507044    DKDANKSEIS LVFEIALKRN MPVSFEVIKE SGPPHMKSFV TRVSVGEF..
rat_55741783    DKDANKSEIS LVFEIALKRN MPVSFEVIKE SGPPHMKSFV TRVSVGEF..
cow_stau2       DKDANKSEIS LVFEIALKRN MPVSFEVIKE SGPPHMKSFV TRVSVGEF..
xale_50417954   DKDANKSEIS LVFEISLKRN LPLSFEVIKE SGPPHMKSFV TRVMVGEF..
xetr_58332605   DKDANKSEIS LVFEISLKRN LSLSFEVIKE SGPPHMKSFV TRVTVGEF..
dare_41055521   NSDASKSEIS LVYEIALKRN LPVNFEVLKE SGPPHMKSFL TRVTVGEF..
teni_47223535   SSDASKSEIS LVYEIALKRN LCVNFEVLKE SGPPHMKSFL TRVTVGEF..
mus_74219069    EENLNKSEIS QVFEIALKRN LPVNFEVARE SGPPHMKNFV TRVSVGEF..
rat_16758178    EENLNKSEIS QVFEIALKRN LPVNFEVARE SGPPHMKNFV TRVSVGEF..
chimp_114682565 EENLNKSEIS QVFEIALKRN LPVNFEVARE SGPPHMKNFV TKVSVGEF..
human_62088702  EENLNKSEIS QVFEIALKRN LPVNFEVARE SGPPHMKNFV TKVSVGEF..
popy_55732106   EENLNKSEIS QVFEIALKRN LPVNFEVARE SGPPHMKNFV TKVSVGEF..
dog_73992221    EENLNKSEIS QVFEIALKRN LPVNFEVARE SGPPHMKSFV TKVSVGEF..
cow_stau1       EENLNKSEIS QVFEIALKRN LPVNFEVARE SGPPHMKSFV TRVSVGEF..
xela_56698874   EENLNKSEIS QVFEIALKRN MSVNFEVTKE TGPPHMKSFL TKVIVGEF..
xetr_62858029   EENLNKSEIS QVFEIALKRN MSVNFEVTKE TGPPHMKSFV TKVIVGEF..
chick_61098218  DENLNKSEIS QVFEIALKRN LPVNFEVTKE SGPPHMKSFV TKVSVGEF..
dare_45387553   QENLNKSEIS QVFEIALKRN MPVDFEVLKE AGAPHMKSFV VRVVVGEF..
teni_47229756   EENLNKSEIS QVFEIALKRN LPVNFEVLKE EGPPHMKSFV VRVTVGEF..
stpu_115640588  EERNVKSDIS LIYEAANLHN LNVVFKVLDE RGQPHLKIFK LQCTVGEF..
apis_59323978   PIAELKSPVS LVHEKALKRG LPVSFEVVSE IGKPHIRTFR TKCTVGDK..
apca_59323978   VDDSLKSEIS LVHEIALRRN MVVQFEVIRE TGPPHMKNFL TRCTVADM..
human_30584929  TAKPGKTPIQ VLHEYGMKTK NIPVYECERS DVQIHVPTFT FRVTVGDI..
cafa_74004908   TAKPGKTPIQ VLHEYGMKTK NIPVYECERS DVQIHVPTFT FRVTVGDI..
cow_114052769   TAKPGKTPIQ VLHEYGMKTK NIPVYECERS DVQIHVPTFT FRVTVGDI..
mus_6755162     TAKPGKTPIQ VLHEYGMKTK NIPVYECERS DVQVHVPTFT FRVTVGDI..
rat_67078460    TAKPGKTPIQ VLHEYGTKTK NIPVYECERS DVQVHVPTFT FRVTVGDI..
xela_82176774   ATNPCETPIQ LLHEFGTKTG NHPVYTLEKA EGQAHNPSFT FRLVIGDI..
dare_41053389   AVNPGKTPIS LLQEYGTRIG KTPVYDLLKA EGQAHQPNFT FRVSVGDI..
teni_47222849   AVNPGKTPIS LLQEYGTRIG KTPVYDLLKA EGQAHQPNFT FRVAVGEI..
xetr_71895927   ASSPGKTPIS LLQEYGTRVG KTPVYDLLKA EGQAHQPNFT FRVSVGDI..
xela_71895927   ASSPGKTPIS LLQEYGTRVG KTPVYDLLKA EGQAHQPNFT FRVSVGDI..
human_7412848   AANPGKTPIS LLQEYGTRIG KTPVYDLLKA EGQAHQPNFT FRVTVGDT..
chimp_30585201  AANPGKTPIS LLQEYGTRIG KTPVYDLLKA EGQAHQPNFT FRVTVGDT..
cow_115496904   AANPGKTPIS LLQEYGTRIG KTPVYDLLKA EGQAHQPNFT FRVTVGDT..
mus_6678221     AANPGKTPIS LLQEYGTRIG KTPVYDLLKE EGQAHQPNFT FRVTVGDT..
rat_77917582    AANPGKTPIS LLQEYGTRIG KTPVYDLLKA EGQAHQPNFT FRVTVGDT..
teni_47218120   SPNPRKTPIQ ILHEYGIRSG VLPVYVMERA EGEAHQPSFV FTVKIQEV..
dare_68365674   SQD..KTPIQ LLHEYGIKIS SAPKYELIHA DGDAHQPSFM FSVTIGEV..
drme_19921250   NGLAMKTPVS ILQELLSRRG ITPGYELVQI EGAIHEPTFR FRVSFKDKDT
drps_54645662   NGLAMKTPVS ILQEILSRRG ITPGYELVQI EGAIHEPTFR FRVSFKEKDT
anga_118790897  N..NMKTPIS VLQELLSRRG ITPQYDLIQV EGAVHEPTFR YRVSYQDK..
apis_110760852  KSLSNKTPVS ILQELLSRRG TTPKYELIQV EGAIHEPIFR YRVTVADV..
stpu_72157362   .MANCKTPVS ILQELCAKKG VTPVYDTIGQ EGASHQPKFT IRCTAGDV..
ciin_gb01000687 ESQTFKTPVS TLQEYCQKLS KTPQYDLTAL EGRAHQPQFV YRCMVGDVT.
drme_24582609   ..MDNKSAVS ALQEFCARTQ INLPTY...S FIPGEDGGYV CKVELLEI..
drps_54644801   ..MDKKSAVS NLQEFCAKSK IPVPKY...D YIDGEDGGYI CKIVLMDI..
cael_17555186   KAVYQKTPTW GTVELPEGFE MTLILNEITV KGQATSKKAA RQKAAVEY..

                401                                                450
analysis_1      ....****** ********** ********** **........ ..........
cael_17568157   VVKAEAVGKG KKKKSAQQEA CTQLLATVEH LTPENNPVAL ATNVCK....
cabr_39592505   EVKAEAIGKG KKKKVAQQEA CTQLLKNAEH LSPQTNPVSV ATNVCR....
drme_24654775   ....VTEGEG NGKKVSKKRA AEKMLVELQK LPPLTPTKQT PLKRIKVKT.
drps_54635903   ....VTEGEG NGKKLSKKRS AEKMLTELQK LPPLTPTKQT PVRRIKVKT.
anga_118777996  ....VTEGEG TGKKLSKKRA AEKMLEELRK LQ..KAEQQL NPSPWGEGS.
chimp_114620488 ....SAEGEG NSKKLSKKRA ATTVLQELKK LPPLPVVEKP KLFFKK....
human_73919458  ....SAEGEG NSKKLSKKRA ATTVLQELKK LPPLPVVEKP KLFFKK....
popy_55726277   ....SAEGEG NSKKLSKKRA ATTVLQELKK LPPLPVVEKP KLFFKK....
dog_73999252    ....SAEGEG NSKKLSKKRA ATTVLQELKK LPPLPVVEKP KLFFKK....
mus_23507044    ....SAEGEG NSKKLSKKRA ATTVLQELKK LPPLPVVEKP KLFFKK....
rat_55741783    ....SAEGEG NSKKLSKKRA ATTVLQELKK LPPLPVIEKP KLFFKK....
cow_stau2       ....SAEGEG NSKKLSKKRA ATTVLQELKK LPPLPVVEKP KLFFKK....
xale_50417954   ....TAEGEG NSKKLAKRRA AAAVLQELRK LPPLPVIEKP RIYIKR....
xetr_58332605   ....TAEGEG NSKKLAKRRA AAAVLQELRK LPPLPVIEKP RIYIKR....
dare_41055521   ....SAEGEG NSKKLSKKRA ALSILQELKK LPVLPVVEKP KVHYKK....
teni_47223535   ....SAEGEG NSKKLSKKRA AISILQDLKK LPIIPAVEKP KLHYKK....
mus_74219069    ....VGEGEG KSKKISKKNA ARAVLEQLRR LPPLPAVERV KPRIKK....
rat_16758178    ....VGEGEG KSKKISKKNA ARAVLEQLRR LPPLPAVERV KPRIKK....
chimp_114682565 ....VGEGEG KSKKISKKNA AIAVLEELKK LPPLPAVERV KPRIKK....
human_62088702  ....VGEGEG KSKKISKKNA AIAVLEELKK LPPLPAVERV KPRIKK....
popy_55732106   ....VGEGEG KSKKISKKNA AIAVLEELKK LPPLPAVERV KPRIKK....
dog_73992221    ....VGEGEG KSKKISKKNA AIAVLEELKK LPPLPTVERV KPRIKK....
cow_stau1       ....VGEGEG KSKKISKKNA AIAVLEELKK LPPLPTVERV KPRIKK....
xela_56698874   ....LGEGEG KSKKISKKNA AIAVLEELRK LPPLPTVEKM RPKIKK....
xetr_62858029   ....LGEGEG KSKKISKKNA AISVLEELRK LPPLPTVEKM KPKIKK....
chick_61098218  ....MGEGEG KSKKISKKNA AIAVLEELKK LPPLPTVEKM KPRIKK....
dare_45387553   ....AGEGEG KSKKIAKKQA AIAVLEELRR LPQLPATDKI PLRIKK....
teni_47229756   ....TGQGEG KSKKIAKKLA AAAVLGELKK LPHIPGVEKS LPRIKK....
stpu_115640588  ....NTESEG PSKKDAKRKA AELMLPKLKE LPPVAAKVVI QHHMMQRKL.
apis_59323978   ....VTLGEG PSKKVSKKHA AEFMLEELNR LPPLPETIQN RLVRVKRK..
apca_59323978   ....VTEGEG NSKKTSKKKA AELMLEELRK LPPLATPAFP ...RPKSK..
human_30584929  ....TCTGEG TSKKLAKHRA AEAAINILKA NASICFAVPD ..........
cafa_74004908   ....TCTGEG TSKKLAKHRA AEAAINILKA NASICFAVPD ..........
cow_114052769   ....TCTGEG TSKKLAKHRA AEAAINILKA NASICFAVPD ..........
mus_6755162     ....TCTGEG TSKKLAKHRA AEAAINILKA NASICFAVPD ..........
rat_67078460    ....TCTGEG TSKKLAKHRA AEAAINILKA NASICFAVPD ..........
xela_82176774   ....TSLGEG PSKKTAKQKA AEFALNILRG DTSKCLPVTD ..........
dare_41053389   ....NCTGHG PSKKAAKHKA AEAALKMLKG GMLGGIGGNG ..........
teni_47222849   ....NCTGQG PSKKAAKHKA AEAALKMLKG G.LGAPAGFS ..........
xetr_71895927   ....NCTGQG PSKKAAKHKA AEVALSLLKG GDMFGMMCEE NSVMLS....
xela_71895927   ....NCTGQG PSKKAAKHKA AEVALSLLKE GEMFGVMCEE NSVVLS....
human_7412848   ....SCTGQG PSKKAAKHKA AEVALKHLKG GSMLEPALED SSSFS.....
chimp_30585201  ....SCTGQG PSKKAAKHKA AEVALKHLKG GSMLEPALED SSLFAGVWQQ
cow_115496904   ....SCTGQG PSKKAAKHKA AEVALKHLKG GSMLEPALED SSSFS.....
mus_6678221     ....SCTGTG PSKKAAKHKA AEVALKHLKG GSMLEPALED SSSLS.....
rat_77917582    ....SCTGQG PSKKAAKHKA AEVALKHLKG GSMLEPALED SSSFS.....
teni_47218120   ....TCTGQG PSKKAAKHLA AAAALDVLQI NVEQLNVPVK ..........
dare_68365674   ....TCKGRG STKKAAKHEA AEAALKLLKR DSQIIDQ... ..........
drme_19921250   PF..TAMGAG RSKKEAKHAA ARALIDKLIG AQLPESPSSS ..........
drps_54645662   PF..TAMGAG RSKKEAKHAA ARALIDKLMG AQLPEAASSA ..........
anga_118790897  ....DAMGTG KSKKEAKHAA AKALIDKLTG SIFLDHPAVY ..........
apis_110760852  ....VAMGTG KSKKEAKHAA ARAVLDKLCR LNS.ESPDSP ..........
stpu_72157362   ....VGNGQG PSKKVAKQSA AEDVLQQLDI EVPAVETEQD ..........
ciin_gb01000687 .....ATGQG GSKKIAKHAA AEAVLKTLTN GLVEPESFPD ..........
drme_24582609   ....EALGNG RSKRDAKHLA ASNILRKIQL LPGIHGLMKD ST........
drps_54644801   ....ESYGNG RSKRDSKHLA ASNIMKKLRT LPGLSEHLSD DIG.......
cael_17555186   ....LRKVVE KGKHEIFFIP GTTKEEALSN IDQISDKAEE LKRSTS....

                451                                                500
analysis_1      .......... .......... .......... .......... ..........
cael_17568157   .......... .......... TQKKLAAMNR EPKRKTIVKD KKMDPLYG..
cabr_39592505   .......... .......... TQKKLASIHR EPKRKTIVKD KKMDPHYG..
drme_24654775   .......... .......... .....PGKSG AAAREG..SV VSGTDGPTQT
drps_54635903   .......... .......... .....PGKNG SANGNGGGTT ISLSD.VVSM
anga_118777996  .......... .......... .....PGGQG GEKRKSNAKA APSATADGAT
chimp_114620488 .......... .......... .......... ..RPKTIVK. .AGPEYG...
human_73919458  .......... .......... .......... ..RPKTIVK. .AGPEYG...
popy_55726277   .......... .......... .......... ..RPKTVVK. .AGPEYG...
dog_73999252    .......... .......... .......... ..RPKTIVK. .AGPEYG...
mus_23507044    .......... .......... .......... ..RPKTIVK. .AGPDYG...
rat_55741783    .......... .......... .......... ..RPKTIIK. .AGPEYG...
cow_stau2       .......... .......... .......... ..RPKTIVKE PAGPEYG...
xale_50417954   .......... .......... .......... ..RPKNIIK. .ASPEYG...
xetr_58332605   .......... .......... .......... ..RPKNIIK. .ASPEYG...
dare_41055521   .......... .......... .......... ..RPKTILK. .TGPEYG...
teni_47223535   .......... .......... .......... ..RTKTILK. .TGPDYG...
mus_74219069    .......... .......... .......... ..KSQPTCKL QTAPDYG...
rat_16758178    .......... .......... .......... ..KSQPTCKL QTAPDYG...
chimp_114682565 .......... .......... .......... ..KTKPIVKP QTSPEYG...
human_62088702  .......... .......... .......... ..KTKPIVKP QTSPEYG...
popy_55732106   .......... .......... .......... ..KTKPIVKP QTSPEYG...
dog_73992221    .......... .......... .......... ..KTKSIVRL QSSTDCG...
cow_stau1       .......... .......... .......... ..KTKSIVRL QGGPECG...
xela_56698874   .......... .......... .......... ..KTKSIVKL PTSPEYG...
xetr_62858029   .......... .......... .......... ..KTKSIVKL PTSPEYG...
chick_61098218  .......... .......... .......... ..KTKSIVKL QTSPEYG...
dare_45387553   .......... .......... .......... ..KSKSIIKL QTSPEYG...
teni_47229756   .......... .......... .......... ..KNKSIIKL QTSPEYG...
stpu_115640588  .......... .......... .....WVQDK NKKRKSKSLL KTSPEDPNF.
apis_59323978   .......... .......... ......PPAT KKKSRNLIK. VYQEPRSESD
apca_59323978   .......... .......... ......IQMN KKKNRNLIKS ELQQQKADPN
human_30584929  .......... .......... .......... .....PLMPD PSKQP.K...
cafa_74004908   .......... .......... .......... .....PLMPD PSKQP.K...
cow_114052769   .......... .......... .......... .....PLMPD PSKQP.K...
mus_6755162     .......... .......... .......... .....PLMPD PSKQP.K...
rat_67078460    .......... .......... .......... .....PLMPD PSKQP.K...
xela_82176774   .......... .......... .......... .....TLR.D PKKPPNQ...
dare_41053389   .......... .......MEG DGFVGIEM.. EGECPQSEMK SSSSTQQ...
teni_47222849   .......... .......VGV DGFVEVDVST DGDSSQSEMK TSGNSQQ...
xetr_71895927   .......... VEQPVELREV ADVSPPPT.. .NRNHTIEMK PPLSAQQ...
xela_71895927   .......... VEQPAELKEV ADVSPPPT.. .TRNHTIEMK PPLSAQQ...
human_7412848   ....PLDSSL PEDIPVFTAA AAATPVPSVV LTRSPPMELQ PPVSPQQ...
chimp_30585201  RIRGGSYSSL PEDIPVFTAA AAATPVPSVV LTRSPPMELQ PPVSPQQ...
cow_115496904   ....PLDSSL PEDVPVFTAA AAATPVPSAV PTRSSPMEVQ PPVSPQQ...
mus_6678221     ....LLDSSP PEDTPVVAAE AAA.PVPSAV LTRSPPMEMQ PPVSPQQ...
rat_77917582    ....LLDSSV PEDTAVIAAE AAA.PVPSAL LTRSPPMEMQ PPVSPQQ...
teni_47218120   .......... .......... .......... ......SDRN GVEPDH....
dare_68365674   .......... .......... .......... ......RDNN GLSPEAG...
drme_19921250   .......... .......AGP SVTGLTVAGS GGDGNANATG GGDASDK...
drps_54645662   .......... .......TAT SAADPTAAGS GGDCN...TA VGDPDDK...
anga_118790897  .......... .......MNV HKPEVVNVHT NNNVN..... ...GEEE...
apis_110760852  .......... .......LPN SIPDSENLQE LSGYG..... ....EEK...
stpu_72157362   .......... .......EGR SLKD...... .......... ..........
ciin_gb01000687 .......... .......... .......... .......... ..........
drme_24582609   .......... .......... .......... .......VGD LDEELTN...
drps_54644801   .......... .......... .......... .....DNSSD LYDELKN...
cael_17555186   .......... .......... ........DA VQDNDNDDSI PTSAEFPPG.

                501                                                550
analysis_1      .......... .......... ...******* ********** *********.
cael_17568157   .......... .......... HQINPVSRLI QVTQAKSKEH PTFELVAEH.
cabr_39592505   .......... .......... HQINPVSRLI QVTQAKSRHH PTFELLSEN.
drme_24654775   GKPERRKRLN PPKDKLIDMD DADNPITKLI QLQQTRKEKE PIFELIAKNG
drps_54635903   AKPERRKRLN .VAIRPVELD DAENPITKLI QLQQTRKEKE PIFELIAKNG
anga_118777996  AKKKARNLIK ..EKSVADVA EKENPISRLM QIQQARKEKQ PVYTLQENDR
chimp_114620488 .......... .......... QGMNPISRLA QIQQAKKEKE PDYVLLSER.
human_73919458  .......... .......... QGMNPISRLA QIQQAKKEKE PDYVLLSER.
popy_55726277   .......... .......... QGMNPISRLA QIQQAKKEKE PDYVLLSER.
dog_73999252    .......... .......... QGMNPISRLA QIQQAKKEKE PDYVLLSER.
mus_23507044    .......... .......... QGMNPISRLA QIQQARKEKE PDYILLSER.
rat_55741783    .......... .......... QGMNPISRLA QIQQARKEKE PDYVLLSER.
cow_stau2       .......... .......... QGMNPISRLA QIQQAKKEKE PDYVLLSER.
xale_50417954   .......... .......... QGMNPISRLA QIQQAKKEKE PEYVLLSER.
xetr_58332605   .......... .......... QGMNPISRLA QIQQAKKEKE PEYVLLSER.
dare_41055521   .......... .......... QGMNPISRLA QIQQAKKEKE PEYMLLSER.
teni_47223535   .......... .......... QGMNPISRLA QIQQAKKEKE PEYVLLSER.
mus_74219069    .......... .......... QGMNPISRLA QIQQAKKEKE PEYMLLTER.
rat_16758178    .......... .......... QGMNPISRLA QIQQAKKEKE PEYMLLTER.
chimp_114682565 .......... .......... QGINPISRLA QIQQAKKEKE PEYTLLTER.
human_62088702  .......... .......... QGINPISRLA QIQQAKKEKE PEYTLLTER.
popy_55732106   .......... .......... QGINPISRLA QIQQAKKEKE PEYTLLTER.
dog_73992221    .......... .......... QGMNPISRLA QIQQAKKEKE PEYMLLTER.
cow_stau1       .......... .......... QGMNPISRLA QIQQAKKEKE PEYLLLAER.
xela_56698874   .......... .......... QGMNPISRLA QIQQAKKGKE PEYILITER.
xetr_62858029   .......... .......... QGMNPISRLA QIQQAKKDKE PEYILITER.
chick_61098218  .......... .......... QGMNPISRLA QIQQAKKEKE PEYMLITER.
dare_45387553   .......... .......... QGMNPISRLA QIQQAKKEKE PEYTLVTER.
teni_47229756   .......... .......... QGMNPISRLA QIQQAKKEKE PEYSMVTER.
stpu_115640588  .......... ........GA PGLHPVSRLV QILQAKNERE PEFAVTEERG
apis_59323978   .......... ........AA EEVNPVSRLD QIQQAKREKE PVYNLIEEK.
apca_59323978   .......... ........YG VGINPISRLI QIMQAQKKKE PVYTLVTER.
human_30584929  .......... .......... NQLNPIGSLQ ELAIHHGWRL PEYTLSQEG.
cafa_74004908   .......... .......... NQLNPIGSLQ ELAIHHGWRL PEYTLSQEG.
cow_114052769   .......... .......... NQLNPIGSLQ ELAIHHGWRL PEYTLSQEG.
mus_6755162     .......... .......... NQLNPIGSLQ ELAIHHGWRL PEYTLSQEG.
rat_67078460    .......... .......... NQLNPIGSLQ ELAIHHGWRL PEYTLSQEG.
xela_82176774   .......... .......... MQENPVGSLQ ELAVQKGWRL PEYTVAQES.
dare_41053389   .......... .......... AECNPVGALQ ELVVQKGWRL PEYTVTQES.
teni_47222849   .......... .......... TECNPVGALQ ELVVQKGWRL PEYTVTQES.
xetr_71895927   .......... .......... SECNPVGALQ ELVVQKGWRL PEYTVTQES.
xela_71895927   .......... .......... SECNPVGALQ ELVVQKGWRL PEYTVTQES.
human_7412848   .......... .......... SECNPVGALQ ELVVQKGWRL PEYTVTQES.
chimp_30585201  .......... .......... SECNPVGALQ ELVVQKGWRL PEYTVTQES.
cow_115496904   .......... .......... SECNPVGALQ ELVVQKGWRL PEYTVTQES.
mus_6678221     .......... .......... SECNPVGALQ ELVVQKGWRL PEYMVTQES.
rat_77917582    .......... .......... SECNPVGALQ ELVVQKGWRL PEYMVTQES.
teni_47218120   .......... .......... .HPNSVGILQ ELALQRGWPL PEYTLLTEA.
dare_68365674   .......... .......... EASNPVGILQ ELAMQRVWCL PEYVVFMET.
drme_19921250   .......... .......... TVGNPIGWLQ EMCMQRRWPP PSYETETEV.
drps_54645662   .......... .......... IVGNPIGLLQ ELCMQRRWPP PTYATETEM.
anga_118790897  .......... .......... PTGNPIGWLQ EMCMARRLPP PTYETETEE.
apis_110760852  .......... .......... IITNPIGALQ EMCMSRHWPP PKYTIENEE.
stpu_72157362   .......... .......... ...NPVGELQ ELVTCMGWRK PEYEALEES.
ciin_gb01000687 .......VME TSAVEYGRDV DDTNPVGSLQ ELVVARGWRL PEYALAHET.
drme_24582609   .......... .......... LNRDMVKELR DYCVRREMPL PCIEVVQQS.
drps_54644801   .......... .......... LNRDMLKELR DYCVRHEMPL PLIEIVQQC.
cael_17555186   .......... ........IS PTENWVGKLQ EKSQKSKLQA PIYEDSKNE.

                551                                                600
analysis_1      .********* ********** ********** ********** ***.......
cael_17568157   .GVSKYKEFI IQVKYGDDVQ EGKGPNKRLA KRAAAEAMLE SIG.......
cabr_39592505   .GVSKYKEFV IQAKYGEIVC EGKGPNKRLA KRAAAEEMLD LIG.......
drme_24654775   NETARRREFV MEVSASGSTA RGTGNSKKLA KRNAAQALFE LLE......A
drps_54635903   NEASRRREFV MEVSASGTTA RGTGNSKKLA KRSAAQALLE LLESDEHRNA
anga_118777996  PAVGRRRQFT IEVSAGGRQA TGVGMTKKAA KWNAAEALLI ELG.......
chimp_114620488 .GMPRRREFV MQVKVGNEVA TGTGPNKKIA KKNAAEAMLL QLG.......
human_73919458  .GMPRRREFV MQVKVGNEVA TGTGPNKKIA KKNAAEAMLL QLG.......
popy_55726277   .GMPRRREFV MQVKVGNEVA TGTGPNKKIA KKNAAEAMLL QLG.......
dog_73999252    .GMPRRREFV MQVKVGNEVA TGTGPNKKIA KKNAAEAMLL QLG.......
mus_23507044    .GMPRRREFV MQVKVGNEVA TGTGPNKKIA KKNAAEAMLL QLG.......
rat_55741783    .GMPRRRKFV MQVKVGNEVA TGTGPNKKIA KKNAAEAMLL QLG.......
cow_stau2       .GMPRRREFV MQVKVGNEVA TGTGPNKKIA KKNAAEAMLL QLG.......
xale_50417954   .GIQRRREFI MQVKVGEEAA TGTGPNKKTA KRNAAEAMLL QLG.......
xetr_58332605   .GIQRRREFV MQVKVGEETA TGTGPNKKTA KRNAAEAMLL QLG.......
dare_41055521   .GMPRRREFI MQVKVGTEVT TGTGPNKKVA KRNAAEAMLL QLG.......
teni_47223535   .GMPRRREFI MQMD...... .......... .......... ..........
mus_74219069    .GLPRRREFV MQVKVGHHTA EGVGTNKKVA KRNAAENMLE ILG.......
rat_16758178    .GLPRRREFV MQVKVGHHTA EGAGTNKKVA KRNAAENMLE ILG.......
chimp_114682565 .GLPRRREFV MQVKVGNHTA EGTGTNKKVA KRNAAENMLE ILG.......
human_62088702  .GLPRRREFV MQVKVGNHTA EGTGTNKKVA KRNAAENMLE ILG.......
popy_55732106   .GLPRRREFV MQVKVGNHTA EGTGTNKKVA KRNAAENMLE ILG.......
dog_73992221    .GLPRRREFV MQVKVGNHTA EGAGTNKKVA KRNAAENMLE ILG.......
cow_stau1       .GLPRRREFV MQVKVGNHTA EGSGTNKKVA KRNAAENMLE ILG.......
xela_56698874   .GLPRRREFV MQVKVGNHAA EGSGTNKKVA KRNAAENMLE ILG.......
xetr_62858029   .GLPRRREFV MQVKVGNHSA EGMGTNKKVA KRNAAENMLE LLG.......
chick_61098218  .GLPRRREFV MQVKVGVHTA EGMGTNKKVA KRNAAENMLE ILG.......
dare_45387553   .GLPRRREFV MQVSVAGQNA EGMGPSKKVA KRNAAEKMLE LLG.......
teni_47229756   .GLPRRREFV MQVTVNGQSA EGMGPSKKVA KRNAAEKMLE LLG.......
stpu_115640588  AHMIRRREFT MQVSAASKTA TGKGKTKKDA KKQAAENMLK LLG.......
apis_59323978   .GAPRRKEFV MEVTMGQHSA QGIGPNKKLA KRAAAEALLA QLG.......
apca_59323978   .GLPRRREFI VQVEVEDKTC PGSGPNKKLA KRAAAEAMLQ LLG.......
human_30584929  .GPAHKREYT TICRLESFME TGKGASKKQA KRNAAEKFLA KFS.......
cafa_74004908   .GPAHKREYT TICRLESFME TGKGASKKQA KRNAAEKFLA KFS.......
cow_114052769   .GPAHKREYT TICRLESFME TGKGASKKQA KRNAAEKFLA KFS.......
mus_6755162     .GPAHKREYT TICRLESFME TGKGASKKQA KRNAAEKFLA KFS.......
rat_67078460    .GPAHKREYT TICRLESFME TGKGASKKQA KRNAAEKFLA KFS.......
xela_82176774   .GPPHKREFT ITCRVETFVE TGSGTSKQVA KRVAAEKLLT KFK.......
dare_41053389   .GPAHRKEFT MTCRVERFVE IGSGTSKKLA KRNAAAKMLS RIH.......
teni_47222849   .GPAHRKEFT MTCRVERFIE IGSGTSKKLA KRNAAAKMLS RIH.......
xetr_71895927   .GPAHRKEFT MTCRVERFLE IGSGTSKKLA KRNAAAKMLL QIH.......
xela_71895927   .GPAHRKEFT MTCRVERFLE IGSGTSKKLA KRNAAAKMLL QIH.......
human_7412848   .GPAHRKEFT MTCRVERFIE IGSGTSKKLA KRNAAAKMLL RVH.......
chimp_30585201  .GPAHRKEFT MTCRVERFIE IGSGTSKKLA KRNAAAKMLL RVH.......
cow_115496904   .GPAHRKEFT MTCRVERFIE IGSGTSKKLA KRNAAAKMLL RVH.......
mus_6678221     .GPAHRKEFT MTCRVERFIE IGSGTSKKLA KRNAAAKMLL RVH.......
rat_77917582    .GPAHRKEFT MTCRVERFIE IGSGTSKKLA KRNAAAKMLL RVH.......
teni_47218120   .GPPHMREFT VSCRLESLSE TAIGSSKKAA KKSAAEKMVA RLQ.......
dare_68365674   .GPGHMKEFT IACRLEGLEE TGSGSSKKLA RRAAAENMIA KLQ.......
drme_19921250   .GLPHERLFT IACSILNYRE MGKGKSKKIA KRLAAHRMWM RLQ.......
drps_54645662   .GLPHERLFT IACTILQYRE IGKGKSKKIA KRSAAHKMWS RLQ.......
anga_118790897  .GLPHERQFT IACVVLNYRE VGEGKSKKIA KRQAAQRMWQ RLQ.......
apis_110760852  .GLPHERQFT IVCSVLKYRE VGQGKSKKVA KRHAAHKMWQ ALH.......
stpu_72157362   .GPPHNRRFV ISVSVDKYKE QGVDQSKRLA KRAAASAMLE VLR.......
ciin_gb01000687 .GPAHKKEFI ICCTVESFKE YGSGSAKKHA KRLAAANMFT KIM.......
drme_24582609   .GTPSAPEFV ACCSVASIVR YGKSDKKKDA RQRAAIEMLA LIS.......
drps_54644801   .GTPDAPEFL ACCSVASIKR YGKSDKKKDA RQRAAIEMLS VIS.......
cael_17555186   ....RTERFL VICTMCNQKT RGIRSKKKDA KNLAAWLMWK ALEDG.....

                601                                                650
analysis_1      .......... .......... .......... .......... ..........
cael_17568157   FVKPLPPPGK SLLKKMIDCD PSLPEISHWT GPP.PTAVSV STSEPDTSEA
cabr_39592505   FVKPLPPPGK SLLKKNPDAD YSHTQITHWT GPPSPKGVEE IPSFPTPSDI
drme_24654775   VQVTPTNETQ SSEECSTSAT .......... .......... .....MSAVT
drps_54635903   VQVSQDSTID SNP..TEIAT .......... .......... .....ATATS
anga_118777996  FTPSEAKAGA PAGGDGASAN .......... .......... .....KENQS
chimp_114620488 YKASTNLQDQ LEKTGENK.. .......... .......... .......GWS
human_73919458  YKASTNLQDQ LEKTGENK.. .......... .......... .......GWS
popy_55726277   YKASTNLQDQ LEKTGENK.. .......... .......... .......GWS
dog_73999252    YKASTSLQDQ LDKTGENK.. .......... .......... .......GWS
mus_23507044    YKASTSLQDP LDKTGENK.. .......... .......... .......GWS
rat_55741783    YKASTSLQDQ LDKTGENK.. .......... .......... .......GWS
cow_stau2       YKASTSLQDQ LDKTGENK.. .......... .......... .......GWS
xale_50417954   YKASSPVVEK SGKRGETP.. .......... .......... .......DWD
xetr_58332605   YKASSPVVEK TGKRGENP.. .......... .......... .......DWD
dare_41055521   YKASTPLQNT PEKMD.NK.. .......... .......... .......GWN
teni_47223535   .......... ......NK.. .......... .......... .......GWN
mus_74219069    FKVPQAQPAK PALKSEEK.. .......... .......... ..TPVKKPGD
rat_16758178    FKVPQAQPAK PALKSEEK.. .......... .......... ..TPVKKPGD
chimp_114682565 FKVPQAQPTK PALKSEEK.. .......... .......... ..TPIKKPGD
human_62088702  FKVPQAQPTK PALKSEEK.. .......... .......... ..TPIKKPGD
popy_55732106   FKVPQAQPTK PALKSEEK.. .......... .......... ..TPIKKPGD
dog_73992221    FKVPQAQPTK PALKSEEK.. .......... .......... ..TPIKKTGD
cow_stau1       FKVPQAQPSK PALKSEEKGS ALGHGRLLWL QSRRAEQGLG RCTSAGCPGG
xela_56698874   FKVPPP.PPK PALKTEEK.. .......... .......... ..LPVKKPGD
xetr_62858029   FKVPPP.PPK PALKTEEK.. .......... .......... ..LPLKKPGD
chick_61098218  FKIPQPQPPK PALKTEEK.. .......... .......... ..TPVKKPGD
dare_45387553   FKVPQPQPPK PALKTDEK.. .......... .......... ..PPAKKLGD
teni_47229756   YKVPQPQPPK PALKTEEK.. .......... .......... ..TPVKKPGE
stpu_115640588  YAPTPEESNG VGAGQPSKS. .......... .......ALK TGSKPLDQEG
apis_59323978   YSKPQPQPTK PSIKTGES.. .......... .......... .....ENTEQ
apca_59323978   YTKPSPQPTK SSFKNPST.. .......... .......... .....GEAGQ
human_30584929  .NISPENH.. .......... .......... .......... ..........
cafa_74004908   .NISPENH.. .......... .......... .......... ..........
cow_114052769   .NISPENH.. .......... .......... .......... ..........
mus_6755162     .NISPENH.. .......... .......... .......... ..........
rat_67078460    .NISPENH.. .......... .......... .......... ..........
xela_82176774   .TISTDN... .......... .......... .......... ..........
dare_41053389   .DVPVDMRSS HEAEAEDDTF .......... .......... ..........
teni_47222849   .DVPVDLRTS NDADPEEDTF .......... .......... ..........
xetr_71895927   .RVPAEHRES GETEPEEDQF .......... .......... ..........
xela_71895927   .QVPAEHRES GETEPEEDQF .......... .......... ..........
human_7412848   .TVPLDARDG NEVEPDDDHF .......... .......... ..........
chimp_30585201  .TVPLDARDG NEVEPDDDHF .......... .......... ..........
cow_115496904   .TVPLDARDG NEAEPEDDHF .......... .......... ..........
mus_6678221     .TVPLDARDG NEAEPDDDHF .......... .......... ..........
rat_77917582    .TVPLDARDG NEAEPDDDHF .......... .......... ..........
teni_47218120   .SLSGGS... .......... .......... .......... ..........
dare_68365674   .SLSGSS... .......... .......... .......... ..........
drme_19921250   .ETPIDSG.. .......... .......... .......... ..........
drps_54645662   .DTPIDAA.. .......... .......... .......... ..........
anga_118790897  .DQPLEPS.. .......... .......... .......... ..........
apis_110760852  .YMTTENP.. .......... .......... .......... ..........
stpu_72157362   .KLPADIN.. .......... .......... .......... ..........
ciin_gb01000687 .NLPPEAK.. .......... .......... .......... ..........
drme_24582609   SNSDNLRPDQ MQVASTSK.. .......... .......... ..........
drps_54644801   TDMGKVTGME VVSTKPSD.. .......... .......... ..........
cael_17555186   .IESLESYDM VDVIEN.... .......... .......... ..........

                651                                                700
analysis_1      .......... .......... .......... .......... ..........
cael_17568157   AQLSP..... .......... .......... .EQTDISEKR ELSPDTEKRR
cabr_39592505   QTKIS..... .......... .......... .IETGLEEKS DGSPDTEKRR
drme_24654775   APAVE.ATAE GKVPMVATPV GPMPGILILR QNKKPAK.KR DQIVIVKSNV
drps_54635903   APVIE.AIAE TDIPMVSTPV GPMPGILILR QHKRPPKRKV DPMIIVKDSE
anga_118777996  GAAND.SSPT GGKRSRKVRF QEDPGTVCRR R.RTLRPLSR LQMVQIKVSD
chimp_114620488 GPKPGFPEPT NNMFFI.... .......LFI APKGILHLSP DVYQEMEASR
human_73919458  GPKPGFPEPT NN........ .......... TPKGILHLSP DVYQEMEASR
popy_55726277   GPKPGFPEPT NN........ .......... TPKGILHLSP DVYQEMEASR
dog_73999252    GPKAGFPEPT NN........ .......... TPKGILHLSP DVYQEMEASR
mus_23507044    GPKPGFPEPT NN........ .......... TPKGILHLSP DVYQEMEASR
rat_55741783    GPKPGFPEPA NN........ .......... TPKGILHLSP DVYQEMEASR
cow_stau2       GPKAGFPEPT NN........ .......... TPKGILHLSP DVYQEMEASR
xale_50417954   EQNSGNADQT ST........ .......... .PKGILHLSP DVYQEMEASR
xetr_58332605   EQNSGIADQT ST........ .......... .PKGILHLSP DVYQEMEASR
dare_41055521   GQRAAFPETT SN........ .......... TQKGILHLSP DVYQEMEASR
teni_47223535   GQKASFTEAT SN........ .......... TQKGLLHLSP DIYQEMEASR
mus_74219069    GRKVTFFEPS PGDEN..... .......GTS NKDEEFRMPY LSHQQLPAGI
rat_16758178    GRKVTFFEPS PGDEN..... .......GTS NKEDEFRMPY LSHQQLPAGI
chimp_114682565 GRKVTFFEPG SGDEN..... .......GTS NKEDEFRMPY LSHQQLPAGI
human_62088702  GRKVTFFEPG SGDEN..... .......GTS NKEDEFRMPY LSHQQLPAGI
popy_55732106   GRKVTFLEPG SGDEN..... .......GTS NKEGEFRMPY PSHQQLPAGI
dog_73992221    GRKVTFFEPG SGDEN..... .......GTS NKEDEFRMPY LSHQQLPAGI
cow_stau1       EVRVHLLQTS HRAEAPLLDA VHGQADVAAC NKEDEFRMPY LSHQQLPAGI
xela_56698874   GRKVTFYEPG SGEDG..... .......ANH NKDDEFRMPY HSHQQLPAGI
xetr_62858029   GRKVTFYEPG SGEDT..... .......SNN NKDDEFRMPF HSHQQLPAGI
chick_61098218  GRKVTFFEPG S.EET..... .......STS NKEDEFRMPY LSHQQLPAGI
dare_45387553   GRKVTFFEPG SMEKAG.... .......LVV SKEEDFRLPF LSHQQLPAGI
teni_47229756   GRKVTFFEPG SVEDT..... .......TAS SKEEETRLPY LSHQQLPAGI
stpu_115640588  DRKVTFKDEK QKKGLK.... ........KD EKKDGSPAQG NSVKGLAPGL
apis_59323978   K......... .......... .......... .PRKVTFLED EQINETQSHP
apca_59323978   TNG....... .......... .......... .DKKVTFVGG DSPGDGDDKV
human_30584929  .......... .......... .......... .......... ..........
cafa_74004908   .......... .......... .......... .......... ..........
cow_114052769   .......... .......... .......... .......... ..........
mus_6755162     .......... .......... .......... .......... ..........
rat_67078460    .......... .......... .......... .......... ..........
xela_82176774   .......... .......... .......... .......... ..........
dare_41053389   .......... .......... .......... .......... ..........
teni_47222849   .......... .......... .......... .......... ..........
xetr_71895927   .......... .......... .......... .......... ..........
xela_71895927   .......... .......... .......... .......... ..........
human_7412848   .......... .......... .......... .......... ..........
chimp_30585201  .......... .......... .......... .......... ..........
cow_115496904   .......... .......... .......... .......... ..........
mus_6678221     .......... .......... .......... .......... ..........
rat_77917582    .......... .......... .......... .......... ..........
teni_47218120   .......... .......... .......... .......... ..........
dare_68365674   .......... .......... .......... .......... ..........
drme_19921250   .......... .......... .......... .......... ..........
drps_54645662   .......... .......... .......... .......... ..........
anga_118790897  .......... .......... .......... .......... ..........
apis_110760852  .......... .......... .......... .......... ..........
stpu_72157362   .......... .......... .......... .......... ..........
ciin_gb01000687 .......... .......... .......... .......... ..........
drme_24582609   .......... .......... .......... .......... ..........
drps_54644801   .......... .......... .......... .......... ..........
cael_17555186   .......... .......... .......... .......... ..........

                701                                                750
analysis_1      .......... .......... .......... .......... ..........
cael_17568157   VTFNSQVHAC PPPGDQDYPN SIVQSLKKDA IVEGKIR... ........RL
cabr_39592505   VTFNSEVYAC PPPGDQNYPN SIVQSLKKDT IVEGKFR... ........KL
drme_24654775   ESKEEEANKE VAVAAEENSN NSANSGDSSN SSSGDS.... ......QATE
drps_54635903   DTKEEE.... .....EEANK ETTTTRTDDN SSSSEP.... ......QPNE
anga_118777996  ER........ ....CSGCLI SSETNFSFVF TVKAES.... ......TNDS
chimp_114620488 H......... ....KVISGT TLG.YLSPKD MNQPSS.... ...SFFSIS.
human_73919458  H......... ....KVISGT TLG.YLSPKD MNQPSS.... ...SFFSIS.
popy_55726277   H......... ....KVISGT TLG.YLSPKD MNQPSS.... ...SFFSIS.
dog_73999252    H......... ....KVISGT TLG.YLSPKD MNQPSS.... ...SFFSIS.
mus_23507044    H......... ....RVTSGT TLS.YLSPKD MNQPSS.... ...SFFSVS.
rat_55741783    H......... ....RVTSGT TLG.YLSPKD MNQPSS.... ...SFFSVES
cow_stau2       H......... ....KVISGT TLG.YLSPKD MNQPSS.... ...SFFSIS.
xale_50417954   N......... ....KTVPAP AVS.YLSSKE INQASS.... ...SFFSAS.
xetr_58332605   N......... ....KTVPAP AIS.YLSSKE MNQASS.... ...SFFSTS.
dare_41055521   N......... ....KGVPGA PGN.FPTAKE IGQGSA.... ...GPFCTP.
teni_47223535   KQAANAPSSG ....SVSSGT SVS.YMPSKD MGPCSAPLPP GHPPYYSGSA
mus_74219069    LPMVP..... ....EVAQAV GVSQGHHTKD FTRAAP.... ........NP
rat_16758178    LPMVP..... ....EVAQAV GVSQGHHTKD FARAAP.... ........NP
chimp_114682565 LPMVP..... ....EVAQAV GVSQGHHTKD FTRAAP.... ........NP
human_62088702  LPMVP..... ....EVAQAV GVSQGHHTKD FTRAAP.... ........NP
popy_55732106   LPMVP..... ....EVAQAV GVSQGHHTKD FTRAAP.... ........NP
dog_73992221    LPMVP..... ....EVAQAV GVSQGHHTKD FTRAAP.... ........NP
cow_stau1       LPMVP..... ....EVAQAV GVSQGHHTKD FARVAP.... ........NP
xela_56698874   LPMVP..... ....EVAQAV GVNQGLHTKE FNRVAP.... ........NP
xetr_62858029   LPMVP..... ....EVAQAV GVNQGLHTKE FNRVAP.... ........NP
chick_61098218  LPMVP..... ....EVAQAV GASQGHHTKE FNRAAP.... ........NP
dare_45387553   LPMVP..... ....EVAQAV GANQGPHAKD YGRTAAP... ........NP
teni_47229756   LPMVP..... ....EVAQAV GVCQGSQPKD YSRTVL.... ........NP
stpu_115640588  LPMMPGMGSQ PQIFPSGPAP TGAHKMPGQG LNRAPG...A PVTGSNMKVS
apis_59323978   PVGGT..... ....IGRQLV PGLLLVDGGQ ESKLGS.... ..........
apca_59323978   SSG....... ....SNQQRV PGLLHLPS.K SSASSS.... ..........
human_30584929  .......... .........I SLTNVVGHSL GCTWHS.... ..........
cafa_74004908   .......... .........I SLTNVVGHSL GCTWHS.... ..........
cow_114052769   .......... .........I SLTNMVGHSL GCTWHS.... ..........
mus_6755162     .......... .........I SLTNVVGHSL GCTWHS.... ..........
rat_67078460    .......... .........I SLTNVVGHSL GCTWHS.... ..........
xela_82176774   .......... .........I PLNKLIGNKM GCTWDS.... ..........
dare_41053389   .......... ....NMQIGG RLEGGKSKGL GCTWDS.... ..........
teni_47222849   .......... ....NMHMGS RTESGKSKSF SCTWDS.... ..........
xetr_71895927   .......... ....SMG... KLDGSRGRGT ACTWDS.... ..........
xela_71895927   .......... ....SVG... KLDGSRSRGT ACTWDS.... ..........
human_7412848   .......... ....SIGVGF RLDGLRNRGP GCTWDS.... ..........
chimp_30585201  .......... ....SIGVGS RLDGLRNRGP GCTWDS.... ..........
cow_115496904   .......... ....SIGVGS RLDGLRNRGP GCTWDS.... ..........
mus_6678221     .......... ....SIGVSS RLDGLRNHGP GCTWDS.... ..........
rat_77917582    .......... ....SIGVSS RLDGLRNRGP GCTWDS.... ..........
teni_47218120   .......... .......... ..EITWTPKA SVLVGN.... ..........
dare_68365674   .......... .......... ..EITWSPPS RVYVES.... ..........
drme_19921250   .......... .......... KISDSICGEL EGEPRSSE.N YYGELKDISV
drps_54645662   .......... .......... KVLD.VCNEL EGD....... ..........
anga_118790897  .......... .......... QIMQLLDEEG NEE....... ..........
apis_110760852  .......... .......... NIDE...DE. .......... ..........
stpu_72157362   .......... .......... PGLINRKQKK HPKLPG.... ..........
ciin_gb01000687 .......... .......... ETVTNQSREA KNKIGLN... ..........
drme_24582609   .......... ......LKVV DMEESMEELE ALRRKK.... ..........
drps_54644801   .......... ......QGTI PIVDANNDIE TERRLM.... ..........
cael_17555186   .......... .....LEEAE HLLEIQDQAS KIKDKHS... ..........

                751                                                800
analysis_1      .......... .......... .......... .......... ..........
cael_17568157   KRSKENRRAL TAEQIVELSE RAQSYLQTKN .......... .......TTI
cabr_39592505   KRSKEHRRVL TADQMQELSD KAELFLDSAK .......... .......QGF
drme_24654775   AASESALNTS TGSNTSGVSS NSSNVGANTD GNNHAESKNN TESSSNSTSN
drps_54635903   AAAENTLNTS TGSNTSGVSS NSSNTAASS. .......... ..........
anga_118777996  MNDSIASNDS MGTNSSGVSS TSSVAPKADI G....AKKEQ LLYLAQLLKF
chimp_114620488 PTSNSSATIA RELLMNGTSS TAEA.IGLKG .......... .....SSPTP
human_73919458  PTSNSSATIA RELLMNGTSS TAEA.IGLKG .......... .....SSPTP
popy_55726277   PTSNSSATIA RELLMNGTSS TAEA.IGLKG .......... .....SSPTP
dog_73999252    PTSNSSATIA RELLMNGTSP TAEA.IGLKG .......... .....SSPTP
mus_23507044    PSSTSSATVA RELLMNGTSP TAEA.IGLKG .......... .....SSPTS
rat_55741783    PSPTSSAPAA RELLMNGTSP AAEA.IGLKG .......... .....SSPTP
cow_stau2       PTSSSSATIA RELLMNGTSS TAEA.IGLKG .......... .....SSPTP
xale_50417954   ISQSCTAAIA RELLTNGTSP TAEA.IGFTG .......... .....KNLMC
xetr_58332605   VSQSCTAAIA RELLTNGTSP TAEA.IGFTG .......... .....KNLMC
dare_41055521   .SVGNTATIA KELLLSGTSP TAEA.LVLKG .......... .....KAPAL
teni_47223535   SSPSPTATMA RELLLNGQSP TIDASLAMKG .......... .....ANPGL
mus_74219069    AKATVTAMIA RELLYGGTSP TAETILKSNI .......... .....SSGHV
rat_16758178    AKATVTAMIA RELLYGGTSP TAETILKSNI .......... .....SSGHV
chimp_114682565 AKATVTAMIA RELLYGGTSP TAETILKNNI .......... .....SSGHV
human_62088702  AKATVTAMIA RELLYGGTSP TAETILKNNI .......... .....SSGHV
popy_55732106   AKATVTAMIA RELLYGGTSP TAETILKNNI .......... .....SSGHV
dog_73992221    AKATVTAMIA RELLYGGTSP TAETILKNNI .......... .....SSGHV
cow_stau1       AKATVTAMIA RELLYGGTSP TAETILKSNI .......... .....SSGHA
xela_56698874   AKATVTAMIA RELLYAGISP TADTILKNNN .......... .....AAGHV
xetr_62858029   AKATVTAMIA RELLYAGISP TADTILKNNN N......... .....AAGLV
chick_61098218  AKATVTAMIA RELLYGGTSP TAETILKNNN .......... .....SSGHV
dare_45387553   AKATVTAMIA NELLYAGTSP TAEGILKTNN .......... .....SLAHR
teni_47229756   GKVTVTAMIA NELLYAGTSM TAESMLKNKN .......... .....NISHL
stpu_115640588  PKKNSLRDIA QDLLSLGHSP TAEALLKGTS .......... .......GPH
apis_59323978   ...GPSVQIV AEELRGQQQ. .......... .......... ..........
apca_59323978   ...GNQHTAS KESLVNLAS. .......... .......... ..........
human_30584929  .......... ....LRNSPG EKINLLKRS. .......... .........L
cafa_74004908   .......... ....LRNSPG EKINLLKRS. .......... .........L
cow_114052769   .......... ....LRNSPG EKINLLKRS. .......... .........L
mus_6755162     .......... ....LRNSPG EKINLLKRS. .......... .........L
rat_67078460    .......... ....LRNSPG EKINLLKRS. .......... .........L
xela_82176774   .......... ....MRNSSG EKISMLKRS. .......... .........P
dare_41053389   .......... ....LRNSAG EKILQLRCHP .......... .......LGQ
teni_47222849   .......... ....LRNSAG EKILQLRSHP .......... .......LGI
xetr_71895927   .......... ....LRNSSG EKILHLRSN. .......... .........P
xela_71895927   .......... ....LRNSSG EKILHLRSN. .......... .........P
human_7412848   .......... ....LRNSVG EKILSLRSCS .......... .......LGS
chimp_30585201  .......... ....LRNSVG EKILSLRSCS .......... .......LGS
cow_115496904   .......... ....LRNSVG EKILSLRSCS .......... .......LGS
mus_6678221     .......... ....LRNSVG EKILSLRSCS .......... .......VGS
rat_77917582    .......... ....LRNSVG EKILSLRNCS .......... .......VGS
teni_47218120   .......... ....LRKCSG EKVSLLRRN. .......... .........P
dare_68365674   .......... ....LRNSTG EKVSLLKRT. .......... .........P
drme_19921250   PTLTTQHSNK VSQFHKTLKN ATGKKLLKLQ .......... .......KTC
drps_54645662   .......... .......... .......... .......... .......KTC
anga_118790897  .......... .......... .......... .......... .......NLS
apis_110760852  .......... .......... .......... .......... .......NTC
stpu_72157362   .........P HRLSIKNLPQ AEGNFIRSLK .......... .......MNP
ciin_gb01000687 .......... ...EICNSVG EKQNFFHVR. .......... ..........
drme_24582609   .......... ...FTTYWEL KEAGSVDHTG .......... ........MR
drps_54644801   .......... ...FSTYRDL TDSGRTESYG .......... ........RK
cael_17555186   ...ALIDILS DKKRFSDYSM DFNVLSVSTM G......... .......IHQ

                801                                                850
analysis_1      .....***** ********** ***....... .......... ..........
cael_17568157   QSSQSSSAHH HLEQLS.DFF KFSLQYTSFP Q..VGIDQHF TIVSIGLEAP
cabr_39592505   SADPFDTAHH QLDRLS.QCF KFSVHYTAFP Q..TEMNQEF TIVSLGLDTP
drme_24654775   TQSAGVHMKE QLLYLS.KLL DFEVNFSDYP K..GNHNEFL TIVTLSTHPP
drps_54635903   SASAAVHMKE QLLYLS.KLF EFEVNFSDYP K..GNHNEFL TIVTLSTNPP
anga_118777996  EVSVAKAYHL RGVYLTFRLG LFQVQFSDFP K..GNHGEYL TLVILSTEPP
chimp_114620488 PCSP.VQPSK QLEYLA.RIQ GFQA...... .......... ..........
human_73919458  PCSP.VQPSK QLEYLA.RIQ GFQA...... .......... ..........
popy_55726277   PCSP.VQPSK QLEYLA.RIQ GFQV...... .......... ..........
dog_73999252    PCSP.VQPSK QLEYLA.RIQ GFQV...... .......... ..........
mus_23507044    PCSS.VQPSK QLEYLA.RIQ GFQA...... .......... ..........
rat_55741783    PCSS.VQPSK QLEYLA.RIQ GFQA...... .......... ..........
cow_stau2       PCSP.VQPSK QLEYLA.RIQ GFQA...... .......... ..........
xale_50417954   HSST.VQPSK QLEYLA.GIQ GFQVNYSDR. ...QNGNDFL TCLTLSPVQ.
xetr_58332605   HSST.VQPSK QLEYLA.GIQ GLQVNYSDR. ...QSGNDFL TCLTLSPVQ.
dare_41055521   ACGS.IQPSQ QLEYLA.HIQ GFQVQYSDR. ...QTDKEFM TYLTLSPVQ.
teni_47223535   ACGVSVQPAQ QLDYLA.RIQ GFQVQYNDA. ...QSGKDYV TYLTLSPVQ.
mus_74219069    PHGPRTRPSE QLYYLS.RAQ GFQVEYKDFP K..NNKNECV SLINCSSQPP
rat_16758178    PHGPRTRPSE QLYYLS.RAQ GFQVEYKDFP K..NNKNECV SLINCSSQPP
chimp_114682565 PHGPLTRPSE QLDYLS.RVQ GFQVEYKDFP K..NNKNEFV SLINCSSQPP
human_62088702  PHGPLTRPSE QLDYLS.RVQ GFQVEYKDFP K..NNKNEFV SLINCSSQPP
popy_55732106   PHGPLMRPSE QLDYLS.RVQ GFQVEYKDFP K..NNKNEFV SLINCSSQPP
dog_73992221    PHGPLTRPSE QLDYLS.RVQ GFQVEYKDFP K..NNKNEFV SLINCSSQPP
cow_stau1       PHGPLTRPSE QLDYLC.TVQ GFQVEYKDFP K..NNKNEFV SLINCSSQPP
xela_56698874   LRGPFTRPSE QLNYLS.RVQ GLEVEYKDFP K..NNKNEFV SLINCSSQPP
xetr_62858029   LHGPFTRPSE QLNYLS.RVQ GVEVEYKDFP K..NNKNEFV SLINCSSQPP
chick_61098218  PHGPLTRPSE QLDYLS.NVQ GIQVEYKDFP K..NNKNEFV SLINCSSQPP
dare_45387553   PQGPLTRPSE QLSYLA.NVQ GLQVEYKDFP K..NNKNEFV SLINCSSQPP
teni_47229756   PHGPLTRPSE QLAYLA.AVQ GLQVEYKDFP K..NNKNEFV SLINCSSQPP
stpu_115640588  SIPNLSRPTQ QLEYLA.QVG GVSTKFNDFP K..GNKPEYQ SVVYISTEPQ
apis_59323978   QNPPTVSPKD QLKYLS.QLF NFSVEFNDFP KGAVN.KEYL SLVTLSTDPP
apca_59323978   ILKPNLRPEI QLRELC.KAM DCQLEIDDFT KKRTSGTEHI TRITIGSENP
human_30584929  LSIPNTDYIQ LLSEIA.KEQ GFNITYLDID E.LSANGQYQ CLAELSTSPI
cafa_74004908   LSIPNTDYIQ LLSEIA.KEQ GFNITYLDIE E.LSANGQYQ CLAELSTSPI
cow_114052769   LSIPNTDYIQ LLSEIA.KEQ GFNITYLDIE E.LSANGQYQ CLAELSTSPI
mus_6755162     LSLPNTDYIQ LLSEIA.SEQ GFNITYLDIE E.LSANGQYQ CLAELSTSPI
rat_67078460    LSLPNTDYIQ LLSEIA.KEQ GFSITYLDIE E.LSANGQYQ CLAELSTSPI
xela_82176774   LSIPNTDYVK MLKDVA.EEL DFNLTYLDID E.LSVNGQYQ CLAELSTNPI
dare_41053389   SDSIDSNFCS LLRELS.EEQ RFGVSYLDIE E.RSLSGLYQ CLVELSTQPI
teni_47222849   P..TDSNFCS LLSDLS.LEQ RFDVSYLDLE E.RSLSGLCQ CLVELSTQPI
xetr_71895927   LTILSSGFCS LLQDLS.EEQ SFQISYLDID E.PSLSGLYQ CLVELSTQPT
xela_71895927   LTILSSGFCS LLQDLS.EEQ SFQISYLDID E.RSLSGLCQ CLVELSTQPT
human_7412848   LGALGPACCR VLSELS.EEQ AFHVSYLDIE E.LSLSGLCQ CLVELSTQPA
chimp_30585201  LGALGPACCR VLSELS.EEQ AFHVSYLDIE E.LSLSGLCQ CLVELSTQPA
cow_115496904   LGALGPACCS VLSELS.EEQ AFHVSYLDIE E.LSLSGLCQ CLVELSTQPA
mus_6678221     LGALGSACCS VLSELS.EEQ AFHVSYLDIE E.LSLSGLCQ CLVELSTQPA
rat_77917582    LGSLGSACCS ILSELS.AEQ AFHVSYLDIE E.LSLSGLCQ CLVELSTQPA
teni_47218120   LSALHTDYIQ MMLELS.KEQ GFEVTYFNID E.LTVNGLYQ CLAELSTSPV
dare_68365674   LSLPNTDYIQ MLLEIS.LEL GFQVTYIDIG V.TSLAS... ..SSLRTSAD
drme_19921250   LKNNKIDYIK LLGEIA.TEN QFEVTYVDIE E.KTFSGQFQ CLVQLSTLPV
drps_54645662   LKNTTVDHPK LLTDIA.AEN QFEVTYVDIE E.KTFTGQFQ CLVQLSTLPV
anga_118790897  LCDRSIDFIR LLADIA.KEQ RFEVTYVDIE E.KAGNGKFQ CLVQLSTMPV
apis_110760852  LNDGDVNLVQ FLQEIA.SEQ QFEVTYVDIE E.KSISGKCQ CLVQLSTLPV
stpu_72157362   LNFPDPTYSS MLQDLG.NEQ SFKVEYVPIE E.QTQAGHYQ CFVRLQTAPV
ciin_gb01000687 FANCDQNPCQ VLEELA.NKH SFDAVYKDIE Q.TTVNGDRQ CLLEVSTQPP
drme_24582609   LCDRHNYFKN FYPTLK.KEA IEAINSDEYE SSKDKAMDVM SSLKITPKIS
drps_54644801   VCDAHNYYKD FFPHLK.KAA FEVINSTEYE NEKDQLMDIL KALNITPEFS
cael_17555186   VLLEISFRRL VSPDPDDLEM GAEHTQTEEI MKATAEKEKL RKKNMPDSGP

                851                                                900
analysis_1      .......... .......... .......... .......... ..........
cael_17568157   LVGHGTGCST TEADEN.AAL DAIAKLKELS ASKT...... ..........
cabr_39592505   LVGHGTGDTT EEADER.AAL DAITKLKQLA S......... ..........
drme_24654775   QICHGVGKSS EESQND.AAS NALKILSKLG LNNAMK.... ..........
drps_54635903   QICHGVGKSS DESQND.AAR NALKILSELG LNNAKK.... ..........
anga_118777996  QLCHGSGASL QESHDE.AAR GALEILSKIG LHNVKP.... ..........
chimp_114620488 .......... ........AL SALKQFSEQG LDPIDGAMNI EKGSLEKQ..
human_73919458  .......... ........AL SALKQFSEQG LDPIDGAMNI EKGSLEKQ..
popy_55726277   .......... .......... .......... .......... ..........
dog_73999252    .......... .......... .......... .......... ..........
mus_23507044    .......... ........AL SALKQFSEQG LESIDGAVNV EKGSLEKQ..
rat_55741783    .......... ........AL SALKQFSEQG LESIDGVVNV ENGFLEKQ..
cow_stau2       .......... ........AL SALKQFSEQG LDSMEGAMNI EKGSLEKQ..
xale_50417954   MTFHGIGSSL EASHDQ.AAL SALKQFSEQG LESMDGSLMA ENGPFE.Q..
xetr_58332605   MTFHGIGSSL EASHDQ.AAL SALKQFSEQG LDSVDGSLMA ENGPFE.Q..
dare_41055521   MTFHGIGSSI PASHDQ.AAL SALKQLSEQG LDPVDGPIKV ENGSCDIQ..
teni_47223535   MTFHGTGSTL QASHDQQAAL SALKQLSEQG LDPVDGPIKR PFG.......
mus_74219069    LVSHGIGKDV ESCHDM.AAL NILKLLSELD QQ.STEMPRT GNGPVSACG.
rat_16758178    LVSHGIGKDV ESCHDM.AAL NILKLLSELD QQ.STEMPRT GNGPVSACG.
chimp_114682565 LISHGIGKDV ESCHDM.AAL NILKLLSELD QQ.STEMPRT GNGPPGVIKG
human_62088702  LISHGIGKDV ESCHDM.AAL NILKLLSELD QQ.STEMPRT GNGPMSVCG.
popy_55732106   LISHGIGKDV ESCHDM.AAL NILKLLSELD QQ.STEMPRT GNGPMSVCG.
dog_73992221    LISHGIGKDV ESCHDM.AAL NILKLLSELD QP.STEMPRT GNGPMSVCG.
cow_stau1       LISHGIGKDV ESCHDM.AAL NILKLLSELD QQ.NTEMPRT GNGPMSV...
xela_56698874   LISHGIGKDV ESCHDM.AAL NILKLLSELD QQ.NPEMPRT GNGPMSV...
xetr_62858029   LISHGIGKDV ESCHDM.AAL NILKLLSELD QQ.NPEMPRT GNGPMSV...
chick_61098218  LISHGIGKDV ESCHDM.AAL NILKLLSELD QQ.TTEMPRT GNGPMSVEVK
dare_45387553   LISHGIGKDV ESCHDM.AAL NILKLLSELD QQ.SNE..RT ANGPMSG...
teni_47229756   LISHGIGKNV ESCHDM.AAL NVLKMLSELD LQ.SNE..RT GNGPVP....
stpu_115640588  SAYRGVGATL EAAHDV.AAI TALRSLAGIT DGGDANKNGS GR........
apis_59323978   QVCHGNGPTR TASRNE.AAL KALCTLSKLG LDNASNSQTK KDKGASGDG.
apca_59323978   QSFHGSNTSL ESSRDM.AAL DALKVLVARA KDIHP..... ...GGDGPQ.
human_30584929  TVCHGSGISC GNAQS.DAAH NALQYLKIIA ERK....... ..........
cafa_74004908   TVCHGSGISC GNAQS.DAAH NALQYLKIIA ERK....... ..........
cow_114052769   TVCHGSGISC SSAQS.DAAH NALQYLKIIA ERK....... ..........
mus_6755162     TVCHGSGISC GNAQS.DAAH NALQYLKIIA ERK....... ..........
rat_67078460    TVCHGSGISC GNAQS.DAAH NALQYLKIIA ERK....... ..........
xela_82176774   TVCHGTGISC GNAHN.DAAH NALQYLKIMC IKK....... ..........
dare_41053389   TVCHGFASSL DAARA.SAAH NALQYLKIMA GGK....... ..........
teni_47222849   TVCHGCASST DAARA.SAAH NALQYLKIMA GGK....... ..........
xetr_71895927   TVCHGSATTR DAARA.NAAH NALQYLKIMA GGK....... ..........
xela_71895927   TVCHGSATTR DAARA.NAAH NALQYLKIMA GGK....... ..........
human_7412848   TVCHGSATTR EAARG.EAAR RALQYLKIMA GSK....... ..........
chimp_30585201  TVCHGSATTR EAARG.EAAR RALQYLKIMA GSK....... ..........
cow_115496904   TVCHGSAATR EAARG.EAAR RALQYLKIMA GSK....... ..........
mus_6678221     AVCYGSATTR EAARG.DAAH RALQYLRIMA GSK....... ..........
rat_77917582    TVCYGSATTR EAARG.DAAR RALQYLRIMA GSK....... ..........
teni_47218120   VVCHGVGVSC SNAHN.AAAH SALQYIKIMA SK........ ..........
dare_68365674   VVRRGAHLTA MTGFESAAAQ SIVQSVSRTG SRSTAASGGF LRENSAKGSR
drme_19921250   GVCHGSGPTA ADAQR.HAAQ NALEYLKIMT KK........ ..........
drps_54645662   GVCHGTGPTA REAQR.HAAQ NALEYLKIMT KK........ ..........
anga_118790897  AVCHGSGNSI QEAQS.YAAR NSLEYLKIMT KP........ ..........
apis_110760852  AVCYGCGVTS KDAQA.SAAQ NALEYLKIMT KK........ ..........
stpu_72157362   TVCFANGLSR NDAME.TSAH NALQYLKVMA LKVPAPPKPS TEPNGQMRIN
ciin_gb01000687 CVLHGRGKSL NQSHS.DAAV NALEYLTIFG NEE....... ..........
drme_24582609   EVESSSLVPL LSVELN.CAF DVVLMAKETD IYDHIIDYFR TMLI......
drps_54644801   TVPAKSMKTM VKIELN.VDF DRVFIDYEND IYGYMIGYFK DML.......
cael_17555186   LVFAGHGSSA EEAKQC.ACK SAIIHFNTYD FTD....... ..........

                901                                                950
analysis_1      .......... .......... .......... .......... ..........
cael_17568157   .......... .......... .......... .......... ..........
cabr_39592505   .......... .......... .......... .......... ..........
drme_24654775   .......... .......... .......... .......... ..........
drps_54635903   .......... .......... .......... .......... ..........
anga_118777996  .......... .......... .......... .......... ..........
chimp_114620488 .......... .......... .......... AKHLREKADN NQAPPGSIAQ
human_73919458  .......... .......... .......... AKHLREKADN NQAPPGSIAQ
popy_55726277   .......... .......... .......... .......... ..........
dog_73999252    .......... .......... .......... .......... ..........
mus_23507044    .......... .......... .......... AKHLREKADN NQAKPASISQ
rat_55741783    .......... .......... .......... AKHLREKADN NQANPGSITQ
cow_stau2       .......... .......... .......... AQHLGEKANN NQTHPGSIAQ
xale_50417954   .......... .......... .......... AKLRGEKADN KQANSGTTAQ
xetr_58332605   .......... .......... .......... AKLRGEKADN KQANSGTIAQ
dare_41055521   .......... .......... .......... AKRLAERTES KPTNSGTTAQ
teni_47223535   .......... .......... .......... .......AES ACGVQASLPL
mus_74219069    .......... .......... .........R C......... ..........
rat_16758178    .......... .......... .........R C......... ..........
chimp_114682565 TFYCNYVYIV SPGLPLSSKF RYSPKSGSER CIQSMDPMQI SPAVPTVSCP
human_62088702  .......... .......... .........R C......... ..........
popy_55732106   .......... .......... .........R C......... ..........
dog_73992221    .......... .......... .........R C......... ..........
cow_stau1       .......... .......... .......... .......... ..........
xela_56698874   .......... .......... .......... CVKPEMESDP LLKPANSNTL
xetr_62858029   .......... .......... .......... CVKPEMESDP LLKPANSNTL
chick_61098218  IPRA...... .......... .VTFLRRTRG CVKQEMESDP LLKPANSNTL
dare_45387553   .......... .......... .......... CTKQDLEGDA LLKPANSSTM
teni_47229756   .......... .......... .......... .......... ..........
stpu_115640588  .......... .......... .......... .......... ..........
apis_59323978   .......... .......... .......... .......IHI SIQVKN.NIM
apca_59323978   .......... .......... .......... .......VKK DVLARSGSGM
human_30584929  .......... .......... .......... .......... ..........
cafa_74004908   .......... .......... .......... .......... ..........
cow_114052769   .......... .......... .......... .......... ..........
mus_6755162     .......... .......... .......... .......... ..........
rat_67078460    .......... .......... .......... .......... ..........
xela_82176774   .......... .......... .......... .......... ..........
dare_41053389   .......... .......... .......... .......... ..........
teni_47222849   .......... .......... .......... .......... ..........
xetr_71895927   .......... .......... .......... .......... ..........
xela_71895927   .......... .......... .......... .......... ..........
human_7412848   .......... .......... .......... .......... ..........
chimp_30585201  .......... .......... .......... .......... ..........
cow_115496904   .......... .......... .......... .......... ..........
mus_6678221     .......... .......... .......... .......... ..........
rat_77917582    .......... .......... .......... .......... ..........
teni_47218120   .......... .......... .......... .......... ..........
dare_68365674   EVFERRKNIR IRIECKTLSK ICIFNSVGFH .......... ..........
drme_19921250   .......... .......... .......... .......... ..........
drps_54645662   .......... .......... .......... .......... ..........
anga_118790897  .......... .......... .......... .......... ..........
apis_110760852  .......... .......... .......... .......... ..........
stpu_72157362   AEPR...... .......... .......... .......... ..........
ciin_gb01000687 .......... .......... .......... .......... ..........
drme_24582609   .......... .......... .......... .......... ..........
drps_54644801   .......... .......... .......... .......... ..........
cael_17555186   .......... .......... .......... .......... ..........

                951                               984
analysis_1      .......... .......... .......... ....
cael_17568157   .......... .......... .......... ....
cabr_39592505   .......... .......... .......... ....
drme_24654775   .......... .......... .......... ....
drps_54635903   .......... .......... .......... ....
anga_118777996  .......... .......... .......... ....
chimp_114620488 DCKKSNSAV. .......... .......... ....
human_73919458  DCKKSNSAV. .......... .......... ....
popy_55726277   .......... .......... .......... ....
dog_73999252    .......... .......... .......... ....
mus_23507044    DCKKSKSAI. .......... .......... ....
rat_55741783    DCKKSKSVI. .......... .......... ....
cow_stau2       DCKKSRSVI. .......... .......... ....
xale_50417954   DCKDSKAVV. .......... .......... ....
xetr_58332605   DCKDSKAVV. .......... .......... ....
dare_41055521   DCKDSKAVV. .......... .......... ....
teni_47223535   KATRNHSLH. .......... .......... ....
mus_74219069    .......... .......... .......... ....
rat_16758178    .......... .......... .......... ....
chimp_114682565 FLVQGPCQEV CLAFSFLLLS ASVLSASVFH VLVG
human_62088702  .......... .......... .......... ....
popy_55732106   .......... .......... .......... ....
dog_73992221    .......... .......... .......... ....
cow_stau1       .......... .......... .......... ....
xela_56698874   GQTLDSTA.. .......... .......... ....
xetr_62858029   GQTLDSTA.. .......... .......... ....
chick_61098218  GQTLDSTA.. .......... .......... ....
dare_45387553   GKTLDGTA.. .......... .......... ....
teni_47229756   .......... .......... .......... ....
stpu_115640588  .......... .......... .......... ....
apis_59323978   DGAIDK.... .......... .......... ....
apca_59323978   KKDFSK.... .......... .......... ....
human_30584929  .......... .......... .......... ....
cafa_74004908   .......... .......... .......... ....
cow_114052769   .......... .......... .......... ....
mus_6755162     .......... .......... .......... ....
rat_67078460    .......... .......... .......... ....
xela_82176774   .......... .......... .......... ....
dare_41053389   .......... .......... .......... ....
teni_47222849   .......... .......... .......... ....
xetr_71895927   .......... .......... .......... ....
xela_71895927   .......... .......... .......... ....
human_7412848   .......... .......... .......... ....
chimp_30585201  .......... .......... .......... ....
cow_115496904   .......... .......... .......... ....
mus_6678221     .......... .......... .......... ....
rat_77917582    .......... .......... .......... ....
teni_47218120   .......... .......... .......... ....
dare_68365674   .......... .......... .......... ....
drme_19921250   .......... .......... .......... ....
drps_54645662   .......... .......... .......... ....
anga_118790897  .......... .......... .......... ....
apis_110760852  .......... .......... .......... ....
stpu_72157362   .......... .......... .......... ....
ciin_gb01000687 .......... .......... .......... ....
drme_24582609   .......... .......... .......... ....
drps_54644801   .......... .......... .......... ....
cael_17555186   .......... .......... .......... ....
