# Supplementary material for: The evolution of core proteins involved in microRNA biogenesis
Source: BMC Evol Biol. 2008 Mar 25;8:92. doi: 10.1186/1471-2148-8-92 (PMC2287173; doi:10.1186/1471-2148-8-92)
Supplement: Additional file 5 — Exportin family proteins. Multiple sequence alignment of Exportin-5, Exportin-1 and Exportin-T protein sequences used for phylogenetic tree reconstruction. See Fig. 5 caption for the definitions of species abbreviations. [file 1471-2148-8-92-S5.msf]

!!AA_MULTIPLE_ALIGNMENT 1.0
MSF: 2194  Type: P  January 27, 2008 16:46  Check: 5069 .. 
 Name: Analysis_1  Len: 2194  Check: 3568  Weight: 1.0
 Name: PATR_X12  Len: 2194  Check: 9481  Weight: 1.0
 Name: HOSA_XPO1  Len: 2194  Check: 9331  Weight: 1.0
 Name: MUS_XPO1  Len: 2194  Check: 7603  Weight: 1.0
 Name: RAT_XPO1  Len: 2194  Check: 7988  Weight: 1.0
 Name: DOG_CRM11  Len: 2194  Check: 9673  Weight: 1.0
 Name: XELA_XPO1  Len: 2194  Check: 1571  Weight: 1.0
 Name: COW_XPO1  Len: 2194  Check: 4585  Weight: 1.0
 Name: DARE_XPO1  Len: 2194  Check: 6896  Weight: 1.0
 Name: STPU_115733051  Len: 2194  Check: 5342  Weight: 1.0
 Name: APIS_48120807  Len: 2194  Check: 6844  Weight: 1.0
 Name: AEAE_108883174  Len: 2194  Check: 5721  Weight: 1.0
 Name: ANGA_58392031  Len: 2194  Check: 2310  Weight: 1.0
 Name: CHTE_XPO1  Len: 2194  Check: 419  Weight: 1.0
 Name: DRPS_54645756  Len: 2194  Check: 1434  Weight: 1.0
 Name: DRME_6013457  Len: 2194  Check: 4613  Weight: 1.0
 Name: ASTE_XPO1  Len: 2194  Check: 4793  Weight: 1.0
 Name: ASOR_83766406  Len: 2194  Check: 1011  Weight: 1.0
 Name: NEFI_119496233  Len: 2194  Check: 5049  Weight: 1.0
 Name: ASFU_70994940  Len: 2194  Check: 4248  Weight: 1.0
 Name: ASCL_119397527  Len: 2194  Check: 1527  Weight: 1.0
 Name: EMNI_45593682  Len: 2194  Check: 9076  Weight: 1.0
 Name: MAGR_39968867  Len: 2194  Check: 6432  Weight: 1.0
 Name: USMA_71017551  Len: 2194  Check: 1502  Weight: 1.0
 Name: SCPO_67999981  Len: 2194  Check: 1728  Weight: 1.0
 Name: CAEL_IMB4  Len: 2194  Check: 7679  Weight: 1.0
 Name: CABR_39581100  Len: 2194  Check: 2478  Weight: 1.0
 Name: ARTH_XPO1A  Len: 2194  Check: 6315  Weight: 1.0
 Name: METR_92893758  Len: 2194  Check: 1047  Weight: 1.0
 Name: ORSA115456717  Len: 2194  Check: 4397  Weight: 1.0
 Name: OSTA_116061745  Len: 2194  Check: 9269  Weight: 1.0
 Name: DIDI66802522  Len: 2194  Check: 7266  Weight: 1.0
 Name: TETH_118350092  Len: 2194  Check: 6284  Weight: 1.0
 Name: TRBR_74025848  Len: 2194  Check: 1214  Weight: 1.0
 Name: LEMA_68128498  Len: 2194  Check: 6359  Weight: 1.0
 Name: DEHA_50426591  Len: 2194  Check: 6352  Weight: 1.0
 Name: CAAL_MTR10P  Len: 2194  Check: 2792  Weight: 1.0
 Name: SACE_MTR10P  Len: 2194  Check: 5172  Weight: 1.0
 Name: CAGL_50293075  Len: 2194  Check: 6017  Weight: 1.0
 Name: ASGO_45184939  Len: 2194  Check: 8445  Weight: 1.0
 Name: YALI_50549603  Len: 2194  Check: 3156  Weight: 1.0
 Name: SCPO_63054735  Len: 2194  Check: 6745  Weight: 1.0
 Name: COIM_119178726  Len: 2194  Check: 7316  Weight: 1.0
 Name: TRCU_71651888  Len: 2194  Check: 378  Weight: 1.0
 Name: TRBR_84043488  Len: 2194  Check: 9663  Weight: 1.0
 Name: LEMA_71745920  Len: 2194  Check: 5492  Weight: 1.0
 Name: HOSA_XPOT  Len: 2194  Check: 1129  Weight: 1.0
 Name: MAMU_109097633  Len: 2194  Check: 1433  Weight: 1.0
 Name: POPY_XPOT  Len: 2194  Check: 1703  Weight: 1.0
 Name: COW_XPOT  Len: 2194  Check: 2312  Weight: 1.0
 Name: DOG_XPOT1  Len: 2194  Check: 1487  Weight: 1.0
 Name: MUS_XPOT  Len: 2194  Check: 2433  Weight: 1.0
 Name: GAGA_XPOT  Len: 2194  Check: 7238  Weight: 1.0
 Name: DARE_XPOT  Len: 2194  Check: 5351  Weight: 1.0
 Name: STPU_115711976  Len: 2194  Check: 4051  Weight: 1.0
 Name: CAEL_25149837  Len: 2194  Check: 4092  Weight: 1.0
 Name: CABR_39595041  Len: 2194  Check: 1037  Weight: 1.0
 Name: ARTH_PAUSED  Len: 2194  Check: 2445  Weight: 1.0
 Name: ORSA_115473313  Len: 2194  Check: 3467  Weight: 1.0
 Name: ASOR_83773635  Len: 2194  Check: 805  Weight: 1.0
 Name: ASTE_115400121  Len: 2194  Check: 5951  Weight: 1.0
 Name: NEFI_119479355  Len: 2194  Check: 2869  Weight: 1.0
 Name: ASFU_70997846  Len: 2194  Check: 292  Weight: 1.0
 Name: ASCL_119402439  Len: 2194  Check: 5260  Weight: 1.0
 Name: ASNI_67903600  Len: 2194  Check: 6298  Weight: 1.0
 Name: COIM_119189333  Len: 2194  Check: 7676  Weight: 1.0
 Name: CHGL_116191857  Len: 2194  Check: 8036  Weight: 1.0
 Name: NECR_85078557  Len: 2194  Check: 4913  Weight: 1.0
 Name: MAGR_39969033  Len: 2194  Check: 5386  Weight: 1.0
 Name: GIZE_46124563  Len: 2194  Check: 3130  Weight: 1.0
 Name: PHNO_111070629  Len: 2194  Check: 671  Weight: 1.0
 Name: YALI_50552145  Len: 2194  Check: 3625  Weight: 1.0
 Name: COCI_116502534  Len: 2194  Check: 6052  Weight: 1.0
 Name: CRNE_58267666  Len: 2194  Check: 483  Weight: 1.0
 Name: USMA_71010877  Len: 2194  Check: 3333  Weight: 1.0
 Name: DEHA_50424943  Len: 2194  Check: 5557  Weight: 1.0
 Name: CAAL_68481668  Len: 2194  Check: 4871  Weight: 1.0
 Name: KLLA_50304413  Len: 2194  Check: 532  Weight: 1.0
 Name: ASGO_45198942  Len: 2194  Check: 2536  Weight: 1.0
 Name: CAGL_50291625  Len: 2194  Check: 1130  Weight: 1.0
 Name: SACE_6322644  Len: 2194  Check: 3016  Weight: 1.0
 Name: PLBE_68069299  Len: 2194  Check: 1809  Weight: 1.0
 Name: PLFA_23619106  Len: 2194  Check: 2299  Weight: 1.0
 Name: DOG_XPO53  Len: 2194  Check: 8461  Weight: 1.0
 Name: COW_XPO5  Len: 2194  Check: 8077  Weight: 1.0
 Name: HOSA_XPO5  Len: 2194  Check: 1143  Weight: 1.0
 Name: MUS_XPO5  Len: 2194  Check: 8203  Weight: 1.0
 Name: RAT_XPO5  Len: 2194  Check: 1084  Weight: 1.0
 Name: GAGA_XPO5  Len: 2194  Check: 3198  Weight: 1.0
 Name: DARE_68371880  Len: 2194  Check: 1433  Weight: 1.0
 Name: TENI_47223291  Len: 2194  Check: 1068  Weight: 1.0
 Name: XETR_XPO5  Len: 2194  Check: 7622  Weight: 1.0
 Name: STPU_115712846  Len: 2194  Check: 5677  Weight: 1.0
 Name: DRYA_77455344  Len: 2194  Check: 219  Weight: 1.0
 Name: DRER_77455348  Len: 2194  Check: 2618  Weight: 1.0
 Name: DRSI_77455342  Len: 2194  Check: 465  Weight: 1.0
 Name: DRME_RANBP21  Len: 2194  Check: 9371  Weight: 1.0
 Name: DRPS_54643819  Len: 2194  Check: 3291  Weight: 1.0
 Name: ANGA_58394285  Len: 2194  Check: 8353  Weight: 1.0
 Name: AEAE_108874516  Len: 2194  Check: 4873  Weight: 1.0
 Name: APIS_66555613  Len: 2194  Check: 6715  Weight: 1.0
 Name: TRCA_91081831  Len: 2194  Check: 1301  Weight: 1.0
 Name: ARTH_HASTY  Len: 2194  Check: 7010  Weight: 1.0
 Name: ORSA_115436552  Len: 2194  Check: 3787  Weight: 1.0
 Name: POAN_27803015  Len: 2194  Check: 9055  Weight: 1.0
 Name: CHGL_88184741  Len: 2194  Check: 8138  Weight: 1.0
 Name: MAGR_39961762  Len: 2194  Check: 3338  Weight: 1.0
 Name: GIZE_46124003  Len: 2194  Check: 6377  Weight: 1.0
 Name: ASTE_115384822  Len: 2194  Check: 4190  Weight: 1.0
 Name: ASOR_83766172  Len: 2194  Check: 9751  Weight: 1.0
 Name: PHNO_111055772  Len: 2194  Check: 1910  Weight: 1.0
 Name: KLLA_50312029  Len: 2194  Check: 5398  Weight: 1.0
 Name: ERGO_45190513  Len: 2194  Check: 6614  Weight: 1.0
 Name: CAGL_50293965  Len: 2194  Check: 4480  Weight: 1.0
 Name: SACE_6320542  Len: 2194  Check: 8768  Weight: 1.0
 Name: DEHA_50427387  Len: 2194  Check: 2785  Weight: 1.0
 Name: SCPO_19113308  Len: 2194  Check: 9007  Weight: 1.0

//

               1                                                   50
Analysis_1     .......... .......... .......... ....****** *****.....
PATR_X12       .........M PAIMTMLADH AARQLLDFSQ KLDINLLDNV VNCLYHGE..
HOSA_XPO1      .........M PAIMTMLADH AARQLLDFSQ KLDINLLDNV VNCLYHGE..
MUS_XPO1       .........M PAIMTMLADH AARQLLDFSQ KLDINLLDNV VNCLYHGE..
RAT_XPO1       .........M PAIMTMLADH AARQLLDFSQ KLDINLLDNV VNCLYHGE..
DOG_CRM11      .........M PAIMTMLADH AARQLLDFSQ KLDINLLDNV VNCLYHGE..
XELA_XPO1      .........M PAIMTMLADH AARQLLDFSQ KLDINLLDNV VNCLYHGE..
COW_XPO1       .......... ...MTMLADH AARQLLDFSQ KLDINLLDNV VNCLYHGE..
DARE_XPO1      .........M PAIMTMLADH AARQLLDFNQ KLDINLLDNV VNCLYHGV..
STPU_115733051 .......... ...MATLAEQ AA.KLLDFSQ KLDINLLDTV VGAMYSGE..
APIS_48120807  .......... ...MATLAEQ AS.KLLDFNQ KLDITLLDNI VGCMYTGI..
AEAE_108883174 .......... .MSMVMVRTE EANKLLDFSQ KLDIGLLDSV VDCLYSST..
ANGA_58392031  .......... .MAIPMIRLD EANQLLDFSK KLDIDLLDNI VSCLYNST..
CHTE_XPO1      .......... ...MAMLRME EASKLLDFSQ KLDISLLENI VGCLYNSQ..
DRPS_54645756  .......... .....MLTSE EASKLLDFSQ KLDINLLDKI VEVVYASQ..
DRME_6013457   .......... ..MATMLTSD EAGKLLDFSQ KLDINLLDKI VEVVYTAQ..
ASTE_XPO1      .......... .......... .........M SASIQELDNT VRAFYEGK..
ASOR_83766406  .......... .......... .........M SVSIQELDNT VQAFYEGK..
NEFI_119496233 .......... .......... .........M SVSIQELDNT VRAFYEGK..
ASFU_70994940  .......... .......... .........M SVSIQELDNT VRAFYEGK..
ASCL_119397527 .......... .......... .........M SVSIQELDNT VRAFYEGK..
EMNI_45593682  .......... .......... .........M SVSIQELDTT VQAFYEGK..
MAGR_39968867  .......... .......... .........M GYTIAELDSV VKAFYEGR..
USMA_71017551  .......... .......... .MEGILDFDK DLDIGLLDNV VAAMYTGA..
SCPO_67999981  .......... .......... .MEGILAFDR ELDVALLDRV VQTFYQGV..
CAEL_IMB4      .......... MAVSAMEVLS EAKRQFAQGD RIDVTLLDQV VEIMNRMS..
CABR_39581100  .......... .....MEVLA QAKQQFAQND RIDVNLLDQV VRIMNQMS..
ARTH_XPO1A     .......... ..MAAEKLR. ......DLSQ PIDVGVLDAT VAAFFVTG..
METR_92893758  .......... ..MAAEKLR. ......DLSS PIDVPLLDAT VAAFYGTG..
ORSA115456717  .......... ...MAEKLR. ......DLSQ PIDVPLLDAT VAAFYGTG..
OSTA_116061745 .......... ...MGTTIED ......VLAG ..DVEALDRC VERFYGSDPS
DIDI66802522   .......... ...MTPKKKK NMENILNFNE PLDINLLDQI VSVLYNPLS.
TETH_118350092 .......... ..MQNYPPEI QSLFQSQKLD QQKVQILDQV TKLMACGD..
TRBR_74025848  .......... .......... .MEDILDFSK PVDVQRFDQV VQYLSTGSP.
LEMA_68128498  .......... .......... .MDAILDFSK PVDVQRFEQV VTAMSSGSP.
DEHA_50426591  .......... .......... .......MSG TESLSQVQHA LSTMYSN...
CAAL_MTR10P    .......... .......... .......MS. SDTIAQLNSA LVTMYSN...
SACE_MTR10P    .......... .......... ........MD NLQVSDIETA LQCISST...
CAGL_50293075  .......... .......... .......... MATVNNVVGA LQCISSN...
ASGO_45184939  .......... .......... .........M AYQLADIKQA LQCVSSN...
YALI_50549603  .......... .......... .......... ..MSQNLIAA LNTFYAPT..
SCPO_63054735  .......... .......... .......... ...METLLSA LATLYAN...
COIM_119178726 .......... .......... ..MATKSTAP VQEFAPVLAA LATMQGN...
TRCU_71651888  .......... .......... .....MTSP. .LSTNYFTRA MELAHMCIP.
TRBR_84043488  .......... .......... ..MSQLSSPI VFSMESFTQA MELTHTYQP.
LEMA_71745920  .......... .......... .......MP. ..RTENFTEA LQLTHNFDP.
HOSA_XPOT      .......... .......... .......... ...MDEQALL GLNPNA....
MAMU_109097633 .......... .......... .......... ...MDEQALL GLNPNA....
POPY_XPOT      .......... .......... .......... ...MDEQALL GLNPNA....
COW_XPOT       .......... .......... .......... ...MDEQALL GLNPNA....
DOG_XPOT1      .......... .......... .......... ...MDEQALL GLNPNA....
MUS_XPOT       .......... .......... .......... ...MDEQALL GLNPNA....
GAGA_XPOT      .......... .......... .......... ...MDEQALL GLNPNA....
DARE_XPOT      .......... .......... .......... ...MDEQALM GLNPNA....
STPU_115711976 .......... .......... .......... ...MNEQALE GLGSFA....
CAEL_25149837  .......... .......... .......... ..MFGTNGNA GIAVTDPTK.
CABR_39595041  .......... .......... .......... ..MFGTNGSA GIAVTDPTK.
ARTH_PAUSED    .......... .......... .......... ...MDDLEQA IVISFET...
ORSA_115473313 .......... .......... .......... ...MDDLEQA ILLASDSPA.
ASOR_83773635  .......... .......... .......... ....MADANA IEIAWNP...
ASTE_115400121 .......... .......... ......MEEQ LVPLFQVVNA IQIASNP...
NEFI_119479355 .......... .......MST YSKSNDDSTG RNEPNSVANA IEIASNP...
ASFU_70997846  .......... .......... .......... ..MEEQVANA IEIASNP...
ASCL_119402439 .......... .......... .......... ..MEEQVANA IEIASNP...
ASNI_67903600  .......... .......... .......... ..MEEQVANA IEIAGNP...
COIM_119189333 .......... .......... .......... ..MEEQVANA IEIAGNP...
CHGL_116191857 .......... .......... .......... ..MDAQIENA IEIAWDP...
NECR_85078557  .......... .......... .......... ..MDAQFEKA IEIAFDP...
MAGR_39969033  .......... .......... .......... ..MDAQIENA IQIAWDP...
GIZE_46124563  .......... .......... .......... ..MEAQIENA VGILSNP...
PHNO_111070629 .......... .......... .......... ..MEAQVENA IQIAFDP...
YALI_50552145  .......... .......... .......... ..MEDQIEQA VDIAIQG...
COCI_116502534 .......... .......... .........M DQEIERVVQA IAIASE....
CRNE_58267666  .......... .......... ......MAAT SPHLTSIPQA VRVAASIDP.
USMA_71010877  .......... .......... .......... ..MEEQLIQA VEIASNPLA.
DEHA_50424943  .......... .......... .......... ..MDEQILKA VEIAL.SG..
CAAL_68481668  .......... .......... .......... ..MEQQIHQA VEIAL.SG..
KLLA_50304413  .......... .......... .......... ...MSHIQQA VDIAN.SS..
ASGO_45198942  .......... .......... .......... ..MSQQLQQA VEIAY.SS..
CAGL_50291625  .......... .......... .......... ..MLARIREV VSIANGST..
SACE_6322644   .......... .......... .......... ..MLERIQQL VNAVN.DP..
PLBE_68069299  .......... .......... .......... ...MDELEVA ILCLYGNEN.
PLFA_23619106  .......... .......... .......... ...MDELEVA ILCLYGNEH.
DOG_XPO53      .......... .......... ....MAMDQV NALCEQLVKA VTVMMDPS..
COW_XPO5       .......... .......... .......... .......... ..........
HOSA_XPO5      .......... .......... ....MAMDQV NALCEQLVKA VTVMMDPN..
MUS_XPO5       .......... .......... ....MEMEQV NALCEELVKA VTVMMDPS..
RAT_XPO5       .......... .......... ....MEMEQV NALCEELVKA VTVMMDPS..
GAGA_XPO5      .......... .......... ....MSAEQV SSLCEQLVKA VTVIMDPA..
DARE_68371880  .......... .......... .......... .......... ..........
TENI_47223291  .......... .......... .....MADQV ASFCDQLIKA VNVTMDPE..
XETR_XPO5      .......... .......... .....MDEQV PALCEQLVRA VTVMLEPE..
STPU_115712846 .......... .......... .......... .......... ..........
DRYA_77455344  .......... .......... .......... EALAAELASA VDLIMHPM..
DRER_77455348  .......... .......... .......... EALAAELASA VDLIMHPM..
DRSI_77455342  .......... .......... .......... EALAAELASA IDLVMNPM..
DRME_RANBP21   .......... .......... ...MSQHGGT EALAAELASA IDLVMNPM..
DRPS_54643819  .......... .......... ...MAHQAGT EALAAELAKA VEVIMHPM..
ANGA_58394285  .......... .......... .....MAHDV VELANELARA VKITMDPE..
AEAE_108874516 .......... .......... ...MEPAAEV VGLANELARA VKITMDPA..
APIS_66555613  .......... .......... ..MEFGVGNV AQISAELAQV VEVMMSPN..
TRCA_91081831  .......... .......... ....MAGPDV AALAADLARA VELTMSTG..
ARTH_HASTY     .......... .......... ......MEDS NSTASNVARA ILAVVDFS..
ORSA_115436552 .......... .......... ......MAAD PAVASAVA.A ISAVMDWR..
POAN_27803015  .......... .......MAA ISPNGAPGGE .AILARIHEA LKVVHSPY..
CHGL_88184741  .......... ...MSMNGAA GAATAGEGGE .AVLSKIHEA LKVVHSPY..
MAGR_39961762  .......... ...MAALPSN GAMATASGEE SEVLPKIHDA LNLIYSPH..
GIZE_46124003  .......... .......... ....METNGT SGVVAKMQQA LEIVHNPY..
ASTE_115384822 .......... .......... ..MAAEDDLS ESRMTDIVRA LELIHNPS..
ASOR_83766172  .......... .......... ..MTTEEDLS ESRIADIVRA LELIHNPS..
PHNO_111055772 MDAGGGHQAP QAALANGSGG AQQSHLNGHT QNDLSQVLEA LQAIYAPN..
KLLA_50312029  .......... .......... ........ME NSGASQVVAA LEVIYDPK..
ERGO_45190513  .......... .......... ........MD TNGAGHIVSA LEIIYSPK..
CAGL_50293965  .......... .......... ........MN .VGANQVVEA LNVIYSPK..
SACE_6320542   .......... .......... ........MD STGASQIVSA LDVIYSPK..
DEHA_50427387  .......... .......... ........MD NSGVNQIINA LEVIYDPK..
SCPO_19113308  .......... .......... .......... .MSAQDVENA VEAALDP...

               51                                                 100
Analysis_1     .......... .......... .......*** *****.**** *******...
PATR_X12       ........GA QQR....... ...MAQEVLT HLKEHPDAWT RVDTILEFSQ
HOSA_XPO1      ........GA QQR....... ...MAQEVLT HLKEHPDAWT RVDTILEFSQ
MUS_XPO1       ........GA QQR....... ...MAQEVLT HLKEHPDAWT RVDTILEFSQ
RAT_XPO1       ........GA QQR....... ...MAQEVLT HLKEHPDAWT RVDTILEFSQ
DOG_CRM11      ........GA QQR....... ...MAQEVLT HLKEHPDAWT RVDTILEFSQ
XELA_XPO1      ........GA QQR....... ...MAQEVLT HLKEHPDAWT RVDTILEFSQ
COW_XPO1       ........GA QQR....... ...MAQEVLT HLKEHPDAWT RVDTILEFSQ
DARE_XPO1      ........GP QQR....... ...MAQEVLT HLKEHPDAWT RVDTILEFSQ
STPU_115733051 ........GP EQQ....... ...MAQQILT SLKEHPDAWT RVDTILEFSS
APIS_48120807  ........GE QQR....... ...VAQEVLT TLKEHPNAWT RVDTILEYSQ
AEAE_108883174 ........GE QLR....... ...MAQNILT TLKEHPDAWT RVDSILEFSQ
ANGA_58392031  ........GE QLR....... ...LAQTVLT TLKEHPDAWT RVDSILEFSQ
CHTE_XPO1      ........GE QLR....... ...LAQEILT TLKEHPDAWT RVDTILEFSE
DRPS_54645756  ........GD QLR....... ...LAQDILT TLKEHPEAWT RVDSILEYSQ
DRME_6013457   ........GE QLR....... ...LAQSILT TLKEHPEAWT RVDSILEYSQ
ASTE_XPO1      ........GD L......... .QKQAEQTLT EFKQNPDAWL IVGDILQQSS
ASOR_83766406  ........GD L......... .QKQAQQTLT EFKQNPDAWL IVGNILQESS
NEFI_119496233 ........GD LVRHHNDSGQ YQKQAQQTLT EFKQNPDAWL IVGNILQESS
ASFU_70994940  ........GD LVRHHNDSA. QQKQAQQTLT EFKQNPDAWL IVGNILQESS
ASCL_119397527 ........GD L......... .QKQAQQTLT EFKQNPDAWL IVGNILQESS
EMNI_45593682  ........GE L......... .QKQAQQTLT EFKQNPDAWL IVGNILQESQ
MAGR_39968867  ........GD Q......... .......... .FKEDPDAWL MVDQILSEAT
USMA_71017551  ........GQ Q......... .QRMAQQTLA QFQEHPDAWQ RVPVILQQSS
SCPO_67999981  ........GA E......... .QQQAQQVLT QFQAHPDAWS QAYSILEKSE
CAEL_IMB4      ........GK EQA....... ...EANQILM SLKEERDSWT KVDAILQYSQ
CABR_39581100  ........GK EQA....... ...EANHILM SLKEDRDSWT KVDAILQYSN
ARTH_XPO1A     ........SK EER....... ..AAADQILR DLQANPDMWL QVVHILQNTN
METR_92893758  ........SK QER....... ..SAADSILR DLQNNPDMWL QVMHILQNTQ
ORSA115456717  ........SK EER....... ..NAADQILR DLQNNPDMWL QVVHILQNSH
OSTA_116061745 ATDD.VDLSR AQR....... ..AEAEQTLQ ALQEHEQTWT KVDAILETST
DIDI66802522   ........NK NDI....... ..KAAQMVLG KFQEHPDAWS KVDTILETSK
TETH_118350092 ........NQ KMQ....... ...MAQQVWK DLKENTEFWV NVDIVLETSS
TRBR_74025848  ........QE IVR....... ....AQEVLT AFKERPDSFL RVGDLLTKSV
LEMA_68128498  ........AE IME....... ....AQEVLT RFKANPEAFF RVDKLLTESR
DEHA_50426591  .......ASH EDK....... ..KQATRFLE SFQKSQEAWE LTHQIIS..N
CAAL_MTR10P    .......VPQ QEK....... ..MTATHYLE EFQKSQQAWD IVHQILNDEN
SACE_MTR10P    .......ASQ DDK....... ..NKALQFLE QFQRSTVAWS ICNEILSKED
CAGL_50293075  .......NSQ DEK....... ..NKALQYLE QFQRSSEAWM ICHDILNN.N
ASGO_45184939  .......MGQ KEK....... ..ASALQYLE QFQKTTDAWQ LCHSVLAG..
YALI_50549603  .......ADA KSR....... ..EQADKYLR EFQKEDEAWQ VCLEVLQP..
SCPO_63054735  .......TDR EQK....... ..LQANNYLE EFQKSPAAWQ ICFSILNQ..
COIM_119178726 .......ASR QEK....... ..THAHEFLE RFQKSVEAWT TTHAILQA..
TRCU_71651888  ......DVTP QERLE..... ....AERYLM SLRATADGLN LSFHIISNEP
TRBR_84043488  ......GVTQ QQRQE..... ....AEQYLM ELRVTADGLN LAFGIINSEP
LEMA_71745920  ......SVPY SARLE..... ....AERYLM DLLESAEGLK LSFHIISNEA
HOSA_XPOT      ......DSDF RQR....... ....ALAYFE QLKISPDAWQ VCAEALAQRT
MAMU_109097633 ......DSDF RQR....... ....ALAYFE QLKISPDAWQ VCAEALAQRT
POPY_XPOT      ......DSDF RQR....... ....ALAYFE QLKISPDAWQ VCAEALAQRT
COW_XPOT       ......DSDF RQR....... ....ALAYFE QLKISPDAWQ VCAEALAQRT
DOG_XPOT1      ......DSDF RQR....... ....ALAYFE QLKISPDAWQ VCAEALAQRT
MUS_XPOT       ......DSDF RQR....... ....ALAYFE QLKISPDAWQ VCAEALAQKT
GAGA_XPOT      ......DADF RQR....... ....ALAYFE QLKISQDAWQ VCAEALAQSI
DARE_XPOT      ......DACY RQR....... ....ALAYFE QLKASLDGWE VCAEALAKGV
STPU_115711976 ......TAED RNR....... ....ALAYFE QLKQSDNGWK LCAEAITQGV
CAEL_25149837  ......QAEI YR........ .......ALE SLKKDESGWK KSVDSFIGPH
CABR_39595041  ......QEEI YR........ .......ALE TLKKDELGWK KSVESFIGPH
ARTH_PAUSED    .....GAVDS ALK....... ..SQAVTYCQ QIK.ETPSCS ICIEKLWFSK
ORSA_115473313 ....AAAASP AVR....... ..AEALAYCA RARDETPPLH LCLYGLASSP
ASOR_83773635  ......SSDQ ALKAQ..... ....AFDYLN QLRTDPSGWQ VCLALFTKTP
ASTE_115400121 ......SADQ ALKAQ..... ....AFDYVN QLRSDPSGWQ ICLALFTKTP
NEFI_119479355 ......SADP ALKTQ..... ....AFEFVN QLRSDPSGWQ VCLSLFTQTP
ASFU_70997846  ......SADP ALKTQ..... ....AFDFVN QLRSDPSGWQ VCLSLFTQTP
ASCL_119402439 ......SSEP ALKAQ..... ....AFDFVN QLRSDPSGWQ VCLSLFTQTP
ASNI_67903600  ......TSDS TLKAQ..... ....AFDYLN QLRTDPSGWQ VCLSLFTKDP
COIM_119189333 ......SSDQ TIKAQ..... ....AFDYLN QLRADPSGWQ VCLSLFTKTP
CHGL_116191857 ......TSDQ ALKGQ..... ....AFEFLN QLRTDPQAWQ VCIAIFTRTP
NECR_85078557  ......RSSH ALKSQ..... ....ALEFLN QVRTDVQAWR ICAALFTRSP
MAGR_39969033  ......QSDP SLKSQ..... ....AFEFLQ QLRADPSAWH ICSTLFTKSP
GIZE_46124563  ......TSDR SINAQ..... ....AFEYLN QLRTDPSGWQ ACTTLFARTP
PHNO_111070629 ......TSSQ QLRGQ..... ....AVEFLE RLRSEGSAWQ ASLALFTRDP
YALI_50552145  ......VGDP AVRQQ..... ....ALDFCN QVKASDEGWQ MCLAMFAGDR
COCI_116502534 ......PSQS TLFQE..... ....ALNYIQ GIQENANEWR LALQIFVATN
CRNE_58267666  ......SIDP GLKQQ..... ....AIDYLT KVKQLSEEWQ LYLQGAGAPG
USMA_71010877  ......NAGP DVTSQ..... ....ALQFLE HLKTITHEWS VGWSVWSARN
DEHA_50424943  ......TSDL VLKNQ..... ....AFEFIN QIKSTEEGYK SCLDILLKSI
CAAL_68481668  ......TADP TLKNQ..... ....AFEFIN HIKSTEEGYK ACVDILIK..
KLLA_50304413  ......TAGN DLKKQ..... ....ALDFLQ QLKSSEDAVQ VFSQYLQD..
ASGO_45198942  ......TAEP ALKKQ..... ....ALEYVQ NVKAGAGAAE VFVGYLGD..
CAGL_50291625  ......SSDP ESKRQ..... ....AIEYFE QLKNDVQSTE IFVSLMTD..
SACE_6322644   ......RSDV ATKRQ..... ....AIELLN GIKSSENALE IFISLVIN..
PLBE_68069299  ......SQIN KNEAR..... ......KYCE MFQNNSDSWK YCITKLIESD
PLFA_23619106  ......SNIN KNDAQ..... ......KYCE NFQNSADCWK YCMSKFLESN
DOG_XPO53      .......STQ RYRLE..... ....ALKFCE EFKEKCPICV PCGLRLAEKT
COW_XPO5       .......... .......... .......FCE EFKEKCPVCV PCGLRLAEKT
HOSA_XPO5      .......STQ RYRLE..... ....ALKFCE EFKEKCPICV PCGLRLAEKT
MUS_XPO5       .......STQ RYRLE..... ....ALKFCE EFKEKCPICV PCGLKLAEKT
RAT_XPO5       .......STQ RYRLE..... ....ALKFCE EFKEKCPICV PCGLKLAEKT
GAGA_XPO5      .......STQ RYRLE..... ....ALKFCE EFKEKCPICV PCGLKLAEKT
DARE_68371880  .......... .......... .......... .......... ..........
TENI_47223291  .......TSH IYRLE..... ....ALKFCE EFKENNSLCL PCGLRLADKA
XETR_XPO5      .......SRQ EYRLE..... ....ALKFCE EFKERSPLCV PCGLQLSNRS
STPU_115712846 .......... .......... .......... .......... ..........
DRYA_77455344  .......TQQ QARLE..... ....AYMACE RFKEESPMCA QVGLFLASSP
DRER_77455348  .......TQQ QARLE..... ....AYMACE RFKEESPMCA QVGLFLASSP
DRSI_77455342  .......TQQ QARLE..... ....AYMACE RFKEESPMCA QVGLFLASSL
DRME_RANBP21   .......TQQ QARLE..... ....AYMACE RFKEESPMCA QVGLFLASSP
DRPS_54643819  .......TQQ NSRLE..... ....AYMACE RFKEESPLCA QVGLFLAGSP
ANGA_58394285  .......ATQ QARMD..... ....AYVACE RFKDISPLCA QAGLSLVTG.
AEAE_108874516 .......ASQ AARMD..... ....AYVACE RFKEVSPLCA QVGLFLVTG.
APIS_66555613  .......VPQ EQRLE..... ....VYNACE RFKESSPLCA QCGLYLAQKA
TRCA_91081831  .......ASQ TDRLK..... ....AYNACE SFKETSPLCA EAGLYLAAGT
ARTH_HASTY     .......STS DTRKS..... ....AVQFLD SVKSGDVRVL AKTFHLVKK.
ORSA_115436552 .......SSP DARSA..... ....AFAYLE SVKTGDVRAL ANTFLLVRK.
POAN_27803015  .......SAN QARQE..... ....AQSFLE EVKTL.GDAP SHGYNLAFDR
CHGL_88184741  .......SPN QARQE..... ....AQAFLE EVKTL.AEAP SHGFNLAYNK
MAGR_39961762  .......SSN QSRRE..... ....AQEFLE GIKSL.DQSP SVGFNLAQVK
GIZE_46124003  .......ATS GDRRT..... ....AQDYLE EVKDH.DEAP LQGFNLASDK
ASTE_115384822 .......STN ELRRE..... ....ALTFVE SQKES.KSAA RDGFLLASRA
ASOR_83766172  .......STN ELRRE..... ....ALTFVE SQKES.KSAA RNGFVLASRE
PHNO_111055772 .......SNN DTRRQ..... ....ATEYLE QAKRH.PDAP SQGFTLANDR
KLLA_50312029  .......SDN AKRLD..... ....AQKFLD EVKER.EESP FWGYEIALNN
ERGO_45190513  .......SSN QQRLE..... ....AQKFLD QVKEH.GESP FWGYEIALNN
CAGL_50293965  .......SNN GQRLE..... ....AQKFLD SVRTL.EESP LWGFEIALNN
SACE_6320542   .......SNN SQRQE..... ....AQKFLD EVKLC.SESP FWGYEIALQN
DEHA_50427387  .......ATN DQRRE..... ....AQIFLE SIKTN.EESP FWGYQLALPE
SCPO_19113308  ......SVGP IIKQQ..... ....ATDFIG SLRSSSTGWK ICHEIFSEKT

               101                                                150
Analysis_1     .......... ......**** *********. .......... ......****
PATR_X12       .......... ...NMNTKYY GLQILENVIK TRW....... ...KILPRNQ
HOSA_XPO1      .......... ...NMNTKYY GLQILENVIK TRW....... ...KILPRNQ
MUS_XPO1       .......... ...NMNTKYY GLQILENVIK TRW....... ...KILPRNQ
RAT_XPO1       .......... ...NMNTKYY GLQILENVIK TRW....... ...KILPRNQ
DOG_CRM11      .......... ...NMNTKYY GLQILENVIK TRW....... ...KILPRNQ
XELA_XPO1      .......... ...NMNTKYY GLQILENVIK TRW....... ...KILPRNQ
COW_XPO1       .......... ...NMNTKYY GLQILENVIK TRW....... ...KILPRNQ
DARE_XPO1      .......... ...NMNTKYY ALQILETVIK TRW....... ...KILPRNQ
STPU_115733051 .......... ...NEQTKYY GLQILENVIK TRW....... ...KVLPRTQ
APIS_48120807  .......... ...NQQTKYY ALQILEQVIK TRW....... ...KVLPRNQ
AEAE_108883174 .......... ...NQQTKFY ALQILEEVIK TRW....... ...KILPRNQ
ANGA_58392031  .......... ...NQQTKFY ALQILEEVIK TRW....... ...KILPRNQ
CHTE_XPO1      .......... ...NQQTKYY ALQILEEVIK TRW....... ...KVLPRNQ
DRPS_54645756  .......... ...NQQTKFY ALQILEEVIK TRW....... ...KVLPRNQ
DRME_6013457   .......... ...NQRTKFY ALQILEEVIK TRW....... ...KVLPRNQ
ASTE_XPO1      .......... ...YPQTKYL ALQVLDDVIM TRW....... ...KVLPREQ
ASOR_83766406  .......... ...YPQTKYL ALQVLDDVIM TRW....... ...KVLPREQ
NEFI_119496233 .......... ...YLQTKYL ALQVLDDVIM TRW....... ...KVLPREQ
ASFU_70994940  .......... ...YLQTKYL ALQVLDDVIM TRW....... ...KVLPREQ
ASCL_119397527 .......... ...YPQTKYL ALQVLDDVIM TRW....... ...KVLPREQ
EMNI_45593682  .......... ...YPQTKYL ALQVLDDVIM TRW....... ...KVLPRDQ
MAGR_39968867  .......... ...YSQTKFL GLQILDNVIM TRW....... ...KVLPREQ
USMA_71017551  .......... ...SPQTKYI SLQILDKLIS TRW....... ...KVLPEDQ
SCPO_67999981  .......... ...YPQTKYI ALSVLDKLIT TRW....... ...KMLPKEQ
CAEL_IMB4      .......... ...LNESKYF ALQILETVIQ HKW....... ...KSLPQVQ
CABR_39581100  .......... ...LNESKYF ALQILEGVIQ HKW....... ...KSLPQVQ
ARTH_XPO1A     .......... ...SLDTKFF ALQVLEGVIK YRW....... ...NALPVEQ
METR_92893758  .......... ...NLNTKFF ALQVLEGVIK YRW....... ...NALPAEQ
ORSA115456717  .......... ...NLNTKFF ALQVLESVIK YRW....... ...NALPTEQ
OSTA_116061745 .......... ...NANTKFF ALQVLDGVIK YRW....... ...GLLPNEQ
DIDI66802522   .......... ...IVQTKFI ALVIMDSLIK YRW....... ...KSLPREQ
TETH_118350092 .......... ...DYQTKIL TLVLMEDTIK QKW....... ...QALPQQT
TRBR_74025848  .......... ...NLTTRFF ALQVLEDAIL HRW....... ...NTFTAEQ
LEMA_68128498  .......... ...NTNTRFF ALQVLDDTIL HRW....... ...NTLSTDN
DEHA_50426591  ..S....... GES.IQFKLF AAQTLRSKIT YDL....... ...HQVSEAN
CAAL_MTR10P    ..N....... GNSNIQLKIF AAQTLRSKII YDL....... ..SAQFPESN
SACE_MTR10P    ..P....... TNALLELNIF AAQTLRNKVT YDL....... ....SQLENN
CAGL_50293075  ..S....... TEQSLELQIF AAQTLRNKVT YDL....... ....TQLGDN
ASGO_45184939  ..G....... EGEALEIQVF AAQTLRNKVT YDL....... ....NQLEES
YALI_50549603  .......... NEHSTEAKLF CAQTLRSKIV FDL....... ...HQVPADQ
SCPO_63054735  .......... DDSSIEAKLF AAQTLRQKIV YDF....... ...HQLPKET
COIM_119178726 .......... PDSAPEAKLF AATTLKGKIT YDL....... ...DQLPESS
TRCU_71651888  .......... ..VHDLRCFW AFNTIMHHLP AIAG...... ....SINDAQ
TRBR_84043488  .......... ..VQDTCCFW AFNTIMHHLP RIAR...... ....DVDDTK
LEMA_71745920  .......... ..VDELRSFW AFNTVMHHLP KLAV...... ....TVDAEQ
HOSA_XPOT      Y.S....... ...DDHVKFF CFQVLEHQVK YKY....... ...SELTTVQ
MAMU_109097633 Y.S....... ...DDHVKFF CFQVLEHQVK YKY....... ...SELTTVQ
POPY_XPOT      Y.S....... ...DDHVKFF CFQVLEHQVK YKY....... ...SELTTVQ
COW_XPOT       Y.S....... ...DDHIKFF CFQVLEHQVK YKY....... ...SELTTVQ
DOG_XPOT1      Y.S....... ...DDHIKFF CFQVLEHQVK YKY....... ...SELTTVQ
MUS_XPOT       Y.S....... ...DDHVKFF CFQVLEHQVK YKY....... ...SELSTAQ
GAGA_XPOT      Y.S....... ...DDHIKFF CFQVLEHQVK FKY....... ...SELTEVQ
DARE_XPOT      Y.S....... ...DDHVKFF CFQVLEHQIK FRH....... ...GSLSAAQ
STPU_115711976 Y.E....... ...NDHIKFF CFQVLEHFVN ERY....... ...VTADPAD
CAEL_25149837  K.P....... ...SPEEQFL LLQVIEDYLN KRY....... ...HSSSQGD
CABR_39595041  K.P....... ...PPEEQFL LLQVIEDFLN KRY....... ...HSSNSQD
ARTH_PAUSED    .......... ...LVQVQFW CLQTLQDVLR VKY....... ...GSMSLDE
ORSA_115473313 .......... ...HAHVHFW CLQTIHDALL LRR....... ...RLALPDD
ASOR_83773635  .......... .QHSEIIRHV ALEVVNSAAQ AG........ ....LIDPQA
ASTE_115400121 .......... .QHSEVVRHV ALEVVNSAAQ AG........ ....LIDPQA
NEFI_119479355 .......... .QRSGIVRHV ALEVVNSAAQ GG........ ....LIDLQA
ASFU_70997846  .......... .QRSGIVRHV ALEVVNSAAQ GG........ ....LIDLQA
ASCL_119402439 .......... .QRSGIVRHV ALEVVNGAAQ GG........ ....LIDLQA
ASNI_67903600  .......... .PQSHFIRHV SLEVVNSAAQ AG........ ....LIDLRS
COIM_119189333 .......... .RRSDVVRHV ALEIINSATQ TG........ ....LVDIQG
CHGL_116191857 .......... .RTSPVVRLV CLEIVNHAVS SQ........ ....ILDGQG
NECR_85078557  .......... .RASDIVRHV SLEMVNNAVH SQ........ ....GLDAPD
MAGR_39969033  .......... .RSADVVRLV SLEIVNLAVQ VQ........ ....QLDAAS
GIZE_46124563  .......... .RTLEVVRLV CLEVVNYAVH TQ........ ....GLDQAS
PHNO_111070629 .......... .RPSDIIRHT SLDLVNNAVQ EH........ ....RLDEQS
YALI_50552145  .......... .KRSDAARYF SLQVIDEALG .......... ....RLNREQ
COCI_116502534 ......GDQG RKYPPQARFW ALRVLEEFLE NKF....... ...DPLDPET
CRNE_58267666  P.STTGRDGK EKLETDMRMF CLQVVDTVLI QKP....... ...EVMGADA
USMA_71010877  P.....QDNG PKYSQNARMF GLMLVDDFLA NRIS...... ..LSTDPAAA
DEHA_50424943  .......NSN SPLNQEFKFF ILQVIDENIT K......... .....LNNEQ
CAAL_68481668  .......SSN ESINDGLKFF VYQVIDENID K......... .....LSQEQ
KLLA_50304413  .......... PVASDVGRFF ALQVLSEQAL E......... ...LPANHEK
ASGO_45198942  .......... AGTSDVGRFV ALQALSELAG E......... ...GGP..AR
CAGL_50291625  .......... EGSDDLMRFV ALQVVCEQIG N......... ...GILSQAQ
SACE_6322644   .......... ENSNDLLKFY GLSTLIELMT EG........ ...VNANPNG
PLBE_68069299  .......... ...KLEIKFF CVNVIIEKLG .......... ....ALKIED
PLFA_23619106  .......... ...KLEVKFF CIHVIVEKIS .......... ....TLKIED
DOG_XPO53      .......... ..QIAIVRHF GLQILEHVVK FR...WNSMS R....LEKVY
COW_XPO5       .......... ..QIAIVRHF GLQILEHVVK FR...WNNMS R....LEKVY
HOSA_XPO5      .......... ..QVAIVRHF GLQILEHVVK FR...WNGMS R....LEKVY
MUS_XPO5       .......... ..QIAIVRHF GLQILEHVVK FR...WNSMS R....LEKVY
RAT_XPO5       .......... ..QIAIVRHF GLQILEHVVK FR...WNSMS R....LEKVY
GAGA_XPO5      .......... ..QTAIVRHF GLQILEHVVK YR...WNNMP R....LEKVY
DARE_68371880  .......... .......... .......... .......... ..........
TENI_47223291  .......... ..QPAVVRHF GLQILEHVIK FR...WNDMQ Q....QDKAH
XETR_XPO5      .......... ..HSPCVRHF GLHVLEHVIK FR...WNDMS R....EEKVC
STPU_115712846 .......... .......... .......... .......... ..........
DRYA_77455344  .......... .QSNQQVRHF GLQLIEYTIK FR...WNCIT H....EEKVY
DRER_77455348  .......... .QSNQQVRHF GLQLIEYTIK FR...WNCIT H....EEKVY
DRSI_77455342  .......... .QSNQQVRHF GLQLIEYTIK YR...WNCIT H....EEKVY
DRME_RANBP21   .......... .QSNQQVRHF GLQLIEYTIK YR...WNCIT H....EEKVY
DRPS_54643819  .......... .QFNQQVRHF GLQLIEYTIK YK...WNCIT H....EEKVY
ANGA_58394285  .......... .NYPPIVRHF GLQLMEHTVK FN...WNSIS Q....QEKIF
AEAE_108874516 .......... .NFPAVVRHL GLQLMEHTVK FN...WNSIS Q....QEKIF
APIS_66555613  P......... .NRSSVVRHF GLQLMEHCIK YRWTQ...IS Q....SEKIF
TRCA_91081831  .......... .QHSLISRHF GLQLMEHTVK YRWTQ...IS Q....QEKIF
ARTH_HASTY     .......... .EWSSEIRLH AFKMLQHLVR LR...WDELS P....PECRG
ORSA_115436552 .......... .DQSSEVRLH GFKMLQHLVR LR...WEELS V....AERNE
POAN_27803015  S......... ..QAPIVRHY GLSLLEHAVK HK...WSEYS IE....HQAY
CHGL_88184741  P......... ..QEPIVRHY GLSLLEHAVK QN...WEEYG AE....HREY
MAGR_39961762  G......... ..KEPIIRHY GLSLLEHAIK HK...WGDYS GE....QLEY
GIZE_46124003  S......... ..QSPVVRHY ALSLLEHAIR YR...WSTYT TE....QTQA
ASTE_115384822 D......... ..SNPLVRYF GLTLLDHVLR HT.....SFT AP...EQVAG
ASOR_83766172  Q......... ..NDPLVRYF GLTLLDHVLR HT.....SFT GS...AQVVE
PHNO_111055772 S......... ..QPAALRHY GLTMLEYSIK YK...WEDFT VE....QGTE
KLLA_50312029  P......... ..QNSILKHF GLGLLVNALK KN...WSGYD EE....KRMA
ERGO_45190513  G......... ..QNSILKHF GLGLLVHALQ RH...WKDYD PE....KRVA
CAGL_50293965  S......... ..DNNILKYF GLNLLEYNIK KN...WNSYN NE....KRQQ
SACE_6320542   P......... ..TNSILKYF GLGLLDHAVK KN...WNDYD EG....KRVA
DEHA_50427387  NN........ .GKNYIVRHF GLSLLQNSIN KR...FHLFN SD....KVST
SCPO_19113308  .......... .KYKPSTRLI CLQTLSEKVR EWN....... ...NESNLLE

               151                                                200
Analysis_1     *****..... .......... .......... .......... ........**
PATR_X12       CEGIKKYVVG LIIKTSSDPT C......... .......... ...VEKEKVY
HOSA_XPO1      CEGIKKYVVG LIIKTSSDPT C......... .......... ...VEKEKVY
MUS_XPO1       CEGIKKYVVG LIIKTSSDPT C......... .......... ...VEKEKVY
RAT_XPO1       CEGIKKYVVG LIIKTSSDPT C......... .......... ...VEKEKVY
DOG_CRM11      CEGIKKYVVG LIIKTSSDPT C......... .......... ...VEKEKVY
XELA_XPO1      CDGIKKYVVG LIIKTSSDAT C......... .......... ...VEKEKVY
COW_XPO1       CEGIKKYVVG LIIKTSSDPT C......... .......... ...VEKEKVY
DARE_XPO1      CESIKKYVVG LIIKTSSDAA N......... .......... ...VEKEKVY
STPU_115733051 CEGIKKYTVG LIIKISSEKE M......... .......... ...AEKEKVY
APIS_48120807  CEGIKKYIVG LIIKTSSDPE T......... .......... ...MESSKVY
AEAE_108883174 CEGIKKYVVG LIIKTSQDAT V......... .......... ...MEANKVY
ANGA_58392031  CEGIKKYVVG LIIKTSQDPA M......... .......... ...MEANKVY
CHTE_XPO1      CEGIKKYVVG LIIKTSSDAK V......... .......... ...METSKVY
DRPS_54645756  CEGIKKYVVS LIIKTSSDPT V......... .......... ...MEQNKVY
DRME_6013457   CEGIKKYVVS LIIKTSSDPI V......... .......... ...MEQNKVY
ASTE_XPO1      CLGIRNFIVN FIIENSSSEE K......... .......... ...LRSERAF
ASOR_83766406  CLGIRNFIVN FIIENSSSEE K......... .......... ...LRSERAF
NEFI_119496233 CLGIRNFIVN FIIENSKSEE K......... .......... ...LRSERAF
ASFU_70994940  CLGIRNFIVN FIIENSKSEE K......... .......... ...LRSERAF
ASCL_119397527 CLGIRNFIVN FIIENSKSEE K......... .......... ...LRSERAF
EMNI_45593682  CLGIRNFIVN FIIENSKSEE K......... .......... ...LRSERAF
MAGR_39968867  CQGIRNFVVN YIINCSSTEE S......... .......... ...LRSQKTL
USMA_71017551  QQGIRNFIVE MIIQHSSDEA N......... .......... ...LKRERTY
SCPO_67999981  RLGIRNYIVA VMIKNSSDET V......... .......... ...LQQQKTF
CAEL_IMB4      REGIKSYIIT KMFELSSDQS V......... .......... ...MEQSQLL
CABR_39581100  REGIKTYIIS KMLELSSKQE T......... .......... ...MASNQLL
ARTH_XPO1A     RDGMKNYISE VIVQLSSNEA S......... .......... ...FRSERLY
METR_92893758  RDGMKNFISD IIVQLSSNEA S......... .......... ...FRTERLY
ORSA115456717  RDGIKNYISD VIVQLSSNEA S......... .......... ...FRQERLY
OSTA_116061745 REGIKNFVSN LIIKLSADEA T......... .......... ...FRRDRAY
DIDI66802522   CEGIKNYIVS LIIRLSSDPQ T......... .......... ...SSREKLL
TETH_118350092 QENLKNYILA FVFRQSQQPN P......... .......... ...TRDSLTL
TRBR_74025848  CQEIRNFVVN MIVGECVSFN Q......... .......... ...IRSRRAL
LEMA_68128498  QQAIRNFVVS LIVRECTSFS H......... .......... ...IRQNRTL
DEHA_50426591  LDQLKDSVIE LITKYPDH.. .......... .......... ....SGRIIR
CAAL_MTR10P    FENLKNSLLE ILSKYTAP.. .......... .......... ....NQKLIR
SACE_MTR10P    LPQFKDSLLT LLLSH..... .......... .......... ....NQKLII
CAGL_50293075  LSSFKDSVLQ MLTSH..... .......... .......... ....NNNLVI
ASGO_45184939  LGPFKESLLQ LLVQH..... .......... .......... ....QHRLIV
YALI_50549603  LLSLKENLVS LFEQYKD... .......... .......... ....GPKLIR
SCPO_63054735  HIEFRNSLLQ LFLAAKD... .......... .......... ....SPRPLL
COIM_119178726 LPALRTSILS LLANYRL... .......... .......... ....GPRPIQ
TRCU_71651888  AEELYCTLFS FIYRYFFSS. .......... .........S TLQRQPMDFL
TRBR_84043488  AEELYKTLFS FIYRYFFSS. .......... .......ATG TRQRQSIDYL
LEMA_71745920  AQEFYHTLFS FIHRYLFAS. .......... .......... .PAVTPIDYV
HOSA_XPOT      QQLIRETLIS WLQA...... .......... ........QM LNPQPEKTFI
MAMU_109097633 QQLIRETLIS WLQA...... .......... ........QM LNPQPEKTFI
POPY_XPOT      QQLIRETLIS WLQA...... .......... ........QM LNPQPEKTFI
COW_XPOT       QQLIRETLVS WLQA...... .......... ........QM LNPQPEKTFI
DOG_XPOT1      QQLIRETLIS WLQA...... .......... ........QM LNPQPEKTFI
MUS_XPOT       QQLIRETLLS WLQA...... .......... ........QM QNPQPEKTFI
GAGA_XPOT      QQLIRETLIT WLQA...... .......... ........QM LNPQPEKTFI
DARE_XPOT      QQLIRETLMK WLQT...... .......... ........QL MNVHPEKPFI
STPU_115711976 QQLLKQTLMT WLHM...... .......... ........QT MATQEEKSFV
CAEL_25149837  VSVIRTFLLH YTKN...... .......... ........SR SSTVDQPAFL
CABR_39595041  VAIIRNFLLH YTKT...... .......... ........SR SSPEDQPVFL
ARTH_PAUSED    QSYVRKSVFS MACLEVIDNE .......... ........NA GRVVEGPPFV
ORSA_115473313 LALLRSSLLS LAVSSNAAS. .......... .......... ......PPFL
ASOR_83773635  LGYVRDGLMN YLRQVYGQEN AN........ .......... ....PDPPNI
ASTE_115400121 LGYVRDGLMA YLRQVYAQET AT........ .......... ....PDSPGI
NEFI_119479355 LAYVKDGLLA YLRQVYGQDA GA........ .......... ....SDPPNI
ASFU_70997846  LAYVKDGLLA YLRQVYGQDA GA........ .......... ....SDPPNI
ASCL_119402439 LAFVKDGLLA YLRQVYGQDA GA........ .......... ....SDPPNI
ASNI_67903600  LGFVRDRLLA YLRQVYGREG SN........ .......... ....PDPPNI
COIM_119189333 LSFIKDNLLT YLQQMYGPDG AAQ....... .......... ....SDPSNI
CHGL_116191857 LGFLKQSLLE YVGRVYSGDA QDQ....... .......... ....VDPAHL
NECR_85078557  LAFVKNSLLD YITRTYGPNA QDQ....... .......... ....ADPANV
MAGR_39969033  LAFLKDSLLD YVRRTYGPGA QDE....... .......... ....PDVPSL
GIZE_46124563  LGFLKDTLLQ YCRQTYGPNA QQE....... .......... ....ADPAHL
PHNO_111070629 LAYIKDTLMS HVRQSYAPGS ST........ .......... ....ADTSHI
YALI_50552145  LVYVRDHLFA YVRMGSGLSQ GQANVNV... .......GQA VSFADDPVHM
COCI_116502534 FQTLQQAMMS YIQSEYVQGP AEA....... .......... .....NAPFI
CRNE_58267666  VQGMYEAIVE FIQVEYIGGS CEG....... .......... .....GQGFL
USMA_71010877  VATLQQSAVE YIQNEYVAGS GDA....... .......... .....SVAYI
DEHA_50424943  LYELNSDLFQ YLNYVIN... .......... .......... .SNINDPVYL
CAAL_68481668  VFTLNQELFK CLSSYIN... .......... .......... .NNLQDPTHL
KLLA_50304413  LYALQQSALQ FLRTQLENSS SDGARVSGVG Q......GSK GVKSTPPEFV
ASGO_45198942  LAFLKDSAMR ALR....... .......... .......GET GGVWGAPEYV
CAGL_50291625  LTFVRNAAIE LLRSKVN... .......... .......VPN GNLKSTPEYI
SACE_6322644   LNLVKFEITK WLKFQVLG.. .......... .......... NKQTKLPDFL
PLBE_68069299  LIYIKNSLYT YLEKKYIT.. .......... .......... ...INEDPCV
PLFA_23619106  MILIKNSLYG YIEKKYVN.. .......... .......... ...ANEDSCV
DOG_XPO53      LKNS...VME LIANGTLD.. .......... ....ILE... ....EE.NHI
COW_XPO5       LKNS...VME LIANGTLN.. .......... ....ILE... ....EE.NHI
HOSA_XPO5      LKNS...VME LIANGTLN.. .......... ....ILE... ....EE.NHI
MUS_XPO5       LKNS...VME LIANGTLR.. .......... ....ILE... ....EE.NHI
RAT_XPO5       LKNS...VME LIANGTLS.. .......... ....ILE... ....EE.NHI
GAGA_XPO5      LKNN...VMG LISSGTQS.. .......... ....ILE... ....EE.SHI
DARE_68371880  .......... .......... .......... .......... ..........
TENI_47223291  LKEC...AMQ LLLNGTLS.. .......... ....ILE... ....EE.SHI
XETR_XPO5      LKDS...VMD LISHGMHP.. .......... ....ILE... ....EE.SHI
STPU_115712846 .......... ...KSTN... .......... ....VLE... ....EE.NYI
DRYA_77455344  IKDN...AIK MLNVGVG... .......... ...PAED... ....RTLLPT
DRER_77455348  IKDN...AIK MLNVGVG... .......... ...PAED... ....RSLLPT
DRSI_77455342  IKDN...AIK MLNVGVG... .......... ...PAED... ....RSLLPT
DRME_RANBP21   IKDN...AIK MLNVGVG... .......... ...PAED... ....RSLLPT
DRPS_54643819  IKDN...AIK MLNIGVG... .......... ...PAED... ....RSLMPL
ANGA_58394285  IKEN...AMK LLQAGVG... .......... ...EAQD... ....QSLAHI
AEAE_108874516 IKEN...AMK LLGDGVA... .......... ...EAQD... ....QSVSHI
APIS_66555613  IKES...AMK LLQEGT.... .......... .EPLLQE... ......EAHI
TRCA_91081831  IKEN...AMK LLAAGG.... .......... ....ISD... ......EPHM
ARTH_HASTY     LVN...LSIE LMSEVANA.. .......... .......... ....SENWPL
ORSA_115436552 FAN...LTVN LIPEVVGP.. .......... .......... ....HEEWAL
POAN_27803015  LRNW...VLQ LSESVS.... .......... ......R... ....EDPSYL
CHGL_88184741  IRSW...VLQ LAETVS.... .......... ......T... ....EDPPYL
MAGR_39961762  LRSW...VLQ LAENVS.... .......... ......R... ....DDPLYI
GIZE_46124003  VRQW...VLN LGQAIA.... .......... ......K... ....EDPAYI
ASTE_115384822 LRDL...VLK LAEGVR.... .......... ......P... ....EDPPYL
ASOR_83766172  LREL...VLK LAESIR.... .......... ......P... ....EDPAYL
PHNO_111055772 LRGS...VTE LAKQTA.... .......... ......E... ....DDPVYL
KLLA_50312029  LRKW...IIE LNYRVQ.... .......... ......P... ....NDPRYI
ERGO_45190513  LRKW...VQE LNYHVT.... .......... ......P... ....EDPRYI
CAGL_50293965  LKKW...IIE LNYNVS.... .......... ......T... ....VDTRYI
SACE_6320542   LRKW...VME LNFGVQ.... .......... ......D... ....YDTRYI
DEHA_50427387  IRNW...VIE LANKIN.... .......... ......E... ....DDPHYL
SCPO_19113308  LQMIRDSVWS YIKELS.... .......... .......... ..FLDEPAYI

               201                                                250
Analysis_1     **.******* ********.. .......... .......... ..........
PATR_X12       IG.KLNMILV QILKQEWPK. .......... .......... ..........
HOSA_XPO1      IG.KLNMILV QILKQEWPK. .......... .......... ..........
MUS_XPO1       IG.KLNMILV QILKQEWPK. .......... .......... ..........
RAT_XPO1       IG.KLNMILV QILKQEWPK. .......... .......... ..........
DOG_CRM11      IG.KLNMILV QILKQEWPK. .......... .......... ..........
XELA_XPO1      IG.KLNMILV QILKQEWPK. .......... .......... ..........
COW_XPO1       IG.KLNMILV QILKQEWPK. .......... .......... ..........
DARE_XPO1      IG.KLNMILV QILKQEWPK. .......... .......... ..........
STPU_115733051 LG.KLNIILV QILKHEWPR. .......... .......... ..........
APIS_48120807  LN.KLNMILV QVLKREWPK. .......... .......... ..........
AEAE_108883174 LN.KLNIILV QILKREWPN. .......... .......... ..........
ANGA_58392031  LN.KLNIILV QILKREWPN. .......... .......... ..........
CHTE_XPO1      LN.KLNIILV QILKREWPK. .......... .......... ..........
DRPS_54645756  LN.KLNMILV QILKREWPR. .......... .......... ..........
DRME_6013457   LN.KLNMILV HILKREWPR. .......... .......... ..........
ASTE_XPO1      VN.KLNLVLV SILKQEWPH. .......... .......... ..........
ASOR_83766406  LN.KLNLVLV SILKQEWPH. .......... .......... ..........
NEFI_119496233 LN.KLNLVLV SILKQEWPH. .......... .......... ..........
ASFU_70994940  LN.KLNLVLV SILKQEWPH. .......... .......... ..........
ASCL_119397527 LN.KLNLVLV SILKQEWPH. .......... .......... ..........
EMNI_45593682  LN.KLNLVLV SILKQEWPH. .......... .......... ..........
MAGR_39968867  LN.KLNLVLV SILKQEWPH. .......... .......... ..........
USMA_71017551  LG.KLNTTLI QILKQEWPH. .......... .......... ..........
SCPO_67999981  LN.KLDLTLV QILKQEWPH. .......... .......... ..........
CAEL_IMB4      LH.KLNLVLV QIVKQDWPK. .......... .......... ..........
CABR_39581100  LH.KMNLVLV QIVKQDWPK. .......... .......... ..........
ARTH_XPO1A     VN.KLNVILV QIVKHDWPA. .......... .......... ..........
METR_92893758  VN.KLNIILV QILKHEWPA. .......... .......... ..........
ORSA115456717  VN.KLNIILV QVLKHEWPA. .......... .......... ..........
OSTA_116061745 IN.KINNVLV QILKHDWPH. .......... .......... ..........
DIDI66802522   VN.KLNLVFV QILKQEWTT. .......... .......... ..........
TETH_118350092 LN.KCNSIII QILKFEWNS. .......... .......... ..........
TRBR_74025848  LM.KMNSALV SIAKREWPVR .......... .......... ..........
LEMA_68128498  LT.KMNMTLV SIAKREWPVR .......... .......... ..........
DEHA_50426591  TQLCISLSQL ALQYLTWKG. .......... .......... ..........
CAAL_MTR10P    TQLSIALSHF ALQYLSWRN. .......... .......... ..........
SACE_MTR10P    TQLNVALARL AIQFLEWQN. .......... .......... ..........
CAGL_50293075  TQLNVALARL SIQYLNWKN. .......... .......... ..........
ASGO_45184939  TQLSVTIARL SIQYLAWRN. .......... .......... ..........
YALI_50549603  TQLAIALANF SLQVLQWQG. .......... .......... ..........
SCPO_63054735  VSLAVCMAAI ALHMTEWHN. .......... .......... ..........
COIM_119178726 TQLCVCLASL AIQMITWKD. .......... .......... ..........
TRCU_71651888  AN.KHAQLMV AGLQEFFP.. .......... .......... ........SR
TRBR_84043488  AN.KHAQMMV AGLQEFFP.. .......... .......... ........SR
LEMA_71745920  IN.KHAQMMV AGLQLFYP.. .......... .......... ........AR
HOSA_XPOT      RN.KAAQVFA LLFVTEYL.. .......... .......... ........TK
MAMU_109097633 RN.KAAQVFA LLFVTEYL.. .......... .......... ........TK
POPY_XPOT      RN.KAAQVFA LLFVTEYL.. .......... .......... ........TK
COW_XPOT       RN.KAAQVFA LLFVTEYL.. .......... .......... ........TK
DOG_XPOT1      RN.KAAQVFA LLFVTEYL.. .......... .......... ........TR
MUS_XPOT       RN.KAAQVFA LLFVTEYL.. .......... .......... ........TK
GAGA_XPOT      RN.KAAQVFA LLFVTEYL.. .......... .......... ........TK
DARE_XPOT      RN.KAAQVFA LTFVMEYL.. .......... .......... ........TL
STPU_115711976 RN.KAAQLFS LMFINDYP.. .......... .......... ........HR
CAEL_25149837  TN.KMAHIFS LVFAADFP.. .......... .......... ........ER
CABR_39595041  TN.KMAHIFS LVFAADFP.. .......... .......... ........ER
ARTH_PAUSED    KN.KLAQVLA TLIYYEYP.. .......... .......... ........LI
ORSA_115473313 RN.KLAQLLA LLVRFEYP.. .......... .......... ........HV
ASOR_83773635  QN.KIAQTIT FLFSALYG.. .......... .......... ........SG
ASTE_115400121 QN.KIAQTIT FLFSALYG.. .......... .......... ........NG
NEFI_119479355 QN.KIAQTIT FLFSALYA.. .......... .......... ........SG
ASFU_70997846  QN.KIAQTIT FLFSALYA.. .......... .......... ........SG
ASCL_119402439 QN.KIAQTVT FLFSALYA.. .......... .......... ........NG
ASNI_67903600  QN.KIAQTIT FLFSALYG.. .......... .......... ........NG
COIM_119189333 QN.KIAQTIT YLFSALYA.. .......... .......... ........TE
CHGL_116191857 QN.KLTQTLT YLFVGLYK.. .......... .......... ........EG
NECR_85078557  QN.KLTQTLT YLFVALYG.. .......... .......... ........EG
MAGR_39969033  QN.KLTQTLT YLFARLYK.. .......... .......... ........SG
GIZE_46124563  QN.KLTQTLT YLFVFLYQ.. .......... .......... ........NG
PHNO_111070629 QN.KLMQTMT YLFAALYP.. .......... .......... ........TS
YALI_50552145  KN.KLGETLA YLFIMTYT.. .......... .......... ........EI
COCI_116502534 RN.KFSHTLT LLFLCTYI.. .......... .......... ........DQ
CRNE_58267666  RN.KLAFTIS QLFLRAFP.. .......... .......... ........SH
USMA_71010877  KN.KFAQVLA VLLLQTYN.. .......... .......... ........LP
DEHA_50424943  KN.KFAGIMG NLFCFTY... .......... .......... .......LSI
CAAL_68481668  RN.KFAQILA KQFCQVY... .......... .......... .......INI
KLLA_50304413  RN.KVAELFA HLFYNMYGEV N......... .......... .......NNM
ASGO_45198942  RN.KTAEWVS RLFYAMYGEV N......... .......... .......GNM
CAGL_50291625  RT.KIAELVT RLFYVLY... .......... .......... .......QDQ
SACE_6322644   MN.KISEVLT TLFMLMYSDC N......... .......... .......GNQ
PLBE_68069299  VN.KLIQLYL YLIEYLYP.. .......... .......... ........NN
PLFA_23619106  LN.KIIQLYL YLIEFLYP.. .......... .......... ........HN
DOG_XPO53      KD.VLSRIVV EMIKREWPQ. .......... .......... ..........
COW_XPO5       KD.VLSRIVV EMIKREWPQ. .......... .......... ..........
HOSA_XPO5      KD.ALSRIVV EMIKREWPQ. .......... .......... ..........
MUS_XPO5       KD.VLSRIVV EMIKREWPQ. .......... .......... ..........
RAT_XPO5       KD.VLSRIVV EMIKREWPQ. .......... .......... ..........
GAGA_XPO5      KD.VLSRIVV EMIKREWPQ. .......... .......... ..........
DARE_68371880  .......... .......... .......... .......... ..........
TENI_47223291  KD.VLSRIIV EMIKREWPQ. .......... .......... ..........
XETR_XPO5      KD.MMARIVV EMAKREWPQ. .......... .......... ..........
STPU_115712846 KEG.LVKIVV EMIKREWPQ. .......... .......... ..........
DRYA_77455344  KD.ALSRIIV EMIKREWPQ. .......... .......... ..........
DRER_77455348  KD.ALSRIIV EMIKREWPQ. .......... .......... ..........
DRSI_77455342  KD.ALSRIIV EMIKREWPQ. .......... .......... ..........
DRME_RANBP21   KD.ALSRIIV EMIKREWPQ. .......... .......... ..........
DRPS_54643819  KN.ALSKIIV EMIKREWPQ. .......... .......... ..........
ANGA_58394285  KD.GVSRIIV EMIKREWPQ. .......... .......... ..........
AEAE_108874516 KD.GLSRIIV EMVKREWPQ. .......... .......... ..........
APIS_66555613  KD.ALSRVVV EMIKREWPQQ .......... .......... ..........
TRCA_91081831  KD.ALSRVIV EMVKREWPQQ .......... .......... ..........
ARTH_HASTY     KS.QSAALVA EIVRREGPD. .......... .......... ..........
ORSA_115436552 KS.QTAALVA EVVRREGVA. .......... .......... ..........
POAN_27803015  RN.KTAQLWV EIAKRCWA.. .......... .......... ..........
CHGL_88184741  RN.KIAQLWV EVAKRAWV.. .......... .......... ..........
MAGR_39961762  RN.KVAQLWV EIAKRCWG.. .......... .......... ..........
GIZE_46124003  RN.KTAQLWV EVAKRCWG.. .......... .......... ..........
ASTE_115384822 RN.KIPQLWA EIAKRSWG.. .......... .......... ..........
ASOR_83766172  RN.KIPQLWA EIAKRSWG.. .......... .......... ..........
PHNO_111055772 RN.KVAQLWT EIAKRSWG.. .......... .......... ..........
KLLA_50312029  RE.KLAFLWV EIAKRIWG.. ..EALKV... .......... ....EEPTEE
ERGO_45190513  KE.KLAYLWV EVAKRVWG.. ..EALKG... .......... ....DEVSEH
CAGL_50293965  KE.KLASLWV EIAKRIWG.. ..EALKE... .......... ....TNPSND
SACE_6320542   KE.KLATLWV EVAKRTWG.. ..EALKQ... .......... ....TNPTEE
DEHA_50427387  KE.KLAFLWV SIAKKIWGCF LVKSLKGDVS KVDENDVENQ NNDKSSVAEQ
SCPO_19113308  SN.AVQHLLT LLFLQLYP.. .......... .......... ........SN

               251                                                300
Analysis_1     .......... .......... .......... .......... .....*****
PATR_X12       HWPTFISDIV GASR...... .......... .......TSE SLCQNNMVIL
HOSA_XPO1      HWPTFISDIV GASR...... .......... .......TSE SLCQNNMVIL
MUS_XPO1       HWPTFISDIV GASR...... .......... .......TSE SLCQNNMVIL
RAT_XPO1       HWPTFISDIV GASR...... .......... .......TSE SLCQNNMVIL
DOG_CRM11      HWPTFISDIV GASR...... .......... .......TSE SLCQNNMVIL
XELA_XPO1      HWPTFISDIV GASR...... .......... .......TSE SLCQNNMVIL
COW_XPO1       HWPTFISDIV GASR...... .......... .......TSE SLCQNNMVIL
DARE_XPO1      HWPTFISDIV GASR...... .......... .......TSE SLCQNNMIIL
STPU_115733051 NWPAFISDIV GASK...... .......... .......TNE SLCQNNLAIL
APIS_48120807  NWESFIGDIV GASK...... .......... .......TNE SLCQNNMAIL
AEAE_108883174 NWETFISDIV GASK...... .......... .......TNE TLCQNNMIIL
ANGA_58392031  NWETFISDIV GASK...... .......... .......TNE TLCQNNMIIL
CHTE_XPO1      NWETFISDIV GASK...... .......... .......TNE TLCQNNMIIL
DRPS_54645756  NWETFISDIV GASK...... .......... .......TNE SLCMNNMVIL
DRME_6013457   NWETFISDIV GASK...... .......... .......TNE SLCMNNMVIL
ASTE_XPO1      NWPTFINEII SSCH...... .......... .......TSL SICENNMAIL
ASOR_83766406  NWPTFINEII SSCH...... .......... .......TSL SICENNMAIL
NEFI_119496233 NWPTFINEII SSCH...... .......... .......TSL SICENNMAIL
ASFU_70994940  NWPTFINEII SSCH...... .......... .......TSL SICENNMAIL
ASCL_119397527 NWPTFINEII SSCH...... .......... .......TSL SICENNMAIL
EMNI_45593682  NWPTFINEIV SSCH...... .......... .......TSL SICENNMAIL
MAGR_39968867  NWPTFINEII SSCR...... .......... .......TNL SICENNMIIL
USMA_71017551  NWPSFIPEIV SSSK...... .......... .......GSL SICENNMAIL
SCPO_67999981  NWPNFIPEIV QASK...... .......... .......TNL SLCENNMIVL
CAEL_IMB4      AWPTFITDIV DSSK...... .......... .......NNE TVCINNMNIL
CABR_39581100  AWPTFITDIV DSSK...... .......... .......TNE TVCINNMNIL
ARTH_XPO1A     KWTSFIPDLV AAAK...... .......... .......TSE TICENCMAIL
METR_92893758  RWRSFIPDLV AAAK...... .......... .......TSE TICENCMAIL
ORSA115456717  RWSSFVPDLV AAAK...... .......... .......SSE TICENCMAIL
OSTA_116061745 RWQSFIPDLV GAAR...... .......... .......TGE SLCENCMSIL
DIDI66802522   NWSTFIPEII SSSK...... .......... .......TNE SLCENNMVIL
TETH_118350092 TWKNFIPDIC QTSR...... .......... .......TDP NICENSLHLL
TRBR_74025848  .WPTFIKDVC SSAG...... .......... .......PDE PLVENNLNIL
LEMA_68128498  .WPNFVQEIS TSAS...... .......... .......PSE PMVENNLNLL
DEHA_50426591  AMTEIISKLS ADQT...... .......... .......... .TIPCLLDFL
CAAL_MTR10P    ALSEIINKLS SSET...... .......... .......... .LLPVLLEFL
SACE_MTR10P    PIFEIISLLN SS........ .......... .......... ..PSILLNFL
CAGL_50293075  PIQEIITVLN PY........ .......... .......... ..PVALLGFL
ASGO_45184939  PIGEIISVLN PY........ .......... .......... ..PDKLLGFL
YALI_50549603  VLPEMVQRFN N......... .......... .......... .SPAALLQFL
SCPO_63054735  VIADVFQACS SKDP...... .......... .......... .SGRCVLQFL
COIM_119178726 VLPVVGSALG NEAS...... .......... .......... .N..CILEFL
TRCU_71651888  WT.LFFDDAF ELFER..... .......... .RGILPHVGD AVTVYVLRLF
TRBR_84043488  WR.SFFDDAF ELINRG.... .......... .ASLQQHIRD SVTLYILRLF
LEMA_71745920  WP.SIFDDLF EMLHRRS... .......... .TSPCLPTAD LVTIYVLRIF
HOSA_XPOT      WP.KFFFDI. .......... .......... ..LSVVDLNP RGVDLYLRIL
MAMU_109097633 WP.KFFFDI. .......... .......... ..LSVVDLNP RGVDLYLRIL
POPY_XPOT      WP.KFFFDI. .......... .......... ..LSVVDLNP RGVDLYLRIL
COW_XPOT       WP.KFFFDI. .......... .......... ..LSVVDLNP RGVDLYLRIL
DOG_XPOT1      WP.KFFFDI. .......... .......... ..LSVVDLNP RGVDLYLRIL
MUS_XPOT       WP.KFFFDI. .......... .......... ..LSVVDLNP RGVDLYLRIL
GAGA_XPOT      WP.KFFFDI. .......... .......... ..LSVVDLNP RGVDMYLRIL
DARE_XPOT      WP.KFFFDV. .......... .......... ..LALVGLNP NGVDIYLRTL
STPU_115711976 WP.TFFSDL. .......... .......... ..LQMLQVGE AAIDMYLRVL
CAEL_25149837  WS.SFFNDL. .......... .......... .FFSDNINDR KVAFFYLKVL
CABR_39595041  WS.TFFNDL. .......... .......... .FFNDNITDR KVAFFYLKVL
ARTH_PAUSED    WS.SVFLDF. .......... .......... ..MLHLCKGA VVIDMFCRVL
ORSA_115473313 YP.SYFLDL. .......... .......... ..IPPSPPLP GPTDMFARVL
ASOR_83773635  WE.SFFDDLL SLTYKGAS.. .......... ..ST.SPDNM LGIVFYLRVV
ASTE_115400121 WE.SFFDDLL SLTYKSPS.. .......... ..ST.GRDNA PGIVFYLRVI
NEFI_119479355 WE.SFFDDLL SLTHKSPS.. .......... ..ST.TRDNA SGIIFYLRVI
ASFU_70997846  WE.SFFDDLL GLTQKSPS.. .......... ..ST.TRDNA SGIIFYLRVI
ASCL_119402439 WE.TFFDDLL SLTYKSPS.. .......... ..ST.ARDNA SGIIFYLRVI
ASNI_67903600  WE.SFFDDLL SLTHKSPS.. .......... ..ST.TRDNP LGIIFYLRVI
COIM_119189333 WN.TFFDDIL RLTYNGPD.. .......... ..SG.VRDNT LGIIFYLRVI
CHGL_116191857 WE.SFIDDFL ALAQKEN... .......... ........NL PGVVMYLRIL
NECR_85078557  WE.TFFDDFL ALTSSQNG.. .......... ..AS..RDNL SGVMLYLRIL
MAGR_39969033  WE.TFLSDFL ALTASSEG.. .......... ..NPRQRDNV RGVTLYLRIL
GIZE_46124563  WE.SFLDDHL ELTGLSTN.. .......... ......TDNV QGVIFYLRIL
PHNO_111070629 WR.SFFDDFR ALAG.DQA.. .......... ..TI.GNVNT ATTFLYLRML
YALI_50552145  WD.TFFYDFE RLLESPEN.. .......... ..QF...GNP RAADLYLRVL
COCI_116502534 WP.SFFTDLF SLIQPS...S .......... .QSSSTGLNR HISLLFFHLV
CRNE_58267666  IP.TFLHPFF ALLSPP...T .......... .SSP...PNL HPQLLTIRLL
USMA_71010877  PPYTLLPTLL SMIRAHPAAS .......... .PSQQSTLQL PINPLTTDLV
DEHA_50424943  NP.TFLKDLL ALI....... .......... .....ADNNL IAIDIYSRII
CAAL_68481668  YP.NFIKDLL ELINVSEATS .......... ....TNPNNL LAIDYYTRVL
KLLA_50304413  WS.SFFVDLI QLVGIASLRD SK........ .STGVE.FNA IGLDLFFRIC
ASGO_45198942  WN.SFFEDVA QATGVAGLRG .......... .SAAVE.YNA AGLDAFLRVC
CAGL_50291625  WQ.SFFPDLT EILQIQSLLE .......... .NPNEN.FSL IGIDYFCRIC
SACE_6322644   WN.SFFDDLM SLFQVDSAIS NT........ .SPSTDGNIL LGLEFFNKLC
PLBE_68069299  MADGFKFIIN NIMVN..... .......... ...NDMNIKN IYIFFFLKLM
PLFA_23619106  MNDAFKYLIN LIMLN..... .......... ...NDINIKT IHINFFLKLM
DOG_XPO53      ....HWPDML I......... ..ELDTLSK. .......QGE TQTELVMFIL
COW_XPO5       ....HWPDML V......... ..ELDTLSK. .......QGE TQTELVMFIL
HOSA_XPO5      ....HWPDML I......... ..ELDTLSK. .......QGE TQTELVMFIL
MUS_XPO5       ....HWPDML M......... ..ELDTLFR. .......QGE TQRELVMFIL
RAT_XPO5       ....HWPDML M......... ..ELDTLSR. .......QGE TQRELVMFIL
GAGA_XPO5      ....HWPDML K......... ..ELDTLSK. .......QGE TQTELVMFIL
DARE_68371880  .......... .......... .......... .......... ....MPMKAH
TENI_47223291  ....QWPDML K......... ..EMEVLTS. .......QGE TQTELVMLIL
XETR_XPO5      ....HWPDLL N......... ..ELDSLTR. .......VGE AQTELVMFIL
STPU_115712846 ....QWPSLL E......... ..ELDQMCQ. .......IG. ..........
DRYA_77455344  ....QWSDLL P......... ..ELSQACT. .......KGE AQTELVLLVF
DRER_77455348  ....QWSDLL P......... ..ELSQACT. .......KGE AQTELVLLVF
DRSI_77455342  ....QWSDLL P......... ..ELSQACT. .......KGE AQTELVLLVF
DRME_RANBP21   ....QWSDLL P......... ..ELSQACT. .......KGE AQTELVLLVF
DRPS_54643819  ....QWSDLL P......... ..ELSQACT. .......NGE AQTELVLMVF
ANGA_58394285  ....QWTTLL V......... ..ELSDACS. .......QGM AQTELVLLVF
AEAE_108874516 ....QWTTLL A......... ..ELSEACS. .......KGV AQTELVLLVF
APIS_66555613  .....WPTLL A......... ..ELSQTCT. .......RGE SQTELVLLVF
TRCA_91081831  .....WPGLL S......... ..ELSEACS. .......CGE IQTELVLLVF
ARTH_HASTY     ....RWQEIF TLLT...... ..SLSA.... .......QGP LQAELVLMTL
ORSA_115436552 ....LWNTLL PSIV...... ..SLSN.... .......NGP IEAELVAMIL
POAN_27803015  ...VEWMDMD E......... ..LLVRLWRV P......ESP VHKQFILQIL
CHGL_88184741  ...ADWMDMD H......... ..LLVRIWRG S......DSP VHKQFVLQIL
MAGR_39961762  ...PEWTEMD N......... ..LLMAMWNI P......GPT AHKELVLFIL
GIZE_46124003  ...AEWMDMD S......... ..MLYQLWEV P......DSA VHKELVMFIL
ASTE_115384822 ...LDWVAMD E......... ..TLVQFWG. .......ASL VHKELVLSIL
ASOR_83766172  ...LDWIEMD Q......... ..ALAQFWG. .......ASL VHKELVLSIL
PHNO_111055772 ...AEWLDMD E......... ..QLVALWQ. .......HSL HHQAIVVYVL
KLLA_50312029  QLAESWVDMD R......... ..CLTELWQ. .......MNE ASRELVLIIF
ERGO_45190513  ALMESWVDMD R......... ..NLAELWH. .......MSE ASRELTLIIF
CAGL_50293965  QLLDSWVDLD R......... ..DLHQLWN. .......INE SSREVTLIIF
SACE_6320542   QLLTSWVDMD N......... ..NLFELWN. .......INQ SSRELALIIF
DEHA_50427387  DLTDGWASMD S......... ..DLWNLWN. .......KNV CCRELSLIVI
SCPO_19113308  WN.DFFASLQ GVIAASSQ.. .......... ..SE...... .FSNFYLKVL

               301                                                350
Analysis_1     ********.. .......... .......... .......... ..........
PATR_X12       KLLSEEVFDF S.SGQIT... .QVKSKHLKD SMCNEFSQIF QLCQFVM...
HOSA_XPO1      KLLSEEVFDF S.SGQIT... .QVKSKHLKD SMCNEFSQIF QLCQFVM...
MUS_XPO1       KLLSEEVFDF S.SGQIT... .QVKAKHLKD SMCNEFSQIF QLCQFVM...
RAT_XPO1       KLLSEEVFDF S.SGQIT... .QVKAKHLKD SMCNEFSQIF QLCQFVM...
DOG_CRM11      KLLSEEVFDF S.SGQIT... .QVKAKHLKD SMCNEFSQIF QLCQFVM...
XELA_XPO1      KLLSEEVFDF S.TGQIT... .QVKAKHLKD SMCNEFSQIF QLCQFVM...
COW_XPO1       KLLSEEVFDF S.SGQIT... .QVKAKHLKD SMCNEFSQIF QLCQFVM...
DARE_XPO1      KLLSEEVFDF S.SGQMT... .QVKAKHLKD SMCNEFSQIF QLCQFVM...
STPU_115733051 KLLSEEVFDF S.SGQMT... .QAKAKHLKD SMCNEFSSVF QLCQYVM...
APIS_48120807  KLLSEEVFDF S.SGQMT... .QTKAKHLKD TMCSEFSHIF HLCQFVL...
AEAE_108883174 KLLSEEVFDF C.SGQIT... .QTKAKHLKD TMCSEFSQVF QLCQFVL...
ANGA_58392031  KLLSEEVFDF C.SGQIT... .QTKAKHLKD TMCSEFAQVF TLCQFVL...
CHTE_XPO1      KLLSEEVFDF S.SGQIT... .QTKAKHLKD TMCSEFSQVF QLCSFVL...
DRPS_54645756  KNLSEEVFDF S.LGQIT... .QTKAKHLKD TMCSEFSQIF TLCSFVL...
DRME_6013457   KNLSEEVFDF S.QGQIT... .QTKAKHLKD TMCSEFSQIF TLCSFVL...
ASTE_XPO1      RLLSEEVFDF S.QDQMT... .SVKARNLKT SMTQEFSSIF QLCSEVL...
ASOR_83766406  RLLSEEVFDF S.QDQMT... .SVKARNLKT SMTQEFSSIF QLCSEVL...
NEFI_119496233 RLLSEEVFDF S.QDQMT... .SIKARNLKT SMTQEFSSIF QLCSEVL...
ASFU_70994940  RLLSEEVFDF S.QDQMT... .SIKARNLKT SMTQEFSSIF QLCSEVL...
ASCL_119397527 RLLSEEVFDF S.QDQMT... .SVKARNLKT SMTQEFSSIF QLCSEVL...
EMNI_45593682  RLLSEEVFDF S.QDQMT... .SVKARNLKT TMTQEFSSIF QLCSEVL...
MAGR_39968867  RLLSEEVFDY S.AEQMT... .STKTRNLKE TMCAEFSQIF QLCTEIL...
USMA_71017551  RLLSEEIFDY S.AEQMT... .ISKTKSLKN QMCGEFGEVF QLCSEVL...
SCPO_67999981  RLLSEEIFDY S.AEQMT... .QLKTKNLKN QMCGEFAEIF QLCSQIL...
CAEL_IMB4      SLLSEEVFDF G.SQNLT... .QAKEQHLKQ QFCGQFQEVF TLCVSIL...
CABR_39581100  SLLSEEVFDF G.SQNLT... .QAKEQHLKQ QFCGQFQEVF TLCVSIL...
ARTH_XPO1A     KLLSEEVFDF S.RGEMT... .QQKIKELKQ SLNSEFKLIH ELCLYVL...
METR_92893758  KLLSEEVFDF S.RGEMT... .QQKIKELKQ SLNSEFQLIH ELCLYVL...
ORSA115456717  KLLSEEIFDF S.RGEMT... .QQKIKELKS SLNSEFRLIH ELCLYVL...
OSTA_116061745 KLLSEEVFDF S.RGEMT... .QDKIRSLKT SLNSEFKMIH ELCEFVL...
DIDI66802522   RLLSEEIFNF S.EEQMT... .QTKIQTLKI TFEKEFSLIN DLCFYIL...
TETH_118350092 KMLSEEIFDY S.KNEMT... .SQQIIQLKS TMNEQFQHIY ELCYYITSNS
TRBR_74025848  RMVGEEIFEF S.EKTLT... .TRWLKRKKE ALQSDFQAIL QLCLSILS..
LEMA_68128498  RLVGEEVFEF G.EKTLT... .SRWVERKKQ ALAQDFRFIM ELCVMVIVN.
DEHA_50426591  KILPEELSDV K.KTSLTD.. .EEFNVRTQE LITSNVEQVL LILQKLTESS
CAAL_MTR10P    KILPEELSDV K.KTNLTD.. .SEFNQRTQE LISDNVEQVM MILKNLTESN
SACE_MTR10P    RILPEETLDI A.STSLTE.. .VEFNSRIHE LIDPIAEDVL KFLVSCIDLL
CAGL_50293075  RVLPEETLDI D.STPLTE.. .DEFNSRIHE LINTIAQDVL QFLITCAENI
ASGO_45184939  KILPEETLDM K.STPLSE.. .DEFKSRTHE LINQIAEDVL SFLIKCIDAA
YALI_50549603  KVLPEELSDM K.RTFLSD.. .EEYQKRTDE LLQENAKSVL ELLLQYS...
SCPO_63054735  SVLPEEASDP R.KTSLSW.. .EELCIRVDE LLRDNGPAVL ELLVQYVDAV
COIM_119178726 KILPEEVTEG R.KINLTE.. .EELATRTKE LLEDNADQVL ALLTQYS...
TRCU_71651888  EYIDERVVSV RAQ.....TN RCRELRARDM ELKDAMREN. VMPRAVTTWY
TRBR_84043488  EYIDERVVSV RER.....SD RSRDQRARDM ELKDAMREH. VIPRATAFWH
LEMA_71745920  EYIDERVVCV RDR.....QE RGKQQQARDM ELKDAMRER. VLPKAADMWY
HOSA_XPOT      MAIDSELVDR DVV....... HTSEEARRNT LIKDTMREQ. CIPNLVESWY
MAMU_109097633 MAIDSELVDR DVV....... HTSEEARRNT LIKDTMREQ. CIPNLVESWY
POPY_XPOT      MAIDSELVDR DVV....... HTSEEARRNT LIKDTMREQ. CIPNLVESWY
COW_XPOT       MAIDSELVDR DVV....... HTSEEARRNT LIKDTMREQ. CIPNLVESWY
DOG_XPOT1      MAIDSELVDR DVV....... HTSEEARRNT LIKDTMREQ. CIPNLVESWY
MUS_XPOT       MAIDSELVDR DVV....... HTSEEARRNT LIKDTMREQ. CIPNLVESWY
GAGA_XPOT      MAVDAELVDR DVV....... HTSEEARRNT LLKDTMREQ. CIPSLVESWY
DARE_XPOT      MAIDAEVVDR DIL....... HSPEETRRNT LIKDGMREQ. CIPALVESWF
STPU_115711976 LAIDTEVVDR EII....... HTQEETLRNN QLKDDMRER. CIQDLVNSWF
CAEL_25149837  LAIDTEVVNR DIQ....... RSKNESDRNI KIKDAMREI. CINEIAKSWL
CABR_39595041  LAVDVEVVNR DIQ....... RTKLESDRNI KIKDAMREI. CINEIAKSWL
ARTH_PAUSED    NALDDELISL DYP....... RTPEEISVAA RVKDAMRQQ. CVPQIARAWY
ORSA_115473313 VSLDDDLLSQ DYP....... RNAEEASDAG RVKDAMRAQ. CVPQIARHWH
ASOR_83773635  NSIHDEIGDV LVS....... RSRTEQDRAN SLKDLIRMR. DMQKIASSWQ
ASTE_115400121 NSIHDEIGDV LVS....... RSRAEQDKAN SLKDLIRMR. DMQKIAGSWQ
NEFI_119479355 NSIHDEIGDV LVS....... RSRNEQDKAN ALKDLIRQR. DMQKITSSWQ
ASFU_70997846  NSIHDEIGDV LVS....... RSRNEQDKAN ALKDLIRQR. DMQKITSSWQ
ASCL_119402439 NSIHDEIGDV LVS....... RSRNEQDKAN SLKDLIRQR. DMQQITSSWQ
ASNI_67903600  NSIHDEIGDV LVS....... RSRAEQERAN ALKDLIRVR. DMQKIASSWQ
COIM_119189333 NSIHDEIGDV LVS....... RSRAEQDRAN ILKDLIRER. DVQKLVTSWQ
CHGL_116191857 GSIHDEIADL MLS....... RSDNEARRNN DLKDLIRER. DMQKIAQSWQ
NECR_85078557  SSVHDEIADL MIS....... RQGNESKRNN DLKDLIRER. HMQKIAMSWQ
MAGR_39969033  GSVHDEIADN MLA....... RQGNEGKRNA ELKDAIRER. DMRMVVESWQ
GIZE_46124563  GSIHDEIADM LLS....... RQNNEAKRNT ELKDQLRAQ. DMHKVCESWK
PHNO_111070629 VQVHDEIADQ LVA....... RSKEETDRNT HLKDLIRDN. DIQKIALSWQ
YALI_50552145  NDIHREIGDT LII....... RDPAVQSRNN DLKDLIRNR. DMARLADSWK
COCI_116502534 LEISGEVADQ M...IKTART WSAVRHARDG RVRDAVRER. DAARINEAVL
CRNE_58267666  LEIAQEIHDT T...LKTARI MTKERQERDG VVRDVIRSSG DDKTAVQGML
USMA_71010877  LRVLHDLSVT LGSDVTLRAV RSKERLQRDA VIRDEIRAN. HASNIADSVW
DEHA_50424943  IAVHTEISDK FIS....... RSREVQDRNN LLKDQIRTN. DMNLLVDNWQ
CAAL_68481668  IGIHSEIGDK YIT....... RSQEIHNRNN LLKDAIRTQ. DMQQMVTSWI
KLLA_50304413  ASINTEIGDQ AFV....... RSKEVQLKNN ELKDYMRVQ. DVELLSNIWF
ASGO_45198942  AAINSEIGDQ TFV....... RSKDAQVKNN SLKDAMRVQ. DVATLTSIWR
CAGL_50291625  VFINSEIADQ TFV....... RSKEIQQKNN DLKDQMRVQ. DVQRLVTIWI
SACE_6322644   LMINSEIADQ SFI....... RSKESQLKNN NIKDWMRDN. DIMKLSNVWF
PLBE_68069299  NMLDTEYIDN SYA....... ..KKNLQIVT NLKESIKNN. DLPLIVECFY
PLFA_23619106  NMFDSEYIDN VCS....... ..NKSIQTTT NIKEAIKEN. DLPIIIECFY
DOG_XPO53      LRLAEDVVTF Q......... TLPP.QRRRD IQQTLTQNME KIFSFLLNTL
COW_XPO5       LRLAEDVVTF Q......... TLPP.QRRRD IQQTLTQNME RIFSFLLNTL
HOSA_XPO5      LRLAEDVVTF Q......... TLPP.QRRRD IQQTLTQNME RIFSFLLNTL
MUS_XPO5       LRLAEDVVTF Q......... TLPT.QRRRD IQQTLTQNME RILNFLLNTL
RAT_XPO5       LRLAEDVVTF Q......... TLPT.QRRRD IQQTLTQNME RILNFLLSTL
GAGA_XPO5      LRLAEDVVTF Q......... TLPT.QRRRD IQQTLTQNME KIFSFLLTTL
DARE_68371880  LR........ .......... .......... .......... ..........
TENI_47223291  LRLAEDVIFF Q......... TLPA.QRRRD IQQKLTQNMD SIFRFMMTIL
XETR_XPO5      LRLAEDVVTF Q......... NLPT.QRRRD IQTTMTQKMD VLFAFMLNIL
STPU_115712846 .......... .......... .......... .......... ..........
DRYA_77455344  LRLVEDVALL Q......... TIESNQRRKD MYQALNNNMN DIFEFFLRLV
DRER_77455348  LRLVEDVALL Q......... TIESNQRRKD MYQALNNNMN DIFEFFLRLV
DRSI_77455342  LRLVEDVALL Q......... TIESNQRRKD MYQALNNNMN DIFEFFLRLV
DRME_RANBP21   LRLVEDVALL Q......... TIESNQRRKD MYQALNNNMN DIFEFFLRLV
DRPS_54643819  LRLVEDVALL Q......... TIESNQRRKD MYQALNNNMN DIFEFFLRLV
ANGA_58394285  LRLVEDVALL Q......... TIESNQRRKD IYQALTVNMS EIFTFFLRLI
AEAE_108874516 LRLVEDVALL Q......... TIESNQRRKD IYQALTSNMA EIFDFFLRLI
APIS_66555613  LRLVEDVALL Q......... TLESNQRRKD IYQALNTNMA EIFSFFLRLM
TRCA_91081831  LRLVEDVALL Q......... TLESNQRRKD IYHALTANMA VIFDFFLRLI
ARTH_HASTY     RWLPEDITIY N......... DDLEGDRRRL LLRGLTQSLP EILPLLYNLL
ORSA_115436552 RWLPEDITVH N......... EDLEGDRRRA LLRGLTESLP QILPLLYSLL
POAN_27803015  ETLSEEIF.. NG........ DDSVVALREG ALSKACVEIF TPAAVLTEAF
CHGL_88184741  ETLSDEIF.. NG........ DDAVVALREG VLSKACVEVF TPAAILTEAF
MAGR_39961762  ESLSDEIFGV SG........ DDPTVAMREA TLSKICVDIF TPLSVLSEQF
GIZE_46124003  ENLSDEVF.. TG........ DDSVVAMREG VLSKACVEIF TPTSVLVEAF
ASTE_115384822 ETLSEDIF.. YR........ EDTVSSLRGT DLNRSLVEIF TPLSVFEEVY
ASOR_83766172  ETLSEDIF.. YR........ EDTVSSLRGT DLNRALVEIF TPLSVFEEVY
PHNO_111055772 ETLSEEVF.. NR........ EDATAGLRGS DLGRACVEIF TPAAVLTEHL
KLLA_50312029  RTLFEDTF.. LL........ EDVAVLKRLP IIQPLCIMIV CPMDVFSVKY
ERGO_45190513  RTLFEDTF.. LL........ EDLTVLKRIS VVQPLCIMIL CPLDLFSEHY
CAGL_50293965  RILFEDVF.. LL........ DDMTVLKRMT IIQPLCVMIV CPMDIFITKY
SACE_6320542   RILFEDVF.. LL........ DDLIVLKRMT VIQPLCVMIV CPIEVFAIKY
DEHA_50427387  RTLFEDIY.. LL........ DDPVASKRTA ILNQLSVLIV TPDDILNSIY
SCPO_19113308  LSIGDEIADS LVL....... KTDVQIQKDN LVKDAIRAN. DMSDIVSFVY

               351                                                400
Analysis_1     .......... .......... .......... .......... ..........
PATR_X12       .....ENSQN AP........ .......... .......... ..........
HOSA_XPO1      .....ENSQN AP........ .......... .......... ..........
MUS_XPO1       .....ENSQN AP........ .......... .......... ..........
RAT_XPO1       .....ENSQN AP........ .......... .......... ..........
DOG_CRM11      .....ENSQN AP........ .......... .......... ..........
XELA_XPO1      .....ENSQN AQ........ .......... .......... ..........
COW_XPO1       .....ENSQN AP........ .......... .......... ..........
DARE_XPO1      .....ENSQN AP........ .......... .......... ..........
STPU_115733051 .....DNSQN AS........ .......... .......... ..........
APIS_48120807  .....DNSQN VQ........ .......... .......... ..........
AEAE_108883174 .....ENSLN AP........ .......... .......... ..........
ANGA_58392031  .....ENSLN AP........ .......... .......... ..........
CHTE_XPO1      .....ENSLN AP........ .......... .......... ..........
DRPS_54645756  .....ENSMN AA........ .......... .......... ..........
DRME_6013457   .....ENSMN AA........ .......... .......... ..........
ASTE_XPO1      .....NTANQ PS........ .......... .......... ..........
ASOR_83766406  .....NTANQ PS........ .......... .......... ..........
NEFI_119496233 .....NTANQ PS........ .......... .......... ..........
ASFU_70994940  .....NTANQ PS........ .......... .......... ..........
ASCL_119397527 .....NTANQ PS........ .......... .......... ..........
EMNI_45593682  .....TTANQ PS........ .......... .......... ..........
MAGR_39968867  .....NTGNQ ES........ .......... .......... ..........
USMA_71017551  .....EKAQK PS........ .......... .......... ..........
SCPO_67999981  .....ERAQK PS........ .......... .......... ..........
CAEL_IMB4      .....EKCPS NS........ .......... .......... ..........
CABR_39581100  .....EKCPS NS........ .......... .......... ..........
ARTH_XPO1A     .....SASQR QD........ .......... .......... ..........
METR_92893758  .....SASQR AE........ .......... .......... ..........
ORSA115456717  .....SATQR PE........ .......... .......... ..........
OSTA_116061745 .....THSQK PE........ .......... .......... ..........
DIDI66802522   .....ENATR AS........ .......... .......... ..........
TETH_118350092 AQN..LNAVK PS........ .......... .......... ..........
TRBR_74025848  .......TSD EA........ .......... .......... ..........
LEMA_68128498  .......AED TV........ .......... .......... ..........
DEHA_50426591  S......SK. .......... .......... .......... ..........
CAAL_MTR10P    T......NNN A......... .......... .......... ..........
SACE_MTR10P    QN....TDGN SSSS...... .......... .......... ..........
CAGL_50293075  R......SGN SN........ .......... .......... ..........
ASGO_45184939  Q......DTG S......... .......... .......... ..........
YALI_50549603  ......KSQD PTV....... .......... .......... ..........
SCPO_63054735  R.....ASGS PSS....... .......... .......... ..........
COIM_119178726 .......QSS PTA....... .......... .......... ..........
TRCU_71651888  .VILCDCRIR A......... .......... .......... ..........
TRBR_84043488  .ATLCECRQR V......... .......... .......... ..........
LEMA_71745920  NILISDACVR N......... .......... .......... ..........
HOSA_XPOT      QILQNYQFTN S......... .......... .......... ..........
MAMU_109097633 QILQNYQYTN S......... .......... .......... ..........
POPY_XPOT      QILQNYQYTN S......... .......... .......... ..........
COW_XPOT       QILQNYQYTN S......... .......... .......... ..........
DOG_XPOT1      QILQNYQYTN S......... .......... .......... ..........
MUS_XPOT       QILHNYQYTN S......... .......... .......... ..........
GAGA_XPOT      QILQNYQYNN S......... .......... .......... ..........
DARE_XPOT      QILQTYQHTH S......... .......... .......... ..........
STPU_115711976 QILKNYESSN P......... .......... .......... ..........
CAEL_25149837  TIANALPEDN .......... .......... .......... ..........
CABR_39595041  SIANSLSGDD .......... .......... .......... ..........
ARTH_PAUSED    DIVSMYKNSD P......... .......... .......... ..........
ORSA_115473313 EAAVSLRAAD P......... .......... .......... ..........
ASOR_83773635  QILSEWRD.. .......... .......... .......... .........G
ASTE_115400121 EILSDWRD.. .......... .......... .......... .........G
NEFI_119479355 QILSEWRD.. .......... .......... .......... .........G
ASFU_70997846  QILSEWRD.. .......... .......... .......... .........G
ASCL_119402439 QILSEWRD.. .......... .......... .......... .........G
ASNI_67903600  EILSQWMD.. .......... .......... .......... .........G
COIM_119189333 DILSQWQE.. .......... .......... .......... .........R
CHGL_116191857 DLLARYSH.. .......... .......... .......... .........Q
NECR_85078557  DILAQWTN.. .......... .......... .......... .........K
MAGR_39969033  DLLSQYTG.. .......... .......... .......... .........R
GIZE_46124563  QLLTRYS... .......... .......... .......... .........T
PHNO_111070629 EILAKWRE.. .......... .......... .......... .........T
YALI_50552145  KILMYYKDQQ LEP....... .......... .......... .........L
COCI_116502534 TIVATNVERM NAL....... .......... ........KE GDGDSQELGN
CRNE_58267666  GIIEKGLEQM NSG....... .......... ........NS SD.......K
USMA_71010877  RIVEEGFNRV NQGEHASNPN .......... ........SA SGVRSMNFTN
DEHA_50424943  KILRNPELIQ HN........ .......... .......... ..........
CAAL_68481668  QILTNP.SFA HS........ .......... .......... ..........
KLLA_50304413  SALLNCQQLP .......... .......... .......... ..........
ASGO_45198942  HALEAMRQDV QR........ .......... .......... ..........
CAGL_50291625  NTLKSIAPNK Q......... .......... .......... ..........
SACE_6322644   QCLKLDEQIV SQC....... .......... .......... ..........
PLBE_68069299  YIMNLNIEEN .......... .......... .......... ..........
PLFA_23619106  YIMNMNIPES .......... .......... .......... ..........
DOG_XPO53      QENVNKYRQV K......... .TDNSQESKA Q..ANCR... ..........
COW_XPO5       QENVNKYQQV K......... .TDNSQESKA Q..ANCR... ..........
HOSA_XPO5      QENVNKYQQV K......... .TDTSQESKA Q..ANCR... ..........
MUS_XPO5       QENVNKYQQM K......... .TDSSQEAEA Q..ANCR... ..........
RAT_XPO5       QENVNKYQQM K......... .TDASQEAEA Q..ANCR... ..........
GAGA_XPO5      QQNVNKYRRM V......... .TDLAQQPKA Q..ANCR... ..........
DARE_68371880  .......... .......... .......... .......... ..........
TENI_47223291  RVNVEELRKL VS........ EQKDYLVRNS R..AFCR... ..........
XETR_XPO5      QQSVQQYQHL K......... .TDPANSVKA Q..GMCR... ..........
STPU_115712846 .......... .......... .........A K..SACK... ..........
DRYA_77455344  EQHVNAFRET T......... ..RLCNFTKA N..AHSR... ..........
DRER_77455348  EQHVNAFRET T......... ..RLCNFTKA N..AHSR... ..........
DRSI_77455342  EQHVTAFRET T......... ..RLCNYTKA N..AHSR... ..........
DRME_RANBP21   EQHVTAFRET T......... ..RLCNYTKA N..AHSR... ..........
DRPS_54643819  EQHVTAFRET T......... ..RLGNFHKA N..AHSR... ..........
ANGA_58394285  ELHVGEFRSA T......... ..TGGDEHKA H..GHSR... ..........
AEAE_108874516 ELHVGEFRNA T......... ..AIGDKHKA L..GHSR... ..........
APIS_66555613  EQHFSEFQKK NSLG...... .....CTSEA A..AHSK... ..........
TRCA_91081831  ELHVNQFRIC GETN...... .....NTPKS T..AHGR... ..........
ARTH_HASTY     ER..HFGAAM SEAG...... ...MQHFDLA K..QHAD... ..........
ORSA_115436552 EK..HFVAAL SAHT...... ...NQQMELA K..QHVG... ..........
POAN_27803015  PN.RQVGPNV RFEE...... ..EGWLSRIT QFVTDCLN.. .SGAVEQNED
CHGL_88184741  PN.RQAGPDV RCEG...... ..DGWLSRIT QLISECL... .SGGIEQSED
MAGR_39961762  PS.RSSFSNI RAGE...... ..DGWIIRVS RLLGDCL... .AGDVQNNDD
GIZE_46124003  PN.RQPGPPV RYGD...... ..DGWLSRLS QFLGYCLN.. .SAHSD.NDE
ASTE_115384822 PK.REHHIEL RCGP...... ..EGWLSRIC SFLEYCI... ..DNLQSSKQ
ASOR_83766172  PK.RDNHVAL RYGS...... ..DGWLPRIC EFLQYCV... ..ENLQNSKQ
PHNO_111055772 PT.RDKGLDV RCGE...... ..EGWLRRLC DNLGYCL... .SQDYQNQEA
KLLA_50312029  KY.SGKWEMF KSNP...... ..EGWFALFT SELKAAL... .EVE......
ERGO_45190513  KH.TDKWQLF KSHP...... ..EGWFGIWV SDLLRSL... .ETS......
CAGL_50293965  KF.SEKWTLF KADS...... ..DGWFSIWI PELRTAL... .LNK......
SACE_6320542   KF.SDKWTKF KANE...... ..EGWFSVWI PELNNAL... .QQN......
DEHA_50427387  EP.NATLSLC KSST...... ..VGWFTTLS ENLVEIL... .LNNDFNSST
SCPO_19113308  EMMLAYSN.. ..A....... .......... .......... .........K

               401                                                450
Analysis_1     .......*** *********. .*****.... .......*** ***.***...
PATR_X12       ...LVHATLE TLLRFLNWIP .LGYIFETK. .......LIS TLIYKFLNV.
HOSA_XPO1      ...LVHATLE TLLRFLNWIP .LGYIFETK. .......LIS TLIYKFLNV.
MUS_XPO1       ...LVHATLE TLLRFLNWIP .LGYIFETK. .......LIS TLIYKFLNV.
RAT_XPO1       ...LVHATLE TLLRFLNWIP .LGYIFETK. .......LIS TLIYKFLNV.
DOG_CRM11      ...LVHATLE TLLRFLNWIP .LGYIFETK. .......LIS TLIYKFLNV.
XELA_XPO1      ...LVHATLE TLLRFLNWIP .LGYIFETK. .......LIS TLVYKFLNV.
COW_XPO1       ...LVHATLE TLLRFLNWIP .LGYIFETK. .......LIS TLIYKFLNV.
DARE_XPO1      ...LVHATLE TLLRFLNWIP .LGYIFETK. .......LIS TLVYKFLNV.
STPU_115733051 ...LVGSCLE TLLRFLNWIP .LGYIYETK. .......LIS TLIYKFLNV.
APIS_48120807  ...LVAVTLE TLLRFLNWIP .LGYIFETK. .......LIS TLVFKFLNV.
AEAE_108883174 ...LISATLE TLLKFLNWIP .LGYIFETK. .......LID MLVCRFLTI.
ANGA_58392031  ...LISATLQ TLLKFLNWIP .LGYIFETK. .......LID MLVCRFLTI.
CHTE_XPO1      ...LISATLE TLLKFLNWIP .LGYIFETK. .......LIN MLVEKFLVI.
DRPS_54645756  ...LIHVTLE TLLRFLNWIP .LGYIFETT. .......LIE TLIFKFLTV.
DRME_6013457   ...LIHVTLE TLLRFLNWIP .LGYIFETQ. .......QIE TLIFKFLSV.
ASTE_XPO1      ...LVKATLE TLLRFLNWIP .LGYIFETP. .......IIN TLLTRFLDV.
ASOR_83766406  ...LIKATLE TLLRFLNWIP .LGYIFETP. .......IIS TLLTRFLDV.
NEFI_119496233 ...LIKATLE TLLRFLNWIP .LGYIFETP. .......IIN TLLTRFLDV.
ASFU_70994940  ...LIKATLE TLLRFLNWIP .LGYIFETP. .......IIN TLLTRFLDV.
ASCL_119397527 ...LVKATLE TLLRFLNWIP .LGYIFETP. .......IIN TLLTRFLDV.
EMNI_45593682  ...LVKATLE TLLRFLNWIP .LGYIFETP. .......VIN TLLTRFLDV.
MAGR_39968867  ...LVKATLE TLLRFCNWIP .LGYIFETP. .......LID TLRTRFLEL.
USMA_71017551  ...LIKATLE TMLRFLNWIP .LGYIFETN. .......VID NLIGRFLEV.
SCPO_67999981  ...LIKATLG TLLRFLNWIP .LGYIFETN. .......IVE LITNRFLNV.
CAEL_IMB4      ...MVQATLK TLQRFLTWIP .VGYVFETN. .......ITE LLSENFLSL.
CABR_39581100  ...MVQATLK TLQRFLTWIP .VGYVFETN. .......ITE LLSENFLSL.
ARTH_XPO1A     ...LIRATLS ALHAYLSWIP .LGYIFEST. .......LLE TLL.KFFPV.
METR_92893758  ...LIRATLS TLHAFLSWIP .LGYIFESP. .......LLE TLL.KFFPV.
ORSA115456717  ...LIRATLA TLHAFLSWIP .VGFIFESP. .......LLE TLL.KFFPM.
OSTA_116061745 ...LIKTTLT TLNAFLSWIP .LGYIFEST. .......LLD TLL.ALAPN.
DIDI66802522   ...LIKATLE TLQRFLNWVP .LHYIIEVN. .......LVK LLLHKYFPE.
TETH_118350092 ...LIKACLE TFHVYLSWIP .LGFIIDTD. .......MAD IFLFFVVQ..
TRBR_74025848  ...LLKTNLE CLEKYLSWVE .PASVFNEE. .......LLK YLAGLIARK.
LEMA_68128498  ...LLRTALS TLEVYVPWMT .PELIFNEQ. .......VLQ SISRLVVSD.
DEHA_50426591  ..EVNTLILD CLNSWIKECP .IETILQIN. ......SLTN LIFQSLTDD.
CAAL_MTR10P    ..SMNSSILD CLNSWIKECA .VEQVLQIN. ......SLVS LVFQSLSND.
SACE_MTR10P    ..ISLEQILR CLNSWSYEFP .VEQLLTVQ. ......PLIN LVFETISNGN
CAGL_50293075  ..IKLDHVLK CISSWSFEFS .VDQLVSVT. ......PLMN LIFDALLNGN
ASGO_45184939  ..VQVEQILS CLSTWIYEFP .IEQLLTVT. ......PLIN LVFRVLMESH
YALI_50549603  ..REL..VFY CINSWLGELD .VVEIINS.. ......PLLD IIFNATGD..
SCPO_63054735  ..ADLGLVLT SLISWLREIP .LDKVMAS.. ......PLIE LAFRSLDD..
COIM_119178726 ..ASNPQLLE CITSWMREIP .ASRIANS.. ......PLMD VIVKALSD..
TRCU_71651888  .PEIAKLCLT VVQTYIEWVD .FTLFITAE. .......WIN LLYFLVTAP.
TRBR_84043488  .PELANICMS IVQTYIEWVD .ISLFFTAE. .......WIN LLYFMLSAD.
LEMA_71745920  .PDMAKLCLS VMQTYIEWAD .VNLFMTEN. .......WIH LLYFLLTVP.
HOSA_XPOT      ..EVTCQCLE VVGAYVSWID .LSLIANDR. .......FIN MLLGHMS...
MAMU_109097633 ..EVTCQCLE VVGAYVSWID .LSLIANDR. .......FIN MLLGHMS...
POPY_XPOT      ..EVTCQCLE VVGAYVSWID .LSLIANDR. .......FIN MLLGHMS...
COW_XPOT       ..EVTCQCLE VVGAYVSWID .LSLIANDR. .......FIN MLLGHMS...
DOG_XPOT1      ..EVTCQCLE VVGAYVSWID .LSLIANDR. .......FIN MLLGHMS...
MUS_XPOT       ..EVLCQCLE VVGAYVSWID .LSLIANDR. .......FIN MLLGHMS...
GAGA_XPOT      ..ELTCQCLE VVGAYVSWID .LSLIANER. .......FIN MLLGHMS...
DARE_XPOT      ..ELTCQCLE VVGAFVSWID .LNLIANDR. .......FVN LLLSHMS...
STPU_115711976 ..ELACLCLE VVGVYVSWID .ISLIANER. .......FVG LLLHHLS...
CAEL_25149837  ..VIQCLVLD NIASYVDWIE .LDLVANDY. .......VMP LIISKFQN..
CABR_39595041  ..VIQCLILE NIASYVDWIE .LDLVANDY. .......VMT YIISKFQN..
ARTH_PAUSED    ..DLSATVLD CMRRFVSWID .IGLVANDA. .......FVP LLFELILSDG
ORSA_115473313 ..AVAAVALD AARRCISWID .VSLVANDV. .......FVP LLFDIALSPG
ASOR_83773635  NDLIVEMCLK AVGSWVGWID .ISLVVNQT. .......MLD LLFQQLARAQ
ASTE_115400121 NDIIVEMALK AVGSWVSWID .IGLVVNQT. .......MLD LLFQQLARAQ
NEFI_119479355 NDVIVEMCLK AVGSWVSWID .IGLVVNQT. .......MLD LLFQQLGRAQ
ASFU_70997846  NDVIVEMCLK AVGSWVSWID .IGLVVNQT. .......MLD LLFQQLGRAQ
ASCL_119402439 NDVIVEMCLK AVGSWVSWID .IGLVVNQT. .......MLD LLFQQLGRAQ
ASNI_67903600  DDLIVEMSLK AVGSWVSWID .IGLVVNQT. .......MLD LLFQQLGRAQ
COIM_119189333 NDLIAEMCLR AIGSWVSWIN .ISLVVNQT. .......MLD LLFRQLARVK
CHGL_116191857 NDGVVETTLK TIGKWVSWID .IHLVINQE. .......MIS LVLPLVGRT.
NECR_85078557  HDGVVELTLK VIGKWVSWID .ISLVVSQD. .......MQN LILPLVGRVN
MAGR_39969033  DDAILEHTLK VMAKWVSWID .ISLVITQD. .......MLN LLFPLIGCV.
GIZE_46124563  NDTVVELVLK VIGKWVSWMD .IALVISQD. .......MLG LLLPVVGRP.
PHNO_111070629 DLSLVEMCLR TIGRYVSWIR .LELVINQD. .......MIT TFLEMAGQQG
YALI_50552145  ATEIVNNALR VIGGWVSWAE .LTLIAEPE. .......ALE AIFNLLSSP.
COCI_116502534 SIELVDWGIR TFGSYVGWID .INLTVTPT. .......TVP LLFKLLADS.
CRNE_58267666  WAEAVDATLK TLSAWIPWID .LGVALNPT. .......TLP FYHRLLHQP.
USMA_71010877  AVDLTAAATK IVEDYVSWID .INLVVTNQ. .......TVP LLFNVLHHP.
DEHA_50424943  .NEVLNNFLK IIGYYINWME .ITLFISND. .......FIN IIFQYLNKP.
CAAL_68481668  .EEILNNTLK IVGQYVSWME .ISLFISPE. .......FIN TVFSFLQNS.
KLLA_50304413  ..VLASLVLQ CVGSYISWID .INLIVQQS. .......YIG TIYEYLKFP.
ASGO_45198942  .QDVAVLVLQ CIGSFISWID .INLIVNSE. .......YIS TIYAYLNYP.
CAGL_50291625  .PDIAIMIMA CIGSYISWID .VTLIVVPE. .......YVS LIINYLEFP.
SACE_6322644   .PGLINSTLD CIGSFISWID .INLIIDANN Y......YLQ LIYKFLNLK.
PLBE_68069299  ....TSLAIF TLAKYVTWID .INYVVNDK. .......VLS FIYNSLNSIN
PLFA_23619106  ....TSLSIF TLSKYVPWID .INYVVNDK. .......ILT YIYQTLNTTN
DOG_XPO53      ...VGIAALN TLAGYIDWV. SMSHIT.... ..AENCKLLE MLCLLLNE..
COW_XPO5       ...VGVAALN TLAGYIDWV. PMSHVT.... ..AENCKLLE VLCLLLNE..
HOSA_XPO5      ...VGVAALN TLAGYIDWV. SMSHIT.... ..AENCKLLE ILCLLLNE..
MUS_XPO5       ...VSVAALN TLAGYIDWV. SLNHIT.... ..AENCKLVE TLCLLLNE..
RAT_XPO5       ...VSIAALN TLAGYIDWV. SLNHIT.... ..AENCKLVE TLCLLLNE..
GAGA_XPO5      ...VGIAALN TLAGYIDWV. ALSHIT.... ..ADNCKLLE MLCLLLNE..
DARE_68371880  ...VGVATLN TLAGYIDWV. SLSHIT.... ..SQNCRLLE ILCLLLSE..
TENI_47223291  ...VAVSTLN TLAGYLDWV. SLSYIS.... ..SKYSEILE VLCLLLNE..
XETR_XPO5      ...VAVASLK TLAGYIDWV. AITHIM.... ..ADNCKLLG MLCVLLSE..
STPU_115712846 ...VTQTVLV TLCGFVEWM. DAKHLF.... .KEEN.RLLI FLYQLLRN..
DRYA_77455344  ...VVEMVLL TLSGFVEWV. SIQHIM.... ..SSNGKLMH FLCILLND..
DRER_77455348  ...VVEMVLL TLSGFVEWV. SIQHIM.... ..SSNGKLMH FLCILLND..
DRSI_77455342  ...VVEMVLL TLSGFVEWV. SIQHIM.... ..SSNGKLMH FLCILLND..
DRME_RANBP21   ...VVEMVLL TLSGFVEWV. SIQHIM.... ..SSNGKLMH FLCILLND..
DRPS_54643819  ...VVEMVLL TLSGFVEWV. SIQHVM.... ..SNNGKLMH FLCILLND..
ANGA_58394285  ...VVQVALQ TLTGFVEWV. SINHIM.... ..AANGRLLQ ILCILLTD..
AEAE_108874516 ...VVQVALL TLTGFVEWV. SIIHIM.... ..ASNGRLLQ ILCILLID..
APIS_66555613  ...VVQVVLS TLTGFVEWI. SINHVM.... ..AEDGRLLQ ILCLLLGD..
TRCA_91081831  ...VVQVVLL TLTGFVEWV. SMSHIM.... ..AQNGRLLH ILCLLLND..
ARTH_HASTY     ...VVIACLN AIVAYTEWA. PVPDLA.... ...RYG.ILS GCSFLLSS..
ORSA_115436552 ...TITAVLN AANAYAEWA. PVTDLA.... ...KYG.LIH GCGSLFSY..
POAN_27803015  AAACVVKALK VLASVMAWA. .VPKAVN... ..AVGS.RPV LCRCLATPN.
CHGL_88184741  IRACAVKALN VLNSVVPWA. .IPKALN... ..AVGC.RPV MSSCLATPS.
MAGR_39961762  IRTCAIKSLS VLHSVIPWA. .IPQALA... ..NSGC.VGL MCNGLAASH.
GIZE_46124003  VKLCIHKGLS SLLSLMPWA. .IPKAIS... ..SARC.VEV LCVGLASSH.
ASTE_115384822 AKDAALKALG ALKSVLIWS. .IPKAIL... ..SANC.VPS IARALTCQD.
ASOR_83766172  AKDAALKALA ALKSVLLWA. .IPKAII... ..SSNC.VPA IARAFTCSD.
PHNO_111055772 VRTMAVKTLN ALRAAMPWI. .IPKAIG... ..ATQV.VGT LCRALAVPV.
KLLA_50312029  NAQYIVRLLE TLKSCLNWP. .LSEVIV... ..SNDV.FSA LLGCLTKDI.
ERGO_45190513  NTQYTLRLLE TLKTCLNWP. .ISDVVV... ..RYDI.LGA LLKCLLSDI.
CAGL_50293965  NSEYIIRLLE TLKTCLNWP. .LSEVII... ..KNDI.LTT LLDCLATDI.
SACE_6320542   NSEYIIRLLE TLKTCLNWP. .LTEVIV... ..RNDV.LSS LLTCLSSNI.
DEHA_50427387  CEIFVPKILS IFKTCLHWI. ..QPVVLR.. ..NQNV.MQT LINILTIPD.
SCPO_19113308  NYGTVGLCLQ VYAQWVSWIN .INLIVNEP. .......CMN LLYSFLQIE.

               451                                                500
Analysis_1     .......... ********** ******.... .......... ...****.**
PATR_X12       ........PM FRNVSLKCLT EIAGVSVS.. .........Q YEEQFVTLFT
HOSA_XPO1      ........PM FRNVSLKCLT EIAGVSVS.. .........Q YEEQFVTLFT
MUS_XPO1       ........PM FRNVSLKCLT EIAGVSVS.. .........Q YEEQFETLFT
RAT_XPO1       ........PM FRNVSLKCLT EIAGVSVS.. .........Q YEEQFETLFT
DOG_CRM11      ........PM FRNVSLKCLT EIAGVSVS.. .........Q YEEQFVTLFT
XELA_XPO1      ........PM FRNVSLKCLT EIAGVSVS.. .........Q YEEQFVTLFT
COW_XPO1       ........PM FRNVSLKCLT EIAGVSVS.. .........Q YEEQFVTLFT
DARE_XPO1      ........PM FRNVTLKCLT EIAGVSVS.. .........Q YEEQFVNLFT
STPU_115733051 ........PM FRNVTLKCLT EIAGVNVS.. .........Q YDQKVVVLFT
APIS_48120807  ........PI FRNITLKCLT EIAGVTVT.. .........T YDDVFVMLFV
AEAE_108883174 ........PM FRNITLKCLS EIAGLQLA.. .........N YGHIFVAMFK
ANGA_58392031  ........PM FRNITIMCLS EIAGLQLP.. .........N YDHVFIALFK
CHTE_XPO1      ........PM FRNVTLKCLS EIAGLQLP.. .........N YDHIFIQLFV
DRPS_54645756  ........PM FRNVTLKCLS EIAGLTAT.. .........N YDENFATLFK
DRME_6013457   ........PM FRNVTLKCLS EIAGLTAA.. .........N YDENFATLFK
ASTE_XPO1      ........PE FRNVTLKCLT EIGGLQFGAP ........YN YDERLVHMFT
ASOR_83766406  ........PE FRNVTLKCLT EIGGLQIGNP ........YN YDERLVHMFT
NEFI_119496233 ........PD FRNVTLKCLT EIGGLQIGNP ........YN YDERLVQMFT
ASFU_70994940  ........PD FRNVTLKCLT EIGGLQIGNP ........YN YDERLVQMFT
ASCL_119397527 ........PE FRNVTLKCLT EIGGLQIGNP ........YN YDERLVQMFT
EMNI_45593682  ........PE FRNVTLKCLT EIGGLQIGHP ........YN YDERLVHMFT
MAGR_39968867  ........PA FRNVTLQCLT EIGGLQVGGP TQ.....VSN YDEQLVKMFT
USMA_71017551  ........AE FRNVTLKCLS EIANLNVGAE .......... YDPKFVVLFN
SCPO_67999981  ........PD FRNVTIECLT EIASLTSQPQ .......... YNDKFVTMFN
CAEL_IMB4      ........EV YRVIALQCLT EISQIQVETN ......DP.S YDEKLVKMFC
CABR_39581100  ........EV YRVITLQCLT EISQIQVETN ......DP.S YNDKLCKMFC
ARTH_XPO1A     ........PA YRNLTIQCLT EVAALNFGD. .........F YNVQYVKMYT
METR_92893758  ........PA YRNLTLQCLT EVASLQFGN. .........F YDVQYVKMYG
ORSA115456717  ........AA YRNLTLQCLT EVAALQFGD. .........F YNVQYVKMYT
OSTA_116061745 ........PA YRNIAFLCLA EIGALNVEA. .........K YDAHFIKLYT
DIDI66802522   ........PL FRNSTLKCLT EIGNLNLGN. ........QQ YDAVFIAIID
TETH_118350092 ........TD FKEVAIKCLT EIILLKLDIC QNTN.EVLKM KNKILDVYFK
TRBR_74025848  ........SA VSRCAVRCLT VACSVETDHG .....SVGDA QAQVMVRVFR
LEMA_68128498  ........GN VRSEAVRCLT EMCSAATSSG .....AAGDQ QMRCILETFK
DEHA_50426591  .........Q TFDQSIECLC TIMRET.... .......... ..RDIEN.HE
CAAL_MTR10P    .........Q TFEKAIECLV TIIRET.... .......... ..RDIDN.YE
SACE_MTR10P    E.....SDME AFDSAIDCLC VILRES.... .......... ..RDTTN.EQ
CAGL_50293075  E.....DHPD IFDAAVDCLC VVLKES.... .......... ..RDASN.DQ
ASGO_45184939  D.....DYPD AFEAAVDCLS VLLRET.... .......... ..RDVAN.VQ
YALI_50549603  ........DA TFEPAVDCIC SLVRET.... .......... ..RDVHEFED
SCPO_63054735  ........DL LLEDAVEFLC ALFNET.... .......... ..KDVDETTD
COIM_119178726 ........ER SFDAAVECMC AIYRDT.... .......... ..LEVDDSMP
TRCU_71651888  .........A VRGAACECIF SLVEKKQL.. .......... ...PVAKLES
TRBR_84043488  .........T VRGAACECLC GLVEKKQV.. .......... ...SAAKLES
LEMA_71745920  .........P LRVAACECLL SLVEKKQL.. .......... ...PGLKMRS
HOSA_XPOT      .......IEV LREEACDCLF EVVNKGMD.. .......... ...PVDKMKL
MAMU_109097633 .......IEV LREEACDCLF EVVNKGMD.. .......... ...PVDKMKL
POPY_XPOT      .......IEV LREEACDCLF EVVNKGMD.. .......... ...PVDKMKL
COW_XPOT       .......IEV LREEACDCLF EIVNKGMD.. .......... ...PVDKMKL
DOG_XPOT1      .......IEV LREEACDCLF EIVNKGMD.. .......... ...PVDKMKL
MUS_XPOT       .......VEV LREEACDCLF EIVNKGMD.. .......... ...PVDKMKL
GAGA_XPOT      .......VEV LREEACDCLF EIVNKGMD.. .......... ...PIDKTKL
DARE_XPOT      .......MEE LREAACDCLF EIVNKGMD.. .......... ...PVDKTKL
STPU_115711976 .......IDV LRESACDCFH EIIEKGMD.. .......... ...PVAKTEL
CAEL_25149837  ........PA TSESATAAVC SLLEKGMP.. .......... ...AEKKVGL
CABR_39595041  ........SA TSEAATSAVC GLLEKGMP.. .......... ...AEKKVGL
ARTH_PAUSED    ......LSEQ VRGAAAGCVL AMVSKRMD.. .......... ...PQSKLPL
ORSA_115473313 ......SVAP LAAAAVGCLS AVAAKRMD.. .......... ...ARAKVAL
ASOR_83773635  KAELRAGEEK VRDAAVDVFT EIIGKKMK.. .......... ...PEDKIDM
ASTE_115400121 KADLRAGEDK VRDAAVDVFT EIVGKKMK.. .......... ...AEDKVDM
NEFI_119479355 KEDLRQGEEK VRDAAVDVFT EIIGKKMK.. .......... ...PEDKIDM
ASFU_70997846  KEDLRQGEEK VRDAAVDVFT EIIGKKMK.. .......... ...PEDKIDM
ASCL_119402439 KADLRQGEEK VRDAAVDVFT EIIGKKMK.. .......... ...AEDKIDM
ASNI_67903600  KAELREGEDK VRDAAVDVFT EIIGKKMK.. .......... ...AEDKIDM
COIM_119189333 DVDLHQGGEK VRDAAIDVFT EIVGKKMK.. .......... ...PADKIDM
CHGL_116191857 ..HAAGSGDK VRDAAVDTFT EIVAKKMK.. .......... ...PSDKAEM
NECR_85078557  ..NTSNNIDT VRDTAIDTLT EIVAKKMG.. .......... ...PSHKMEL
MAGR_39969033  ..NPQGGADM VRDAAIEAFT EIAGKKMK.. .......... ...PVDKTEL
GIZE_46124563  ...STSGEDK VRDTAIDTLN EICGKKMR.. .......... ...SSDKMEM
PHNO_111070629 ISDPESPAGK VRDAAIDTFS EIVGKKME.. .......... ...PSNKIEL
YALI_50552145  .........K SRIHACDCLS EIVAKKMY.. .......... ...PNAKFQL
COCI_116502534 .......SLP IRLATSVALL RIVAKGLKE. .......... ...PADKLQL
CRNE_58267666  .......ILS FRTATAGIYR TLVAKGIQD. .......... ...PSSRLQV
USMA_71010877  .......IPK IRTAAADALH GIVSKGMK.. .......... ...PADKLSL
DEHA_50424943  .........D QRNETCLTLI EVISKKMK.. .......... ...PLNKLEL
CAAL_68481668  .........K LRNTTCETLI DIISKKMA.. .......... ...PQNKLEL
KLLA_50304413  .........Q TKLACGQCLC EIISKKMK.. .......... ...PADKLQL
ASGO_45198942  .........K TRIACAQCLC EILSKKMK.. .......... ...PGDKLQL
CAGL_50291625  .........E TKISCAQCLC EIISKKMK.. .......... ...PVDKLSL
SACE_6322644   .........E TKISCYNCIL AIISKKMK.. .......... ...PMDKLAF
PLBE_68069299  .........P ISQASYPFLT SLIKKGMN.. .......... ...PANKIQF
PLFA_23619106  .........S ITEASYSFLT SLIRKGMN.. .......... ...SANKIQF
DOG_XPO53      ........QE LQLGAAECLL IAVSRK.... .......... ..GKLEDRKP
COW_XPO5       ........QE LQLGAAECLL IAVSRK.... .......... ..GKLEDRKP
HOSA_XPO5      ........QE LQLGAAECLL IAVSRK.... .......... ..GKLEDRKP
MUS_XPO5       ........QE LQLGAAECLL IAVSRK.... .......... ..GKLEDRKR
RAT_XPO5       ........QE LQLGAAECLL IAVSRK.... .......... ..GKLEDRKR
GAGA_XPO5      ........PE LQIGAAECLL IAVSRK.... .......... ..GKLEDRKP
DARE_68371880  ........PE LQLEAAECLL IAISRK.... .......... ..GKLEERKP
TENI_47223291  ........PE LQLEAAECLV IAVRRK.... .......... ..GKLEDRKP
XETR_XPO5      ........PE LQLEAAECLL IAVSRK.... .......... ..GKLEDRIP
STPU_115712846 ........EE LKMLAAECLQ LIVHRK.... .......... ..GKIEERKP
DRYA_77455344  ........KA FQCNAAECLA QITNRK.... .......... ..GQTKERKP
DRER_77455348  ........KA FQCNAAECLA QITNRK.... .......... ..GQTKERKP
DRSI_77455342  ........KA FQCNAAECLA QITNRK.... .......... ..GHTKERKP
DRME_RANBP21   ........KA FQCNAAECLA QITNRK.... .......... ..GQTKERKP
DRPS_54643819  ........KA FQSNAAECLA QITNRK.... .......... ..GQAKERKP
ANGA_58394285  ........VE FQQPAAECLG QITNRR.... .......... ..GQLKDRKP
AEAE_108874516 ........EE FQQPAAECLL HVVNRK.... .......... ..GQVKDRKP
APIS_66555613  ........PI FQCSAAECLL QIVNRK.... .......... ..GKAEDRKQ
TRCA_91081831  ........LA FQYPAAECLS QIVNRK.... .......... ..GKVDERKP
ARTH_HASTY     ........SD FRLHACEVFK LVCSRK.... ....RPSDAS TAEFDSAISN
ORSA_115436552 ........SD FRLHACEFFK IICQRK.... ....RPLDVA IVEYDAAMSN
POAN_27803015  ........VS VQKAALEALH ALYNRT.... ....MFTD.. .EDFIDLVVP
CHGL_88184741  ........VP VQKAALESLH SLYNRS.... ....SFTE.. .DEFVDLVVP
MAGR_39961762  ........VA LQKAALEALH ALYGRN.... ....NFVD.. .DDFVNLVVP
GIZE_46124003  ........AS IQKAALEALH ALYCRT.... ....NFND.. .EEFRELVAP
ASTE_115384822 ........EQ VLLAAVEALH SLYSRS.... ....NFDV.. .EGFQTLVHM
ASOR_83766172  ........EQ VLLAAVEALH SLYSRS.... ....NMDM.. .ESFQPLVHL
PHNO_111055772 ........VE LQLAAIEVFQ AIYNRH.... ....HLND.. .DDFGELVWP
KLLA_50312029  ........PK AQSIALDSIH ILLTRP.... .....YSNT. .DHYNMIVNR
ERGO_45190513  ........PR AQAISLDSIH ILLTRP.... .....YNSH. .THFDHIISK
CAGL_50293965  ........RK AQSMALDSIH ILLTRP.... .....YGND. .EHYQTIIDK
SACE_6320542   ........PR AQSMALDSIH ILLTRP.... .....YSNE. .SHYQMTIDR
DEHA_50427387  ........VK LKTLAVDCLH ILFTRN.... .....YNND. .EDFEFFIGS
SCPO_19113308  .........E LRCAACETMT EIVNKKMK.. .......... ...PLEKLNL

               501                                                550
Analysis_1     ***..***** **........ .......... .......... ..........
PATR_X12       LTMMQLKQML PLNTNIRLAY SNGKDDEQ.. .......... ...NFIQN..
HOSA_XPO1      LTMMQLKQML PLNTNIRLAY SNGKDDEQ.. .......... ...NFIQN..
MUS_XPO1       LTMMQLKQML PLNTNIRLAY SNGKDDEQ.. .......... ...NFIQN..
RAT_XPO1       LTMMQLKQML PLNTNIRLAY SNGKDDEQ.. .......... ...NFIQN..
DOG_CRM11      LTMMQLKQML PLNTNIRLAY SNGKDDEQ.. .......... ...NFIQN..
XELA_XPO1      LTMMQLKQML PLNTNIRLAY SNGKDDEQ.. .......... ...NFIQN..
COW_XPO1       LTMMQLKQML PLNTNIRLAY SNGKDDEQ.. .......... ...NFIQN..
DARE_XPO1      LTMMQLKQML PLNTNIRLAY ANGKDDEQ.. .......... ...NFIQN..
STPU_115733051 LTMTQLKQML PSTTNIKSAY ANGRDEEQ.. .......... ...NFIQN..
APIS_48120807  NVMRQLEQIL PLDTNIREAY AAGQDQEQ.. .......... ...NFIQN..
AEAE_108883174 QTMEQFDSMI PSCTNMNQIY MNGSDDEQ.. .......... ...CFVQN..
ANGA_58392031  QTMEQFDTMI PPNTNMNQIY MNGSDDEQ.. .......... ...CFVQN..
CHTE_XPO1      QTMEQFVQMI PADTNMNLIY ANGNDEEQ.. .......... ...CFVQN..
DRPS_54645756  DTMVQLDQII GQNMNMNHVF KHGTDTEQ.. .......... ...ELVLN..
DRME_6013457   DTMVQLEQIV GQNMNMNHVF KHGSDTEQ.. .......... ...ELVLN..
ASTE_XPO1      ETLTAVSKII PLSMDLKQTF AKSNSRDQ.. .......... ...EFVLN..
ASOR_83766406  ETLTVVSKII PLSMDLKQTY AKSNSRDQ.. .......... ...EFVLN..
NEFI_119496233 ETLTIVSKTI PLSMDLKQTY AKSNSRDQ.. .......... ...EFVLN..
ASFU_70994940  ETLTIVSKTI PLSMDLKQTY AKSNSRDQ.. .......... ...EFVLN..
ASCL_119397527 ETLTIVSKTI PLSMDLKQTY AKSNSRDQ.. .......... ...EFVLN..
EMNI_45593682  ETLTTVSKTI PLSMDLKSTY AKSNSRDQ.. .......... ...EFVLN..
MAGR_39968867  ETLATIATII PVDMDLRTTY PQSNSRDQ.. .......... ...EFIQN..
USMA_71017551  MVMTSVNRMI PPATNIAAAY ETSADSEQ.. .......... ...ELVLN..
SCPO_67999981  LVMTSVNSML PLQTDFREAY EESSTNEQ.. .......... ...DFIQN..
CAEL_IMB4      STMRHISQVL SLDLDLAAVY KDASDQDQ.. .......... ...KLISS..
CABR_39581100  STMRHISSVL SLDLDLAAVY KEASDQDQ.. .......... ...KFISS..
ARTH_XPO1A     IFIGQLRIIL PPSTKIPEAY SSGSGEEQ.. .......... ...AFIQN..
METR_92893758  ILMGQLQTIL PPNTNIPEAY AHGNSEEQ.. .......... ...AFIQN..
ORSA115456717  IFMMQLQAIL PPGT.IPDAY ANGSSEEQ.. .......... ...AFIQN..
OSTA_116061745 TAITHLEGIL PRGVNVAEAY ANGSDEEQ.. .......... ...AFVQN..
DIDI66802522   KFMNQIKFIK PDPSKIPQDY EDGDQGER.. .......... ...SFIHT..
TETH_118350092 FITKISESIL PYNISLQNQR KTLQTHNQF. .......... ...RQIDKF.
TRBR_74025848  TILDNIMNLL PTNHSSVEAR IVQFSNME.. .......... ...GSVDAG.
LEMA_68128498  TALGNIMSAF PTTHSSVMER VVTLYEQG.. .......... ...SLVDKE.
DEHA_50426591  LIDALYQQLI QLNTYMS... ..SNK.EKL. .......... EDPETFSG..
CAAL_MTR10P    IIDALYQQVL QLNKYMH... ..ENTPDKL. .......... EDPEYVDG..
SACE_MTR10P    LISALFHQLM LLQEKLLPTL FTDHPLNDE. .......... YDDDLLEG..
CAGL_50293075  MVLALYEKLI ELQQKLLPDL ESVSADNDS. .......... WDPDLLEG..
ASGO_45184939  MIQMLYEQLM QLQSRLLPPV EKVDDWSE.. .......... .YEDVMDA..
YALI_50549603  SIAKLHERVL KLRPKIH... .....AEHD. .......... .DPEVLRG..
SCPO_63054735  AILMLYPRLL ELQPKLI... .....AACD. .......... .DPETFRA..
COIM_119178726 VIQTVYPRLI ALRPKIR... ....EAAET. .......... EDPEMLRG..
TRCU_71651888  LRTLNIVDAL PRIVSLLQVP PKT....... .........E EDVNFLE...
TRBR_84043488  LRKLNVVDAV PRVVSLVPAP PES....... .........D EDVNFTE...
LEMA_71745920  LRTLSVVDSV PRMMSLFELP PPS....... .........E AAVLFME...
HOSA_XPOT      VESLCQVLQS AGFFSIDQ.. .......... .........E EDVDFLA...
MAMU_109097633 VESLCQVLQS AGFFSIDQ.. .......... .........E EDVDFLA...
POPY_XPOT      VESLCQVLQS AGFFSIDQ.. .......... .........E EDVDFLA...
COW_XPOT       VESLCQVLQS AGFFSIDR.. .......... .........E EDVDFLA...
DOG_XPOT1      VESLCQVLQS AGFFSIDQ.. .......... .........E EDVDFLA...
MUS_XPOT       VESLCQVLQT AGFFSIDQ.. .......... .........E EDLDFVA...
GAGA_XPOT      VESLCQVLQS AGLFSIDQ.. .......... .........E DDVDFLA...
DARE_XPOT      VESLCQVLQS AGFFNVEQ.. .......... .........E EDVDFLA...
STPU_115711976 VESVTKVLQD SGVIPPSG.. .......... .........E EDIDFVA...
CAEL_25149837  TLTIMTVLRS NGLLTVND.. .......... .........N NDEEEVT...
CABR_39595041  ALTIMAVLRN SGLLTVND.. .......... .........N NDEDEVT...
ARTH_PAUSED    LQTLQISRVF GLVSGDVD.. .......... .......... ..SDLVS...
ORSA_115473313 LRSLMSAQKG ...FGSPD.. .......... .......... ..SGLK....
ASOR_83773635  IIFLNLDTIV SQLSNSPPLC ENRFT..... ........FK YDTDLAE...
ASTE_115400121 IIFLNLDTIV SQLSNSPPLH ENRFT..... ........FK YDTDLAE...
NEFI_119479355 IIFLNLDTIV SQLSNSPPLH GNRFT..... ........FK YDTDLAE...
ASFU_70997846  IIFLNLDTIV SQLSNSPPLH GNRFT..... ........FK YDTDLAE...
ASCL_119402439 IIFLNLDTIV SQLSNSPPLH ANRFT..... ........FK YDTDLAE...
ASNI_67903600  IAFLNLDNVV GQISSSPPLY ANRFT..... ........SK YDTDLAE...
COIM_119189333 IVYLNLESIV AQLTASPPLH EHRFT..... ........SK YDTDLAE...
CHGL_116191857 ITFLNLREIV SQLLASPPLN EWKGT..... ........PR YDTDLAE...
NECR_85078557  ISFLNLGGII TELLASQGLH EFKGT..... ........SR YDNDLAE...
MAGR_39969033  ISFLNLRQII SELVASPPLS QFRGT..... ........HR YDSDLAE...
GIZE_46124563  ISFINLQEIV EQLVASPPLS EYKGT..... ........SR YDTDLAE...
PHNO_111070629 ILFLNLPDVV GQLITSPALA EFN.S..... ........PN YDNDLAE...
YALI_50552145  IQSLNLTSII HTLSQS.... .......... .......... ADIEFDE...
COCI_116502534 FKVLSLGQVL DALESKTAKQ QRERG..... .....DDVDE GEESYRE...
CRNE_58267666  LRVLAPVAVI DPLETETRGG KSEE...... .......... .VATFRA...
USMA_71010877  AQALNLPQVI TPLESRTRTG PSAQNGQ... .....SDTSD SNIEFRE...
DEHA_50424943  ISLLNLTSII NSIN...... .......... ........ND DDLEFME...
CAAL_68481668  LSLLNLTEFI GTLNLIEKNK NDDDD..... ........ED EDVEFME...
KLLA_50304413  LSMLNLTDRV VATGS..... .......... .........A EDLDVLE...
ASGO_45198942  LGMLRLTDKV LQLG...... .......... .........D VEVEVHE...
CAGL_50291625  LSLLDLTTKV ASFDNS.... .......... .........V DDVDISE...
SACE_6322644   LNMINLTNEL TYYHQAI.SM NPQII..... ........TF DNLEVWE...
PLBE_68069299  IESINIVYII QNSPKIVDIT .......... ........FE INKNIML...
PLFA_23619106  IESINIICIL QNTPKITDLT .......... ........FD VNKNIMT...
DOG_XPO53      LMVLFGDVAM HYILS..... ...AAQTADG GGLVEKH... ..YVFLK...
COW_XPO5       LMVLFGDVAM HYILS..... ...AAQTADG GGLVEKH... ..YVFLK...
HOSA_XPO5      LMVLFGDVAM HYILS..... ...AAQTADG GGLVEKH... ..YVFLK...
MUS_XPO5       LMILFGDVAM HYILS..... ...AAQTADG GGLVEKH... ..YLFLK...
RAT_XPO5       LMILFGDVAM HYVLS..... ...AAQTADG GGLVEKH... ..YLFLK...
GAGA_XPO5      LMVLFGDVAM HYILS..... ...AAQTADG EGLVEKH... ..YVFLK...
DARE_68371880  FMVLFDEAAM NYILS..... ...AAQ..SS GGIDERR... ..YTFLK...
TENI_47223291  IMLLFEDVAI DCILS..... ...AAQ..AV EVVEQR.... ..YVFLK...
XETR_XPO5      LLILFGDEAI EYILS..... ...VAQMADT ETLEEKR... ..YILLK...
STPU_115712846 LMVLFCDVAM TELFN..... ...AAVKACS AGLDEKN... ..HLFVK...
DRYA_77455344  LLQLFNEEPL RYIYQASQ.. ..IPADTSST LA.VEQH... ..HNFLK...
DRER_77455348  LLQLFNEEPL RYIYQASQ.. ..IPADTSST LT.VEQH... ..HNFLK...
DRSI_77455342  LLQLFNEEPL RYIYQASQ.. ..IPADPSST LA.VEQH... ..HNFLK...
DRME_RANBP21   LLQLFNEEPL RYIYQASQ.. ..IPADTSST LA.VEQH... ..LNFLK...
DRPS_54643819  LMQLYNEEPL RYIFSSSQ.. ..IPADTSSS LA.IEQQ... ..HLFLK...
ANGA_58394285  LLLLFEDAPV EHYYQAAT.. ..Q....NER LE.TEAY... ..YLFLK...
AEAE_108874516 LLILFDEVPV GHYYRAAL.. ..Q....TER MG.TESY... ..YLFLK...
APIS_66555613  LMILFSEDAL RYIYTAAT.. ..AVSPVTGT NEFHENH... ..YLFLK...
TRCA_91081831  LLLLFNDEPI QCLVSASK.. ..NPGAIL.. ...DEQH... ..YLFKK...
ARTH_HASTY     LFQILTNASR EFLCRSSS.. ..SSSV.... ..IDDND... ..YDFA...V
ORSA_115436552 IFQLLMNIAQ DFLVRSKM.. ..QPNV.... ..IDVNE... ..YEFA...M
POAN_27803015  MYGEDVVDLF KRLFEWS... ......TVDA QDIDDDK... ..YTFAK...
CHGL_88184741  MYSEVMVDLF KRLFEWS... ......VVDA HDIDDDK... ..YQFAK...
MAGR_39961762  MYDPKFVELG RRLFEWSS.. ......AIDP EDIDDDK... ..YQFAK...
GIZE_46124003  MYNRESIDLC RRLFEWS... ......AVDP EDVDEDK... ..YQTLK...
ASTE_115384822 MYQTDYLNLL QKLYEWS... ......VVGP DDIDDTK... ..YMVSK...
ASOR_83766172  MYETESLDIM QKLYQWS... ......IVGP DDIDDTR... ..YMISK...
PHNO_111055772 MFAPESVSLL REVYNWTIA. ......DLNI NDLDDQK... ..YTLCR...
KLLA_50312029  VFD..SMGLM DTVYSQLL.. ......FDPI EGIDEAK... ..YPIMK...
ERGO_45190513  VFN..SMSLL DKVYENLQ.. ......FNPQ HGVDESK... ..YPIVK...
CAGL_50293965  VFD..SMDLL ARVYEDLL.. ......FNPE EEVDETR... ..YPIVK...
SACE_6320542   VFD..NMDLL DSVYESLL.. ......FDPT DDIDETK... ..YPIIK...
DEHA_50427387  IFTNEGINKL SQFYQSLE.. ......IDP. NDVDEQV... ..YSLLK...
SCPO_19113308  LNILNLNLFF SKSQEQS... .......... .......... TDPNFDEH..

               551                                                600
Analysis_1     .......... .......... .......... .......... ..........
PATR_X12       .LSLF..... ..LCTFLK.E HDQLIE.... .......... ..........
HOSA_XPO1      .LSLF..... ..LCTFLK.E HDQLIE.... .......... ..........
MUS_XPO1       .LSLF..... ..LCTFLK.E HGQLLE.... .......... ..........
RAT_XPO1       .LSLF..... ..LCTFLK.E HGQLLE.... .......... ..........
DOG_CRM11      .LSLF..... ..LCTFLK.E HGQLIE.... .......... ..........
XELA_XPO1      .LSLF..... ..LCTFLK.E HGQLIE.... .......... ..........
COW_XPO1       .LSLF..... ..LCTFLK.E HGQLIE.... .......... ..........
DARE_XPO1      .LSLF..... ..LCTFLK.E HGQLIE.... .......... ..........
STPU_115733051 .LSLF..... ..LCTFFK.E HVELIE.... .......... ..........
APIS_48120807  .LAIF..... ..LCTFLK.E HGQFIE.... .......... ..........
AEAE_108883174 .LAMF..... ..LCTFLR.V HSALVE.... .......... ..........
ANGA_58392031  .LAMF..... ..LCTFLR.V HATLVE.... .......... ..........
CHTE_XPO1      .LAMF..... ..LCTFLR.V HATLVE.... .......... ..........
DRPS_54645756  .LSMF..... ..LCTFLK.E HGKLVE.... .......... ..........
DRME_6013457   .LAMF..... ..LCTFLK.E HGKLVE.... .......... ..........
ASTE_XPO1      .LALF..... ..LCSFFS.A HLDLIE.... .......... ..........
ASOR_83766406  .LALF..... ..LSSFFS.A HLNLTE.... .......... ..........
NEFI_119496233 .LALF..... ..LSSFFS.A HLNLIE.... .......... ..........
ASFU_70994940  .LALF..... ..LSSFFS.A HLTLIE.... .......... ..........
ASCL_119397527 .LALF..... ..LSSFFS.A HLNLIE.... .......... ..........
EMNI_45593682  .LALF..... ..LCSFFS.A HLNLVE.... .......... ..........
MAGR_39968867  .LALF..... ..LCNFFS.M HLNLIE.... .......... ..........
USMA_71017551  .LALF..... ..LCNFLT.A HLRLVE.... .......... ..........
SCPO_67999981  .LALF..... ..LCAFFS.S HLRPLE.... .......... ..........
CAEL_IMB4      .LAQF..... ..LVAFIK.E HVHLIEVTDE PLT....... ..........
CABR_39581100  .LAQF..... ..LVAFLK.E HVHLIEITDE PLS....... ..........
ARTH_XPO1A     .LALF..... ..FTSFFK.F HIRVLE.... .......... ..........
METR_92893758  .LALF..... ..FTSFFK.V HIRILE.... .......... ..........
ORSA115456717  .LALF..... ..FTSFFK.N HMRILE.... .......... ..........
OSTA_116061745 .LGIF..... ..LTQFFK.A HITLLE.... .......... ..........
DIDI66802522   .VSLF..... ..LTGFFK.S HLKIMEN... .......... ..........
TETH_118350092 .DSICTS.IV IFLTSFFQ.T HLDWIEELAN DFQN...... ..........
TRBR_74025848  FVGDLN.... LLLVAFLKHY TRNIMY.... .......... ..........
LEMA_68128498  YVVNLN.... LLLIAFLRHY YTSISY.... .......... ..........
DEHA_50426591  .LTRL..... ..YVEASESW HVLIAK.... .......... ..........
CAAL_MTR10P    .LTRL..... ..YVECGESW HVLIGK.... .......... ..........
SACE_MTR10P    .MTRL..... ..FVEAGEAW SVVISK.... .......... ..........
CAGL_50293075  .LTRL..... ..FVEAGEAW SVFVSK.... .......... ..........
ASGO_45184939  .LTRL..... ..FVEAGESW CVFIGK.... .......... ..........
YALI_50549603  .LTRL..... ..FSEAAESW HVTIAR.... .......... ..........
SCPO_63054735  .LGRL..... ..FAEAGEAW VVLIAR.... .......... ..........
COIM_119178726 .VTRL..... ..FAEAAEAW VVLIAR.... .......... ..........
TRCU_71651888  VVARLTR... .....AVAEQ FLFLFENISA .....ATADG GSPNRLYNSP
TRBR_84043488  SVAKLVR... .....EVSMQ FLSLYEHITS NRNNYASWGG VSGARGNHAN
LEMA_71745920  AVAKFAV... .....AVAGQ FLSLLDTCAS .......... ..........
HOSA_XPOT      RFSKLVN... .....GMGQS LIVSWSKLIK N......... ..........
MAMU_109097633 RFSKLVN... .....GMGQS LIVSWSKLIK N......... ..........
POPY_XPOT      RFSKLVN... .....GMGQS LIVSWSKLIK N......... ..........
COW_XPOT       RFSKLVN... .....GMGQS LIVSWTKLIK N......... ..........
DOG_XPOT1      RFSKLVN... .....GMGQS LIVSWTKLIK N......... ..........
MUS_XPOT       RFSKLVN... .....GMGQS LIVSWTKLIK N......... ..........
GAGA_XPOT      RFSKLVN... .....GMGQA LIASWTKLIK S......... ..........
DARE_XPOT      KFSRLVN... .....GMGQS LVLSWTKLSK T......... ..........
STPU_115711976 KLSKLTN... .....GIGCN LISSWQKLVK S......... ..........
CAEL_25149837  RVGSLVN... .....TLGLV LLDVQNKLCA S......... ..........
CABR_39595041  RVGSLVN... .....TLGLV LLDVQNKLCA S......... ..........
ARTH_PAUSED    KVSALLT... .....GYAVE VLECHKRLN. .......... ..........
ORSA_115473313 .MAHLVT... .....AYAVE ALECYRKLG. .......... ..........
ASOR_83773635  TVAKLVN... .....STVVD IVRALEQEN. .......... ..........
ASTE_115400121 TVAKLVN... .....ITVCD IIRALENES. .......... ..........
NEFI_119479355 TVAKLVN... .....ITVID IVRALEQEG. .......... ..........
ASFU_70997846  TVAKLVN... .....ITVID IVRALEQEG. .......... ..........
ASCL_119402439 TVAKLVN... .....ITVID IVRALEQEG. .......... ..........
ASNI_67903600  TVAKLVN... .....TTVTD IVRALEQET. .......... ..........
COIM_119189333 TVTKLVN... .....ITTVD IVKALDSED. .......... ..........
CHGL_116191857 AVAKLVN... .....TLVAD VVRVLEDGK. .......... ..........
NECR_85078557  VVAKLLN... .....TIMTD VVRVLEDNK. .......... ..........
MAGR_39969033  SVAKLVN... .....VVVTD VVKVLEDGS. .......... ..........
GIZE_46124563  AVAKLVN... .....TVLSD IVRALEDSQ. .......... ..........
PHNO_111070629 TVAKLVN... .....NIVFD VVKILENDN. .......... ..........
YALI_50552145  RVAKLAN... .....SIGSE LIHIVETE.. .......... ..........
COCI_116502534 ALGKLLN... .....VYGLE LTKLVED..A .......... ..........
CRNE_58267666  SLGVVLS... .....AYGVA LIGISDNT.E .......... ..........
USMA_71010877  HLAHLTN... .....GLVLE MCKILEES.A .......... ..........
DEHA_50424943  NIAKLSN... .....QVGLE LVIVLESS.. .......... ..........
CAAL_68481668  FVAKLLN... .....QIGQE LLIVLEN... .......... ..........
KLLA_50304413  QMAKLTN... .....GVALE LSMVMDQCND .......... ..........
ASGO_45198942  QLAKLTS... .....SVGLE LSVILEQCHD D......... ..........
CAGL_50291625  QLARLAS... .....AVGTE LTIILEQCNE AN........ ..........
SACE_6322644   SLTKLIT... .....SFGIE FTIIIEQVND DQK....... ..........
PLBE_68069299  KKGELIN... .....NICLE LVESIFEITK LKDYDIN... ..........
PLFA_23619106  KRGELIN... .....YICLE LVESIFEINK LKDYQMN... ..........
DOG_XPO53      RLCQV..... ...LCALGNQ LCALLGV... .......... ..........
COW_XPO5       RLCQV..... ...LRALGNQ LCALLGV... .......... ..........
HOSA_XPO5      RLCQV..... ...LCALGNQ LCALLGA... .......... ..........
MUS_XPO5       RLCQV..... ...LCALGNL LCALLAL... .......... ..........
RAT_XPO5       RLCQV..... ...LCALGNL LCALLAL... .......... ..........
GAGA_XPO5      RLCQV..... ...LCALGSQ LCALLGS... .......... ..........
DARE_68371880  RLCQV..... ...LCALGSQ VCSLVGS... .......... ..........
TENI_47223291  RLCQV..... ...LCALGGQ LCALVAS... .......... ..........
XETR_XPO5      RICQL..... ...ICTLGTQ ICALTQSP.. .......... ..........
STPU_115712846 KLCQV..... ...ITGLGSQ MCAIWAIE.. .......... ..........
DRYA_77455344  KLLQV..... ...LNGMAQQ LVALWGKD.. .......... ..........
DRER_77455348  KLLQV..... ...LNGMAQQ LVALWGKD.. .......... ..........
DRSI_77455342  KLLQV..... ...LNGMAQQ LVALWGKD.. .......... ..........
DRME_RANBP21   KLLQV..... ...LNGMAQQ LVALWGKD.. .......... ..........
DRPS_54643819  KLLAV..... ...LNGMNQQ LVALWGKD.. .......... ..........
ANGA_58394285  KLAQV..... ...LTGLASQ LTALWGKE.. .......... ..........
AEAE_108874516 KLVQV..... ...LMGLATQ LGSFWGKE.. .......... ..........
APIS_66555613  KLTQV..... ...LTGMATQ LCTLWGKDDS SNI....... ..........
TRCA_91081831  KLVQV..... ...LGGLTTQ LVVLWGKDSI S......... ..........
ARTH_HASTY     CMCES..... ...MASLGST NL........ .......... ..........
ORSA_115436552 CICET..... ...MVALGSS NM........ .......... ..........
POAN_27803015  KFSEASLH.. PRTVCSLANY LDRKF..A.. .......... ..........
CHGL_88184741  KFSET..... ...LCSLGNY LDRKF..A.. .......... ..........
MAGR_39961762  KFSEM..... ...VSSLGNY LDRRM..E.. .......... ..........
GIZE_46124003  KLSEM..... ...LSCLGDY FDRKF..A.. .......... ..........
ASTE_115384822 KLSEM..... ...VSYVAGF LEEKN..F.. .......... ..........
ASOR_83766172  KLSEM..... ...LSYIAGF LEEKG..F.. .......... ..........
PHNO_111055772 KLSEL..... ...ANSLGLF IEQKP..R.. .......... ..........
KLLA_50312029  KFVDM..... ...ITCLYTC V......... .......... ..........
ERGO_45190513  KFADM..... ...ITCLHKS I......... .......... ..........
CAGL_50293965  KFVDM..... ...TSCLYVS I......... .......... ..........
SACE_6320542   KFVDM..... ...ISCLYVC V......... .......... ..........
DEHA_50427387  KTVEM..... ...IVSLSEY LNISLPQK.. .......... ..........
SCPO_19113308  .VAKLIN... .....AQGVE LVAIKSDPSE .......... ..........

               601                                                650
Analysis_1     .......... .......... .......... .......... ..........
PATR_X12       .......... .......... .......... .......... ..........
HOSA_XPO1      .......... .......... .......... .......... ..........
MUS_XPO1       .......... .......... .......... .......... ..........
RAT_XPO1       .......... .......... .......... .......... ..........
DOG_CRM11      .......... .......... .......... .......... ..........
XELA_XPO1      .......... .......... .......... .......... ..........
COW_XPO1       .......... .......... .......... .......... ..........
DARE_XPO1      .......... .......... .......... .......... ..........
STPU_115733051 .......... .......... .......... .......... ..........
APIS_48120807  .......... .......... .......... .......... ..........
AEAE_108883174 .......... .......... .......... .......... ..........
ANGA_58392031  .......... .......... .......... .......... ..........
CHTE_XPO1      .......... .......... .......... .......... ..........
DRPS_54645756  .......... .......... .......... .......... ..........
DRME_6013457   .......... .......... .......... .......... ..........
ASTE_XPO1      .......... .......... .......... .......... ..........
ASOR_83766406  .......... .......... .......... .......... ..........
NEFI_119496233 .......... .......... .......... .......... ..........
ASFU_70994940  .......... .......... .......... .......... ..........
ASCL_119397527 .......... .......... .......... .......... ..........
EMNI_45593682  .......... .......... .......... .......... ..........
MAGR_39968867  .......... .......... .......... .......... ..........
USMA_71017551  .......... .......... .......... .......... ..........
SCPO_67999981  .......... .......... .......... .......... ..........
CAEL_IMB4      .......... .......... .......... .......... ..........
CABR_39581100  .......... .......... .......... .......... ..........
ARTH_XPO1A     .......... .......... .......... .......... ..........
METR_92893758  .......... .......... .......... .......... ..........
ORSA115456717  .......... .......... .......... .......... ..........
OSTA_116061745 .......... .......... .......... .......... ..........
DIDI66802522   .......... .......... .......... .......... ..........
TETH_118350092 .......... .......... .......... .......... ..........
TRBR_74025848  .......... .......... .......... .......... ..........
LEMA_68128498  .......... .......... .......... .......... ..........
DEHA_50426591  .......... .......... .......... .......... ..........
CAAL_MTR10P    .......... .......... .......... .......... ..........
SACE_MTR10P    .......... .......... .......... .......... ..........
CAGL_50293075  .......... .......... .......... .......... ..........
ASGO_45184939  .......... .......... .......... .......... ..........
YALI_50549603  .......... .......... .......... .......... ..........
SCPO_63054735  .......... .......... .......... .......... ..........
COIM_119178726 .......... .......... .......... .......... ..........
TRCU_71651888  MKHHSVHASE KGE....... .......... .AIFNGRTVM GACYTTAKNS
TRBR_84043488  MSHNSSSAET ATSP...... .....PSLSC VRSTESLDAE GGIDCTNVDC
LEMA_71745920  LAQQQPSTRS AAT....... .......... ......VEVS GVVLHDEP..
HOSA_XPOT      .......... .......... .......... .......... ..........
MAMU_109097633 .......... .......... .......... .......... ..........
POPY_XPOT      .......... .......... .......... .......... ..........
COW_XPOT       .......... .......... .......... .......... ..........
DOG_XPOT1      .......... .......... .......... .......... ..........
MUS_XPOT       .......... .......... .......... .......... ..........
GAGA_XPOT      .......... .......... .......... .......... ..........
DARE_XPOT      .......... .......... .......... .......... ..........
STPU_115711976 .......... .......... .......... .......... ..........
CAEL_25149837  .......... .......... .......... .......... ..........
CABR_39595041  .......... .......... .......... .......... ..........
ARTH_PAUSED    .......... .......... .......... .......... ..........
ORSA_115473313 .......... .......... .......... .......... ..........
ASOR_83773635  .......... .......... .......... .......... ..........
ASTE_115400121 .......... .......... .......... .......... ..........
NEFI_119479355 .......... .......... .......... .......... ..........
ASFU_70997846  .......... .......... .......... .......... ..........
ASCL_119402439 .......... .......... .......... .......... ..........
ASNI_67903600  .......... .......... .......... .......... ..........
COIM_119189333 .......... .......... .......... .......... ..........
CHGL_116191857 .......... .......... .......... .......... ..........
NECR_85078557  .......... .......... .......... .......... ..........
MAGR_39969033  .......... .......... .......... .......... ..........
GIZE_46124563  .......... .......... .......... .......... ..........
PHNO_111070629 .......... .......... .......... .......... ..........
YALI_50552145  .......... .......... .......... .......... ..........
COCI_116502534 .......... .......... .......... .......... ..........
CRNE_58267666  .......... .......... .......... .......... ..........
USMA_71010877  .......... .......... .......... .......... ..........
DEHA_50424943  .......... .......... .......... .......... ..........
CAAL_68481668  .......... .......... .......... .......... ..........
KLLA_50304413  .......... .......... .......... .......... ..........
ASGO_45198942  .......... .......... .......... .......... ..........
CAGL_50291625  .......... .......... .......... .......... ..........
SACE_6322644   .......... .......... .......... .......... ..........
PLBE_68069299  .......... .......... .......... .......... ..........
PLFA_23619106  .......... .......... .......... .......... ..........
DOG_XPO53      .......... ....DSDVET PANFGKYLES FL........ ..........
COW_XPO5       .......... ....DSDVEI PANFGKYLES FL........ ..........
HOSA_XPO5      .......... ....DSDVET PSNFGKYLES FL........ ..........
MUS_XPO5       .......... ....DANIQT PINFGMYLES FL........ ..........
RAT_XPO5       .......... ....DANIQT PVNFGMYLES FL........ ..........
GAGA_XPO5      .......... ....DSEVET PANFGKYLDS FL........ ..........
DARE_68371880  .......... ....DVEVQV PVNLNKYLEA LL........ ..........
TENI_47223291  .......... ....YVKVSV PANLSKYLEA LL........ ..........
XETR_XPO5      .......... ....DLKVNV PGNFNKYLET LL........ ..........
STPU_115712846 .......... ....GEVFEP PSNLASYLKT LY........ ..........
DRYA_77455344  .......... ....DA.TQR PVHLEVLLEC LL........ ..........
DRER_77455348  .......... ....DA.TQR PVHLEVLLEC LL........ ..........
DRSI_77455342  .......... ....DA.TQR PVHLEVLLEC LL........ ..........
DRME_RANBP21   .......... ....DA.TQR PVHLEVLLEC LL........ ..........
DRPS_54643819  .......... ....ES.TQR PVHLEIMLEC LL........ ..........
ANGA_58394285  .......... ....ECQPIK PHCLATFLGT VL........ ..........
AEAE_108874516 .......... ....DCQISR P.SLATFLET VF........ ..........
APIS_66555613  .......... .........R PAHFNIFLDT V......... ..........
TRCA_91081831  .......... .........R PNNFSAFLEA IL........ ..........
ARTH_HASTY     .......... ....QSISSD GGVMAVYLQQ MLG....... ..........
ORSA_115436552 .......... ....QCILAD VARTLHFLQQ MLE....... ..........
POAN_27803015  .......... ....AIPPQV NVQG..FFQL LML....... ..........
CHGL_88184741  .......... ....AIPPQT NIQG..FLEL LML....... ..........
MAGR_39961762  .......... ....CLPSDI ELQG..FFDF LLL....... ..........
GIZE_46124003  .......... ....KLPAEA AKDE..FLGL LVQ....... ..........
ASTE_115384822 .......... ....SLDDNH GLNLPFFFHL MIN....... ..........
ASOR_83766172  .......... ....SLESAH GMNLPFFFHL TIS....... ..........
PHNO_111055772 .......... ....QIPESS DFGG..MLGF LFD....... ..........
KLLA_50312029  .......... ....LKIS.D LQNIETYMKL VLK....... ..........
ERGO_45190513  .......... ....LRFSAD DKNVELYLRL VLK....... ..........
CAGL_50293965  .......... ....PKIKDT NNQIEKYFKL VMQ....... ..........
SACE_6320542   .......... ....PKIKET NGQIQKYFKL VLK....... ..........
DEHA_50427387  .......... ....NKISWE NSDIDNYLNL ILT....... ..........
SCPO_19113308  .......... .......... .......... .......... ..........

               651                                                700
Analysis_1     .......... .......... .......*** ****.....* **********
PATR_X12       .......... .......... ..KRLNLRET LMEALHY..M LLVSEVEETE
HOSA_XPO1      .......... .......... ..KRLNLRET LMEALHY..M LLVSEVEETE
MUS_XPO1       .......... .......... ..KRLNLREA LMEALHY..M LLVSEVEETE
RAT_XPO1       .......... .......... ..KRLNLREA LMEALHY..M LLVSEVEETE
DOG_CRM11      .......... .......... ..KRLNLRET LMEALHY..M LLVSEVEETE
XELA_XPO1      .......... .......... ..KRLNLRET LMEALHY..M LLVSEVEETE
COW_XPO1       .......... .......... ..KRLNLRET LMEALHY..M LLVSEVEETE
DARE_XPO1      .......... .......... ..KRLNLRET LMEALHY..M LLVSEVEETE
STPU_115733051 .......... .......... ..KKPEFHEI LLEAHHY..L LLISEVEETE
APIS_48120807  .......... .......... ...KKQLNEL LLKALHY..L VLISEVEEVE
AEAE_108883174 .......... .......... ..KRE.TMDT VLKALGY..L VMISEVEDVE
ANGA_58392031  .......... .......... ..KRD.TMEV VLKALDY..L VMISEVEDVE
CHTE_XPO1      .......... .......... ..KRE.TAEA VNKALIY..L VMISEVEDVE
DRPS_54645756  .......... .......... ...DAKYVDF LNQALMY..L VMISEVEDVE
DRME_6013457   .......... .......... ...DAKYVDY LNQALMY..L VMISEVEDVE
ASTE_XPO1      .......... .......... ...KLPNRDY LTHAHFY..L IRISQIDDRE
ASOR_83766406  .......... .......... ...KLPNRDY LTHAHFY..L IRISQIDDRE
NEFI_119496233 .......... .......... ...KLPNRDY LTHAHFY..L IRISQIDDRE
ASFU_70994940  .......... .......... ...KLPNRDY LTHAHFY..L IRISQIDDRE
ASCL_119397527 .......... .......... ...KLPNRDY LTHAHFY..L IRISQIDDRE
EMNI_45593682  .......... .......... ...KLPNRDY LTHAHFY..L IRISQIDDRE
MAGR_39968867  .......... .......... ...RLPNRDY LTHGHFY..L VRISQIEDRE
USMA_71017551  .......... .......... ...NPENKDV LLNAHMY..L IKVSQVPERE
SCPO_67999981  .......... .......... ...NPENQEV LLNAHSY..L LNISRINERE
CAEL_IMB4      .......... .......... .EAKILMRES HDYAIQL..L LKITLIEEME
CABR_39581100  .......... .......... .EAKIMIRDA HDYAIRL..L LKITLIEEME
ARTH_XPO1A     .......... .......... ..STPEVVSL LLAGLEY..L INISYVDDTE
METR_92893758  .......... .......... ..STQENITT LLLGLEY..L ISISYVDDTE
ORSA115456717  .......... .......... ..ASPENRAA LLLGLEY..L IGISYVDDTE
OSTA_116061745 .......... .......... ..SSGELQQK MLVGIEY..L LNISYVEEPE
DIDI66802522   .......... .......... ....SLNIPY LTLAHEI..L VNISNIDELE
TETH_118350092 .......... .......... .PDRVMMVES IDRGLQY..I VGINEIEDEN
TRBR_74025848  .......... .......... ......DDLL LISANQL..I VGMSHINDKE
LEMA_68128498  .......... .......... ......DDML LVTCHEM..L VGMSNINEKE
DEHA_50426591  .......... .......... ...NPKHFKP LVEIL....L ECCKYEEDLD
CAAL_MTR10P    .......... .......... ...NPAHFKP LVLII....L ECTKYDEDLD
SACE_MTR10P    .......... .......... ...NPDFFKP MVLVL....L MLTCKNEDLD
CAGL_50293075  .......... .......... ...SPEIFRP LVKVI....L LLSCKNTDLD
ASGO_45184939  .......... .......... ...EPQTFKP LVQVI....L LLTCKNTDLD
YALI_50549603  .......... .......... ...NPDTFRA LVETV....C ECAAFDDDLD
SCPO_63054735  .......... .......... ...MPNDFLP LVNCI....A QVAANDTELE
COIM_119178726 .......... .......... ...LPNEFRN LVEAV....L ECCVVDKERD
TRCU_71651888  SNSKGEVPLQ S.....DWVF SRDCIDNVRA ALDTILT..Y LLRLLSINHS
TRBR_84043488  RNFQGRQQQQ HSYFVPDGHL SVEFLGEVQV ALDVVVP..E LLRLLSIRHD
LEMA_71745920  .......... .......FTV TADLLDGLAG ALHAVVG..Q VILVLHLNLF
HOSA_XPOT      .......... ........GD IKNA.QEALQ AIETKVA..L MLQLLIHEDD
MAMU_109097633 .......... ........GD IKNA.QEALQ AIETKVA..L MLQLLIHEDD
POPY_XPOT      .......... ........GD IKNA.QEALQ AIETKVA..L MLQLLIHEDD
COW_XPOT       .......... ........GD IKNA.QEALQ AIETKVA..L MLQLLIHEDD
DOG_XPOT1      .......... ........GD IKNA.QEALQ AIETKVA..L MLQLLIHEDD
MUS_XPOT       .......... ........GA VKNA.QEALE AIETKVP..L MLQLLVHEDD
GAGA_XPOT      .......... ........GD MKSA.QDALQ AIEAKVS..L MLQLLIHEDD
DARE_XPOT      .......... ........AD EKIS.AETLR AVESKVP..L MLQLLIHEDD
STPU_115711976 .......... ........KN SVGA.LNTLQ AIDSKLP..L LFMFLGHEDD
CAEL_25149837  .......... ........SI LEKEQECCVQ EMAGLAE..P ALVVLNNEDP
CABR_39595041  .......... ........SI LEKEQSCCVQ EMAGLAE..S AIVVLNNEDP
ARTH_PAUSED    .......... ........SE DTK..AVSMD LLNEVLP..S VFYVMQKCEV
ORSA_115473313 .......... ........SS DADG.AAALE MLEEVLP..A VFAAAESGDD
ASOR_83773635  .......... .........I SAECREKANG LLQAFLP..H ILRYFSDEYD
ASTE_115400121 .......... .........T TPESKEKAGG LLQAFLP..H ILRYFSDEYD
NEFI_119479355 .......... .........V SAECKEKANG LLQAFLP..H ILRYFSDEYD
ASFU_70997846  .......... .........V STECKEKANG LLQAFLP..H ILRYFSDEYD
ASCL_119402439 .......... .........V SAECKEKANG LLQVFLP..H ILRFFSDEYD
ASNI_67903600  .......... .........V SAQCKEKANG LLQVFLP..H ILRYFSDEYD
COIM_119189333 .......... .........A DNATKEKAEA LLQAFLP..H ILRYFSDEYD
CHGL_116191857 .......... .........V DNDTRGKAEQ LLRDFLP..S LLRLFSDEYD
NECR_85078557  .......... .........V DAETRAKAER HLQDFLP..A LLRLFSDEFD
MAGR_39969033  .......... .........V GEESRAKAGQ HLQDFLP..L LLRLFSDEYD
GIZE_46124563  .......... .........I SDDTRARANQ HLHGFLP..F LLRFFSDEYD
PHNO_111070629 .......... .........V DEQTRQRADD LIRIFTP..Y LLRFFADQYD
YALI_50552145  .......... .......... SQEFSANCEA LLLDMFP..L LLRYLGNEYD
COCI_116502534 .......... .........P TDDIRSDASA ALVDLQP..V TLRFLADDYD
CRNE_58267666  .......... .........V AEQLRNEAEE MMNPALP..L LLRFLSDRQY
USMA_71010877  .......... .........A EESTRAAAED LLNSLLP..L VLAFLSDEYD
DEHA_50424943  .......... .........E LELFDSINQQ FLNLWP...S IFKFLSHEYD
CAAL_68481668  .......... .........Q SGLLEQVNAQ LFKLWP...A ILGCLNHNYD
KLLA_50304413  .......... ......SQEL QSVSSAADEQ IINVVSP..L VLKFMAHEYD
ASGO_45198942  .......... ....SSSAGS CSIANSADHQ IIHQVAP..L VLKFMNHEYD
CAGL_50291625  .......... ....PPTEES QQLFSAADQQ ILLQVIP..L ILKFMLHEYD
SACE_6322644   .......... ....LDTLYK QSVISNVDSI LLEKIIP..I LLEFMNNEFD
PLBE_68069299  .......... .......VMK YNEVCDKATN LLFLILP..H ALDIFSVNDF
PLFA_23619106  .......... .......MLK YNEICTKAAD MLFLVLP..H ALDIFSVNDF
DOG_XPO53      .......... .......... ..AFTTHPSQ FLRSS...TQ MTWGALFRHE
COW_XPO5       .......... .......... ..AFTTHPSQ FLRSS...TQ MTWGALFRHE
HOSA_XPO5      .......... .......... ..AFTTHPSQ FLRSS...TQ MTWGALFRHE
MUS_XPO5       .......... .......... ..AFTTHPSQ FLRSS...TH MTWGALFRHE
RAT_XPO5       .......... .......... ..AFTTHPSQ FLRSS...TH MTWGALFRHE
GAGA_XPO5      .......... .......... ..AFTTHPSQ FLRSS...TQ ITWGALFRHE
DARE_68371880  .......... .......... ..AFTTHP.. .......... ..........
TENI_47223291  .......... .......... ..AFTTHSSQ FLKSS...TL ITWANLFRHE
XETR_XPO5      .......... .......... ..SFTRHASQ FLTSS...TI LTWGTIFRHE
STPU_115712846 .......... .......... ..SFTQHAST HVCHL...TS ASWMAFLRHE
DRYA_77455344  .......... .......... ..LLVQHPSL AVSHG...SA LIWQLLLKHE
DRER_77455348  .......... .......... ..LLVQHPSL SVSHG...SA LIWQLLLKHE
DRSI_77455342  .......... .......... ..LLVQHPSL GVSHG...SA LIWQLLLKHE
DRME_RANBP21   .......... .......... ..LLVQHPSL GLSHG...SA LIWQLLLKHE
DRPS_54643819  .......... .......... ..LLVQHPSL SVAHG...AA QIWQLLLKHE
ANGA_58394285  .......... .......... ..IFTRHASY SLAHP...AA LIWTTLLKHE
AEAE_108874516 .......... .......... ..IFSRHSSF TLSHY...AS LIWTGLLKHE
APIS_66555613  .......... .......... .LTFTMYSSL TLTH...MAN AIWVMLFKHE
TRCA_91081831  .......... .......... ..AFSSHQSL TLSH...MAN PLWNSMLKHE
ARTH_HASTY     .......... .......... ...FFQHFKL GLHFE...AL LFWLSLMRDL
ORSA_115436552 .......... .......... ...YYQHYKI TLHFQ...SL LFWLVVLREP
POAN_27803015  .......... .......... ...VVKSQSL VVSIP...VL VSWTRLLSHR
CHGL_88184741  .......... .......... ...VVQSQSL VVSIP...IL LTWTRLLSHR
MAGR_39961762  .......... .......... ...ILQSQSL VVSIP...VL VTWTRLLHNP
GIZE_46124003  .......... .......... ...IVQHQSL MVSIP...VL VTWTRLLSNR
ASTE_115384822 .......... .......... ...VIQHQSL TVSIP...VL HVWSKLLASE
ASOR_83766172  .......... .......... ...VIQHQSL MVSIP...VL HVWSKLLASE
PHNO_111055772 .......... .......... ...IMRHPSL VVSIP...VL HCWTKLLRSP
KLLA_50312029  .......... .......... ...TTYNPSL IVSGL...SL DLWCACLRND
ERGO_45190513  .......... .......... ...TTYNPSL IVSGI...SL DLWCTCIRND
CAGL_50293965  .......... .......... ...TTYNPSL IVSGL...TL DLWCSCLRND
SACE_6320542   .......... .......... ...TTYNPSL IVSGL...TL DLWCTCLRND
DEHA_50427387  .......... .......... ...TTNHPSL IISGL...SL QMWVTILRFD
SCPO_19113308  .......... .........L SPELKENCSF QLYNLFP..Y LIRYLSDDYD

               701                                                750
Analysis_1     ****....*. ********** .......... .......... ..........
PATR_X12       IFKICLEYWN HLAAELYRES PFS....... .......... ..........
HOSA_XPO1      IFKICLEYWN HLAAELYRES PFS....... .......... ..........
MUS_XPO1       IFKICLEYWN HLAAELYRES PFS....... .......... ..........
RAT_XPO1       IFKICLEYWN HLAAELYRES PFS....... .......... ..........
DOG_CRM11      IFKICLEYWN HLAAELYRES PFS....... .......... ..........
XELA_XPO1      IFKICLEYWN HLAAELYRES PFS....... .......... ..........
COW_XPO1       IFKICLEYWN HLAAELYRES PFS....... .......... ..........
DARE_XPO1      IFKICLEYWN HLAAELYRES PFS....... .......... ..........
STPU_115733051 IFKICLEYWN TLSSELYRES PFP....... .......... ..........
APIS_48120807  IFKICLEYWN ALAMDLYRAN PFVS...... .......... ..........
AEAE_108883174 IFKICLEYWN SLASELYKES YSS....... .......... ..........
ANGA_58392031  IFKICLEYWN SLTGELYKEA HTS....... .......... ..........
CHTE_XPO1      LFKICLEYWN SLASDLYKEN PYG....... .......... ..........
DRPS_54645756  VFKICLEYWN SLVEDLYNSE FFHP...... .......... ..........
DRME_6013457   VFKICLEYWN SLVEDLYNSE FFHP...... .......... ..........
ASTE_XPO1      VFKICLEYWT RLVQELYEEM QQLP...... .......... ..........
ASOR_83766406  VFKICLEYWT RLVQELYEEM QQLP...... .......... ..........
NEFI_119496233 VFKICLEYWT RLVQELYEEM QQLP...... .......... ..........
ASFU_70994940  VFKICLEYWT RLVQELYEEM QQLP...... .......... ..........
ASCL_119397527 VFKICLEYWI RLVQELYEEM QQLP...... .......... ..........
EMNI_45593682  VFKICLEYWT RLVQELYEEM QQLP...... .......... ..........
MAGR_39968867  IFKITLDYWL KLVQELYEEM QQLP...... .......... ..........
USMA_71017551  VFKICLEYWS KLVSELYEEQ QSQP...... .......... ..........
SCPO_67999981  IFKICLEYWS KLVAQLYEEM QQIP...... .......... ..........
CAEL_IMB4      VFKVCLDCWC WLTAELYRIC PFIQ...... .......... ..........
CABR_39581100  VFKVCLDCWC WLTAELYRIS PFIQ...... .......... ..........
ARTH_XPO1A     VFKVCLDYWN SLVLELFDAH HNSDNPAVSA S......... LMGL......
METR_92893758  VFKVCLDYWN SLVSELFEPH RSLDNPAATA N........L .MGLQV....
ORSA115456717  VFKVCLDYWN VFVLELFEAH NQME.PAASV N......... MMGLQA....
OSTA_116061745 VFKVCLDYWH FMVCDVFQSD GSSGADAD.. .......... ..........
DIDI66802522   LFKICLEYWN FLSSNLYSDI ATFTTTLLST PP........ ..........
TETH_118350092 IFKTCVDFWH FFTSDFYKKT NKLKN..... .......... ..........
TRBR_74025848  LFKSCVDYWW WLGEKMVRSA S......... .......... ..........
LEMA_68128498  LFKACVEYWW WLGDLLLRAP ASVV...... .......... ..........
DEHA_50426591  VVKYTFYFWH LLKQLITIPK FQDS...... .......... ..........
CAAL_MTR10P    IVKYTFQFWY QLKQLITLPK FQES...... .......... ..........
SACE_MTR10P    VVSYTFPFWF NFKQSLVLPR YQES...... .......... ..........
CAGL_50293075  VVAYTFQFWF TLRQNLVLPR YQKS...... .......... ..........
ASGO_45184939  VVKYTFPFWF NLKQMLVLAR YNEQ...... .......... ..........
YALI_50549603  VVQYTFYFWY NLKQLLVLEP YQHA...... .......... ..........
SCPO_63054735  AIKFTFAFWW DLKQMVELDV YAEA...... .......... ..........
COIM_119178726 AISITFVFWF ELKQYVTLDR YANA...... .......... ..........
TRCU_71651888  DVSNT..LLP FVQVYLKSAA LH........ .......... ..........
TRBR_84043488  VVVDT..LIP FIQMYIKSSA LR........ .......... ..........
LEMA_71745920  DVRDA..LLP FLQVYLKSAY LL........ .......... ..........
HOSA_XPOT      DISSN..IIG FCYDYLHILK QL........ .......... ..........
MAMU_109097633 DISSN..IIG FCYDYLHILK QL........ .......... ..........
POPY_XPOT      DISSN..IIG FCYDYLHILK QL........ .......... ..........
COW_XPOT       DISSN..IIG FCYDYLHILK QL........ .......... ..........
DOG_XPOT1      DISSN..IIG FCYDYLHILK QL........ .......... ..........
MUS_XPOT       DISSN..IIG FCYDYLHILK QL........ .......... ..........
GAGA_XPOT      DISSN..IIG FCYDYLHILK QL........ .......... ..........
DARE_XPOT      DISAN..IVC FCYDYLHVLK QL........ .......... ..........
STPU_115711976 DISLA..VSE FARDYIGILK QIG....... .......... ..........
CAEL_25149837  DLSCM..CID YIRAYCSFLL KF........ .......... ..........
CABR_39595041  DLSCL..CVD YIRAYASFLV KF........ .......... ..........
ARTH_PAUSED    DSTFS..IVQ FLLGYVSTLK GL........ .......... ..........
ORSA_115473313 DEVDSGSVLE FLSGYVSTMK .......... .......... ..........
ASOR_83773635  EVCST..VIP CGSDLLQYLR .......... .......... ..........
ASTE_115400121 EVCST..VIP CVSDLLQYLR .......... .......... ..........
NEFI_119479355 EVCST..VIP CVSDLLTYLR .......... .......... ..........
ASFU_70997846  EVCST..VIP CVSDLLTYLR .......... .......... ..........
ASCL_119402439 EVCST..VIP CVSDLLTYLR .......... .......... ..........
ASNI_67903600  EVCST..VIP CVSDLLSYLR .......... .......... ..........
COIM_119189333 EICST..AIP CVNELLSYLR .......... .......... ..........
CHGL_116191857 EVCST..VIP SLTDLLTFLR .......... .......... ..........
NECR_85078557  EVCST..VIP SLTDLLTFLR .......... .......... ..........
MAGR_39969033  EVCST..VIP SLTDILTFLR .......... .......... ..........
GIZE_46124563  EVCSS..VIP ALTDLLTFLR .......... .......... ..........
PHNO_111070629 EVCST..VIP SLTDLLTFLR .......... .......... ..........
YALI_50552145  DTSSQ..VLP SVGSYLQLVR RDSKREKAKI NPNRLTKNT. ..........
COCI_116502534 DTAST..VFP LLQAVLGSYK RSRKVSSG.. .......... ..........
CRNE_58267666  EVPLS..VSP FVSDLLRIYK RMYKPPNPST K......... ..........
USMA_71010877  DASEQ..TFS GVNMILSIYK KARR...... .......... ..........
DEHA_50424943  DISQQ..IFP FIQQYLLTCK KFNQ...... .......... ..........
CAAL_68481668  DVSQN..VFP FLQQFLTLSK KNPQ...... .......... ..........
KLLA_50304413  SVTQQ..CFS FVTNYLAVMK KLFALGGKPG S......... ..........
ASGO_45198942  SVTQQ..TFP FISHYLTFLK RLFALGGKPG S......... ..........
CAGL_50291625  SVTQQ..SFQ FISQYLAVMK KMFAVGGKAG S......... ..........
SACE_6322644   SITAK..TFP FWSNYLAFLK KYKASSPN.. .......... ..........
PLBE_68069299  YITNT..VEQ FFSLFFTKFK GIIEFSPGSN .......... ..........
PLFA_23619106  YIAST..VEK FFSLFFTKFK NVIDVGSCAN SIM....... ..........
DOG_XPO53      ILSRDPLLLA IIPKYLRASM TNLVKMG... .......... ........FP
COW_XPO5       ILSRDPLLLA IIPKYLRASM TNLVKMG... .......... ........FP
HOSA_XPO5      ILSRDPLLLA IIPKYLRASM TNLVKMG... .......... ........FP
MUS_XPO5       VLSRDPALLA VIPKYLRASM TNLVKMG... .......... ........FP
RAT_XPO5       VLSRDPSLLA VIPKYLRASM TNLVKMG... .......... ........FP
GAGA_XPO5      VLSRDPLLLA MIPKYLRASM TNLVKVG... .......... ........FP
DARE_68371880  .......... .......... .......... .......... ..........
TENI_47223291  TLSQEEVVVQ MAVRYLRACM TNFVKVS... .......... ........FP
XETR_XPO5      VLSRHPQLLA AIPDFLRSSM VSIVRVG... .......... ........FP
STPU_115712846 HMPRTQAVLE IIPNLCQTYI STSQKIG... .......... ........YP
DRYA_77455344  PCSKDFAMVN YIPKLIHTIA PRIVKLP... .......... ........YP
DRER_77455348  PCSKDFAMVN YIPKLIHTIA PRIVKLP... .......... ........YP
DRSI_77455342  PCSKDFAMVN YIPKLIHTIA PRIVKLP... .......... ........YP
DRME_RANBP21   PSSKDFAMVN YIPKLIHTIA PRIVKLP... .......... ........YP
DRPS_54643819  LCSKDFAMIN YIPKLIHTIA PRIVKLP... .......... ........YP
ANGA_58394285  QISKEHLVLE YIPKVIEVIG PKIIKVN... .......... ........YP
AEAE_108874516 QISREPIVME YIPKLIEVFG PKIIKVC... .......... ........YP
APIS_66555613  QIKQDPLLLT YIPKYVESTA PKLIKIA... .......... ........YP
TRCA_91081831  HISRDPVFLS YIPQWVQCTA PKIVKFN... .......... ........YP
ARTH_HASTY     LPKP....KA ATYPSGGGSS TGGDDSS... .......... ......SQ.V
ORSA_115436552 SKAKSVARVS SDTPAAGNSA STGGGS.... .......... .........T
POAN_27803015  TLGPAASNMP FIPDLLELCS SRLIRYENLP DD........ ..........
CHGL_88184741  ALGPAAAEMP FIVNLLELCC GRLVRYESFP ED........ ..........
MAGR_39961762  DFGASIGETA LVGHLLEVCS SRLVQYEHLP ED........ ..........
GIZE_46124003  LIGPGEHVSP LIPPLLETCS SRLVRYENLP ED........ ..........
ASTE_115384822 RIGNTDLVTS LVPALLGICT QRLVRWEALP SD........ ..........
ASOR_83766172  RIGNTDLVTG LIPSLLEICT QRLVRWEALP TD........ ..........
PHNO_111055772 VVRENDTIKS MIAGLLETSC SRLIRYESLP ED........ ..........
KLLA_50312029  EFLPILEKL. VIPDLLEFAG NALIYYEQI. .......... ..........
ERGO_45190513  EFLPILEKY. VLSDLLEFSA NALVHYEQI. .......... ..........
CAGL_50293965  DYIPLIQKY. AIKDLLNFAA DALVYYEQI. .......... ..........
SACE_6320542   EYLPKLEKY. VIPDLLQFAA DALVYYEQI. .......... ..........
DEHA_50427387  ELSSKKPILK ILLDLLETSA NRTLNYSIIG .......... ..........
SCPO_19113308  ETSTA..VFP FLSDLLVSLR .......... .......... ..........

               751                                                800
Analysis_1     .......... .......... .......... .......... ..........
PATR_X12       .......... .....TSASP LLSGSQHFDV PP........ ......RRQL
HOSA_XPO1      .......... .....TSASP LLSGSQHFDV PP........ ......RRQL
MUS_XPO1       .......... .....TSASP LLSGSQHFDI PP........ ......RRQL
RAT_XPO1       .......... .....TSASP LLSGSQHFDI PP........ ......RRQL
DOG_CRM11      .......... .....TSASP LLSGSQHFDV PP........ ......RRQL
XELA_XPO1      .......... .....TSASP LLSGSQHFDV PP........ ......RRQL
COW_XPO1       .......... .....TSASP LLSGSQHFDV PP........ ......RRQL
DARE_XPO1      .......... .....TSTSP LLSGSQHFDV PP........ ......RRQL
STPU_115733051 .......... ....STPSSP LLLGSANNSV PP........ ......RRQL
APIS_48120807  .......... .......PTP LFV.VKNITL PS........ ......RRLF
AEAE_108883174 .......... ........SQ .......... .......... ......RRTF
ANGA_58392031  .......... ........SQ .......... .......... ......RRTF
CHTE_XPO1      .......... ......NTSG S......... .......... ......RRQF
DRPS_54645756  .......... .....TLESS KRQQ.....V YP........ ......RRRF
DRME_6013457   .......... .....TLEST KRQQ.....V YP........ ......RRRF
ASTE_XPO1      .......... ....ITDINP LVSMGVSGLS NGGAPHPSTL ANYP.LRKHK
ASOR_83766406  .......... ....ITDINP LVSMGVSGLS NGGAPHPSTL ANYP.LRKHK
NEFI_119496233 .......... ....ITDINP LVSMGVSGLS NGGAPHPSTL ANYP.LRKHK
ASFU_70994940  .......... ....ITDINP LVSMGVSGLS NGGAPHPSTL ANYP.LRKHK
ASCL_119397527 .......... ....ITDINP LVSMGVSGLS NGGAPHPSTL ANYP.LRKHK
EMNI_45593682  .......... ....ITDINP LVSMGVSGLS NGGAPHPNTL AGYP.LRKHK
MAGR_39968867  .......... ....LSGDNP LMNHG.SALS QGGALPPQVL EQYP.LRKHK
USMA_71017551  .......... ....IAEMNP LLGLN..... LGNGVS..NA SSAN.LRKNI
SCPO_67999981  .......... ....MSEMNP LLNLSSPTSL ISSNPN..ML ANLP.LRKHI
CAEL_IMB4      .......... .......PST LYGMMSQVRE HP........ ......RRQL
CABR_39581100  .......... .......PSS IYGMMNNTRE HP........ ......RRQL
ARTH_XPO1A     .......... .....QPFLP GMVDGLGSQV MQ........ ......RRQL
METR_92893758  .......... .....SSMLP GMVDGHGSQL LQ........ ......RRQL
ORSA115456717  .......... ......QMLP G.VDGTITAV QQ........ ......RRQL
OSTA_116061745 .......... .......FRF GNEFGVANAE RG........ ...A.NRRVL
DIDI66802522   .......... .......... .......... .......... ......RLQL
TETH_118350092 .......... ....TQNQNG GQISNQFFNV MRLNLTPEAN NDAMTIQKTI
TRBR_74025848  .......... .......... .......... .......... ...PTPLHRK
LEMA_68128498  .......... .......... .......... .......... ...KRNLMSK
DEHA_50426591  .......... .......... .......... .......... .......KLE
CAAL_MTR10P    .......... .......... .......... .......... .......KAV
SACE_MTR10P    .......... .......... .......... .......... .......RKA
CAGL_50293075  .......... .......... .......... .......... .......KLA
ASGO_45184939  .......... .......... .......... .......... .......KLQ
YALI_50549603  .......... .......... .......... .......... .......REV
SCPO_63054735  .......... .......... .......... .......... .......RQL
COIM_119178726 .......... .......... .......... .......... .......RIV
TRCU_71651888  .......... .......... .......... .......... .......EER
TRBR_84043488  .......... .......... .......... .......... .......EEQ
LEMA_71745920  .......... .......... .......... .......... .......ESE
HOSA_XPOT      .......... .......... .......... .......... ....TVLSDQ
MAMU_109097633 .......... .......... .......... .......... ....TVLSDQ
POPY_XPOT      .......... .......... .......... .......... ....TVLSDQ
COW_XPOT       .......... .......... .......... .......... ....TVLSDR
DOG_XPOT1      .......... .......... .......... .......... ....PVLSDQ
MUS_XPOT       .......... .......... .......... .......... ....PVLSDQ
GAGA_XPOT      .......... .......... .......... .......... ....SALSDQ
DARE_XPOT      .......... .......... .......... .......... ....PALNEQ
STPU_115711976 .......... .......... .......... .......... .....TLNES
CAEL_25149837  .......... .......... .......... .......... .......HPN
CABR_39595041  .......... .......... .......... .......... .......HPN
ARTH_PAUSED    .......... .......... .......... .......... ....PALKEK
ORSA_115473313 .......... .......... .......... .......... .....APTEK
ASOR_83773635  .......... .......... .......... ........KV SKTDPSLTAQ
ASTE_115400121 .......... .......... .......... ........KI AKSNPALAAQ
NEFI_119479355 .......... .......... .......... ........RI AKVNPALASQ
ASFU_70997846  .......... .......... .......... ........RI AKVNPALASQ
ASCL_119402439 .......... .......... .......... ........KI AKINPALAAQ
ASNI_67903600  .......... .......... .......... ........KM AKSNPSIASQ
COIM_119189333 .......... .......... .......... ........KV AKRNPAIIPQ
CHGL_116191857 .......... .......... .......... ........KV G....QLPPT
NECR_85078557  .......... .......... .......... ........RV G....TLPDS
MAGR_39969033  .......... .......... .......... ........KV P....ELPDS
GIZE_46124563  .......... .......... .......... ........KL T....VVNQD
PHNO_111070629 .......... .......... .......... ........KL QKKQGTVPPQ
YALI_50552145  .......... .......... .......... ...ADQYENF PADRTFISDQ
COCI_116502534 .......... .......... .......... .......... .....PIDDQ
CRNE_58267666  .......... .......... .......... ...AGQAPSP PSTLPQLSPE
USMA_71010877  .......... .......... .......... .......... ..RGAELTGA
DEHA_50424943  .......... .......... .......... .......... ........LA
CAAL_68481668  .......... .......... .......... .......... ........LY
KLLA_50304413  .......... .......... .......... ......AVAV NSKRIPIDPA
ASGO_45198942  .......... .......... .......... ......AVAL NSKKLPLDDD
CAGL_50291625  .......... .......... .......... ......VVAV NSKRQSLDSA
SACE_6322644   .......... .......... .......... .......... ......FVPL
PLBE_68069299  .......... .......... .......... .........T ENNNNNSNNC
PLFA_23619106  .......... .......... .......... ..KSSSNDYE SSKNNISNNI
DOG_XPO53      SKTDSPSC.. .....EYSRF D......... .......... .......FDS
COW_XPO5       SKTDSPSC.. .....EYSRF D......... .......... .......FDS
HOSA_XPO5      SKTDSPSC.. .....EYSRF D......... .......... .......FDS
MUS_XPO5       SKTDSPSC.. .....EYSRF D......... .......... .......FDS
RAT_XPO5       SKTDSPSC.. .....EYSRF D......... .......... .......FDS
GAGA_XPO5      SKSDSPSC.. .....EYSRF D......... .......... .......FDS
DARE_68371880  .......... .......... .......... .......... ..........
TENI_47223291  SKNDSPSC.. .....AYSRV D......... .......... .......FDS
XETR_XPO5      SKDNSPSC.. .....KYSRM D......... .......... .......YES
STPU_115712846 SRNDSPAC.. .....AYARI D......... .......... .......FDS
DRYA_77455344  ASTSSPAS.. .LSTEAYIRL E......... .......... .......YDS
DRER_77455348  ASTSSPAS.. .LSTEAYIRL E......... .......... .......YDS
DRSI_77455342  ASTSSPAT.. .LSTEAYIRL E......... .......... .......YDS
DRME_RANBP21   ASASSPAS.. .LSTEAYIRL E......... .......... .......HDS
DRPS_54643819  P.ASSPTS.. .LTTESYIRM D......... .......... .......YDS
ANGA_58394285  VRRWTGIT.. .MHPQTFASL D......... .......... .......YDA
AEAE_108874516 ASRPTEIS.. .MNPETFISL D......... .......... .......YDD
APIS_66555613  QGRQAN.... ..GMSAYCLA D......... .......... .......YDS
TRCA_91081831  ASKVQNTDT. .GGAAAYAKI D......... .......... .......FDS
ARTH_HASTY     DSEKKKTLSL INDDISSAIL DVS....... .......... .......FQR
ORSA_115436552 EREKKGVSVL ITDEMYSTIL DVT....... .......... .......FKR
POAN_27803015  ..TDDPTY.. .....VLLLE D......... .......... .......TDT
CHGL_88184741  ..TEDPVY.. .....VLLIE D......... .......... .......TDT
MAGR_39961762  ..TRDATY.. .....TFLME D......... .......... .......TDT
GIZE_46124003  ..TQDPTF.. .....LYLME D......... .......... .......TDT
ASTE_115384822 ..SDDPTV.. .....VFLLE D......... .......... .......IDT
ASOR_83766172  ..SDDPTV.. .....AFLND D......... .......... .......IDT
PHNO_111055772 ..TEDVTL.. .....QFLNE D......... .......... .......IDT
KLLA_50312029  ..EDHVSK.. .....NFVEV D......... .......... .......FQS
ERGO_45190513  ..DGHISK.. .....HYADV D......... .......... .......FQS
CAGL_50293965  ..DGHISR.. .....NYVDI D......... .......... .......FQS
SACE_6320542   ..DGHISK.. .....KFAEI D......... .......... .......FQS
DEHA_50427387  ..EENISK.. .....IFLNI D......... .......... .......FDS
SCPO_19113308  .......... .......... .......... .........K ESSSKELSAS

               801                                                850
Analysis_1     .......... .......... .......... ********** **........
PATR_X12       YLPMLFK... .......... .......... VRLLMVSRMA KPE.....EV
HOSA_XPO1      YLPMLFK... .......... .......... VRLLMVSRMA KPE.....EV
MUS_XPO1       YLTVLSK... .......... .......... VRLLMVSRMA KPE.....EV
RAT_XPO1       YLTVLSK... .......... .......... VRLLMVSRMA KPE.....EV
DOG_CRM11      YLPVLSK... .......... .......... VRLLMVSRMA KPE.....EV
XELA_XPO1      YLPVLSK... .......... .......... VRLLMVSRMA KPE.....EV
COW_XPO1       YLPVLSK... .......... .......... VRLLMVSRMA KPE.....EV
DARE_XPO1      YLPVLSK... .......... .......... VRLLMVSRMA KPE.....EV
STPU_115733051 YLQVLSR... .......... .......... VRRIMISRMA KPE.....EV
APIS_48120807  YCPVLTK... .......... .......... VRYIMISRMA KPE.....EV
AEAE_108883174 YAKILSK... .......... .......... VRYIMISRMA KPE.....EV
ANGA_58392031  YHKILSK... .......... .......... VRYIMISRMA KPE.....EV
CHTE_XPO1      YSSILSK... .......... .......... VRNIMISRMA KPE.....EV
DRPS_54645756  YAPILSK... .......... .......... VRFIMISRMA KPE.....EV
DRME_6013457   YAPILSK... .......... .......... VRFIMISRMA KPE.....EV
ASTE_XPO1      YEEVLSS... .......... .......... LRTVMIEKMV RPE.....EV
ASOR_83766406  YEEVLSS... .......... .......... LRTVMIEKMV RPE.....EV
NEFI_119496233 YEEVLSN... .......... .......... LRTVMIEKMV RPE.....EV
ASFU_70994940  YEEVLSN... .......... .......... LRTVMIEKMV RPE.....EV
ASCL_119397527 YEEVLSN... .......... .......... LRTVMIEKMV RPE.....EV
EMNI_45593682  YDEVLSS... .......... .......... LRTVMIEKMV RPE.....EV
MAGR_39968867  YKEILSN... .......... .......... LRVVMIEKMV RPE.....EV
USMA_71017551  YADILSN... .......... .......... LRLVMIERMV KPE.....EV
SCPO_67999981  YKDILST... .......... .......... LRLVMIENMV KPE.....EV
CAEL_IMB4      YREYLSQ... .......... .......... LRSTMISRMA KPE.....EV
CABR_39581100  YREYLST... .......... .......... LRSAMISRMA KPE.....EV
ARTH_XPO1A     YSHPMSK... .......... .......... LRGLMINRMA KPE.....EV
METR_92893758  YAGPMSK... .......... .......... LRMLMICRMA KPE.....EV
ORSA115456717  YSGPLSK... .......... .......... LRMLMICRMA KPE.....EV
OSTA_116061745 YSAPFSK... .......... .......... LRLLMISRMA KPE.....EV
DIDI66802522   YKSVLSK... .......... .......... VRVVLIDHMA KPE.....EV
TETH_118350092 YPKIMTQ... .......... .......... VRTIIISRMA KPQ.....EV
TRBR_74025848  LALVLSN... .......... .......... VRFTLIKKMA RPE.....EV
LEMA_68128498  LPRVLSD... .......... .......... VRFVLIRRMA KPE.....EV
DEHA_50426591  FRDVYSK... .......... .......... LISIIIKHLT YPIVA..DVE
CAAL_MTR10P    FGDIYLQ... .......... .......... LITVIIKHLT YPISG..NDN
SACE_MTR10P    YSDIFVK... .......... .......... LINGIITHLQ YPS.......
CAGL_50293075  YTDLYLD... .......... .......... LINGIILHLR YPD.......
ASGO_45184939  YQDIYVG... .......... .......... LINGIIKHLE YPE.......
YALI_50549603  FRDIYAK... .......... .......... LIDIMIAHLH YP........
SCPO_63054735  FAPIYLE... .......... .......... LVRIIVRHLH YPRTEDLAIN
COIM_119178726 LSDVFSK... .......... .......... LVDIMIKHLE FPATD.GDEE
TRCU_71651888  AGEILLR... .......... .........L YDHSLIQGLA EEE.......
TRBR_84043488  AAQLLRA... .......... .........L YDHTVIGGVA ENE.......
LEMA_71745920  AAELLAT... .......... .........L FHQTRIPGVA YDE.......
HOSA_XPOT      QKANVEA... .......... .......... IMLAVMKKLT YDE.......
MAMU_109097633 QKANVEA... .......... .......... IMLAVMKKLT YDE.......
POPY_XPOT      QKANVEA... .......... .......... IMLAVMKKLT YDE.......
COW_XPOT       QKANVET... .......... .......... IMLAVMKKLT YDE.......
DOG_XPOT1      QKANVEA... .......... .......... IMLAVMKKLT YDE.......
MUS_XPOT       QKANVEA... .......... .......... IMLAVMKKLT YDE.......
GAGA_XPOT      QKANVEA... .......... .......... IMLAVMKKLT YDE.......
DARE_XPOT      QKSNVEA... .......... .......... IMLAVMSKLK YDD.......
STPU_115711976 QIANAQR... .......... .......... LLLILLDKFR YDE.......
CAEL_25149837  ETNFIEK... .......... .......... VIRAGLQRYV MND.......
CABR_39595041  DTNFIEK... .......... .......... VIRTGLLRYV MGD.......
ARTH_PAUSED    QLLHITQ... .......... .......... ILEVIRIQIC YDP.......
ORSA_115473313 QLGHLGQ... .......... .......... ILEVVRMQMS YDP.......
ASOR_83773635  HSPILLP... .......... .......... ILKAIIAKMR YDE.......
ASTE_115400121 HSSTLLP... .......... .......... ILKAIIAKMR YDE.......
NEFI_119479355 HSSILLP... .......... .......... ILKAIIAKMR YDE.......
ASFU_70997846  HSSILLP... .......... .......... ILKAIIAKMR YDE.......
ASCL_119402439 HSSILLP... .......... .......... ILKAIIAKMR YDD.......
ASNI_67903600  HSSILLP... .......... .......... ILKAIIQKMR YDE.......
COIM_119189333 QSAMLLP... .......... .......... ILKAIIQKMR YDE.......
CHGL_116191857 YSEMLPP... .......... .......... ILNAIVSKMR YDE.......
NECR_85078557  YSQMLRP... .......... .......... ILSAIVAKMR YDE.......
MAGR_39969033  YREMLRP... .......... .......... IMDAIVAKMR FDE.......
GIZE_46124563  YGGMLAP... .......... .......... ILDAIIRKMR YDE.......
PHNO_111070629 YAAVLPP... .......... .......... VLDAIIAKMK YDE.......
YALI_50552145  RHAVVRS... .......... .......... ILEAVMKKCR YLD.......
COCI_116502534 KRSFLSA... .......... .......... LLQVILKKMK WDE.......
CRNE_58267666  RRQFLAS... .......... .......... MLDILIRQLA WPE.......
USMA_71010877  RAEFLSN... .......... .......... LIGVALQKMR FDD.......
DEHA_50424943  SIELLSS... .......... .......... LLNKIILKMK FDD.......
CAAL_68481668  TVDLMST... .......... .......... LLNKLILKMR FDD.......
KLLA_50304413  HLNFLKS... .......... .......... LGTVCVLKMK IDD.......
ASGO_45198942  HRQFLTS... .......... .......... LIIVCMNKMK FDE.......
CAGL_50291625  HEEFLVS... .......... .......... LLQVCFKKMK IDE.......
SACE_6322644   HKDFLDN... .......... .......... FQQICFKRMK FSD.......
PLBE_68069299  NRGIVGNS.. ......YQIP MSKLNVFINR LMCTTVNKFE FPS......Y
PLFA_23619106  NSSINSNINN NNANSGYKIS IDKLNVFINT LICTIVNKFE YPE......C
DOG_XPO53      DEDFNA.... .......... ......FFNS SRAQQGEVMR LACRLDPKTS
COW_XPO5       DEDFNA.... .......... ......FFNS SRAQQGEVIR LACRLDPKTS
HOSA_XPO5      DEDFNA.... .......... ......FFNS SRAQQGEVMR LACRLDPKTS
MUS_XPO5       DEDFNA.... .......... ......FFNS SRAQHGEVVR CVCRLDPKTS
RAT_XPO5       DEDFNA.... .......... ......FFNS SRAQHGEVVR CVCRLDPKTS
GAGA_XPO5      DEDFNA.... .......... ......FFNS FRAQQGEVMR MACRLDSRTG
DARE_68371880  .......... .......... .......... .......... ..........
TENI_47223291  DSDFNS.... .......... ......FFTS FRAQQGDLVR SACRIAPQEA
XETR_XPO5      DEDFNG.... .......... ......FFNS FRALMGGVVR AACYLDPHTG
STPU_115712846 DDEFFH.... .......... ......FFAA HRYYQLEILR HATGLCPETT
DRYA_77455344  EEEFAL.... .......... ......YFFR CRTDFLEIFR LATLVQPLVT
DRER_77455348  EEEFAL.... .......... ......YFFR CRTDFLEIFR LATLVQPLVT
DRSI_77455342  EEEFAL.... .......... ......YFFR CRTDFLEIFR LATLVQPLIT
DRME_RANBP21   EEEYAL.... .......... ......YFFR CRTDFLEIFR LATLVQPLVT
DRPS_54643819  EEEFTL.... .......... ......YFFR CRTDFLEIFR LATLVQPLIT
ANGA_58394285  EEEWLV.... .......... ......FFFR CRTDFLEIFR QATLIAPLVT
AEAE_108874516 EEEWLI.... .......... ......FFAR CRTDFLEIFR QATLMAPLVT
APIS_66555613  VEEFNV.... .......... ......FLHR FRTDLLEGFR QATMVAPLVT
TRCA_91081831  EEEFST.... .......... ......YFYR CRSDFLDSFR QATVVAPLVT
ARTH_HASTY     MLKKEK.... .......... ......VPTG IALSLGPLEL WSDEFEGKGD
ORSA_115436552 MLKKS..... .......... .......... TSASSGLLEL WSEELEGKSD
POAN_27803015  LPERHA.... .......... ......FLGN YRRYSCQVIE SIVNLRLSDA
CHGL_88184741  IPERHA.... .......... ......FLGN YRRYCCSVIE SIVHLKMSDA
MAGR_39961762  IPERHA.... .......... ......FLGN YRRYCSQVIE SIVQLKLVDA
GIZE_46124003  IPERHA.... .......... ......FLGN YRRYSSQIIE AVVQLKLVDA
ASTE_115384822 VPERHA.... .......... ......FVGN YRRYCSSIIE TIVLKRPQEA
ASOR_83766172  VPERHA.... .......... ......FVGN YRRYCSSIIE TIVQKRPQEA
PHNO_111055772 VPERHA.... .......... ......FLGN YRRFCADMIE TLVRWIPVEA
KLLA_50312029  TAEYEN.... .......... ......YCSS YRKRIRDIIR LISCVQLDFA
ERGO_45190513  ISDYNA.... .......... ......FCST YRKRIRDVIR LISCIQVDYV
CAGL_50293965  NSEFQS.... .......... ......YCST YRKRIRDIIR LISCVEIDMT
SACE_6320542   KSEFQT.... .......... ......FCST YRKRIRDIIR LISCVELDLT
DEHA_50427387  IPDANS.... .......... ......FLSN YKKFNEDIVR ITVCKKPEEG
SCPO_19113308  LKEFLKS... .......... .......... LLEAIIKKMK YDE.......

               851                                                900
Analysis_1     .......... .......... .......... .......... .........*
PATR_X12       LVVENDQ... ...GEVVREF MKDTDSIN.. .......... ........LY
HOSA_XPO1      LVVENDQ... ...GEVVREF MKDTDSIN.. .......... ........LY
MUS_XPO1       LVVENDQ... ...GEVVREF MKDTDSIN.. .......... ........LY
RAT_XPO1       LVVENDQ... ...GEVVREF MKDTDSIN.. .......... ........LY
DOG_CRM11      LVVENDQ... ...GEVVREF MKDTDSIN.. .......... ........LY
XELA_XPO1      LVVENDQ... ...GEVVREF MKDTDSIN.. .......... ........LY
COW_XPO1       LVVENDQ... ...GEVVREF MKDTDSIN.. .......... ........LY
DARE_XPO1      LVVENDQ... ...GEVVREF MKDTDSIN.. .......... ........LY
STPU_115733051 LVVENDQ... ...GEVVREF MKDTDSIN.. .......... ........MY
APIS_48120807  LVVENEN... ...GEVVREF MKDTDSIN.. .......... ........LY
AEAE_108883174 LVVENEN... ...GEVVREF MKDTNSIN.. .......... ........LY
ANGA_58392031  LVVENEN... ...GEVVREF MKDTNSIN.. .......... ........LY
CHTE_XPO1      LVVENEN... ...GEVVREF MKDTNSIN.. .......... ........LY
DRPS_54645756  LVVENEN... ...GEVVREF MKDTNSIN.. .......... ........LY
DRME_6013457   LVVENEN... ...GEVVREF MKDTNSIN.. .......... ........LY
ASTE_XPO1      LIVENDE... ...GEIVREF VKESDTIQ.. .......... ........LY
ASOR_83766406  LIVENDE... ...GEIVREF VKESDTIQ.. .......... ........LY
NEFI_119496233 LIVENDE... ...GEIVREF VKESDTIQ.. .......... ........LY
ASFU_70994940  LIVENDE... ...GEIVREF VKESDTIQ.. .......... ........LY
ASCL_119397527 LIVENDE... ...GEIVREF VKESDTIQ.. .......... ........LY
EMNI_45593682  LIVENEE... ...GEIIREF VKESDTIQ.. .......... ........LY
MAGR_39968867  LIVENDE... ...GEIVREF VKESDTVQ.. .......... ........LY
USMA_71017551  LIVENDE... ...GEIVREF MKESDTIV.. .......... ........LY
SCPO_67999981  LIVENDE... ...GEIVREF VKETDTIT.. .......... ........LY
CAEL_IMB4      LIVENDQ... ...GEVVREM VKDTDSIA.. .......... ........LY
CABR_39581100  LIVENDQ... ...GEVVREM VKDTDSIA.. .......... ........LY
ARTH_XPO1A     LIVEDEN... ...GNIVRET MKDNDVLV.. .......... ........QY
METR_92893758  LIVEDEN... ...GNIVRET LKDNDVLV.. .......... ........QY
ORSA115456717  LIVEDEN... ...GNIVRET MKDNDVLV.. .......... ........QY
OSTA_116061745 LIVEDEN... ...GNIVRET LKDNDVLV.. .......... ........QY
DIDI66802522   IVVEDEN... ...GNIVRET TKDTDSLT.. .......... ........LY
TETH_118350092 LIVIEEG... ....VPVKEE LVDTENNS.. .......... ........LY
TRBR_74025848  IIVVEDG... ....EVRRVH MKDVEELQ.. .......... ........LY
LEMA_68128498  IIVEEEG... ....EIRRQH VTDVEELQ.. .......... ........LY
DEHA_50426591  NLFDG..... ......DREQ EDKFKEFR.. .......... .........Y
CAAL_MTR10P    DLFNG..... ......DKEQ EDKFKEFR.. .......... .........Y
SACE_MTR10P    GQFS...... ......SKEE EDKFKDFR.. .......... .........Y
CAGL_50293075  EQFS...... ......SKEE EDKFKDFR.. .......... .........Y
ASGO_45184939  ESFT...... ......SKEE EDKYREFR.. .......... .........Y
YALI_50549603  ..MDG..... ....FADKNE EDKFRTFR.. .......... .........H
SCPO_63054735  EQMASNEV.. ...LFEDRDA EDRFRSFR.. .......... .........H
COIM_119178726 DLFEG..... ......DREQ EEKFREFR.. .......... .........H
TRCU_71651888  .DQMWL.... .......... ....DDIID. .......... ........QR
TRBR_84043488  .EPFWM.... .......... ....DDIID. .......... ........RR
LEMA_71745920  .DRIWD.... .......... ....DTVID. .......... ........QR
HOSA_XPOT      ...EYN.... .....FENEG .EDEAMFVE. .......... ........YR
MAMU_109097633 ...EYN.... .....FENEG .EDEAMFVE. .......... ........YR
POPY_XPOT      ...EYN.... .....FENEG .EDGAMFVE. .......... ........YR
COW_XPOT       ...EYN.... .....FENEG .EDEAMFVE. .......... ........YR
DOG_XPOT1      ...EYN.... .....FENEG .EDEAMFVE. .......... ........YR
MUS_XPOT       ...EYN.... .....FENEG .EDEAMFVE. .......... ........YR
GAGA_XPOT      ...EYN.... .....FENEG .EDEAMFVE. .......... ........YR
DARE_XPOT      ...EYN.... .....FENEG .EDEAMFVE. .......... ........YR
STPU_115711976 ...TYN.... .....FDAQG .EDEIMFID. .......... ........YR
CAEL_25149837  ...DMT.... .....VGGDG .EDEVEFQE. .......... ........FR
CABR_39595041  ...DLT.... .....VGGDG .EDEVEFQE. .......... ........YR
ARTH_PAUSED    ...MYRNN.. ..LNSLDKTG LEEEDRMSE. .......... ........FR
ORSA_115473313 ...VYRGH.. ..LDVLDKIG KEEEDLMAE. .......... ........QR
ASOR_83773635  .TSSWG.... ......DEDD QTDEAEFQE. .......... ........LR
ASTE_115400121 .TSSWG.... ......DEDD QADEAEFQE. .......... ........LR
NEFI_119479355 .TSSWG.... ......EEDE QTDEAEFQE. .......... ........LR
ASFU_70997846  .TSSWG.... ......EEDE QTDEAEFQE. .......... ........LR
ASCL_119402439 .TSSWG.... ......DEDD QTDEAEFQE. .......... ........LR
ASNI_67903600  .TASWG.... ......DDDD QTDEAEFQE. .......... ........LR
COIM_119189333 .TSSWG.... ......TEDD QMDEMEFQD. .......... ........LR
CHGL_116191857 .TSNWG.... ......NEDE QTDEAEFQE. .......... ........LR
NECR_85078557  .TSSWG.... ......TEDG ESDEAEFQE. .......... ........LR
MAGR_39969033  .TSHWF.... ......EGEE AEEEADFLE. .......... ........LR
GIZE_46124563  .TTTWG.... ......DEDE VTDEAEFQD. .......... ........LR
PHNO_111070629 .TADWG.... ......EEGE QTDEAEFQD. .......... ........LR
YALI_50552145  .DQEWE.... ......EDED ....GEFCE. .......... ........LR
COCI_116502534 .EAEP..... .DDVD..... DDDNGEFEK. .......... ........MR
CRNE_58267666  .DTEW..... .EAPGNEDEL DEDIAAFKN. .......... ........FR
USMA_71010877  .EAEWPAGSF GAAEDDDDDD DEEDAKFLE. .......... ........MR
DEHA_50424943  .DDDGT.... ........DD E.STEQFNE. .......... ........VR
CAAL_68481668  .DDDGV.... ........SD EDTQAQFLD. .......... ........FR
KLLA_50304413  .SCDSI.... ........DD NEEIDEFVEN .......... ........IR
ASGO_45198942  .TCS.Y.... ........DD EDEVEEFVET .......... ........VR
CAGL_50291625  .SCT.E.... ........ES VDDIEVFCES .......... ........IR
SACE_6322644   ...DEV.... .........T QDDFEEFNET .......... ........VR
PLBE_68069299  IGENYD.... .....EEDED ...YITFLN. .......... ........FR
PLFA_23619106  IPDDYD.... .....EEEED DDEFSTFFN. .......... ........FR
DOG_XPO53      FQMAGE.... .WLKYQLSTS VDTGSVN... .SGT...... ....GEGGLC
COW_XPO5       FQMAGE.... .WLKYQLSTS IDPGSMNS.. ..GT...... ....GESSLC
HOSA_XPO5      FQMAGE.... .WLKYQLSTF LDAGSVNSCS AVGT...... ....GEGSLC
MUS_XPO5       FQMAAE.... .WLKYQLSAS IDTGPVNSCS TAGT...... ....GEGGFC
RAT_XPO5       FQMAAE.... .WLKYQLSAA IDTGPVNSCS TAGT...... ....GEGGFC
GAGA_XPO5      FQMAGE.... .WLKYQLTAP VDTGPMNSKT GEG....... ........LC
DARE_68371880  .......... ........SQ TEKG...... .......... ........LC
TENI_47223291  FQIAAE.... .WLQYQVTTP IDAGGSKSQT AEG....... ........MC
XETR_XPO5      FCIAKE.... .WLQFQLSAP LDPGPHNAQP GDA....... ........LC
STPU_115712846 FSIAAR.... .WLQELLAAP LEREEGKE.. .......... ........LC
DRYA_77455344  YGYCEQ.... .WLQQRLRN. ....AQAEAD AEVK...... ....SGNVSC
DRER_77455348  YGYCEQ.... .WLQQRLRN. ....AQAEAD AEVK...... ....SGNVSC
DRSI_77455342  YGYCEQ.... .WLQQRLRN. ....AQAEAD AEVK...... ....SGNVSC
DRME_RANBP21   YGYCEQ.... .WLQQRLRN. ....AQIEAD AEVK...... ....SGNVSC
DRPS_54643819  YGFCEQ.... .WLQSRLRN. ....AVTES. .......... .....AGMSC
ANGA_58394285  FSYCEH.... .WLNAMLAKT ....ATCDRS .......... ......ATAC
AEAE_108874516 FSYCEQ.... .WLNARLQK. ....AHSER. .......... ......NTTC
APIS_66555613  FTYVQQ.... .WLTAKITKG .......... .......... ..MADLRYQS
TRCA_91081831  FNYVEQ.... .WLMKCLQVP .......... .......... ....NVTSGL
ARTH_HASTY     FGPYRS.... .KLLELIKLT ASHKPLISST KISERVITLI .....KHLLA
ORSA_115436552 FCNYRA.... .KLLDLIKVI ASQRPGITAT SIVQRINIVF ....GDANEA
POAN_27803015  FSHILG.... .KAEAAFRTL YDGQPPLN.. .......... ......AANY
CHGL_88184741  FSHMLG.... .RAERALNTL YDGQPPLN.. .......... ......PSNY
MAGR_39961762  LQHILG.... .QADEVLDRL YNGKAPLN.. .......... ......PSSY
GIZE_46124003  IPHILN.... .RTEELLQHL YDGQPPLD.. .......... ......KQNY
ASTE_115384822 IPHILS.... .EIDAKLDNL YTGAQPFS.. .......... ......AQSF
ASOR_83766172  IPHILS.... .GVDTNLNNL YNGVEPFNGV FGSGNSENSA LT.FKTAKSF
PHNO_111055772 MEHILG.... .QATNVLQNI YRDQPPFS.. .......... ......PQTF
KLLA_50312029  YDWLCE.... .RLNKYFGSQ FGQQVLSS.. .......... ......TYLD
ERGO_45190513  YDWLCA.... .RLNNYFGSA YGQEILSS.. .......... ......TFLN
CAGL_50293965  YEWLNN.... .RLNVYFSSP AGQQVLTS.. .......... ......SFLD
SACE_6320542   YDWLNN.... .RLNNYFSSP FGQQVLSS.. .......... ......TFLD
DEHA_50427387  LMWLEN.... .RLQSFFSSK LGEECIHE.. .......... ......YSLN
SCPO_19113308  .SQEWD.... ......DDPD SEEEAEFQE. .......... ........MR

               901                                                950
Analysis_1     ****....** ********** ********** *......... ..........
PATR_X12       KNMR.ETLVY LTHLDYVDTE RIMTEKLHNQ VNGT...... ..........
HOSA_XPO1      KNMR.ETLVY LTHLDYVDTE RIMTEKLHNQ VNGT...... ..........
MUS_XPO1       KNMR.ETLVY LTHLDYVDTE IIMTKKLQNQ VNGT...... ..........
RAT_XPO1       KNMR.ETLVY LTHLDYVDTE IIMTKKLQNQ VNGT...... ..........
DOG_CRM11      KNMR.ETLVY LTHLDYVDTE RIMTEKLHNQ VNGT...... ..........
XELA_XPO1      KNMR.ETLVY LTHLDYADTE RIMTEKLHNQ VNGT...... ..........
COW_XPO1       KNMR.ETLVY LTHLDYVDTE RIMTEKLHNQ VNGT...... ..........
DARE_XPO1      KNMR.ETLVY LTHLDYADTE RIMTKSFI.. .......... ..........
STPU_115733051 KNMR.ETLVY LTHLDYADTE TIMTEKLQLQ VNGQ...... ..........
APIS_48120807  KNMR.ETLVY LTHLDYIDTE RIMTEKLQNQ VNGS...... ..........
AEAE_108883174 KNMR.ETLVY LTHLDYADTE RIMTEKLCHQ VNGS...... ..........
ANGA_58392031  KNMR.ETLVY LTHLDYADTE RIMTDKLNNQ VNGS...... ..........
CHTE_XPO1      KNMR.ETLVY LTHLDYFDTE RIMTEKLNKQ VIGT...... ..........
DRPS_54645756  KNMR.ETLVF LTHLDCVDTD RIMTLKLLNQ VNGT...... ..........
DRME_6013457   KNMR.ETLVF LTHLDSVDTD RIMTLKLLNQ VNGS...... ..........
ASTE_XPO1      KTIR.ECLVY LTHLDVVDTE NIMIEKLAKQ VDGT...... ..........
ASOR_83766406  KTIR.ECLVY LTHLDVVDTE NIMIEKLAKQ VDGS...... ..........
NEFI_119496233 KTIR.ECLVY LTHLDVVDTE NIMIEKLAKQ VDGS...... ..........
ASFU_70994940  KTIR.ECLVY LTHLDVVDTE NIMIEKLAKQ VDGS...... ..........
ASCL_119397527 KTIR.ECLVY LTHLDVVDTE NIMIEKLAKQ VDGS...... ..........
EMNI_45593682  KTIR.ECLVY LTHLDVIDTE NIMIEKLAKQ VDGT...... ..........
MAGR_39968867  KTIR.ECLVY LTHLDVTDME TIMIDKLARQ VDGS...... ..........
USMA_71017551  KSMR.EVLVY LTHLDVLDTE NIMTEKLAKQ VDGS...... ..........
SCPO_67999981  KSMR.EVLVY LTHLDVVDTE IVMTEKLARI VVGT...... ..........
CAEL_IMB4      RNMR.ETLVY LTHLDNKDTE VKMTEKLASQ VNGG...... ..........
CABR_39581100  RNMR.ETLVY LTHLDNKDTE MKMTEKLASQ VNGG...... ..........
ARTH_XPO1A     KIMR.ETLIY LSHLDHDDTE KQMLRKLNKQ LSGE...... ..........
METR_92893758  KIMR.ETLIY LAHLDHDDTE KQMLRKLSKQ LSGE...... ..........
ORSA115456717  KIMR.ETLIY LSHLDHEDTE QQMLKKLSKQ LNGE...... ..........
OSTA_116061745 KIMR.ETLIY LAHLDHKDTE TLMLEKLHAQ LNGR...... ..........
DIDI66802522   ESMR.ETLIF LTHLDSENTQ HIMLEKLQTL ISGR...... ..........
TETH_118350092 DLLK.EILIN LSKLDWSDMS RILLSKLEKQ LDGS...... ..........
TRBR_74025848  KLMR.ETLVF LTYLDPQDMQ AIMTKIVMKL EDLS...... ..........
LEMA_68128498  NLMR.QTLVF FTHLDPKDTR NIMTDLMKRQ LDRS...... ..........
DEHA_50426591  EMGD.VLKDC CAVVGPTISL NIPFQQIQTI LNTN...... ..........
CAAL_MTR10P    EMGD.VLKDC CAVAGATKAL QVPFEQIQNI ISN....... ..........
SACE_MTR10P    HMGD.VLKDC TAVVGTSEAL SQPLIRIKSA IENN...... ..........
CAGL_50293075  HMGD.VLKDC TAVVGTSKAL TQPLDALNIA ISSN...... ..........
ASGO_45184939  DMGD.VLKDC TAVAGPENAL SQPFQLLKSH LALD...... ..........
YALI_50549603  DMGD.VLKDC CVVIGASEAL AKPFKQIVDL VEAG..RNGQ ..........
SCPO_63054735  EMGD.VLKDC CVVAGVSSCL VQISSQLIKV LKIK..ESGL ..........
COIM_119178726 AMGD.VLKDC CAVIGVSECL NKSYDLIQGW VAKYGPQASH ..........
TRCU_71651888  KQIH.NLIRL LFRRYPTIVL QHLRLCVAQA S......... ...TPVSVEE
TRBR_84043488  KQMH.NIMRL LFRDHPAVVM PHLREVVARA ASSASDP... ...TTTSAEG
LEMA_71745920  KTLH.NLLRL LHRRRPDLVM SHLHSLVLTG L......... ..........
HOSA_XPOT      KQLK.LLLDR LAQVSPELLL ASVRRVFSST LQN....... ..........
MAMU_109097633 KQLK.LLLDR LAQVSPELLL ASVRRVFSST LQN....... ..........
POPY_XPOT      KQLK.LLLDR LAQVSPELLL ASVRRVFTST LQN....... ..........
COW_XPOT       KQLK.LLLDR LAQVSPELLL ASVRRVFSST LQN....... ..........
DOG_XPOT1      KQLK.LLLDR LAQVSPELLL ASVRRVFSST LQN....... ..........
MUS_XPOT       KQLK.LLLDR LAQVSPELVL ASVRRVFSAT LQN....... ..........
GAGA_XPOT      KQLK.LLLDR LAQVSPELLL ASVRRVFNTT LQN....... ..........
DARE_XPOT      KQLK.MLLDR LAQVSPELLL EAVHRVFNAT MQS....... ..........
STPU_115711976 RQLK.VLFDN LAQLNQDMVL SSVHSVVMET LGH....... ..........
CAEL_25149837  RELR.SMLNV IGLKRPEAII NAVEPWTAEV TSG....... ..........
CABR_39595041  KELR.SMLNV IGLKRPEAIV NAIEPWTAEV TAG....... ..........
ARTH_PAUSED    KDLF.VLLRT VGRVAPEVTQ HFIRNSLANA VES....... ..........
ORSA_115473313 KDLI.ALFRS ICRVAPGATQ LFIRGLLVTA L.S....... ..........
ASOR_83773635  KRLA.IMQQT VASVNEQLYI DAVSEVVATT FEN....... ..........
ASTE_115400121 KRLG.VLQQS IAAVNEQLYI DAVSEVVGTT FEN....... ..........
NEFI_119479355 KRLG.ILQQM IASVNEQLYM EAVSEMVATT FEN....... ..........
ASFU_70997846  KRLG.ILQQM IASINEQLYM EVVSEMVATT FEN....... ..........
ASCL_119402439 KRLG.VLQQI VASVNEQLYM EAVSEVVGTT FEN....... ..........
ASNI_67903600  KRLG.TLQQI VAAVDERLYM EAVSEVVATT FEN....... ..........
COIM_119189333 KRLN.VLQQI IASTNEQLYM DAVSEVVRAT FHN....... ..........
CHGL_116191857 KKLQ.ILQKS VASVDENLCI DLLSNLVANM FST....... ..........
NECR_85078557  KRLQ.ILQKS VAAVDQTLYI EFLSNLVGNM FAT....... ..........
MAGR_39969033  KRLQ.NLQKS VAAVDENLFI DVMSNLVATT LQN....... ..........
GIZE_46124563  RKLQ.NLQKS IAAIDQPLYM DMLSNLVATT FST....... ..........
PHNO_111070629 RRLH.VLQQT ITTIDESYYI ETLSRLVNGT FSG....... ..........
YALI_50552145  QRLK.NLQDM CASIDNQLFL DDVCPVISQA LS........ ..........
COCI_116502534 KELR.TFMDA ILTIDQDLVT DEVRKLALQT ISA....... ..........
CRNE_58267666  GSCR.SFIES IAQIDKSLHT EVVARIVIAT LDA....... ..........
USMA_71010877  RSLQ.TIVGA IAAIDDKLFS TSVAQLVLST FAS....... ..........
DEHA_50424943  LKLK.TFQDT IAILKPELFL EAIPIVINES IFA....... ..........
CAAL_68481668  AKLK.SFQDT IALLEPQLYL EAIPVIINES IFE....... ..........
KLLA_50304413  SKLK.TFQDS IAVINPELYF DIISDNIEQS ITE....... ..........
ASGO_45198942  SKLK.VFQDN IAVINPAIYM ENISKHIKSL LLG....... ..........
CAGL_50291625  SKLK.VFQDT VAVINPQIFL TNISACIQNL INS....... ..........
SACE_6322644   FKLK.NFQEI IVVIDPSLFL NNISQEISAN LMN....... ..........
PLBE_68069299  ENIE.KLFQR LILFDKLKSI EITKNAIQYL NEN....... ..........
PLFA_23619106  ENIE.KLYQR LILFDKLKAI EIIKNAIIYL NEN....... ..........
DOG_XPO53      SIFS...SSF VQWEAMTFFL ESVINQMFRT LDKEAVPVND ..........
COW_XPO5       SIFS...PSF VQWEAMTFFL ESVINQMFRT LDKEEIPVTD ..........
HOSA_XPO5      SVFS...PSF VQWEAMTLFL ESVITQMFRT LNREEIPVND ..........
MUS_XPO5       SIFS...PSY VQWEAMTFFL ESVINQMFRT LDKEELPVSD ..........
RAT_XPO5       SIFS...PSY VQWEAMTFFL ESVINQMFRT LEKEELPVNE ..........
GAGA_XPO5      SIFS...PSF VQWDAMTFFS ESVISQMFRT LDKDEIPVND ..........
DARE_68371880  SPLS...PSV VQWEAMTTFT ENVFGQLFKI LEKEKLPIDE ..........
TENI_47223291  SSLS...PSV LQWDAMTTFM DCTVWQLLKI VEEEKLPTEQ ..........
XETR_XPO5      SPTS...TSF LQWEAMTFFC ECVTSQLFRV VPKEELPVAE ..........
STPU_115712846 TNHS...PST IKWDAMSSYL DSVITTLIKK DQLPTQQAIE ..........
DRYA_77455344  SVLD...PVY LEWDALVSVL DGVLSRILLV AERPSVPAG. ..........
DRER_77455348  SVLD...PVY LEWDALVSVL DGVLSRILLV AERPSVPAG. ..........
DRSI_77455342  SVLD...PVY LEWDALVSVL DGVLSRILLV AERPSVPAG. ..........
DRME_RANBP21   SVLD...PVY LEWDALVSVL DGVLSRILLV AERPSVPAG. ..........
DRPS_54643819  SVLD...PVY LEWDALVSVL DGVLSRILLV SERPSVPAG. ..........
ANGA_58394285  SVTD...PLY LEWDALTNAL DGVLSRILMV TERPSVSAG. ..........
AEAE_108874516 SITD...PVY LEWDALVNVL DSVLSRILMV TERPSVASG. ..........
APIS_66555613  DQND...LQY LEWEALAQAL DSVVSRILLI NERPSVQTG. ..........
TRCA_91081831  VLSD...PLF HEWEALSTFL ESILSRVLQA QERPSIASG. ..........
ARTH_HASTY     SPAPL..QHV AVMDSQQLAL DCIVATLFDG SN.EFAGGSS E.........
ORSA_115436552 TKSS...QDL DAMEGAQLGL EAVVSAIFDG SS.DYSKIDQ D.........
POAN_27803015  SKSS...VPV LTVDTHATVI ETALRGYIKW RSSPSRCDLK ..........
CHGL_88184741  SKTS...LPV LTVDAHATVI EAALKGYDKW RTSRN..... ..........
MAGR_39961762  NKNS...MEA LTVDARFTVI ESALKGYVKW RQSMDFS... ..........
GIZE_46124003  FKHS...MPV LRVDAQFTVI EATLKGYTKW RKHRP..... ..........
ASTE_115384822 SKSS...IPL MRADTQFAVV DATLKGYNKW VSAHGRSPQQ ..........
ASOR_83766172  SKSS...IPL MRADTQFAVV EATLKGYNKW VSAHGKMPQQ DVSTISFTT.
PHNO_111055772 TKNS...PTV LRVDAQITVI DAALKGYLKW LASHGEN... ..........
KLLA_50312029  HKSE....PY LSALTQFMIV ECFINGCIRW KIWYTDE... ..........
ERGO_45190513  HKAE....PY WSSLSQLMIV ECFINGCIRW KIWYTNE... ..........
CAGL_50293965  HKSE....PY LGALSQYMIV ECFINGCIRW KIWYPSG... ..........
SACE_6320542   HKLE....PY LGALSQYMIV ECFINGCIRW KIWYPTG... ..........
DEHA_50427387  EKSD....AL NYGTSQFSII ENCIRGISRW RIWYSGD... ..........
SCPO_19113308  KKLK.IFQDT INSIDSSLFS SYMYSAITSS LST....... ..........

               951                                               1000
Analysis_1     .......... .......... .......... .......... ..........
PATR_X12       .......... .......... .......... .......... ........EW
HOSA_XPO1      .......... .......... .......... .......... ........EW
MUS_XPO1       .......... .......... .......... .......... ........EW
RAT_XPO1       .......... .......... .......... .......... ........EW
DOG_CRM11      .......... .......... .......... .......... ........EW
XELA_XPO1      .......... .......... .......... .......... ........EW
COW_XPO1       .......... .......... .......... .......... ........EW
DARE_XPO1      .......... .......... .......... .......... ..........
STPU_115733051 .......... .......... .......... .......... ........EW
APIS_48120807  .......... .......... .......... .......... ........EW
AEAE_108883174 .......... .......... .......... .......... ........EF
ANGA_58392031  .......... .......... .......... .......... ........EF
CHTE_XPO1      .......... .......... .......... .......... ........EF
DRPS_54645756  .......... .......... .......... .......... ........EF
DRME_6013457   .......... .......... .......... .......... ........EF
ASTE_XPO1      .......... .......... .......... .......... ........EW
ASOR_83766406  .......... .......... .......... .......... ........EW
NEFI_119496233 .......... .......... .......... .......... ........EW
ASFU_70994940  .......... .......... .......... .......... ........EW
ASCL_119397527 .......... .......... .......... .......... ........EW
EMNI_45593682  .......... .......... .......... .......... ........EW
MAGR_39968867  .......... .......... .......... .......... ........EW
USMA_71017551  .......... .......... .......... .......... ........EW
SCPO_67999981  .......... .......... .......... .......... ........EW
CAEL_IMB4      .......... .......... .......... .......... ........EF
CABR_39581100  .......... .......... .......... .......... ........EF
ARTH_XPO1A     .......... .......... .......... .......... ........EW
METR_92893758  .......... .......... .......... .......... ........DW
ORSA115456717  .......... .......... .......... .......... ........DW
OSTA_116061745 .......... .......... .......... .......... ........DY
DIDI66802522   .......... .......... .......... .......... ........EF
TETH_118350092 .......... .......... .......... .......... ........EW
TRBR_74025848  .......... .......... .......... .......... ........EW
LEMA_68128498  .......... .......... .......... .......... ........EW
DEHA_50426591  .......... .......... .......... .......... ......ANET
CAAL_MTR10P    .......... .......... .......... .......... .......SQG
SACE_MTR10P    .......... .......... .......... .......... ......NS..
CAGL_50293075  .......... .......... .......... .......... ......SS..
ASGO_45184939  .......... .......... .......... .......... ......ASNI
YALI_50549603  .......... .......... .......... .......... ......N..V
SCPO_63054735  .......... .......... .......... .......... ......P..Y
COIM_119178726 .......... .......... .......... .......... ......NHVP
TRCU_71651888  CFRNKMDDQN RGDHQEYHLH VEN....... ..ASVMGGGG A......KNR
TRBR_84043488  FGQTGVMGQD KDLKSHGIDN ISNGRGLNCE GISAAVGGSS N......TAS
LEMA_71745920  ...SRLSEGG .........D VAR....... ...ASTAKDD A......DFT
HOSA_XPOT      .......... .......... .......... ..WQTT.... ..........
MAMU_109097633 .......... .......... .......... ..WQTT.... ..........
POPY_XPOT      .......... .......... .......... ..WQTT.... ..........
COW_XPOT       .......... .......... .......... ..WQTT.... ..........
DOG_XPOT1      .......... .......... .......... ..WQTT.... ..........
MUS_XPOT       .......... .......... .......... ..WQTT.... ..........
GAGA_XPOT      .......... .......... .......... ..WQTT.... ..........
DARE_XPOT      .......... .......... .......... ..WQTL.... ..........
STPU_115711976 .......... .......... .......... ..WRSK.... ..........
CAEL_25149837  .......... .......... .......... ..GSSI.... ..........
CABR_39595041  .......... .......... .......... ..GSSI.... ..........
ARTH_PAUSED    .......... .......... .......... ..SSES.... ..........
ORSA_115473313 .......... .......... .......... ..SAEV.... ..........
ASOR_83773635  .......... .......... .......... ..LRQSGA.. ...QL.....
ASTE_115400121 .......... .......... .......... ..LRQSGA.. ...QV.....
NEFI_119479355 .......... .......... .......... ..LRQSGS.. ...QM.....
ASFU_70997846  .......... .......... .......... ..LRQSGS.. ...QM.....
ASCL_119402439 .......... .......... .......... ..LRQSGA.. ...QL.....
ASNI_67903600  .......... .......... .......... ..MRQSGA.. ...QL.....
COIM_119189333 .......... .......... .......... ..VRQSGG.. ...QI.....
CHGL_116191857 .......... .......... .......... ..LEQQGS.. ...QM.....
NECR_85078557  .......... .......... .......... ..LEQQGP.. ...QM.....
MAGR_39969033  .......... .......... .......... ..LDERGA.. ...QM.....
GIZE_46124563  .......... .......... .......... ..LDQQGS.. ...RM.....
PHNO_111070629 .......... .......... .......... ..LSQGDQ.. ...SL.....
YALI_50552145  .......... .......... .......... ..LPPTA... ..........
COCI_116502534 .......... .......... .......... ..YQSG.... .......TSL
CRNE_58267666  .......... .......... .......... ..YASGGGA. .......AAV
USMA_71010877  .......... .......... .......... ..FETSSSDS D......GQI
DEHA_50424943  .......... .......... .......... ...NVSDFDK .........V
CAAL_68481668  .......... .......... .......... ..TNVDD... .........V
KLLA_50304413  .......... .......... .......... ...Q...... .........Q
ASGO_45198942  .......... .......... .......... .......... .........N
CAGL_50291625  .......... .......... .......... .......... .........A
SACE_6322644   .......... .......... .......... ...C....KN .........E
PLBE_68069299  .......... .......... .......... .......... ......FDNL
PLFA_23619106  .......... .......... .......... .......... ......YDNL
DOG_XPO53      .......... .......... .......... .......... ......GIEL
COW_XPO5       .......... .......... .......... .......... ......GVEL
HOSA_XPO5      .......... .......... .......... .......... ......GIEL
MUS_XPO5       .......... .......... .......... .......... ......GIEL
RAT_XPO5       .......... .......... .......... .......... ......GIEL
GAGA_XPO5      .......... .......... .......... .......... ......GIDL
DARE_68371880  .......... .......... .......... .......... ......GMAL
TENI_47223291  .......... .......... .......... .......... ......SLGL
XETR_XPO5      .......... .......... .......... .......... ......GIGL
STPU_115712846 .......... .......... .......... .......... .........L
DRYA_77455344  .......... .......... .......... .......... .......LRL
DRER_77455348  .......... .......... .......... .......... .......LRL
DRSI_77455342  .......... .......... .......... .......... .......LRL
DRME_RANBP21   .......... .......... .......... .......... .......LRL
DRPS_54643819  .......... .......... .......... .......... .......LRL
ANGA_58394285  .......... .......... .......... .......... .......LRL
AEAE_108874516 .......... .......... .......... .......... .......LRL
APIS_66555613  .......... .......... .......... .......... .......LQL
TRCA_91081831  .......... .......... .......... .......... .......LRL
ARTH_HASTY     .......... .......... .......... ........VH YALRGIFEGL
ORSA_115436552 .......... .......... .......... ........TK FQIHRIFEGL
POAN_27803015  .......... .......... .......... .........L TCLKQKEQKV
CHGL_88184741  .......... .......... .......... .......... ...RTAEEQA
MAGR_39961762  .......... .......... .......... .......... ..IPENLQRK
GIZE_46124003  .......... .......... .......... .......... ...QDHQQRG
ASTE_115384822 .......... .......... .......... .......... .....DEHKR
ASOR_83766172  .......... .......... .......... ........WH PTDKQQEQKR
PHNO_111055772 .......... .......... .......... .......... ..MQEDERKR
KLLA_50312029  .......... .......... .......... .......... ...STFSQKL
ERGO_45190513  .......... .......... .......... .......... ...EDYNKKL
CAGL_50293965  .......... .......... .......... .......... ...PDYNQKL
SACE_6320542   .......... .......... .......... .......... ...DDYDEKL
DEHA_50427387  .......... .......... .......... .......... ....DFDVIN
SCPO_19113308  .......... .......... .........A ATLSPEN... ..........

               1001                                              1050
Analysis_1     .********* ********** *......... .......... ..........
PATR_X12       SWKNLNTLCW AIGSISGAMH E......... ..EDEKRFLV T.........
HOSA_XPO1      SWKNLNTLCW AIGSISGAMH E......... ..EDEKRFLV T.........
MUS_XPO1       SWKNLNTLCW AIGSISGAMH E......... ..EDEKRFLV T.........
RAT_XPO1       SWKNLNTLCW AIGSISGAMH E......... ..EDEKRFLV T.........
DOG_CRM11      SWKNLNTLCW AIGSISGAMH E......... ..EDEKRFLV T.........
XELA_XPO1      SWKNLNTLCW AIGSISGAMH E......... ..EDEKRFLV T.........
COW_XPO1       SWKNLNTLCW AIGSISGAMH E......... ..EDEKRFLV T.........
DARE_XPO1      .......... ....ISGAMH E......... ..EDEKRFLV T.........
STPU_115733051 SWKNLNTLCW AIGSISGAMH E......... ..EDEKRFLV T.........
APIS_48120807  SWKNLNALCW AIGSISGAMH E......... ..EDEKRFLV T.........
AEAE_108883174 SWKNLNTLCW AIGSISGAFF E......... ..DDEKRFLV T.........
ANGA_58392031  SWKNLNTLCW AIGSISGAFF E......... ..EDEKRFLV T.........
CHTE_XPO1      SWKNLNTLCW AIGSISGAFY E......... ..EDEKRFLV A.........
DRPS_54645756  SWKNLNTLCW AIGSISGAFC E......... ..EDEKRFLV T.........
DRME_6013457   SWKNLNTLCW AIGSISGAFC E......... ..EDEKRFLV T.........
ASTE_XPO1      SWANCNTLCW AIGSISGAMN E......... ..ETEKRFLV T.........
ASOR_83766406  SWANCNTLCW AIGSISGAMN E......... ..ETEKRFLV T.........
NEFI_119496233 SWANCNTLCW AIGSISGAMN E......... ..ETEKRFLV T.........
ASFU_70994940  SWANCNTLCW AIGSISGAMN E......... ..ETEKRFLV T.........
ASCL_119397527 SWANCNTLCW AIGSISGAMN E......... ..ETEKRFLV T.........
EMNI_45593682  SWANCNTLCW AIGSISGAMN E......... ..ETEKRFLV T.........
MAGR_39968867  SWHNCNVLCW AIGSISLAMN E......... ..ETEKRFLV T.........
USMA_71017551  SWANLNTLCW AIGSISGAMN E......... ..ETEKRFLV T.........
SCPO_67999981  SWQNLNTLCW AIGSISGAMN E......... ..EMEKRFLV N.........
CAEL_IMB4      SWKNLNRLCW AVGSISGTMV E......... ..EDEKRFLV L.........
CABR_39581100  SWKNLNRLCW AVGSISGTMV E......... ..EDEKRFLV L.........
ARTH_XPO1A     AWNNLNTLCW AIGSISGSMA E......... ..DQENRFLV M.........
METR_92893758  TWNNLNTLCW AIGSISGSMI E......... ..EQENRFLV M.........
ORSA115456717  SWNNLNTLCW AIGSISGSMV E......... ..EQENRFLV M.........
OSTA_116061745 TWHTLNTLCW AIGSISGSMQ E......... ..DQENRFLV T.........
DIDI66802522   TFQRLNTLCW AIGSISGAQN K......... ..EQEKRFLV T.........
TETH_118350092 SYDNLNSLCW AIGSISGSVK S......... ..EEERALLI Q.........
TRBR_74025848  SWHNCNTLSW AVGAISVALT E......... ..EQESSLFV V.........
LEMA_68128498  SWHNCNTLCW AVGSISMALS E......... ..QDESDLFV K.........
DEHA_50426591  RWQYLEAPLF SMRAMAKEIP L......... ...KEKTILP T.........
CAAL_MTR10P    HWQYLEAPLF SMRTMAKEVP L......... ...KENTILP T.........
SACE_MTR10P    .WQIMEAPLF SLRTMAKEIS L......... ...TENTILP E.........
CAGL_50293075  .WQYIEAPLF SMRTMAQEIS L......... ...TENKLLP Q.........
ASGO_45184939  RWQKLEAPLF SLRTMGQEIP T......... ...TENNILP Q.........
YALI_50549603  PWQKIEAPLF SMRSMGKEVS P......... ...EESVILP R.........
SCPO_63054735  YWQDVEAPLF ALRAIGRMVP A......... ..NEDQVIGS ..........
COIM_119178726 HWQELEAPLF SMRAMGRMVD P......... ...EESSVLP Q.........
TRCU_71651888  HAEEIEATLR YLYEVGESVR ME........ ..RLRNAEDE ..........
TRBR_84043488  SPEEAEAALR YLYELGESFR ME........ ..QLRDSSNE ..........
LEMA_71745920  DPEVLEAALR YLYEIGESLR LE........ ..SLKDPNDS ..........
HOSA_XPOT      RFMEVEVAIR LLYMLAEALP VS........ HGAHFSGDVS KA........
MAMU_109097633 RFMEVEVAIR LLYMLAEALP VS........ HGAHFSGDVS KA........
POPY_XPOT      RFMEVEVAIR LLYMLAEALP VS........ HGAHFSGDVS KA........
COW_XPOT       RFMEVEVAIR LLYMLAEALP VS........ HGAHFSGDVS KA........
DOG_XPOT1      RFMEVEVAIR LLYMLAEALP VS........ HGAHFSGDVS KA........
MUS_XPOT       RFMEVEVAVR LLYMLAEALP VS........ HGAHFSGDVS KA........
GAGA_XPOT      RFMEVEVAIR LLYMLAEALP VS........ HGAHFSGDVT KA........
DARE_XPOT      QFMEVEVSIR LLYMLGEALP AS........ HGAHFSGDSA KT........
STPU_115711976 KFTDVELAVR LLYLLGEAIP AK........ EGNHFVGDSA RT........
CAEL_25149837  PVNRIEALLN VIFHLHEIIP SN........ ..MLQSPREG IS........
CABR_39595041  PVNRIEALLN IIFHLHEIIP SN........ ..MLQTPREG IS........
ARTH_PAUSED    NVEEVEAALS LLYSFGESMT EE........ ..AMKTGSG. ..........
ORSA_115473313 SVEDVEVALT LFYRLGEIVG EE........ ..EIRTGAG. ..........
ASOR_83773635  DWRDLDLALH EMFLFGDIAV K......... AGSLYTKNQP NNQAAE....
ASTE_115400121 DWRDLDLALH EMFLFGDIAV K......... AGSLYTKGVP NNAAAE....
NEFI_119479355 DWRDLDLALH EMFLFGDLAV K......... AGSLYTKSNP NNQAAE....
ASFU_70997846  DWRDLDLALH EMFLFGDLAV K......... AGSLYTKGNP NNQAAE....
ASCL_119402439 DWRDLDLALH EMFLFGDLAV K......... AGSLYTKGSP NNQAAE....
ASNI_67903600  DWRDLDLALH EMYLFGDSAT K......... SGSLYNKGQP SGPSAE....
COIM_119189333 DWRDLDLALH EMFLFGELAV R......... CGGLYTKNKP NNPASE....
CHGL_116191857 DWRDLDLALH EIYLFGELAL P......... NTGLAQKSQP NPLAAE....
NECR_85078557  DWRDLDLALH EIYLFGELAL P......... NAGLAHKSEP NVVATE....
MAGR_39969033  DWRDIDLALH ELLQFGELAL P......... NQGLAAKSQP SSNAAE....
GIZE_46124563  DWRDLDLALY EMYLFGELAL P......... NQGLGTKNQP STEASE....
PHNO_111070629 NWRDLELALY EMYLFGELAI R......... NQGLFAKREP SSVAAQ....
YALI_50552145  DWRDIELGMF ELQTLSEAMR SG........ ALSTVKTGQN ESPATQ....
COCI_116502534 KWNDAELGVY LVYIFGEINK SG......GK GRAAFCQTPA VIDKDKRK..
CRNE_58267666  PWQQAELAMH LVYTFGEVSK NS........ TRAAFYELPP EMATKAARNK
USMA_71010877  SWQQIELALY VIHFYGDVMT TATAAPKVGL SPAMFVQSPE AGSKGRAPKL
DEHA_50424943  NWRNLELGLF ELNTFTESLR NN........ LINLPKQEIG NSKPYV....
CAAL_68481668  NWRKVELGLY QLNGFSDSIR NN........ VFQISRNEIN QSKPYL....
KLLA_50304413  DWRVLELAIY QLHNFAESIR NN........ LFGVNKTEIS TSKPAQ....
ASGO_45198942  SWRDLELAIY QMHNFAESIR NN........ LFGLNKSAIS QSQPAQ....
CAGL_50291625  DWRDIELVIY QLHNLSESIR NN........ LFGLPKNQII NSEPSM....
SACE_6322644   SWQIFELTIY QIFNLSECTK NN........ YFGLNKNEIM TSQPSL....
PLBE_68069299  QWNSIECKLY AFYITTSIYS EF.....K.G NSSTNNESNN NTKQQQ....
PLFA_23619106  KWNNIESKLY AFYVTTSIYC EY.....KQG STNTSNNLNN NMITNNQNKN
DOG_XPO53      LQMVLNFDTK DPLILSCVLT N......... ....VSALFP FV........
COW_XPO5       LQMVLNFDTK DPLILSCVLT N......... ....VSALFP FV........
HOSA_XPO5      LQMVLNFDTK DPLILSCVLT N......... ....VSALFP FV........
MUS_XPO5       LQLVLNFEIK DPLVLSCVLT N......... ....VSALFP FV........
RAT_XPO5       LQLVLNFEMK DPLILSCVLT N......... ....VSALFP FV........
GAGA_XPO5      LQLVLNFETK DPLILSCVLT N......... ....VSALFP FV........
DARE_68371880  LQIAVNFETR DPLILSCVLT I......... ....VSTLFP IL........
TENI_47223291  LQAMLNYETN DPLIMSCVLT N......... ....ISTLFP FA........
XETR_XPO5      LQQVLSYETM DPLILSFVLT N......... ....LSSLMP FI........
STPU_115712846 IQATLNCKIE DPVILSFQLT C......... ....ISTLFP VL........
DRYA_77455344  LEECLKLETI NPLTYSILLS C......... ....ISALFV FL........
DRER_77455348  LEECLKLETI NPLTYSILLS C......... ....ISALFV FL........
DRSI_77455342  LEECLKLETI NPLTYSILLS C......... ....ISALFV FL........
DRME_RANBP21   LEECLKLETI NPLTYSILLS C......... ....ISALFV FL........
DRPS_54643819  LEDCLKLETT NPLIYSILLS C......... ....ISALFV FL........
ANGA_58394285  LEECLKVESN DPLVLSVMLS C......... ....ISSLFV FL........
AEAE_108874516 LEECLKVESS DPLIFSVLLS C......... ....ISSLFV FL........
APIS_66555613  LELCLGYSPQ DPWLLSALLS C......... ....ISALFV FL........
TRCA_91081831  LQLCLVYQPV DPLILSTLLT C......... ....ISALFV FL........
ARTH_HASTY     LQQLLSLKWN EPELMKVHVH Y......... ....LDAMGP FL........
ORSA_115436552 LQQLLSLKWS QPNLAVIHGH Y......... ....LDSLGP FL........
POAN_27803015  AGIEDHFEKW CGQLLEMKFE DP......LI RKRVLQLLVA FS........
CHGL_88184741  TTVEQYFEKW CGQLLEMKFE DP......LI RKRILQLLVT FS........
MAGR_39961762  TSLEESFEGW CNRLLKREFE .......... ......LLVA FS........
GIZE_46124003  PEMEANLETW CNKILEMTFE DP......MI RKRTLQLLVY FS........
ASTE_115384822 GELENILETW AFKLMQRQFE DP......VL KQRVVKLIVD IS........
ASOR_83766172  SDLEGILEKW AFSLMQRSFE DP......IL KQRVIKLIVD IS........
PHNO_111055772 SALEDSFEQW GRQMLQARFE DP......EI ARKIVSLMST LS........
KLLA_50312029  DAILAKVEML SNQLLALNLR EP......LL LKKQIQNFAL FL........
ERGO_45190513  EMILVKVETL SNQLISLNIR DP......LL LKKQIQNFAL FL........
CAGL_50293965  DSILQKLEIL SNQLIALNMK EP......LL LKKQIQNFAL FL........
SACE_6320542   DSILQKLEIL SNQLIALNLR EP......LL LKKQIQNFAL FL........
DEHA_50427387  DRLNKLVESL GERLLAMNLA SP......LL IRKQVQTLVQ FA........
SCPO_19113308  SWQLIEFALY ETYIFGEGLR G......... PDAFFNEVDK SP........

               1051                                              1100
Analysis_1     .......... .......... .......... .......... .....*****
PATR_X12       .......... .......... .......... .......... .....VIKDL
HOSA_XPO1      .......... .......... .......... .......... .....VIKDL
MUS_XPO1       .......... .......... .......... .......... .....VIKDL
RAT_XPO1       .......... .......... .......... .......... .....VIKDL
DOG_CRM11      .......... .......... .......... .......... .....VIKDL
XELA_XPO1      .......... .......... .......... .......... .....VIKDL
COW_XPO1       .......... .......... .......... .......... .....VIKDL
DARE_XPO1      .......... .......... .......... .......... .....VIK..
STPU_115733051 .......... .......... .......... .......... .....VIKEL
APIS_48120807  .......... .......... .......... .......... .....VIKDL
AEAE_108883174 .......... .......... .......... .......... .....VIKEL
ANGA_58392031  .......... .......... .......... .......... .....VIKEL
CHTE_XPO1      .......... .......... .......... .......... .....VIKDL
DRPS_54645756  .......... .......... .......... .......... .....VIKDL
DRME_6013457   .......... .......... .......... .......... .....VIKDL
ASTE_XPO1      .......... .......... .......... .......... .....VIKDL
ASOR_83766406  .......... .......... .......... .......... .....VIKDL
NEFI_119496233 .......... .......... .......... .......... .....VIKDL
ASFU_70994940  .......... .......... .......... .......... .....VIKDL
ASCL_119397527 .......... .......... .......... .......... .....VIKDL
EMNI_45593682  .......... .......... .......... .......... .....VIKDL
MAGR_39968867  .......... .......... .......... .......... .....VIKDL
USMA_71017551  .......... .......... .......... .......... .....VIKDL
SCPO_67999981  .......... .......... .......... .......... .....VIKDL
CAEL_IMB4      .......... .......... .......... .......... .....VIRDL
CABR_39581100  .......... .......... .......... .......... .....VIRDL
ARTH_XPO1A     .......... .......... .......... .......... .....VIRDL
METR_92893758  .......... .......... .......... .......... .....VIRDL
ORSA115456717  .......... .......... .......... .......... .....VIRDL
OSTA_116061745 .......... .......... .......... .......... .....AIRDL
DIDI66802522   .......... .......... .......... .......... .....VIKDL
TETH_118350092 .......... .......... .......... .......... .....VIKGL
TRBR_74025848  .......... .......... .......... .......... .....IVRGL
LEMA_68128498  .......... .......... .......... .......... .....IITDL
DEHA_50426591  .......... .......... .......... .......... .....IMNCL
CAAL_MTR10P    .......... .......... .......... .......... .....IMSYL
SACE_MTR10P    .......... .......... .......... .......... .....IIKII
CAGL_50293075  .......... .......... .......... .......... .....IMQII
ASGO_45184939  .......... .......... .......... .......... .....IFQML
YALI_50549603  .......... .......... .......... .......... .....LMQLL
SCPO_63054735  .......... .......... .......... .......... .....LFQIL
COIM_119178726 .......... .......... .......... .......... .....IIPLI
TRCU_71651888  .......... .......... .......... .......... .....FSQLV
TRBR_84043488  .......... .......... .......... .......... .....FAQLI
LEMA_71745920  .......... .......... .......... .......... .....ITQLL
HOSA_XPOT      .......... .......... .......... .......... ...SALQDMM
MAMU_109097633 .......... .......... .......... .......... ...SALQDMM
POPY_XPOT      .......... .......... .......... .......... ...SALQDMM
COW_XPOT       .......... .......... .......... .......... ...SALQDMM
DOG_XPOT1      .......... .......... .......... .......... ...SALQDMM
MUS_XPOT       .......... .......... .......... .......... ...SALQDMM
GAGA_XPOT      .......... .......... .......... .......... ...TALQDMM
DARE_XPOT      .......... .......... .......... .......... ...STLQAMM
STPU_115711976 .......... .......... .......... .......... ...EPIKEMM
CAEL_25149837  .......... .......... .......... .......... ....QRAARL
CABR_39595041  .......... .......... .......... .......... ....QRAARL
ARTH_PAUSED    .......... .......... .......... .......... ....CLSELI
ORSA_115473313 .......... .......... .......... .......... ....LIRELV
ASOR_83773635  .......... .......... .......... .......... ....RLIEMM
ASTE_115400121 .......... .......... .......... .......... ....RLVEMM
NEFI_119479355 .......... .......... .......... .......... ....RLIEMM
ASFU_70997846  .......... .......... .......... .......... ....RLIEMM
ASCL_119402439 .......... .......... .......... .......... ....RLIEMM
ASNI_67903600  .......... .......... .......... .......... ....RLVEMM
COIM_119189333 .......... .......... .......... .......... ....RLIEMM
CHGL_116191857 .......... .......... .......... .......... ....RLAVMM
NECR_85078557  .......... .......... .......... .......... ....RLAVMM
MAGR_39969033  .......... .......... .......... .......... ....RLNVIM
GIZE_46124563  .......... .......... .......... .......... ....RLVVMM
PHNO_111070629 .......... .......... .......... .......... ....HLVGMM
YALI_50552145  .......... .......... .......... .......... ....AFNNLF
COCI_116502534 .......... .......... .......... ....VTDYSE FPLTSHGEML
CRNE_58267666  LRAAQGSGRT TPSSSDNVDL GPSSN..... ..NDRLEYEQ FPLSPLGQLL
USMA_71010877  G......... .......... .......... ....NEALAG LPLSNLGEMV
DEHA_50424943  .......... .......... .......... .......... ....LVQEFL
CAAL_68481668  .......... .......... .......... .......... ....IFQEFL
KLLA_50304413  .......... .......... .......... .......... ....LMEKYM
ASGO_45198942  .......... .......... .......... .......... ....LMTTFM
CAGL_50291625  .......... .......... .......... .......... ....IMNNFM
SACE_6322644   .......... .......... .......... .......... ....TLVRFL
PLBE_68069299  .......... .......... .......... ..KDCTEISL NYNNLLYECL
PLFA_23619106  NIIMNNS... .......LEH FKNI...... ..KEANEVNI DYNNLLFDCL
DOG_XPO53      .......... ...TYRPEFL P......... .......... ....QVFSKL
COW_XPO5       .......... ...TYRPEFL P......... .......... ....QVFSKL
HOSA_XPO5      .......... ...TYRPEFL P......... .......... ....QVFSKL
MUS_XPO5       .......... ...TYKPAFL P......... .......... ....QVFSKL
RAT_XPO5       .......... ...TYKPAFL P......... .......... ....QVFSKL
GAGA_XPO5      .......... ...TYRPEYL P......... .......... ....QVLSKL
DARE_68371880  .......... ...THRPHFL P......... .......... ....QVLFKI
TENI_47223291  .......... ...TKREQFL P......... .......... ....RVFYKL
XETR_XPO5      .......... ...TCLSSYV P......... .......... ....PVLSKL
STPU_115712846 .......... ...HHSNQHV E......... .......... ....GVLDKL
DRYA_77455344  .......... ...SMSACQI T.ATN.CVAM SG.......V SLLPRVLDKI
DRER_77455348  .......... ...SMSACQI T.ATN.CVAM SG.......V SLLPRVLDKT
DRSI_77455342  .......... ...SMSACQI T.VTN.CVAM SG.......V SLLPRVLDKI
DRME_RANBP21   .......... ...SMSACQI T.ATN.CVAM SG.......V SLLPRVLDKI
DRPS_54643819  .......... ...SMSSCQI T.SNN.CVAM NG.......V TLLPRVLDKI
ANGA_58394285  .......... ...SMSSCQI T.AAN.CVAM TG.......V QLLPRVLEKI
AEAE_108874516 .......... ...SMSSCQI T.AAN.CVAM SG.......V QLLPRVLDKI
APIS_66555613  .......... ...SMSTGSM AMPG...... .........V AILPRVLEKI
TRCA_91081831  .......... ...SMSTGQM APTA.NSVAA SG.......A ALLPQVLDKI
ARTH_HASTY     .......... ...KYFPDAV G......... .......... ....SLINKL
ORSA_115436552 .......... ...RHYPDAV A......... .......... ....CIVNKL
POAN_27803015  .......... ..TTALDSNP GFM....... .......... ...LRVLEHI
CHGL_88184741  .......... ..TRALDSKP AIM....... .......... ...LRVLEHI
MAGR_39961762  .......... ..TTALDRNS EFM....... .......... ...LKVLEHI
GIZE_46124003  .......... ..TTALNKNA TFM....... .......... ...LKVLEHI
ASTE_115384822 .......... ..SKALDKNP SFA....... .......... ...LKVLEYI
ASOR_83766172  .......... ..SKALDKTP SFA....... .......... ...LKVLEYI
PHNO_111055772 .......... ..TKALGDRP AFA....... .......... ...LTFLEYM
KLLA_50312029  .......... ...TILKDNV L......... .......... ...FTLLEKI
ERGO_45190513  .......... ...TILKDNV L......... .......... ...FTLLEKI
CAGL_50293965  .......... ...TMLRDNV L......... .......... ...FTLLEKI
SACE_6320542   .......... ...TMLKDNV L......... .......... ...FTLLEKI
DEHA_50427387  .......... ...PLLKDVS P.LM...... .......... ...FQVLEKI
SCPO_19113308  .......... .......... .......... .......... ....TVLSQI

               1101                                              1150
Analysis_1     *****..... .......... .......... ....****** **********
PATR_X12       LGLCE..... .......... .......QKR GKDNKAIIAS NIMYIVGQYP
HOSA_XPO1      LGLCE..... .......... .......QKR GKDNKAIIAS NIMYIVGQYP
MUS_XPO1       LGLCE..... .......... .......QKR GKDNKAIIAS NIMYIVGQYP
RAT_XPO1       LGLCE..... .......... .......QKR GKDNKAIIAS NIMYIVGQYP
DOG_CRM11      LGLCE..... .......... .......QKR GKDNKAIIAS NIMYIVGQYP
XELA_XPO1      LGLCE..... .......... .......QKR GKDNKAIIAS NIMYIVGQYP
COW_XPO1       LGLCE..... .......... .......QKR GKDNKAIIAS NIMYIVGQYP
DARE_XPO1      .......... .......... .......... .......... ..........
STPU_115733051 LGLCE..... .......... .......QKR GKDNKAIIAS NIMYVVGQYP
APIS_48120807  LGLCE..... .......... .......QKK GKDNKAIIAS NIMYVVGQYP
AEAE_108883174 LGLCE..... .......... .......HKK GKDNKAIIAS NIMYVVGQYP
ANGA_58392031  LGLCE..... .......... .......HKK GKDNKAIIAS NIMYVVGQYP
CHTE_XPO1      LGLCE..... .......... .......QKK GKDNKAIIAS NIMYVVGQYP
DRPS_54645756  LGLCE..... .......... .......QKK GKDNKAIIAS NIMYVVGQYP
DRME_6013457   LGLCE..... .......... .......QKK GKDNKAIIAS NIMYVVGQYP
ASTE_XPO1      LGLTE..... .......... .......LKR GKDNKAVVAS NIMYIVGQYP
ASOR_83766406  LGLTE..... .......... .......MKR GKDNKAVVAS NIMYIVGQYP
NEFI_119496233 LGLTE..... .......... .......QKR GKDNKAVVAS NIMYIVGQYP
ASFU_70994940  LGLTE..... .......... .......MKR GKDNKAVVAS NIMYIVGQYP
ASCL_119397527 LGLTE..... .......... .......MKR GKDNKAVVAS NIMYIVGQYP
EMNI_45593682  LGLTE..... .......... .......MKR GKDNKAVVAS NIMYIVGQYP
MAGR_39968867  LGLTE..... .......... .......MKR GKDNKAVVAS NIMYIVGQYP
USMA_71017551  LGLCE..... .......... .......MKR GKDNKAVVAS NIMYIVGQYP
SCPO_67999981  LGLCE..... .......... .......MKR GKDNKAVVAS NIMYVVGQYP
CAEL_IMB4      LGLCE..... .......... .......QKR GKDNKAVIAS NIMYVVGQYP
CABR_39581100  LGLCE..... .......... .......QKR GKDNKAVIAS NIMYVVGQYP
ARTH_XPO1A     LNLCE..... .......... .......ITK GKDNKAVIAS NIMYVVGQYP
METR_92893758  LNLCE..... .......... .......ITK GKDNKAVIAS NIMYVVGQYP
ORSA115456717  LNLCE..... .......... .......ITK GKDNKAVIAS NIMYVVGQYP
OSTA_116061745 LNLCE..... .......... .......IMR MKDHKAVIAS NIMYVVGQYP
DIDI66802522   LELCQ..... .......... .......NKK GKDNKAVIAS DIMYIVGQYP
TETH_118350092 LNLTD..... .......... .......TRK QKESKAVVAS NIMYVVSQYP
TRBR_74025848  LDLCS..... .......... .......KLQ GKENRAVVAS GIMFVVGQYP
LEMA_68128498  LTLFK..... .......... .......TMS GKDNRAVIAS DVMFIVGQYP
DEHA_50426591  IQLPE..... .......... .......... ....HAKIRY AATLVLGRYT
CAAL_MTR10P    VQLPE..... .......... .......... ....HPKIRY AATLVLGRYT
SACE_MTR10P    CNLPE..... .......... .......... ....QAKIRY ASTLVLGRYT
CAGL_50293075  CTLPE..... .......... .......... ....HPKVRY ASTLVLGRYT
ASGO_45184939  CNLPE..... .......... .......... ....HPKLRY AVTLVLGRYT
YALI_50549603  VSLPE..... .......... .......... ....HEKIRY AATLVLGRYT
SCPO_63054735  PQLPE..... .......... .......... ....NNKVRY AATLFLGRYT
COIM_119178726 VRIPD..... .......... .......... ....QEKVRF QAIMALGRYT
TRCU_71651888  CTVLSSEC.. .......... .........I AQCPCAVVHL SYFEVLDRYY
TRBR_84043488  FAVLTSEH.. .......... .........L PQHTCSVVHV SYFEVLDRYC
LEMA_71745920  QRVLTTEA.. .......... .........V VSGEATCVHL AFFEVLGRYY
HOSA_XPOT      RTLVTSG... .......... .........V SSYQHTSVTL EFFETVVRYE
MAMU_109097633 RTLVTSG... .......... .........V SSYQHTSVTL EFFETVVRYE
POPY_XPOT      RTLVTSG... .......... .........V SSYQHTSVTL EFFETVVRYE
COW_XPOT       RTLVTSG... .......... .........V SSYQHTSVTL EFFETVVRYE
DOG_XPOT1      RTLVTSG... .......... .........V SSYQHTSVTL EFFETVVRYE
MUS_XPOT       RTLVTSG... .......... .........V SSYQHTSVTL EFFETVVRYE
GAGA_XPOT      RTLVTSG... .......... .........V SAYQHTSVTL EFFETVVRYE
DARE_XPOT      RTLVSCG... .......... .........V SEYQHSSVTL EFFETVVRYD
STPU_115711976 RMLVSSG... .......... .........V VGHSHWAVTL QVYETVVRYE
CAEL_25149837  PIVILEGL.. .......... .........V LDGRCPAIHV LYFELACRYE
CABR_39595041  PIVILEGL.. .......... .........V LDGRCPAVHV LYFELACRYE
ARTH_PAUSED    PMLLTTQ... .......... .........F PGHSHRLVAL VYLENITRYM
ORSA_115473313 PMLLSAR... .......... .........F SCHTHRLVAL VYLDTISRYI
ASOR_83773635  SRMVESD... .......... .........I RSFTHPATQL QYMEICVRYS
ASTE_115400121 MRMVESD... .......... .........I RSFTHPATQL GYMEICVRYS
NEFI_119479355 LRMVESD... .......... .........I RSFTHPATQL QYMEICVRYS
ASFU_70997846  LRMVES.... .......... .......... .......... ..........
ASCL_119402439 LRMVESD... .......... .........I RSFTHPATQL QYMEICVRYS
ASNI_67903600  LRMVESD... .......... .........I RSFTHPATQL QYMEICVRYS
COIM_119189333 LMMVESD... .......... .........I RSFRHPATQL QFMEICVRYS
CHGL_116191857 SKMVESG... .......... .........I ANYHHPAILL QYMEICTRYY
NECR_85078557  SKMVES.... .......... .......... ......AILL QYMEICVRYH
MAGR_39969033  RKLVESS... .......... .........I ADFPHPAVLL QYMEVCVRYC
GIZE_46124563  QKMVESG... .......... .........I ANFSHPAILL QYMEICVRYC
PHNO_111070629 NSMIDSG... .......... .........L ANYPHPAVQL QYMEICVRYY
YALI_50552145  FQMVASDA.. .......... .........V AQCPQPAVHL LFMEIVVKHS
COCI_116502534 LALVQSG... .......... .........I VSYPNRTVSL QFFETVTR..
CRNE_58267666  TRCMTSG... .......... .........I SSYPHPSVTL QYFEIIVRYI
USMA_71010877  QKLVQSN... .......... .........V SSFPHPAVQL QFFECLVRYS
DEHA_50424943  IKLINS.DV. .......... .........V LKVDHPKIQL GFFELIVRHY
CAAL_68481668  IKLINS.DL. .......... .........I MKINHPMIQS NFFELIVKHY
KLLA_50304413  TTLLNH.PT. .......... .........L FQMNNPLVQI SFFELVVRHN
ASGO_45198942  QDILDN.SA. .......... .........I FQSSNPLIQI SFFELIVRHY
CAGL_50291625  RLLLDN.ST. .......... .........V FQMDSSYVQI SFFELIVRHY
SACE_6322644   NELLMMKDF. .......... .........L LAIDNEQIQI LFMELIVKNY
PLBE_68069299  IELLKNRK.. .......... .........I VNCSNHLINI NLMEIFQRLN
PLFA_23619106  IELLKNRK.. .......... .........I LNSTNYHINI NLMEIFQRLN
DOG_XPO53      FSSVTFET.. .VEESKAP.. ......RTRA VRNVRRHACS SIIKTCRDYP
COW_XPO5       FSSVTFEI.. .VEESKAP.. ......RTRA VRNVRRHACS SIIKMCRDYP
HOSA_XPO5      FSSVTFET.. .VEESKAP.. ......RTRA VRNVRRHACS SIIKMCRDYP
MUS_XPO5       FSFVTFES.. .VGESKAP.. ......RTRA VRNVRRHACS SINKMCRDYP
RAT_XPO5       FSFVTFES.. .VGESKAP.. ......RTRA VRNVRRHACS SINKMCRDYP
GAGA_XPO5      FASVTFEV.. .VEESKFVVS V..QAPRTRA VKNVRRHACS SIIKMCRDYP
DARE_68371880  FSAITFEL.. .VDERKAP.. ......RTRA VKNVRRHACS SIIRICRDYS
TENI_47223291  FKAVTFNG.. .GQENRVS.. ......WSRT VKNVRRHACS SFIKICRDFP
XETR_XPO5      LDAISFPL.. .SGDMKVS.. ......KSRG EMNVRRHANS SLIKVCRDYP
STPU_115712846 FAAAVYSW.. .PGLTKKT.. ......RTRS VQNVRRHACS AMVKMCRDHQ
DRYA_77455344  FRALVMKP.. .PN....... .ELEKVQAKS AKNLRRHAAS LLVKLAHKYP
DRER_77455348  FRALVMKP.. .PN....... .PLEKVQVKS AKNLRRHAAS LLVKLAHKYP
DRSI_77455342  FRALVMKP.. .PN....... .ELEKVQAKS AKNLRRHAAS LLVKLAHKYP
DRME_RANBP21   FRALVMKP.. .PN....... .ELEKVQAKS AKNLRRHAAS LLVKLAHKYP
DRPS_54643819  FRALVLKP.. .PN....... .ELEKVQVKS AKNLRRHAAS LLVKLAHKYP
ANGA_58394285  FASLVFQE.. .VG....... .ETRHTRTVA VKNLRRHAAA LMVKIAHKYP
AEAE_108874516 FAALVFQL.. .PG....... .ANRINQSIA VKNLRRHAAS LMVKIAHKYP
APIS_66555613  FAALVFEA.. .PGET..... ...KGTRSKA AKNVRRHAAS LMVKISLKYP
TRCA_91081831  FSTLVYAP.. .PDEQ..... ..SKDTRSRA VKNVRRHAAS LMVKIGNKYP
ARTH_HASTY     FELLTSLP.H VVKDPA.... .......TST SRAARLQICT SFIRIAKAAE
ORSA_115436552 FEILTSLP.I TIQDP..... .......SNN FRQARLQICS SFIRISRAAD
POAN_27803015  LMTWPALQ.. .PDHKLL... .......NDA IRDLQNESMI ELQRLASKMP
CHGL_88184741  LMTWPALQ.. .PEHRLF... .......NDA IRDLQTESMV ELQRLASKMP
MAGR_39961762  LVTWPNPQ.. .PEYRLF... .......NES VKDLQSESMV ELQRLASKMP
GIZE_46124003  LLTWPALE.. .PEYRAF... .......NDS IKDLQGESMV ELQRLASEMP
ASTE_115384822 LMTRLPDQ.. .PEYPAY... .......SEA VKELHGLASH ELRRLAMRYA
ASOR_83766172  LMTRLPDQ.. .PEFPAY... .......SEA VKELHGLSSH ELRRLAMRYS
PHNO_111055772 LTIRLADD.. .TAYPLY... .......SDA VKDLERICSL EMQKLAIKFA
KLLA_50312029  ITTATLEY.. .PEIDMN... ..EKSEQSDA VRDLRYACGI ELNRMALLMP
ERGO_45190513  ITSATMDY.. .PDINIE... ..DKTEKSDA VRELRYACGI ELNRMALLMP
CAGL_50293965  ITSATMDY.. .PEVNLD... ..DRSEQSDA VRDLRYACGI ELNRMALLMP
SACE_6320542   ITSATMDY.. .PEINLE... ..ERGAESDA VRDLRYACGI ELNRMALLMP
DEHA_50427387  LTTATFDY.. .PSN...... ..INDDEKEL IRDLRTSCGT ELNRLAYIMP
SCPO_19113308  LALVTTSQ.. .......... .........V CRHPHPLVQL LYMEILVRYA

               1151                                              1200
Analysis_1     ****...... .........* ********.. .......... .......***
PATR_X12       RFLRA..... .........H WKFLKTVVN. ....KLFEFM ..HETHDGVQ
HOSA_XPO1      RFLRA..... .........H WKFLKTVVN. ....KLFEFM ..HETHDGVQ
MUS_XPO1       RFLRA..... .........H WKFLKTVVN. ....KLFEFM ..HETHDGVQ
RAT_XPO1       RFLRA..... .........H WKFLKTVVN. ....KLFEFM ..HETHDGVQ
DOG_CRM11      RFLRA..... .........H WKFLKTVVN. ....KLFEFM ..HETHDGVQ
XELA_XPO1      RFLRA..... .........H WKFLKTVVN. ....KLFEFM ..HETHDGVQ
COW_XPO1       RFLRA..... .........H WKFLKTVVN. ....KLFEFM ..HETHDGVQ
DARE_XPO1      .......... .......... .......... .......... ..........
STPU_115733051 RFLRA..... .........H WKFLKTVVN. ....KLFEFM ..HETHDGVQ
APIS_48120807  RFLRA..... .........H WKFLKTVVN. ....KLFEFM ..HETHDGVQ
AEAE_108883174 RFLRA..... .........H WKFLKTVVN. ....KLFEFM ..HETHDGVQ
ANGA_58392031  RFLRA..... .........H WKFLKTVVN. ....KLFEFM ..HETHDGVQ
CHTE_XPO1      RFLRA..... .........H WKFLKTVVN. ....KLFEFM ..HETHDGVQ
DRPS_54645756  RFLRA..... .........H WKFLKTVVN. ....KLFEFM ..HETHDGVQ
DRME_6013457   RFLRA..... .........H WKFLKTVVN. ....KLFEFM ..HETHDGVQ
ASTE_XPO1      RFLKA..... .........H WKFLKTVVN. ....KLFEFM ..HETHEGVQ
ASOR_83766406  RFLKA..... .........H WKFLKTVVN. ....KLFEFM ..HETHEGVQ
NEFI_119496233 RFLKA..... .........H WKFLKTVVN. ....KLFEFM ..HETHEGVQ
ASFU_70994940  RFLKA..... .........H WKFLKTVVN. ....KLFEFM ..HETHEGVQ
ASCL_119397527 RFLKA..... .........H WKFLKTVVN. ....KLFEFM ..HETHEGVQ
EMNI_45593682  RFLKA..... .........H WKFLKTVVN. ....KLFEFM ..HETHEGVQ
MAGR_39968867  RFLKA..... .........H WKFLKTVVN. ....KLFEFM ..HESHEGVQ
USMA_71017551  RFLKA..... .........H WKFLKTVVN. ....KNFEFM ..HESHEGVQ
SCPO_67999981  RFLKA..... .........H WKFLKTVVN. ....KLFEFM ..HEYHEGVQ
CAEL_IMB4      RFLRA..... .........H WKFLKTVIN. ....KLFEFM ..HETHEGVQ
CABR_39581100  RFLRA..... .........H WKFLKTVIN. ....KLFEFM ..HETHEGVQ
ARTH_XPO1A     RFLRA..... .........H WKFLKTVVN. ....KLFEFM ..HETHPGVQ
METR_92893758  RFLRA..... .........H WKFLKTVVN. ....KLFEFM ..HETHPGVQ
ORSA115456717  RFLRA..... .........H WKFLKTVVN. ....KLFEFM ..HEMHPGVQ
OSTA_116061745 RFLRL..... .........H WKFLKTVVN. ....KLFEFM ..HETHPGVQ
DIDI66802522   RFLKD..... .........H WKFLKTVVN. ....KLFEFM ..HESHPGVQ
TETH_118350092 VFLKT..... .........N WSFLRTVVK. ....KLFEFM G..ETFPGVM
TRBR_74025848  RFLRA..... .........H QPFFRAVVK. ....KVIEFM C..DLFPGVQ
LEMA_68128498  RYLRN..... .........H ATFLSTVTR. ....KVFQFM R..EKFPGVQ
DEHA_50426591  EWTSK..... .........N PEFLEPQLN. .YIIKGFEVA NNTNN.KDII
CAAL_MTR10P    EWTSK..... .........H PEFLEPQLN. .YITKGFEVA D..KN.NDII
SACE_MTR10P    EWTAK..... .........H PELLEVQLQ. .YIFNGFQLH EGSSDMQSII
CAGL_50293075  EWTSK..... .........H PETLELQIQ. .YILNGFQQA SAGD..KELI
ASGO_45184939  EWTSK..... .........H SEFLEMELN. .YIFNGFQTG NNDK...DLF
YALI_50549603  AWTAN..... .........N PQFLQDELN. .YITAGFSYS ......LTVQ
SCPO_63054735  EWTAQ..... .........H SEFLELQLN. .YISAGFEVA N.....KEVQ
COIM_119178726 EWTAQ..... .........H PETLEAQLN. .YVISGFQHK S.....QEVV
TRCU_71651888  AFFIYHSE.. ........WI PLLLQRLLLL P...YGVTNR .....HPRVR
TRBR_84043488  VFFTYHRN.. ........YI PLLLQRLLLM P...HGVMNS .....SPNVR
LEMA_71745920  LFFTYHPE.. ........FI PLLLQRLLLQ P...CGVMSR .....SDRVR
HOSA_XPOT      KFFTVEPQ.. ........HI PCVLMAFLDH R....GLRHS .....SAKVR
MAMU_109097633 KFFTVEPQ.. ........HI PCVLMAFLDH R....GLRHS .....SAKVR
POPY_XPOT      KFFTVEPQ.. ........HI PCVLMAFLDH R....GLRHS .....SAKVR
COW_XPOT       KFFTVEPQ.. ........HI PCVLMAFLDH R....GLRHS .....SAKVR
DOG_XPOT1      KFFTVEPQ.. ........HI PCVLMAFLDH R....GLRHS .....SAKVR
MUS_XPOT       KFFTVEPQ.. ........HI PCVLMAFLDH R....GLWHS .....SAKVR
GAGA_XPOT      KFFAVEPQ.. ........HI PTVLMAFLDH R....GLRHS .....SPKVR
DARE_XPOT      KFFLVEPQ.. ........HI PAVLMAFLDH R....GLRHS .....SPKVR
STPU_115711976 RFFNHEPQ.. ........HI PDILVTFLDD R....GLRHR .....HPTVR
CAEL_25149837  RLLVLQPQPV ........VI PHIAAAFLDQ R....GISIS .....SANVR
CABR_39595041  RLLVLQNQPV ........TI THIAGAFLDQ R....GISIP .....SANVR
ARTH_PAUSED    KFIQENSQ.. ........YI PNVLGAFLDD R....GLHHQ .....NFYVS
ORSA_115473313 KFMQENDQ.. ........YV PHLLTVFLDE R....GIHHQ .....NAHVS
ASOR_83773635  SFFLYHT... .......NLI PGVLESFLQ. .....LVHHP .....TKKVK
ASTE_115400121 SFFLNHT... .......QLI PGVLESFLQ. .....LIHHP .....IKKVK
NEFI_119479355 SFFHHHT... .......HLI PGVLENFLQ. .....LVHHP .....IKKVK
ASFU_70997846  .......... .......... .GVLENFLQ. .....LVHHP .....IKKVK
ASCL_119402439 SFFHHHT... .......HLI PGVLESFLQ. .....LVHHP .....VKKVK
ASNI_67903600  SFFHTHT... .......HLI PGVLESFLQ. .....LAHHP .....MKKVK
COIM_119189333 SFFEHHA... .......RFI PGVLEGFLQ. .....LAHHQ .....MTKVK
CHGL_116191857 SFFEDQQ... .......RYI PQVLENFVR. .....LVHHD .....HVRIR
NECR_85078557  AFFESHH... .......QYI APVLENFVH. .....LIHHE .....HPRVR
MAGR_39969033  VFFETNH... .......SYI PRVLENFVR. .....LVHYD .....LTRFR
GIZE_46124563  VVFENHLS.. .......QYI PQVLENFVR. .....LVHHD .....HVRIK
PHNO_111070629 QFFEQNP... .......HLI PKVLENFVQ. .....LTHSS .....HVKVR
YALI_50552145  SLFSQHNT.. .......NLL NRVLEFFVSP L....GIQNS ....ESTKVQ
COCI_116502534 .......... .......... .......... .....GLHNE .....NQQFR
CRNE_58267666  EFWKAKP... .......ETL PGLFEALLDG ....QGIHNS .....DEGVR
USMA_71010877  NFFAARS... .......GCV LDALPAFLDW ....RGVHHE .....KLGVC
DEHA_50424943  NFLNTNINNQ .......EVI LRILELFSSP ....LGLFNN .....SEKVR
CAAL_68481668  NFLVSRESNF .......ELI IKILQIFTSP ....LGLFNE .....NEKVR
KLLA_50304413  NFIQVENK.. .........D LTLLNIFCTP ....FSMFSG .....NERVR
ASGO_45198942  NFISHTGKN. .........D ISILSIFCTP ....FSMFND .....SEKVR
CAGL_50291625  QFLSFSGTKD .........E LSLLNIFCSP ....FGMFNK .....REKTR
SACE_6322644   NFIFSTSANT ANATDDDEKY LLILNIFMSS ....FAMFNK .....RENVR
PLBE_68069299  LFFIKNPQ.. ........YI EYSLHVFITN .....GIRSN .....KNTVV
PLFA_23619106  LFFIKNPN.. ........YI EYALHIFLTN .....GIRSN .....NNKIA
DOG_XPO53      QLVLP..... .........N FDMLYNHVK. ....QLLSNE ...LLLTQME
COW_XPO5       QLVLP..... .........S FDMLYNHVK. ....QLLSNE ...LLLTQME
HOSA_XPO5      QLVLP..... .........N FDMLYNHVK. ....QLLSNE ...LLLTQME
MUS_XPO5       DLVLP..... .........N FDMLYSHVK. ....QLLSNE ...LLLTQME
RAT_XPO5       DLVLP..... .........N FDMLYSHVK. ....QLLSNE ...LLLTQME
GAGA_XPO5      QLVLP..... .........N FEMLYNHVK. ....QLLSNE ...LLLTQME
DARE_68371880  DFMLP..... .........C FDLMYEHVK. ....RLFSDE ...LLLTQLE
TENI_47223291  QFILP..... .........Y FDMFYNHVK. ....NLFESD ...STLSPME
XETR_XPO5      ELVQP..... .........H FEQLHARVT. ....ALLGEE ...QLLTQMG
STPU_115712846 TLMLP..... .........H FEKIYTQVK. ....RLCSDP ...EQLTQLE
DRYA_77455344  LLLLP..... .........V FEQINGHVE. ....LLLKEP GQ.HQLCRLM
DRER_77455348  LLLLP..... .........V FEQINGHVE. ....LLLKEP GQ.HQLCRLM
DRSI_77455342  LLLLP..... .........V FEQINGHVE. ....LLLKEP GQ.HQLCRLM
DRME_RANBP21   LLLLP..... .........V FEQINGHVE. ....LLLKEP GK.HQLCRLM
DRPS_54643819  LLLLP..... .........V FDQINNHVQ. ....LLLKEP NR.HQLCRVM
ANGA_58394285  LLLLP..... .........I FDQINTSVK. ....NLIVQP ...ERLSKVE
AEAE_108874516 LLLLP..... .........I FDQINTSVH. ....NLIRQQ ...DLLSNVE
APIS_66555613  LLLLP..... .........V FEQIHTMVR. ....ELAREP ...SPLSKME
TRCA_91081831  LLLLP..... .........V FDQIRATVE. ....NLSRSD SV.AGLSTLE
ARTH_HASTY     KSVLP..... .........H MKGIADTMG. ....YLAKEG ....TLLRGE
ORSA_115436552 KALLP..... .........H MKNIADTMA. ....YLQGEG ....RLLRAE
POAN_27803015  DHLL...... ........DV YDQLEAKIK. ....EMIASG ....TLDEKR
CHGL_88184741  DPLL...... ........DV YDQLEGKVQ. ....EMIASG ....TLDEKR
MAGR_39961762  DKLL...... ........EV YSHIEAKVK. ....EMISSG ....TLDEKR
GIZE_46124003  DHLLG..... .........V YDQIENKVN. ....EMMSSG ....SLDEKR
ASTE_115384822 DYFST..... .........F YDLLEPKIR. ....EISQAN ....RVDDKL
ASOR_83766172  EYFAT..... .........F YDVLEPKVK. ....EISLAN ....RVDDKL
PHNO_111055772 NDFMN..... .........V YDQLESKVN. ....EMINDP ....TTDERQ
KLLA_50312029  ASLQP..... .........I YPDLENVVA. ....GILP.. ....KLSSHE
ERGO_45190513  DSLKD..... .........I YSDLENVVA. ....GIMP.. ....KLTSHE
CAGL_50293965  ESLKS..... .........I YPDLEAVIA. ....KIMP.. ....NLSYHE
SACE_6320542   ESLKK..... .........I YPDLESVIA. ....RIMP.. ....NLSYHE
DEHA_50427387  ESLKK..... .........I FGDLENVVG. ....NILSSK ....KVSDHE
SCPO_19113308  SFFDYES... .......AAI PALIEYFVGP ....RGIHNT .....NERVR

               1201                                              1250
Analysis_1     ********** ***....... .......... .......... ..........
PATR_X12       DMACDTFIKI AQKCR..... .......... .....RHFVQ V.........
HOSA_XPO1      DMACDTFIKI AQKCR..... .......... .....RHFVQ V.........
MUS_XPO1       DMACDTFIKI AQKCR..... .......... .....RHFVQ V.........
RAT_XPO1       DMACDTFIKI AQKCR..... .......... .....RHFVQ V.........
DOG_CRM11      DMACDTFIKI AQKCR..... .......... .....RHFVQ V.........
XELA_XPO1      DMACDTFIKI AQKCR..... .......... .....RHFVQ V.........
COW_XPO1       DMACDTFIKI AQKCR..... .......... .....RHFVQ V.........
DARE_XPO1      .........I AQKCR..... .......... .....RHFVQ V.........
STPU_115733051 DMACDTFIKI AQKCR..... .......... .....RHFVQ V.........
APIS_48120807  DMACDTFIKI ALKCR..... .......... .....RHFVT P.........
AEAE_108883174 DMACDTFIKI ALKCR..... .......... .....RHFVQ L.........
ANGA_58392031  DMACDTFIKI ALKCR..... .......... .....RHFVQ L.........
CHTE_XPO1      DMACDTFIKI AMKCK..... .......... .....RHFVT M.........
DRPS_54645756  DMACDTFIKI AIKCR..... .......... .....RYFVT I.........
DRME_6013457   DMACDTFIKI AIKCR..... .......... .....RYFVT I.........
ASTE_XPO1      DMACDTFIKI ANKCR..... .......... .....RHFVA L.........
ASOR_83766406  DMACDTFIKI ANKCR..... .......... .....RHFVA L.........
NEFI_119496233 DMACDTFIKI ANKCR..... .......... .....RHFVA L.........
ASFU_70994940  DMACDTFIKI ANKCR..... .......... .....RHFVA L.........
ASCL_119397527 DMACDTFIKI ANKCR..... .......... .....RHFVA L.........
EMNI_45593682  DMACDTFIKI ANKCR..... .......... .....RHFVA L.........
MAGR_39968867  DMACDTFIKI AKQCR..... .......... .....RHFVA L.........
USMA_71017551  DMACDTYIKI AQKCR..... .......... .....RHFVI Q.........
SCPO_67999981  DMACDTFIKI AQKCR..... .......... .....RHFVA Q.........
CAEL_IMB4      DMACDTFIKI SIKCK..... .......... .....RHFVI V.........
CABR_39581100  DMACDTFIKI AIKCK..... .......... .....RHFVI V.........
ARTH_XPO1A     DMACDTFLKI VQKCK..... .......... .....RKFVI V.........
METR_92893758  DMACDTFLKI VQKCK..... .......... .....RKFVI T.........
ORSA115456717  DMACDTFLKI VQKCK..... .......... .....RKFVT Q.........
OSTA_116061745 DMACDTFLKI SMKCK..... .......... .....RKFVI L.........
DIDI66802522   DMACDTFLKI SKQCK..... .......... .....RKFVV L.........
TETH_118350092 EMAVNTFLTV SQKCA..... .......... .....EEFVK AQQEKTQVSK
TRBR_74025848  EMAVDTLLKV ASQVP..... .......... .....DQFVC VKNN......
LEMA_68128498  DMAVDTFVKL SKQLD..... .......... .....AKYAE VNG.......
DEHA_50426591  VAASHALMYF CQDCS..... .......... .....SLLVN Y.........
CAAL_MTR10P    MATSHALMYF CQDCS..... .......... .....EFLVN Y.........
SACE_MTR10P    TASSHALMFF CSDCS..... .......... .....KLLVG Y.........
CAGL_50293075  PASAHALMYF CSDCA..... .......... .....ELLSS F.........
ASGO_45184939  TASSHALMYF CQDCS..... .......... .....SLLSG Y.........
YALI_50549603  TAAAQALMHF CHDCG..... .......... .....PLLAD Y.........
SCPO_63054735  SAAAQALKHF CYDCR..... .......... .....EQLVG H.........
COIM_119178726 QAAALAFRFL GTDCQ..... .......... .....KLLGG H.........
TRCU_71651888  ARVCYLFGHL VQLLK..... .THLSPHKKS IVNALQDIFS S.GVLQPSDC
TRBR_84043488  ARICYLFGHL VQVLK..... .SSLVPHVQD IITALQRILA ATEYLLPSNR
LEMA_71745920  ARICYLFGYL LQLLK..... .SRIGTYAAD MIKALHSIVT TAPQLQPGDR
HOSA_XPOT      SRTAYLFSRF VKSLN..... .KQMN..... ..PFIEDILN R.........
MAMU_109097633 SRTAYLFSRF VKSLN..... .KQMN..... ..PFIEDILN R.........
POPY_XPOT      SRTAYLFSRF VKSLN..... .KQMN..... ..PFIEDILN R.........
COW_XPOT       SRTAYLFSRF VKSLN..... .KQMN..... ..PFIEDILN R.........
DOG_XPOT1      SRTAYLFSRF VKSLN..... .KQMN..... ..PFIEDILN R.........
MUS_XPOT       SRTAYLFSRF VKSLN..... .KQMN..... ..PYIEEILN R.........
GAGA_XPOT      SRTAYLFSRF VKSLN..... .KQMN..... ..PFIEDVLN R.........
DARE_XPOT      SRVAYLFSRF IKTLH..... .KHMN..... ..AFIEDILS R.........
STPU_115711976 SRSAYLFTRF IKSLK..... .HHLS..... ..NFTEEILK R.........
CAEL_25149837  TRIVYLFCRF VKSHK..... .TVLG..... ..PLVSEVIT R.........
CABR_39595041  TRIVYLFCRF VKSHK..... .TVLG..... ..PLVSEVIT R.........
ARTH_PAUSED    RRAGYLFMRV VKLLK..... .SKLV..... ..PFIDKILQ N.........
ORSA_115473313 CHAGYLLMRA IRLLK..... .AKLV..... ..PYLDTILQ S.........
ASOR_83773635  TRSWYLFQRL VKQLR..... .SHIGN.... ...VAQTVVQ A.........
ASTE_115400121 TRSWYLFQRL VKQLR..... .AHIGN.... ...VAENVVG A.........
NEFI_119479355 TRSWYLFQRL VKQLR..... .QYVGN.... ...VAQTVVE A.........
ASFU_70997846  TRSWYLFQRL VKQLR..... .QYVGN.... ...VAQTVVE A.........
ASCL_119402439 TRSWYLFQRL VKQLR..... .QYIGN.... ...VAQTVVE A.........
ASNI_67903600  TRAWYLFQRL VKQLR..... .AYIDN.... ...VAQTVVE A.........
COIM_119189333 VRSWYLFHRL VKHLR..... .NYIGN.... ...VAQTVIA A.........
CHGL_116191857 TRSWYLFHRF VKTLR..... .AQVGN.... ...VAKTVIE S.........
NECR_85078557  TRSWYLFLRF VKQLR..... .AQVGN.... ...VAKTVIQ S.........
MAGR_39969033  VRSWYLFHRF VKQLR..... .AQVGN.... ...VAETIIQ S.........
GIZE_46124563  TRSWYLFHRF IKQLR..... .AQVGN.... ...VAETVIQ S.........
PHNO_111070629 SRSWYLFQRL VKHLR..... .AQLGN.... ...VSYDIIQ A.........
YALI_50552145  MRSWILFHKF CKSVK..... .PQIGQ.... ...VAQLLVD S.........
COCI_116502534 IRLYYLFYKF IRESR..... .HEIPSQ... ...IALTIIN S.........
CRNE_58267666  RRCFYLFSKL CKDCR..... .NDTVEG... ...MVSPILD S.........
USMA_71010877  KRVNYLLYRF VRDLRAV... .AAVPMD... ...YVERLLQ G.........
DEHA_50424943  LRTWYLFFRF VKLTK..... .PTLN..... NSSFIENLFI K.........
CAAL_68481668  IRSWYLFFRF IKLTK..... .PKLD..... NEALIESIVV K.........
KLLA_50304413  LRTWYLFTRL IKTSK..... .PKLS..... .TDFLSMLLS K.........
ASGO_45198942  LRSWYLFSRL IKVTK..... .PRLD..... .DESLSQLLS K.........
CAGL_50291625  LRTWYLFSRL LKTTK..... .PKFP..... .ISVLNEIVG K.........
SACE_6322644   LRSWYLFTRF LKLTR...IN LKKILFA... NKNLVNEITN K.........
PLBE_68069299  KKAIHIFKKF IKNNS..... .IVISN.... ...YIKDILQ M.........
PLFA_23619106  KKSVHIFKKF LKTNS..... .SVISN.... ...YIKDILQ L.........
DOG_XPO53      KCALMEALVL ISN......Q FKNYE..... ....RQKVF. ..........
COW_XPO5       KCALMEALVL ISN......Q FKSYE..... ....RQKVF. ..........
HOSA_XPO5      KCALMEALVL ISN......Q FKNYE..... ....RQKVF. ..........
MUS_XPO5       KCALMEALVL VSN......Q FKDYE..... ....RQKLF. ..........
RAT_XPO5       KCALMEALVL VSN......Q FKDYE..... ....RQKLF. ..........
GAGA_XPO5      KCALMEALVL ISN......Q FKDYE..... ....RQKAF. ..........
DARE_68371880  KCALMEALIL ISN......Q FKDYK..... ....KQKAF. ..........
TENI_47223291  NCALMESLIL ISN......H FKDFA..... ....KEKAF. ..........
XETR_XPO5      KCALMEALIL ASN......Q FKSYD..... ....RQQVL. ..........
STPU_115712846 RVTLSEALIL INN......G LHNWN..... ....RQSAL. ..........
DRYA_77455344  RTTLQEALIL ISN......H FCDFE..... ....RQTLF. ..........
DRER_77455348  RTTLQEALIL ISN......H FCDFE..... ....RQTLF. ..........
DRSI_77455342  RTTLQEALIL ISN......H FCDFE..... ....RQTLF. ..........
DRME_RANBP21   RTTLQEALIL ISN......H FCDFE..... ....RQTLF. ..........
DRPS_54643819  RTTLQEALIL ISN......H FCDYE..... ....RQTAF. ..........
ANGA_58394285  QVTLLEALLL ISN......H FCDFE..... ....RQSGF. ..........
AEAE_108874516 QITLLEALLL ISN......H FCDYE..... ....RQSNF. ..........
APIS_66555613  TTLLYEALLL ISN......H FCDYE..... ....RQTRF. ..........
TRCA_91081831  KVTLQEALLL ISNH...... FCDYD..... ....RQSNF. ..........
ARTH_HASTY     HNILGEAFLV MAS....... SAGAQ..... ....QQQEV. ..........
ORSA_115436552 HNHLCEAFLV MAS....... SAGIQ..... ....QQQEV. ..........
POAN_27803015  QIAYQSFLFI IIHRSTRI.. DPGVR..... ....LQR... ..........
CHGL_88184741  QVAYQSFLFI IIHRATHI.. DPAVR..... ....LSK... ..........
MAGR_39961762  QLAYQSFLFI IIHRASKI.. DQESR..... ....IMR... ..........
GIZE_46124003  SIAYRSFLFI IIHRATGV.. SADAK..... ....IQK... ..........
ASTE_115384822 HMELTSILLI IMQRASNV.. DPYQR..... ....QSR... ..........
ASOR_83766172  QMELTSILLI IMQRANNV.. EPFLR..... ....QSR... ..........
PHNO_111055772 RMAYSAFLFI IIHRCTVL.. DRSTQ..... ....EER... ..........
KLLA_50312029  TISFKSFLLT IVLKS..... NLENK..... ....GEK... ..........
ERGO_45190513  TISFKSFLLS IALTS..... SMDDK..... ....DSR... ..........
CAGL_50293965  KISFKSFLLI IVLKS..... SLDNK..... ....EQR... ..........
SACE_6320542   KISFKSFLLI IVLKS..... SLDMK..... ....EER... ..........
DEHA_50427387  NVAFKSFLLV IASRS..... TIENK..... ....DEL... ..........
SCPO_19113308  PRAWYLFYRF VKSIK..... .KQVVN.... ...YTESSLA M.........

               1251                                              1300
Analysis_1     .......... .********* ***....... .......... ..........
PATR_X12       ...QVGEVMP FIDEILNNIN TIICDLQ... .......... ..........
HOSA_XPO1      ...QVGEVMP FIDEILNNIN TIICDLQ... .......... ..........
MUS_XPO1       ...QVGEVMP FIDEILNNIN TIICDLQ... .......... ..........
RAT_XPO1       ...QVGEVMP FIDEILNNIN TIICDLQ... .......... ..........
DOG_CRM11      ...QVGEVMP FIDEILNNIN TIICDLQ... .......... ..........
XELA_XPO1      ...QVGEVMP FIDEILNNIN TIICDLQ... .......... ..........
COW_XPO1       ...QVGEVMP FIDEILNNIN TIICDLQ... .......... ..........
DARE_XPO1      ...QVGEVMP FIDEILNNIN TIICDLQ... .......... ..........
STPU_115733051 ...QVGEVMP FVEEILNNIN TIICDLQ... .......... ..........
APIS_48120807  ...QTGELVP FIEEILSTIS SIICDLQ... .......... ..........
AEAE_108883174 ...QPNESCT FIEEILATMS TIICDLQ... .......... ..........
ANGA_58392031  ...QPNESCT FIEEILATMS SIICDLQ... .......... ..........
CHTE_XPO1      ...QPNEGCT FVEEILTNTS TIICDLQ... .......... ..........
DRPS_54645756  ...QPNEACT FIDEILSTMS SIICDLQ... .......... ..........
DRME_6013457   ...QPNEACT FIDEILTTMS SIICDLQ... .......... ..........
ASTE_XPO1      ...QPGENEP FIEEIVRNMR KITCDLS... .......... ..........
ASOR_83766406  ...QPGENEP FIEEIVRSMR KITCDLS... .......... ..........
NEFI_119496233 ...QPGENEP FIEEIVRNMR KITCDLS... .......... ..........
ASFU_70994940  ...QPGENEP FIEEIVRNMR KITCDLS... .......... ..........
ASCL_119397527 ...QPGENEP FIEEIVRNMR KITCDLS... .......... ..........
EMNI_45593682  ...QPGENEP FIEEIVRNMR KITCDLS... .......... ..........
MAGR_39968867  ...QPSEHEP FIEEIVRNLG KITCDLT... .......... ..........
USMA_71017551  ...QAGEQEP FIDEILRNLH RITLDLS... .......... ..........
SCPO_67999981  ...QLGETEP FINEIIRNLA KTTEDLT... .......... ..........
CAEL_IMB4      ...QPAENKP FVEEMLENLT GIICDLS... .......... ..........
CABR_39581100  ...QPAENKP FVEEMLENLT GIICDLS... .......... ..........
ARTH_XPO1A     ...QVGENEP FVSELLTGLA TTVQDLE... .......... ..........
METR_92893758  ...QVGENEP FVSELLSGLP ITIADLE... .......... ..........
ORSA115456717  ...QVGENEP FVSELLSSLA TTIGDLE... .......... ..........
OSTA_116061745 ...QVGENEP FVDELLRGLS DTIRDLE... .......... ..........
DIDI66802522   ...QVEESQP FINELLNQLS TTIAHLE... .......... ..........
TETH_118350092 NQTKMNETEP YIQTLIRTID EKAAILE... .......... ..........
TRBR_74025848  .......GIS LAEETAKRWT EITSLLK... .......... ..........
LEMA_68128498  .......STS LASEVAKTWS SITEMLS... .......... ..........
DEHA_50426591  .......... .LEQLYMLYG QVREQLD... .......... ..........
CAAL_MTR10P    .......... .LEQLYMLYG QVKDQMD... .......... ..........
SACE_MTR10P    .......... .IDQLINFFL NVQSSID... .......... ..........
CAGL_50293075  .......... .VDQLIEFFF NVQESID... .......... ..........
ASGO_45184939  .......... .VEQLISFTW KIEPMVD... .......... ..........
YALI_50549603  .......... .TEQLHTFYT TVGPQLD... .......... ..........
SCPO_63054735  .......... .LSQLHMFYL NAKTYLA... .......... ..........
COIM_119178726 .......... .IPQLHTFYE SVIDNLK... .......... ..........
TRCU_71651888  C.....ELYE ATGNVLSSMS RTSTSGMDEG .......... ..........
TRBR_84043488  R.....DLYE AIGILLSTVP QLPAAGATEG T......... ..........
LEMA_71745920  R.....ELYE AIGILLSICS EEASPALDGG SSEALRLLTA SASIDDYGAT
HOSA_XPOT      .......... .IQDLLELSP PENGHQS... .......... ..........
MAMU_109097633 .......... .IQDLLELSP PENGHQS... .......... ..........
POPY_XPOT      .......... .IQDLLELSP PENGHQS... .......... ..........
COW_XPOT       .......... .IQDLLELSP PENGYQS... .......... ..........
DOG_XPOT1      .......... .IQDLLELSP PENGYQS... .......... ..........
MUS_XPOT       .......... .IQDLLALSP PENGYQS... .......... ..........
GAGA_XPOT      .......... .IQDLLELSP PENGYQA... .......... ..........
DARE_XPOT      .......... .IQDLLELAP PENGFPA... .......... ..........
STPU_115711976 .......... .IQDLLIIVL PENGHPP... .......... ..........
CAEL_25149837  .......... .LAPLLAVSP QADTNQ.... .......... ..........
CABR_39595041  .......... .LAPLLAVSP QSEANQ.... .......... ..........
ARTH_PAUSED    .......... .LQDTLSQLT TMNFASR..E .......... ..........
ORSA_115473313 .......... .LQDALVQFT ATDWANKDIK .......... ..........
ASOR_83773635  .......... .LGDLLVIQA EIPTEGADGD EM........ ..........
ASTE_115400121 .......... .LGDLLVIRA ELASEGSDGD .......... ..........
NEFI_119479355 .......... .LGDLLVIRA ELPSEVSEGD EM........ ..........
ASFU_70997846  .......... .LGDLLVIRA ELPSEVSEGD EM........ ..........
ASCL_119402439 .......... .LGDLLVIQA EVSPEGSDGD EM........ ..........
ASNI_67903600  .......... .LGDLLVIQA ELPSESSDGD EM........ ..........
COIM_119189333 .......... .LGDLLTINA EVPVEGPDGD DM........ ..........
CHGL_116191857 .......... .ISDLLPIKA EVPGND.ADD DM........ ..........
NECR_85078557  .......... .ISDLLPIKA EVPSTE.AED DM........ ..........
MAGR_39969033  .......... .IADLLPIKA EVSAEDGSED DM........ ..........
GIZE_46124563  .......... .IGDLLPIKA EVPGDD.ADD DM........ ..........
PHNO_111070629 .......... .VADLLTIKA ELP..DTSED EM........ ..........
YALI_50552145  .......... .IRPLLVIQT EDDTDS.... .......... ..........
COCI_116502534 .......... .LPDLLSINV QLSEPE..DP ES........ ..........
CRNE_58267666  .......... .MRDMMVINA ELPPTD..TP DE........ ..........
USMA_71010877  .......... .LQDLLVVRA ELPQVD...A DE........ ..........
DEHA_50424943  .......... .LQPLLVIKA ELPTKDEDND T......... ..........
CAAL_68481668  .......... .MQPLLVIKA ELPTKDEDDD I......... ..........
KLLA_50304413  .......... .ISPLLSIKA SP...LAQEL .......... ..........
ASGO_45198942  .......... .LAPLLAVKL LPNVANDSEI .......... ..........
CAGL_50291625  .......... .IAPLLPIKV YSLNNDGVEE .......... ..........
SACE_6322644   .......... .ISPLLHIKV TSINAQGTDD N......... ..........
PLBE_68069299  .......... .LEPYLDIPC SYQKIRNNGV IVNSP..... ..........
PLFA_23619106  .......... .LESYLDVPY IYPKMDINNN ILNN...... ..........
DOG_XPO53      .......... .LEELMAPVA SIWLSEDMHR V......... ..........
COW_XPO5       .......... .LEELMAPVA SIWLSENMHR V......... ..........
HOSA_XPO5      .......... .LEELMAPVA SIWLSQDMHR V......... ..........
MUS_XPO5       .......... .LEELMAPVV NIWLSEEMCR A......... ..........
RAT_XPO5       .......... .LEELMAPVV NIWLSEEMCR A......... ..........
GAGA_XPO5      .......... .LEELMAPVA GLWLSAEMQR V......... ..........
DARE_68371880  .......... .LEELMAPVT AQWLSEEMRS V......... ..........
TENI_47223291  .......... .LDELLSSVV AQWSSEEMKN V......... ..........
XETR_XPO5      .......... .LEELIGPLV SGCVSEKTQR A......... ..........
STPU_115712846 .......... .IAEIMKPIT DVWLSPHITE I......... ..........
DRYA_77455344  .......... .IEHIVQDKR TEWL.AFGEA .......... ..........
DRER_77455348  .......... .IEHIVQDKR AEWL.AFGDA .......... ..........
DRSI_77455342  .......... .IEHIVQDKR TEWL.AFGEA .......... ..........
DRME_RANBP21   .......... .IEHIVQDKR TEWL.AFGDA .......... ..........
DRPS_54643819  .......... .IEHIVLEKR SEWI.SFEEA .......... ..........
ANGA_58394285  .......... .VADVIRDGV SIWGGLLVPV .......... ..........
AEAE_108874516 .......... .VTEITRDGV NLWL.HMAPV .......... ..........
APIS_66555613  .......... .VAEIIGDAS AKF.IALGSE S......... ..........
TRCA_91081831  .......... .VREVLAEAN AQWRLIVASG A......... ..........
ARTH_HASTY     .......... .LAWLLEPLS QQWIQPEWQN .......... ..........
ORSA_115436552 .......... .LAWLLEPIN KMWTQVEWQN .......... ..........
POAN_27803015  .......... .LSSFIEPVR NQWKDESLKQ A......... ..........
CHGL_88184741  .......... .LTAFIDPVK DQWKNDSLKQ A......... ..........
MAGR_39961762  .......... .LQPFINPVL SQWSNPALGQ A......... ..........
GIZE_46124003  .......... .LREFIDPVK AQWQDENVRN S......... ..........
ASTE_115384822 .......... .LASFVEPIR QAWQDDEFRQ M......... ..........
ASOR_83766172  .......... .LASFIEPIR QAWQDEEFRQ M......... ..........
PHNO_111055772 .......... .MRLMLNQVK DAWQNEEFAG A......... ..........
KLLA_50312029  .......... .FAQLVDPEF AAWSDKGTVV G......... ..........
ERGO_45190513  .......... .FSAIVDPEL AAWSDKSTVV G......... ..........
CAGL_50293965  .......... .FSELVDVEL MAWSEKTTEV G......... ..........
SACE_6320542   .......... .FAAIVDPEL LAWSDKTTVV G......... ..........
DEHA_50427387  .......... .FAKIVDPEL MAWSAPATEK G......... ..........
SCPO_19113308  .......... .LGDLLNISV SPVTDMDAP. .......... ..........

               1301                                              1350
Analysis_1     .......... .......... .*.******* **........ ..........
PATR_X12       .......... .......... .PQQVHTFYE AVGYMIGAQT DQTVQ.....
HOSA_XPO1      .......... .......... .PQQVHTFYE AVGYMIGAQT DQTVQ.....
MUS_XPO1       .......... .......... .PQQVHTFYE AVGYMIGAQT DQTVQ.....
RAT_XPO1       .......... .......... .PQQVHTFYE AVGYMIGAQT DQTVQ.....
DOG_CRM11      .......... .......... .PQQVHTFYE AVGYMIGAQT DQTVQ.....
XELA_XPO1      .......... .......... .PQQVHTFYE AVGYMIGAQT DQTVQ.....
COW_XPO1       .......... .......... .PQQVHTFYE AVGYMIGAQT DQTVQ.....
DARE_XPO1      .......... .......... .PQQVHTFYE AVGYMIGAQT DQAVQ.....
STPU_115733051 .......... .......... .PQQVHTFYE AVGYMISAQT ESMVQ.....
APIS_48120807  .......... .......... .TQQVHTFYE AVGYMISAQT DTVMQ.....
AEAE_108883174 .......... .......... .PQQVHTFYE AVGYMISAQV DQVHQ.....
ANGA_58392031  .......... .......... .PQQVHTFYE AVGYMISAQA DQVQQ.....
CHTE_XPO1      .......... .......... .PQQVHTFYE AVGYMISAQA DQVQQ.....
DRPS_54645756  .......... .......... .PQQVHTFYE AVGYMISAQV DQVQQ.....
DRME_6013457   .......... .......... .PQQVHTFYE AVGYMISAQV DQVQQ.....
ASTE_XPO1      .......... .......... .PQQVHTFYE ACGYMISAQG QKGLQ.....
ASOR_83766406  .......... .......... .PQQVHTFYE ACGYMISAQG QKGLQ.....
NEFI_119496233 .......... .......... .PQQVHTFYE ACGYMISAQG QKSLQ.....
ASFU_70994940  .......... .......... .PQQVHTFYE ACGYMISAQG QKSLQ.....
ASCL_119397527 .......... .......... .PQQIHTFYE ACGYMISAQG QKGLQ.....
EMNI_45593682  .......... .......... .PQQVHTFYE ACGYMISAQG QKGLQ.....
MAGR_39968867  .......... .......... .PQQVHTFYE ACGFMVAAQG NKNQQ.....
USMA_71017551  .......... .......... .PLQVHTFYE AVGYMIAAQP NRPTQ.....
SCPO_67999981  .......... .......... .PQQTHTFYE ACGYMISAQP QKHLQ.....
CAEL_IMB4      .......... .......... .HAQVHVFYE AVGHIISAQI DGNLQ.....
CABR_39581100  .......... .......... .HAQVHVFYE AVGHIISAQI DGNLQ.....
ARTH_XPO1A     .......... .......... .PHQIHSFYE SVGNMIQAES DPQKR.....
METR_92893758  .......... .......... .PHQIHSFYE SVAHMIQAES DSQKR.....
ORSA115456717  .......... .......... .PHQIHTFYE SVGHMIQAES DNTKR.....
OSTA_116061745 .......... .......... .PHQVHSFYE SVGHMIGSEL NPAKR.....
DIDI66802522   .......... .......... .QSQIHTFYE AVGYMIASSS DAAFR.....
TETH_118350092 .......... .......... .PQYRLTFYE AIGYIINAES DSQKQQVY..
TRBR_74025848  .......... .......... .PQHMHTCFV AAGWMVKGEK PERQ......
LEMA_68128498  .......... .......... .LQQVQTCFN AAGYMIAAGS TEQQR.....
DEHA_50426591  .......... .......... .IESAYELVD GLAHVIKQIP ..........
CAAL_MTR10P    .......... .......... .LESNYELAD GLAHVIAKVP ..........
SACE_MTR10P    .......... .......... .IESQFELCQ GLSAVINNQP ..........
CAGL_50293075  .......... .......... .IESQFELCQ GLSAVINKQD ..........
ASGO_45184939  .......... .......... .MLCMFEVCQ GLSSVINEQP ..........
YALI_50549603  .......... .......... .LDSLYEITD GLAHVVDTLP ..........
SCPO_63054735  .......... .......... .PDPLMEVAQ GLAHIVDIQP ..........
COIM_119178726 .......... .......... .PSSQEEVTE GVAAVVAVQP ..........
TRCU_71651888  .......... ........AM VVRFIEIMLK GLRDASSLVS ..........
TRBR_84043488  .......... ........AM TLHVVQVVRQ NLRDAS.... ..........
LEMA_71745920  AVSSAVLAEA APLLGRKAEL VHTVVGSALQ TLQQASASCA GMNGGAAGC.
HOSA_XPOT      .......... ........LL SSDDQLFIYE TAGVLIVNSE ..........
MAMU_109097633 .......... ........LL SSDDQLFIYE TAGVLIVNSE ..........
POPY_XPOT      .......... ........LL SSDDQLFIYE TAGVLIVNSE ..........
COW_XPOT       .......... ........LL SSDDQLFIYE TAGVLIVNSE ..........
DOG_XPOT1      .......... ........LL SSDDQLFIYE TAGVLIVNSE ..........
MUS_XPOT       .......... ........LL SSDDQLFIYE TAGALIVNSE ..........
GAGA_XPOT      .......... ........LL SSDDQLFIYE TAGVLIVNSE ..........
DARE_XPOT      .......... ........LL SSDDQLFMFE TAGVLIVNGE ..........
STPU_115711976 .......... ........LL TTDDQLFLYE VAGVIITCSA ..........
CAEL_25149837  .......... ........LL SPEDQGYIFE ATATLIVFGD ..........
CABR_39595041  .......... ........LL SPDDQGYIFE STATLIVFGD ..........
ARTH_PAUSED    .......... ........LT GTEDGSHIFE AIGIIIGLED ..........
ORSA_115473313 .......... ........FS SSEDGSQIFE AVGLLIGIEE ..........
ASOR_83773635  .........S SEDHEGSADA VFNSQLYLFE AVGIICSTPT ..........
ASTE_115400121 .........D SDDHEGSVDA VFTSQLYLFE AVGIISSTPT ..........
NEFI_119479355 .........S SEDHD.LADA IFNSQLYLFE AVGIICSTPT ..........
ASFU_70997846  .........S SEDHE.LADA IFNSQLYLFE AVGIICSTPT ..........
ASCL_119402439 .........S SEDHEGSADA VFNSQLYLFE AVGIICSTPT ..........
ASNI_67903600  .........S SEDHEGSTDA VFNSQLYLFE AVGIICSIPT ..........
COIM_119189333 .........S SEDHEGSADA LFNNQLYLFE AIGTICSTSS ..........
CHGL_116191857 .........S SDESDHSADA VFSSQLFLYE AIGCISSTSA ..........
NECR_85078557  .........S SDESDHSADA IFNGQLYLFE AIGCISSTST ..........
MAGR_39969033  .........S SDQTDNSADA IFNSQLYLFE AIGYISSTSA ..........
GIZE_46124563  .........S SDESDHSADA LFTSQLYLFE AIGCISSTQS ..........
PHNO_111070629 .........S SDEEDQSADA LFNSQLYLFE AVGCIASSNT ..........
YALI_50552145  .......... ...DDESAGS AFNAQLNLFE LSGILVSILD ..........
COCI_116502534 .........D PLTEAVKSPV FES.QLYLFE TIGILTSTLS ..........
CRNE_58267666  .........D PLIKATTGKS YVADQLYLFE ASGNLVYLTK ..........
USMA_71010877  .........D PLIKATAPAG YFDSQLYLFE TSGILVSLLN ..........
DEHA_50424943  .......... ......VENG NFNNQLNLFE SIGLLISLLS ..........
CAAL_68481668  .......... ......VENG NFNNQQYLFE TMGLLISLIP ..........
KLLA_50304413  .......... ........DT IFDSQLYLFE GTGVLIG... ..........
ASGO_45198942  .......... ........DT TFDNQLYIFE GVGILIG... ..........
CAGL_50291625  .......... ........DS IFESQLYLFE GLGVLIG... ..........
SACE_6322644   .......... ........DT IFDNQLYIFE GIGFIITLNN S.........
PLBE_68069299  .......... ......FNNL VLNQDTIKSI YT.YIYSEKN ..........
PLFA_23619106  .......... .......NNM ILDDNTIKYI YT.FLYSNKN ..........
DOG_XPO53      .......... .......... .LSDVDAFIA YVG.ADRQSC DPGLD.....
COW_XPO5       .......... .......... .LSDVDAFIA YVG.ADRKNC DPGLE.....
HOSA_XPO5      .......... .......... .LSDVDAFIA YVG.TDQKSC DPGLE.....
MUS_XPO5       .......... .......... .LSDIDSFIA YVG.ADLKSC DPAVE.....
RAT_XPO5       .......... .......... .LSDIDAFIA YVG.ADLKSC DPAAQ.....
GAGA_XPO5      .......... .......... .LSDPEAFIS YVG.ADNKIA DPVME.....
DARE_68371880  .......... .......... .LWDPATFLT FVG.ADQEIG D.SDT.....
TENI_47223291  .......... .......... .LCDPAAFLS YAG.ADQVVT EKSEG.....
XETR_XPO5      .......... .......... .FSGPDEFIS FVG.ADILMH QQEEE.....
STPU_115712846 .......... .......... .IQSPESFIH NIG.LDHPSD AQPNQ.....
DRYA_77455344  .......... .......... .LKSPLDFMS FVG.LDKPPI FAVEG.....
DRER_77455348  .......... .......... .LKSPLDFMS FVG.LDKPPI FAVEG.....
DRSI_77455342  .......... .......... .LKSPLDFMS FVG.LDKPPS FAVEG.....
DRME_RANBP21   .......... .......... .LKSPLDFMS FVG.LDKPPI FAVKE.....
DRPS_54643819  .......... .......... .FKSALHFMR FVG.LDKPPV FAIDS.....
ANGA_58394285  .......... .......... .VKNAHTFIE YVG.LNRPAI EPFATT...V
AEAE_108874516 .......... .......... .VKNAHTFID FVG.LNKLPI EPNSG....I
APIS_66555613  .......... .......... .FKGPLEFMR FIG.LDRPPV ENITE.....
TRCA_91081831  .......... .......... .FESASKFIS FVG.LDTPPV APHAD.....
ARTH_HASTY     .......... .........N YLSDPMGLVR LCS....... ..........
ORSA_115436552 .......... .........A YLSDPSGLTH MFA....... ..........
POAN_27803015  .......... .......... .LSSYDGFCQ LLG.LDRAQR YLAQRRIHE.
CHGL_88184741  .......... .......... .LGSYNGFCE LLG.LDKIQK YLVERRVHE.
MAGR_39961762  .......... .......... .LSSYSNFCE SMA.LDKAQR YLASKEVHK.
GIZE_46124003  .......... .......... .LKSYGSFCE LLG.LDKAQA YMANHRAHE.
ASTE_115384822 .......... .......... .CSTFEGFCS MLG.LQDVGP YMQSRQAHK.
ASOR_83766172  .......... .......... .SSSFEGFCS MLG.LQSVGP FMQAQQAQK.
PHNO_111055772 .......... .......... .VTNFQSFCG ILG.MGQLPD FLSVNNFRS.
KLLA_50312029  .......... .......... .LTDLPWFLE RLG.IVKIAE YFQRRNIDE.
ERGO_45190513  .......... .......... .LTDLPWFLE RLG.IVKITE YFQKRGIDE.
CAGL_50293965  .......... .......... .LSDLHWFME RLG.IVQIAE YFQKRGINE.
SACE_6320542   .......... .......... .LSDLHWFME RLG.IVQIAE YFQRRDIDE.
DEHA_50427387  .......... .......... .LMDLHWFME RIG.IVEIAS YFQSRGITA.
SCPO_19113308  .........V PTLNSSIRNS DFNSQLYLFE TVGVLISSGN ..........

               1351                                              1400
Analysis_1     .......... .......... .......... .......... ..........
PATR_X12       .........E HLI......E KYMLLPN..Q VWDSIIQQAT KNVDILKDPE
HOSA_XPO1      .........E HLI......E KYMLLPN..Q VWDSIIQQAT KNVDILKDPE
MUS_XPO1       .........E HLI......E KYMLLPN..Q VWDSIIQQAT KNVDILKDPE
RAT_XPO1       .........E HLI......E KYMLLPN..Q VWDSIIQQAT KNVDILKDPE
DOG_CRM11      .........E HLI......E KYMLLPN..Q VWDSIIQQAT KNVDILKDPE
XELA_XPO1      .........E HLI......E KYMLLPN..Q VWDSIIQQAT KNVDILKDPE
COW_XPO1       .........E HLI......E KYMLLPN..Q VWDSIIQQAT KNVDILKDPE
DARE_XPO1      .........E HLI......E KYMLLPN..Q VWDSIIQQAT KNVDILKDPE
STPU_115733051 .........E HLV......E KYMLLPN..Q VWDNIIQGAT KNVDKLQDHD
APIS_48120807  .........E ELI......E RYMLLPN..Q VWDDIISQAS KNVDVLKDQE
AEAE_108883174 .........N VLI......E KYMMLPN..Q VWDEIISQAT KNVDILKDMA
ANGA_58392031  .........D ILI......E KYMMLPN..Q VWDDIISQAT KNVDILKDMG
CHTE_XPO1      .........D ALI......K KYMSLPN..E VWDRIINHAA ENADILKDMA
DRPS_54645756  .........D ALI......E RYMQLPN..Q VWDDIISRAS KNVDFLKNMT
DRME_6013457   .........D VLI......E RYMQLPN..Q VWDDIISRAS KNVDFLKNMT
ASTE_XPO1      .........D RLI......E NLMSLPN..S AWDAIIAQAN QDPSILQDGE
ASOR_83766406  .........D RLI......E NLMSLPN..S AWDAIIGQAN QDPSILQDGE
NEFI_119496233 .........D RLI......E NLMSLPN..S AWDAIIAQAN QDPSILQDGE
ASFU_70994940  .........D RLI......E NLMSLPN..S AWDAIIAQAN QDPSILQDGE
ASCL_119397527 .........D RLI......E NLMSLPN..S AWDAIISQAN QDPSILQDGE
EMNI_45593682  .........D RLI......E NLMSLPN..S AWDTIIAQAN QDPSVLQDGE
MAGR_39968867  .........E RLL......N DLMQMPN..Q AWESIIKSAT ANPAVLQETE
USMA_71017551  .........E RLI......A KLMELPN..S AWDNLMQQAH NNVDVLSSPE
SCPO_67999981  .........E RLI......F DLMALPN..Q AWENIVAQAA QNAQVLGDPQ
CAEL_IMB4      .........E DLI......M KLMDIPN..R TWNDIIAAAS TNDSVLEEPE
CABR_39581100  .........E NLI......M QLMDIPN..R TWSDIIAAAS TNDGVLEEHE
ARTH_XPO1A     .........D EYL......Q RLMALPN..Q KWAEIIGQAR HSVEFLKDQV
METR_92893758  .........D EFL......Q RLMELPN..Q KWMEIIGQAH QNVDFLKDQD
ORSA115456717  .........D EYL......K RLMSLPN..Q KWAEIIGQAS QSIDILKNQD
OSTA_116061745 .........E EYV......Q RLMAPPN..M QWQQIMTQAR QNSECLKNQD
DIDI66802522   .........E KLVN...... KFMELPN..H SWLQIMGAAS VKVESLLTVE
TETH_118350092 ........LE S........S LRSQLEN... .WKQIIFNAQ QSPAILDKDV
TRBR_74025848  .........P SLLG...... MFLQDAN..D SFRIIVERAA SKGPAFGEDF
LEMA_68128498  .........A LLLE...... TFLTDTN..A RFKASTASAA AAGTAFCQSE
DEHA_50426591  ........LE NSYQT....C EMFWKPT.LS TLSSLSSNAN ANDESI..NV
CAAL_MTR10P    ........ID SLYKT....T EMFIEPT.MN YLSKVLA.EN PTDES...NK
SACE_MTR10P    ........EA KVSVI....F QKLVDDN.LR QIEALIPQWK ANPTL..LAP
CAGL_50293075  .........G PILITT...F QKLLDQN.LN KTNSLIPKWK QNPSE..FSR
ASGO_45184939  ........LD KLTYS....F ELFYKPN.SE KLQQAIEVWK GHSTDNEAAI
YALI_50549603  ........QD KIYAS....L ESFCDPT.FA S.LANLAKQP SSEET...CT
SCPO_63054735  ........VA NVYQS....V HSFLAPS.LQ SILLAQVKLN PTQAE...LE
COIM_119178726 ........IE KIYET....L KLFCDPI.MR R.IMNLANNA KDEDG...QR
TRCU_71651888  ...SHQVMTG DSSACSEAVA DQIS...... FLTALAKGLR GGGGGGVAGP
TRBR_84043488  .......VVG N.IACAEAVA DGIS...... FLTALVKGLR GGGGGGSSGS
LEMA_71745920  ...SGHAAAR SVAVAERTVA DVIS...... FLSALAKGLG STGSSSGAGS
HOSA_XPOT      ......YPAE RK.......Q ALMRN..... LLTPLMEKFK ILLEKLMLAQ
MAMU_109097633 ......YPAE RK.......Q ALMRN..... LLTPLMEKFK ILLEKLMLAQ
POPY_XPOT      ......YPAE RK.......Q ALMRN..... LLTPLMEKFK ILLEKLMLAQ
COW_XPOT       ......YPAE RK.......Q ALMRN..... LLTPLMEKFK ILLEKLMLAQ
DOG_XPOT1      ......YPAE RK.......Q ALMRN..... LLTPLMEKFK ILLEKLMLAQ
MUS_XPOT       ......YPAE NK.......Q ALMKD..... LLTPLMERFK VLLEKLMMAQ
GAGA_XPOT      ......YSAE RK.......Q ALMRN..... LLTPLMEKFK VLLEKLMMAQ
DARE_XPOT      ......SPAE RK.......Q GLMRG..... LLSPLMEAFR MLLEKLPLEP
STPU_115711976 ......VGPE KK.......Q ILLRN..... VLAPIIDKFN TLYPKLCSET
CAEL_25149837  ......LTSE MK.......S QYVGELAS.T LAMKFENGLV ELNTARARKA
CABR_39595041  ......LSSE MK.......S QYVGELAT.T LAMKFENGLV ELNAARARKA
ARTH_PAUSED    ......VPAE KQ.......S DYLSL..... LLTPLCQQIE AGLVQAKVAS
ORSA_115473313 ......VSPD KQ.......V QCLTA..... LLNPLCQQIE SLVMDAKAQG
ASOR_83773635  ......VAAD KQ.......V LYVQS..... VLNPVFMDME KNLAPAKSN.
ASTE_115400121 ......VPTD KQ.......A LYAQS..... VLSPVFVDME KNLAPAKAN.
NEFI_119479355 ......VSPD KQ.......V LYAQA..... VLNPIFLDME KNLEAAKSQ.
ASFU_70997846  ......ISPD KQ.......V LYVQA..... VLNPIFLDME KNLEAAKSQ.
ASCL_119402439 ......VPAD KQ.......V LYAQS..... VLNPIFLDME KNLEAAKSH.
ASNI_67903600  ......IPAD KQ.......V LYAQS..... VLSPVFVDME KNLGSAKSG.
COIM_119189333 ......VPLD KQ.......V VYAQS..... IMNPIFIDME RNLGAAKSH.
CHGL_116191857 ......TPPA DQ.......G LYARS..... VMEPLFSDMS VHIERAKAG.
NECR_85078557  ......TPET DQ.......A LYARS..... VMEPLFSDMS VHLPRAKSG.
MAGR_39969033  ......TPVD KQ.......A LYARS..... VMEPLFRDME NHLEKAKSG.
GIZE_46124563  ......TPAD KQ.......A MYARS..... VMDPLFTDME GHLPRAKSG.
PHNO_111070629 ......VSAE NK.......K LYAQT..... IMSPLFVDLE QTLPQARNG.
YALI_50552145  ......EASA TN........ GVEQT..... .LQPIFTAVE KAIGVSPP..
COCI_116502534 ......KDTE EQ.......G NLLLS..... IVKPFMEELL ANLQLFRAGS
CRNE_58267666  ......ADPA KQ.......M ALLEA..... VAGPLLSGLG SGVERARVDE
USMA_71010877  ......NAPN DQ.......V VLLKA..... ISEPLSEQMR QAVQAFQRNP
DEHA_50424943  ........VD IS.....LKV RMIDL..... IFQPLFNDLE NCISNKDKV.
CAAL_68481668  ........NE LSQ....LKS KLIDL..... IFQPIFNDLE KCISIPESQ.
KLLA_50304413  ........AN VN.....NEY EILDG..... VLTPLFADLE QCISAQV...
ASGO_45198942  ........AK AK.....EEY SILDG..... VLSPLFADLE SCIAAPV...
CAGL_50291625  ........GN TD.....SNF EILNE..... ILTPLFTDLE ACISSSQ...
SACE_6322644   SQELTAATAN TP.....IDY DILDQ..... ILTPLFTQLE GCITQG....
PLBE_68069299  ......YAYD DQ.......I DIYETVG.LL LLYHDFSRSK KIINAEG...
PLFA_23619106  ......YNHE YQ.......I DIYEIIG.LL LLNYDFNKFK KLSKTDSGMS
DOG_XPO53      .......... DP...CGLNR ARMS.....F CVYSILGVVK RTCWPTDLEE
COW_XPO5       .......... DP...CGLNR ARMS.....F CVYSILGVMK RTCWPTDLEE
HOSA_XPO5      .......... DP...CGLNR ARMS.....F CVYSILGVVK RTCWPTDLEE
MUS_XPO5       .......... DP...CGLNR ARMS.....F CVYSILGVMR RTSWPSDLEE
RAT_XPO5       .......... DP...CGLNR ARMS.....F CVYSILGVMR RTTWPSDLEE
GAGA_XPO5      .......... DP...SGLNR SRIS.....F CVYTILGVVK RARWPAAMEE
DARE_68371880  .......... DEQ..MGINR SRIS.....L CVHTILGVVK RARWPADADQ
TENI_47223291  .........T DT...AGLNR SRVA.....F TLLAMFAMVK RSRLPTDLEE
XETR_XPO5      .......... DR...GAPSR SQLS.....L CTFALLGMVK RSQWPTDPEE
STPU_115712846 .........E DV...HNKTR AQIF.....S CISTSQAVVK RSCWPSDPQV
DRYA_77455344  .......... AP...TLQNR SRLL.....D ALHVVLGVVK RCTWPDDPER
DRER_77455348  .......... AP...TLQNR SRLL.....D ALHVVLGVVK RCTWPDDPER
DRSI_77455342  .......... AA...TLQNR SRLL.....D ALHVVLGVVK RCTWPDDPER
DRME_RANBP21   .......... AV...TLQNR SRFL.....D ALHVVLGVVK RCTWPDDPER
DRPS_54643819  .......... DP...SIPNR TRII.....D ALHVVLGVVK RCTWPDDPDR
ANGA_58394285  .........E DP...YNVNR RQLT.....Y ALNLVLGVIK RCSWPDDPDR
AEAE_108874516 .........Q DP...CNVNR GQIV.....Y ALNLILGIIK RCSWPDDPDR
APIS_66555613  .......... DP...AGQNR SDLM.....I CICTILCVVK RCSIPDDPDR
TRCA_91081831  .......... NP...HGHNR SSIV.....F CINLLLGAIK RCSWPEDPER
ARTH_HASTY     .......... .........N TSFM.....W SIYHTVTFFE KALKRSGYRK
ORSA_115436552 .......... .........D SQFM.....W SIYHNITLFE KALKRGGSKK
POAN_27803015  .......... ....VADWGA ADLDAEG... ..LALQVELE QRQT.MLPLR
CHGL_88184741  .......... ....NADWGS TDLDAEG... ..LALQAELE QRQS.ALPLR
MAGR_39961762  .......... ....IADWGA VPLDAEG... ..LALQAELE ERQ.......
GIZE_46124003  .......... ....IHDWGT RELDAEG... ..LTLQSELE ERLK.LLPLR
ASTE_115384822 .......... ....LEDWSS VPLDNEG... ..KVIQEDMT RKFQ.QLPLR
ASOR_83766172  .......... ....LEDWAS VPLDSEG... ..KRIQEEMT RKFQ.QLPLR
PHNO_111055772 .......... ....VSDWSN QPLGGDG... ..QALQASIL ERSQ.QLPLR
KLLA_50312029  .......... ....NSDLLS IQMDEDG... ..KKLKADLT QHWQTIFPVR
ERGO_45190513  .......... ....NSNLLA VQIDEEG... ..KQLKVDLA KHWQTLFPVR
CAGL_50293965  .......... ....NSDLLT IPIDDEG... ..RALKAELT KRWQTLFPVR
SACE_6320542   .......... ....NSDLLS IPIDDEG... ..KELKSELT KRWQSLFPVR
DEHA_50427387  .......... ....NTDLLE SKMDDEG... ..KILKNKLK DHWSSIFPIR
SCPO_19113308  ......LTPE EQ.......A LYCDS..... LINALIGKAN AALS.SDLS.

               1401                                              1450
Analysis_1     .......... .......... .......... .......... ..........
PATR_X12       TVKQ....LG SILK...... .......... .....TNVRA CKAVGHPFVI
HOSA_XPO1      TVKQ....LG SILK...... .......... .....TNVRA CKAVGHPFVI
MUS_XPO1       TVKQ....LG SILK...... .......... .....TNVRA CKAVGHPFVI
RAT_XPO1       TVKQ....LG SILK...... .......... .....TNVRA CKAVGHPFVI
DOG_CRM11      TVKQ....LG SILK...... .......... .....TNVRA CKAVGHPFVI
XELA_XPO1      TVKQ....LG SILK...... .......... .....TNVRA CKAVGHPFVI
COW_XPO1       TVKQ....LG SILK...... .......... .....TNVRA CKAVGHPFVI
DARE_XPO1      TVKQ....LG SILK...... .......... .....TNVRA C.........
STPU_115733051 VVKQ....LG SILK...... .......... .....TNVRA CKAIGHPFVI
APIS_48120807  AVKQ....LA SILK...... .......... .....TNVRA CKALGHPYVI
AEAE_108883174 AVKQ....LG SILK...... .......... .....TNVRA CKALGHAYVS
ANGA_58392031  AVKQ....LG SILK...... .......... .....TNVRA CKALGHSYVS
CHTE_XPO1      AVKQ....IG SILK...... .......... .....TNVRA CKALGHNYVI
DRPS_54645756  AVKQ....LG SILK...... .......... .....TNVAA CKALGHAYVI
DRME_6013457   AVKQ....LG SILK...... .......... .....TNVAA CKALGHAYVI
ASTE_XPO1      TIKI....IG NIMK...... .......... .....TNVAA CSSIGTYFYS
ASOR_83766406  TIKI....IG NIMK...... .......... .....TNVAA CSSIGTYFYS
NEFI_119496233 TIKI....IG NIMK...... .......... .....TNVAA CSSIGTYFYS
ASFU_70994940  TIKI....IG NIMK...... .......... .....TNVAA CSSIGTYFYS
ASCL_119397527 TIKI....IG NIMK...... .......... .....TNVAA CSSIGTYFYS
EMNI_45593682  TIKI....IG NIMK...... .......... .....TNVAA CSSVGTYFYS
MAGR_39968867  TIKI....IG NIMK...... .......... .....TNVSA CTSIGPYFYP
USMA_71017551  NIKI....LS NVLK...... .......... .....TNVSA CVSIGTFFLP
SCPO_67999981  TVKI....LA NVLK...... .......... .....TNVAA CTSIGSGFYP
CAEL_IMB4      MVKS....VL NILK...... .......... .....TNVAA CKSIGSSFVT
CABR_39581100  MVRS....VL NILK...... .......... .....TNVAA CKSIGSAFVS
ARTH_XPO1A     VIRT....VL NILQ...... .......... .....TNTSA ATSLGTYFLS
METR_92893758  VIRT....VL NILQ...... .......... .....TNTSV ASSLGTFFLP
ORSA115456717  VIRS....VL NILQ...... .......... .....TNTSV ASSLGPHFFP
OSTA_116061745 IIKN....IL HILK...... .......... .....SNTHL CMSLGQPFQN
DIDI66802522   VARD....IL NLIK...... .......... .....TNNRA AMSLENCYIT
TETH_118350092 AIQQ....IS LFLK...... .......... .....INERI CSSVGFCYVF
TRBR_74025848  SGMGE...LI HILR...... .......... .....VFSSI ASSCGTSFVN
LEMA_68128498  EAMVE...LL HYLR...... .......... .....VFSNV ADSCGDVFVY
DEHA_50426591  LIAD....QI EILT...... .......... .....TFIGV LRC..SDYEK
CAAL_MTR10P    LIAD....QI EVIS...... .......... .....IFIEV LKCPDSDWEK
SACE_MTR10P    QIAD....KI DLLY...... .......... .....ALFEE LKP.RYNYPQ
CAGL_50293075  LIAD....QI DLLY...... .......... .....ALFEE LKP.KFHYPA
ASGO_45184939  KVAD....LV DLLF...... .......... .....ALFES LRP.RYEYPS
YALI_50549603  AVAD....QI EVVK...... .......... .....IFLEL IRA...DYND
SCPO_63054735  ALAD....NI DIVT...... .......... .....IFLSL VHP...PSPA
COIM_119178726 AVAD....HL QLIT...... .......... .....IFIQI VSP...YVDP
TRCU_71651888  ........ND TMTHQGG... .......... .....GSSGE G.........
TRBR_84043488  GA...AVNNA TYTSPNK... .......... .....NSSGS GSNACSESI.
LEMA_71745920  AAGS.GVSNR SVSPPNGSVP GPW......R IGTNPNASGV AVDGLLAACG
HOSA_XPOT      DEER....QA SLADCLN... .......... ..HAVGFASR TSKAFSNKQT
MAMU_109097633 DEER....QA SLADCLN... .......... ..HAVGFASR TSKAFSNKQT
POPY_XPOT      DEER....QA SLADCLN... .......... ..HAVGFASR TSKAFSNKQT
COW_XPOT       DEER....QA SLADCLN... .......... ..HAVGFASR TSKAFSNKQT
DOG_XPOT1      DEER....QA SLADCLN... .......... ..HAVGFASR TSKAFSNKQT
MUS_XPOT       DEER....QA SLADSLN... .......... ..HAVGFASR TSKAFSNKQT
GAGA_XPOT      DEDR....QM ALADCLN... .......... ..HAVGFASR TSKAFSNKQT
DARE_XPOT      DEER....QT ALADCLS... .......... ..HAVGFASR TSKAFSNKQT
STPU_115711976 DEQR....QV LFAEIIA... .......... ..HAIACTSR TSKAFHSQLT
CAEL_25149837  DEET....IQ AILQFMS... .......... ..NIIGYSSR MSKAFNNAQS
CABR_39595041  DEET....IQ SILQFMA... .......... ..NIIGYSSR MSKAFNNAQS
ARTH_PAUSED    SEDF....PV KIANIQF... .......... ...AIVAINA LSKGFNERLV
ORSA_115473313 LEES...SPR AIGLQQ.... .......... ...IIVALTM ISKGFNERLV
ASOR_83773635  .DER....AL LQIHHD.... .......... ....IMALGT LAKGFSDWMP
ASTE_115400121 .DER....AV QQIHHD.... .......... ....IMALGT LAKGFSDWVP
NEFI_119479355 .DER....AI LQIHHD.... .......... ....IMALGT LARGFSDWMP
ASFU_70997846  .DER....AI LQIHHD.... .......... ....IMALGT LARGFSDWMP
ASCL_119402439 .DER....AL LQIHHD.... .......... ....IMALGT LARGFSDWMP
ASNI_67903600  .DAR....AV LQIHHD.... .......... ....IMALGT LARGFSDWQP
COIM_119189333 .DER....AL LQIHHD.... .......... ....IMALGT LAKGFSDWIP
CHGL_116191857 .DPQ....AV LQVHHI.... .......... ....IMALGT LANGFADAHA
NECR_85078557  .DAQ....AI LQIHHI.... .......... ....IMALGT LANGFADPNQ
MAGR_39969033  .DAQ....AI LQIHHV.... .......... ....IMALGT LAHGFGD..H
GIZE_46124563  .DAQ....AT LQVHHI.... .......... ....VMALGT LAHGFSDWTP
PHNO_111070629 .DDR....AT LQIHHI.... .......... ....IMALGT LARGYSDWVP
YALI_50552145  .NAES....I TLVHHN.... .......... ....LVAIGT FAHGLDG...
COCI_116502534 QDLV....PV VKVHHI.... .......... ....IMALGN ISKGFPDHPA
CRNE_58267666  NDLQ....AV LQVHHH.... .......... ....LMALGH FAKGFPIVPD
USMA_71010877  TDLT....SV LQVHHL.... .......... ....MLALSS LSKGFPDLSP
DEHA_50424943  NQQL....IA LQAHHS.... .......... ....LMAIGT FARGYDYDYN
CAAL_68481668  REPI....VI LQAHHS.... .......... ....LQAIGT LVRGYDYESG
KLLA_50304413  KNPQ....VV LQTHHI.... .......... ....LMAIGT VARGVHSGLV
ASGO_45198942  KSPE....IV VQAHHI.... .......... ....LMAIGT IARGVHAGLV
CAGL_50291625  EQPQ....VV LQCHHI.... .......... ....LLAIGT LARAVHSGLV
SACE_6322644   ASPV....VI LECHHI.... .......... ....LMAIGT LARGLHIGLV
PLBE_68069299  YQQSN..... .RTTN..... .......... ....NMCNTD TDLNS.....
PLFA_23619106  IQSNN..... NLSNNL.... .......... ....NLNNND NSININNNNN
DOG_XPO53      AKAGG..FVV GYTPSGNPIF R..NPCT... .....EQILK LLDNLLALIR
COW_XPO5       AKAGG..FVV AYTPTGNPIF R..NPCT... .....EQILK LLDNLLALIR
HOSA_XPO5      AKAGG..FVV GYTSSGNPIF R..NPCT... .....EQILK LLDNLLALIR
MUS_XPO5       AKAGG..FVV GYTPSGNPIF R..NPCT... .....EQILR LLDNLLALVR
RAT_XPO5       AKAGG..FVV GYTPSGNPVF R..NPCT... .....EQILR LLDNLLALVR
GAGA_XPO5      AKAGG..FLV GYLPSGSPIY R..NPCT... .....EQVLK LFDNLLALIR
DARE_68371880  AKAGG..FVV RTASDGTPVY R..NPCA... .....EALQA LLPNLLALIR
TENI_47223291  AKAGG..FVV DYTPAGAPIY R..SPGA... .....ALFLS FLPNFLALIR
XETR_XPO5      AKAGG..FVI GYSASGAPLL R..NPGA... .....RLLLK VLDSLLALIR
STPU_115712846 AEAGG..FIS GHLPSGAPIY K..NPST... .....PHILP ILPNLFTLAR
DRYA_77455344  AQRGG..FVI GCTELGNPIC R..NPAT... .....KHVVP LLSHVLSLMR
DRER_77455348  AQRGG..FVI GCTELGNPIC R..NPAT... .....KHVVP LLSHVLSLMR
DRSI_77455342  AQRGG..FVI GCTELGNPIC R..NPAT... .....KHVVP LLSHVLSLMR
DRME_RANBP21   AQRGG..FVI GCTELGNPIC R..NPAT... .....KHIVP LLSHVLSLMR
DRPS_54643819  AQRGG..FVI ACTEVGNPIC R..NPAT... .....KHVVP VLSHVLTLMR
ANGA_58394285  CSRGG..FVV ALTESGNPIC R..NPAT... .....SHVVP LLPHILSLMR
AEAE_108874516 CSRGG..FVV ALTESGNPIC R..NPAT... .....SHVVP LLPHILSLMR
APIS_66555613  AARGS..FVA ALSESGNPVY R..NPA.... ....TPHVIP ILPTLFALLR
TRCA_91081831  ATRGG..FVV ALTESGNPVC R..NPA.... ....APHVVP LLPDILSLIR
ARTH_HASTY     SN.......L NTTSATTPAS ...HPMA... .....HHLSW MLPPLLKLLR
ORSA_115436552 SASAP..QAL ATTVVTANL. ...HPMC... .....SHLPW ILPPLLRLLR
POAN_27803015  MTKSFLTYSV EKLEKNSPPY QA.SCALWQ. .....DSFPL ILPELLKFLS
CHGL_88184741  VTKSFLTYSV ERIEKDSPAY QA.SCTLWQ. .....DGFQL ILPELLKFLS
MAGR_39961762  .......... .TLDKGSAPY EA.SCKLWQ. .....DGFPI ILPHLLQMLR
GIZE_46124003  STKSFLAFSV ERLDKNSDAF KA.SYALWE. .....DGFSN ILADLLEFLS
ASTE_115384822 GTKTMFAVST ERLKKNEAPY EI.ACNIWH. .....EIIPV ILPTLLQLVS
ASOR_83766172  GTKTMLAVST DKLKKNEPAY EL.ACNVWH. .....ETIPI ILPTLLELVS
PHNO_111055772 LTKTLLAATT EKLRDGTPAY DS.AALLWA. .....EAIPI LLPNLLQLVS
KLLA_50312029  ATRMFIHYSM QSVKGD.VEF RM.LQELWK. .....PRIVP ILPYILRLLF
ERGO_45190513  ATRMFIHYSM QTVKAN.EDF LK.LQELWK. .....PRIVP IMPYILRLLY
CAGL_50293965  ATRMFIHYSM QSIKGD.EEF KR.LQDLWR. .....PRIIP VLPYILRLLF
SACE_6320542   ATRMFIHYSM QSIKTD.EEF KM.LQDLWR. .....PRIVP ILPYITRLLY
DEHA_50427387  ATRIFIQYSI EKLNHDSPEY LN.LLKLWK. .....PRVQP IIPHILQLLT
SCPO_19113308  .ALEN...II SVYCS..... .......... ....LMAIGN FAKGFPAR..

               1451                                              1500
Analysis_1     .......... .......... ........** ******.... ..........
PATR_X12       QLGRIYLDML NVYKCLSENI SAAIQANGEM VTKQPLIRS. ..........
HOSA_XPO1      QLGRIYLDML NVYKCLSENI SAAIQANGEM VTKQPLIRS. ..........
MUS_XPO1       QLGRIYLDML NVYKCLSENI SAAIQANGEM VTKQPLIRS. ..........
RAT_XPO1       QLGRIYLDML NVYKCLSENI SAAIQANGEM VTKQPLIRS. ..........
DOG_CRM11      QLGRIYLDML NVYKCLSENI SAAIQANGEM VTKQPLIRS. ..........
XELA_XPO1      QLGRIYLDML NVYKCLSENI SAAIQANGEM VTKQPLIRS. ..........
COW_XPO1       QLGRIYLDML NVYKCLSENI SAAIQAN... VGLSSFLVE. ..........
DARE_XPO1      .......... .......... ........EM VTKQPLIRS. ..........
STPU_115733051 QLGRIYLDML NVYKCMSENI SGAIQQNGVQ VTKQPVIRS. ..........
APIS_48120807  QLGRIYLDML NVYKVMSENI SAAIALNGEI VMEQSLIKS. ..........
AEAE_108883174 QLGRIYLDML NVYKIMSENI TQAIALNGLA INNQPLIKA. ..........
ANGA_58392031  QLGRIYLDML NVYKIMSENI TQAISLNGLS INNQPLIKA. ..........
CHTE_XPO1      QLGCIYLDML NVYKIMSENI SQAIAINGIT INNQPLIKA. ..........
DRPS_54645756  QLGRIYLDML NVYKITSENI IQAIEVNGVN VNNQPLIKT. ..........
DRME_6013457   QLGRIYLDML NVYKITSENI IQAIEVNGVN VNNQPLIKT. ..........
ASTE_XPO1      QLGRIYHDML NMFRASSQLI SDAVAHDGEI ATKTPKVRG. ..........
ASOR_83766406  QLGRIYHDML NMFRASSQLI SDAVVRDGEI ATKTPKVRG. ..........
NEFI_119496233 QIGRIYHDML NMYRASSQLI NDAVAHDGNI ATKTPKVRG. ..........
ASFU_70994940  QIGRIYHDML NMYRASSQLI NDAVAHDGNI ATKTPKVRG. ..........
ASCL_119397527 QIGRIYHDML NMYRASSQLI NDAVAHDGNI ATKTPKVRG. ..........
EMNI_45593682  QLGRIYHDML NMFRASSQLI NDAVARDGDI ATKTPKVRG. ..........
MAGR_39968867  QIGRIYHDML EMYRATSALI SEAVAREGEI ATKTPKVRG. ..........
USMA_71017551  QIGRIYLDML ALYRSVSGII SAKVEAEGLI ATKTPMVRG. ..........
SCPO_67999981  QIAKNYVDML GLYKAVSGLI SEVVAAQGNI ATKTPHVRG. ..........
CAEL_IMB4      QLGNIYSDLL SLYKILSEKV SRAVTTAGEE ALKNPLVKT. ..........
CABR_39581100  QLGNIYGDLL SVYKILSEKV SRAVTAAGEE ALRNPLVKT. ..........
ARTH_XPO1A     QISLIFLDML NVYRMYSELV STNITEGGPY ASKTSFVKL. ..........
METR_92893758  QITMIFLDML NVYRMYSELI SKSILEGGPY ASKTSYVKL. ..........
ORSA115456717  QISLIFLDML TVYRMYSELV SSTIAEGGPF ASRTSFVKL. ..........
OSTA_116061745 QMSAIYADVL NVYKLYSELV SQSIAQGGPY ASKSSLVKL. ..........
DIDI66802522   QISKIYLDLL NVYRTYSDHI SR.....NPN IYRETLGQA. ..........
TETH_118350092 ILGQISLGMN EIYKFYSQNI NQQVQQVGKQ VMNYSTVKK. ..........
TRBR_74025848  EMGIIIYDLQ GLYRTFFSAQ TALVADHGTD AMERQEARY. ..........
LEMA_68128498  EMMMITQDLY GFYRMFSEAQ VRAIADGGEA ALHRPDMKY. ..........
DEHA_50426591  SDYPICTLFI KEVWPAASSI LLNYG..KSL KVSERILKL. ..........
CAAL_MTR10P    PKYPVAGLFV DKIWPLTTQI LSKFG..SSV IVSERCMKL. ..........
SACE_MTR10P    QGSEPLLPRI EFIWKALRTL LVDAGAMTDS IIVERVAKL. ..........
CAGL_50293075  QGADPLLPQI ELIWTTLRSL LIEHGALTDE QIAERTSKF. ..........
ASGO_45184939  QGAEPLVPYI KSLWLTLSDL LNYPGCGSNT IIVERVMNL. ..........
YALI_50549603  .PQNPLARYV LKTWPVVTEL LSKHGK..SS IVAERITKY. ..........
SCPO_63054735  GELHPIVRLF QDIWPILSRT LDTFS...DV LICERISKL. ..........
COIM_119178726 GTQNPGVRYC EEILPVLSTI VLNFTK..ST PILERVCRC. ..........
TRCU_71651888  .......... .....VDVVI VKTFHSVTND VMRALIAWHA ..........
TRBR_84043488  KINNATDGNS VSESTGEAVV AEVFHNVTSD VMEVFSTWHA ..........
LEMA_71745920  ASSDASLSTS SAMSATGLLV TQMFLQVTQR VMEVANQMAG ..........
HOSA_XPOT      VK........ .....QCG.C SEVYLDCLQT FLPALSCPLQ ..........
MAMU_109097633 VK........ .....QCG.C SEVYLDCLQT FLPALSCPLQ ..........
POPY_XPOT      VK........ .....QCG.C SEVYLDCLQT FLPALSCPLQ ..........
COW_XPOT       VK........ .....QCG.C SEVYLDCLQT FLPALSCPLQ ..........
DOG_XPOT1      VK........ .....QCG.C SEVYLDCLQT FLPALSCPLQ ..........
MUS_XPOT       VK........ .....QCG.C SQVYLDCLQT FLPALSCPLQ ..........
GAGA_XPOT      VK........ .....QCG.C SEVYLDCLQT FLPALSCPLQ ..........
DARE_XPOT      VK........ .....QCG.C SEVYLDCLQT FLPALSCPVQ ..........
STPU_115711976 IK........ .....QCG.I ETCYTDALDV FLRALDVPHQ ..........
CAEL_25149837  MK........ .....ACN.C IDIYLRLIKL YLETLSP..Q ..........
CABR_39595041  MK........ .....ACN.C IEIYLKLVKL FVETLSP..E ..........
ARTH_PAUSED    TA........ .....SRPGI GLMFKQTLDV LLRVLIEFPK ..........
ORSA_115473313 MG........ .....SRPTL GVMFKKTLDV VLQVLISFPN ..........
ASOR_83773635  GTSSPTS... ....LPAPEV SEAFLQVSEA TLVALESLKT ..........
ASTE_115400121 GTHSPAS... ....LPAAEV SEVFLQASEA TLVALESLKG ..........
NEFI_119479355 GTNTPAT... ....LPAPEV SAAFNQVAEA TLVALESLKS ..........
ASFU_70997846  GTNTPAT... ....LPAPEV SAAFNQVAEA TLVALESLKS ..........
ASCL_119402439 GTNTPAT... ....LPAPEV SEAFNQVSEA TLVALESLKT ..........
ASNI_67903600  GTSSPATQ.. ....LPAPEV SEAFSQVSEA TLVALESLKA ..........
COIM_119189333 GTSSPAV... ....PPAPEI SEAFGQVAEA TLVALESLKF ..........
CHGL_116191857 AQQ.GKRP.. ....QPHEAV SNEFSRAAEA ILIALNELNA ..........
NECR_85078557  SQNPNNQR.. ....TPPQAV SAEFSRASEA ILVALNELNT ..........
MAGR_39969033  AKPGHQRQ.. ....APDKLV SAEFARAAEA ILIALGQLNS ..........
GIZE_46124563  GITSNSHG.. ....PPDKAV SDEFSRAAEA ILIALNQLNS ..........
PHNO_111070629 SNNSSAV... .....PHSDV ADEFVKASEA ILVALESLNS ..........
YALI_50552145  .....SSN.. ....KLPDGI LQLFKNSAEV VNVALDRIP. ..........
COCI_116502534 ST....TSE. ....NYMAPS FKVFAEIAQA ILVCLEAMNV ..........
CRNE_58267666  ......KL.. ....VELLPY TGPFKQMAEA LLQAIEILKR ..........
USMA_71010877  ......TST. ....QPEPQW VGVFKSITEQ VLVSIGAMNS ..........
DEHA_50424943  .......... ...NKYSAEI VGKINNASQV VLITLENFAK ..........
CAAL_68481668  .......... ...LKFLPDV VAKIDNAAQV VLITLENFSS ..........
KLLA_50304413  PDNQVNNAKV SE.RVICKSL IEKFSNIAEV ILVTFSYFNK ..........
ASGO_45198942  PENQLNNPQV NA.ALVHKSL IEKFSNIAEV ILVTFSYFNK ..........
CAGL_50291625  PENRVNNALV SK.KLIHRSL IEKFMNIAEV VLVTFSYFSK ..........
SACE_6322644   PENQVNNMVV NK.KLINDSL IHKFSNIAEV ILVTFSFFNK ..........
PLBE_68069299  .......... ....INEKMN EQIIPIYKER ILFFKGVLNN ..........
PLFA_23619106  NNTINSSNNN SNDGLNQNIS EEMIANYKDR IFFFKGILNK ..........
DOG_XPO53      THNTLYAPE. MLAKMAEPFT KALDMLEVEK SAILGLPQPL LELNDS....
COW_XPO5       THNTLYAPE. MLAKMAEPFT RALDMLEVEK SAILGLPQPL LELNDS....
HOSA_XPO5      THNTLYAPE. MLAKMAEPFT KALDMLDAEK SAILGLPQPL LELNDS....
MUS_XPO5       THNTLYTPE. MLTKMAEPFT KALDIVESEK TAILGLPQPL LEFNDH....
RAT_XPO5       THNTLYTPE. MLTKMAEPFT KALDIVESEK TAILGLPQPL LEINDH....
GAGA_XPO5      THNNLYMPE. MVAKLGETFA KALDMLEVEK NAILGLPQPL LELYDS....
DARE_68371880  TNNSLFLPE. NITRLSKTFA RVYDITDMEK NCVLGISQPV LDSYEA....
TENI_47223291  THNNLFLPE. NLARLSETFR GTHDLLDFDK KNVLGFPQQP LENCDV....
XETR_XPO5      TMNNLYLPE. VMGKMGDTFC KSLNMLAMDR KLLMGTSQSA IEDCDL....
STPU_115712846 TLNAMWSPE. CRGKVCPEYT RSYNMTENER NTILGLYG.. .NSTEI....
DRYA_77455344  VLNELFAPE. ALQALSEGYR GIHGMMEHEK KLLMGICALP TDPLDT....
DRER_77455348  VLNELFAPE. ALQALSEGYR GIHGMMENEK KLLMGICALP TDPLDT....
DRSI_77455342  VLNELFAPE. ALHALSEGYR GIHGMMEHEK KLLMGICALP TDPLDT....
DRME_RANBP21   VLNELFAPE. ALQALSEGYR GIHGMMEHEK KLLMGICALP TDPLDT....
DRPS_54643819  VLNEMFTPE. ALAALSEGYR NIHGMLEHEK KLLMGICALP ADPLDT....
ANGA_58394285  CLNELWKPD. ALQSFSDSFR NANGMQESEK KQLLGVSPVL QDPLDP....
AEAE_108874516 VLNELWKPD. ALAAINPHFK GANGMQEHEK KQLLGVTLVH QDPLDP....
APIS_66555613  TMNALFTST. ALAALSEGYK NAHELLEAEK ANLLGLNTTN DNERAS....
TRCA_91081831  VFNELFTCE. AQNLIHESYK GCLGMLETEK SNLLGLIGHS VGDLGE....
ARTH_HASTY     VLHSLWSPS. VFQTLPPEMR AAMTMTDAER YSLLGEANPK LSKGVSVYAD
ORSA_115436552 CIHMLWAEP. FSQSLAGEVK AAKSMTVAEQ TSLLGETN.K LTKGQVASAD
POAN_27803015  YAHASHNPK. NWSQLPVEMQ SVATRVLTDR FWQAGISEGS KDDFYARVL.
CHGL_88184741  YAHASHNPA. NWSLLPAEMQ SVVGRLLSDR FWQAGISEGS KDDFYARVL.
MAGR_39961762  HAHACHNHN. NWANLPQEMK SIVGRVLADR FWQAGISEGS KDEFYARVV.
GIZE_46124003  FAHACHNPD. NWAGLPSEMR STVNRILSDR FWQAGISEGS KDDFYARVM.
ASTE_115384822 NAHAFHNPA. NWSGMSEEMR SVVERILTDR FWQAGISTGS RDEFYSKIT.
ASOR_83766172  NAHAFHNPA. NWGGLPSEMQ TVVERILTDR FWQAGISTGS RDEFYAKIT.
PHNO_111055772 HAQAFNDIDS NWSQLPVELQ QVIRRVLTDR FWQAGISTES RDDFFARVS.
KLLA_50312029  QLQSYHNPA. NWASLPTVVQ SFVRVSTVER FWEAGATNKS KDEFIDEHN.
ERGO_45190513  QLQSYHDPE. NWKELPIVVQ SFINCSTIER FWEAGATNKS KDEFIDEHM.
CAGL_50293965  QLQSYHDAE. NWKNLPVIVQ TFVKCTTVER FWEAGASSKS KDEFIDEHM.
SACE_6320542   QLQSYHDPD. NWKGLPTVVQ SFVKYSTIER FWEAGASNKS KDEFIDEHM.
DEHA_50427387  QIQAYHDPK. NWKDLPDAVQ SFVKYSCMER FWQQGVSIQS KETFIEENV.
SCPO_19113308  .......G.. ....SEEVAW LASFNKASDE IFLILDRMGF ..........

               1501                                              1550
Analysis_1     .......... ..*....... *********. *******... ..........
PATR_X12       .......MRT VKRET..... LKLISGWVSR SNDPQMVA.. ..........
HOSA_XPO1      .......MRT VKRET..... LKLISGWVSR SNDPQMVA.. ..........
MUS_XPO1       .......MRT VKRET..... LKLISGWVSR SNDPQMVA.. ..........
RAT_XPO1       .......MRT VKRET..... LKLISGWVSR SNDPQMVA.. ..........
DOG_CRM11      .......MRT VKRET..... LKLISGWVSR SNDPQMVA.. ..........
XELA_XPO1      .......MRT VKRET..... LKLISGWVSR SSDPQMVA.. ..........
COW_XPO1       .......GLK VYCAV..... L.....FLSV LNGFQKVA.. ..........
DARE_XPO1      .......MRT VKRET..... LKLISGWVSR SNDPQMIMLF YLL.......
STPU_115733051 .......MRT VKKET..... LKLISGWVSR SNDPQMVC.. ..........
APIS_48120807  .......MRV VKKET..... LKLISDWVSR TTDRQMVL.. ..........
AEAE_108883174 .......MHV VKKET..... LTLISEWVSK SNDSQMVM.. ..........
ANGA_58392031  .......MHV VKKET..... LTLISEWVWK SNDPKMVM.. ..........
CHTE_XPO1      .......MHV VKKET..... LTLISEWIVR SNDAQMVM.. ..........
DRPS_54645756  .......MHV VKKET..... LNLIAEWVSR SNDNQLVM.. ..........
DRME_6013457   .......MHV VKKET..... LNLISEWVSR SNDNQLVM.. ..........
ASTE_XPO1      .......LRT IKKEI..... LKLIDTYVQK ADDLEMVN.. ..........
ASOR_83766406  .......LRT IKKEI..... LKLIDTYVQK ADDLEMVN.. ..........
NEFI_119496233 .......LRT IKKEI..... LKLIDTYVQK ADDLEMVN.. ..........
ASFU_70994940  .......LRT IKKEI..... LKLIDTYVQK ADDLEMVN.. ..........
ASCL_119397527 .......LRT IKKEI..... LKLIDTYVQK ADDLEMVN.. ..........
EMNI_45593682  .......LRT IKREI..... LKLIDTYVQK ADDLEMVN.. ..........
MAGR_39968867  .......LRT IKKEI..... LKLIETFVEK AEDLQAVR.. ..........
USMA_71017551  .......LRT IKKEI..... LRLVETYVKR AEDLESVN.. ..........
SCPO_67999981  .......LRT IKKEI..... LKLVDAYISR AEDLELVG.. ..........
CAEL_IMB4      .......MRA VKREI..... LILLSTFISK NGDAKLIL.. ..........
CABR_39581100  .......MRA VKREI..... LILLSTFISK NGDAKLIL.. ..........
ARTH_XPO1A     .......LRS VKRET..... LKLIETFLDK AEDQPHIG.. ..........
METR_92893758  .......LRS VKRET..... LKLIETFLDK AEDQPQIG.. ..........
ORSA115456717  .......LRS VKRET..... LKLIETFVDK AEDLPHIG.. ..........
OSTA_116061745 .......LRS VKREV..... LRLIETFVER CDDPHLVA.. ..........
DIDI66802522   .......MRS VKKET..... LKLLETFIEK SSDKQVIY.. ..........
TETH_118350092 .......QRT IRKDI..... IKLYICFFKW CRKDTPLFQP ..........
TRBR_74025848  .......LRL AKREI..... LRIFECFVDN TEECDFVA.. ..........
LEMA_68128498  .......VRL AKREI..... LRIFERFVSH ATQLKFIA.. ..........
DEHA_50426591  .......IKS AIQSF..... STHLTPILS. DVANILHH.. ..........
CAAL_MTR10P    .......LKN AIKSF..... GLFLSSILP. DLANLLHQ.. ..........
SACE_MTR10P    .......LRR IFERF..... HVFCEPILP. SVAEFLIQ.. ..........
CAGL_50293075  .......LRR LFENY..... HIFCESILP. SVAEVLVQ.. ..........
ASGO_45184939  .......LRR LFEKY..... HVFLQDILL. AVVDMLAK.. ..........
YALI_50549603  .......IKF VCLRA..... CGPSLKPILG EIANLLVV.. ..........
SCPO_63054735  .......LKN FIYTF..... KEKAIVTLP. VITEALIK.. ..........
COIM_119178726 .......WRY MIISY..... RNAMIPLLP. NLAQSISA.. ..........
TRCU_71651888  .......SAS VRDRA..... AQYFTQMIHI LPFECMD... ..........
TRBR_84043488  .......SPS VRDRI..... VQYFTQMAHL LPFDSMK... ..........
LEMA_71745920  .......SAA VRDVV..... GQFFHQLINT LPYEMLR... ..........
HOSA_XPOT      .......KDI LRSGV..... RTFLHRMIIC LEEEVLP... ..........
MAMU_109097633 .......KDI LRSGV..... RTFLHRMIIC LEEEVLP... ..........
POPY_XPOT      .......KDI LRSGV..... RTFLHRMIIC LEEEVLP... ..........
COW_XPOT       .......KDI LRSGV..... RTFLHRMIIC LEEEVLP... ..........
DOG_XPOT1      .......KDI LRSGV..... RTFLHRMIIC LEEEVLP... ..........
MUS_XPOT       .......KDV LRSGV..... RTFLHRMIIC LEEEVLP... ..........
GAGA_XPOT      .......KEV LRSGV..... RTFLHRMIIC LEEEVLP... ..........
DARE_XPOT      .......RGA LRSAV..... RSFLHRMIIC LEEEVLP... ..........
STPU_115711976 .......LGI VHASV..... RQYLHRMVVC LEEDVLP... ..........
CAEL_25149837  .......NAF LLEST..... RQFAHRLVVS MENELMP... ..........
CABR_39595041  .......NAF LLEST..... RQFAHRLVVS MEEELMP... ..........
ARTH_PAUSED    .......VEP LRSKV..... TSFIHRMVDT LGSAVFP... ..........
ORSA_115473313 .......VKP LRSKI..... ISFLHRMVEI LGISVLP... ..........
ASOR_83773635  .......SFN IRTAA..... RFAFSRLIGV LGSRILP... ..........
ASTE_115400121 .......SFS VRTAA..... RFAFSRLIGV LGSRILP... ..........
NEFI_119479355 .......SFN VRTAA..... RFAFSRLIGV LGSRILP... ..........
ASFU_70997846  .......SFN VRTAA..... RFAFSRLIGV LGSRILP... ..........
ASCL_119402439 .......SFN VRTAA..... RFAFSRLIGV LGSRILP... ..........
ASNI_67903600  .......SFD IRTAS..... RFAFSRLIGV LGSRILP... ..........
COIM_119189333 .......SFS IRTAA..... RAAFSRLIGV RGSHNLP... ..........
CHGL_116191857 .......IGD VRAAC..... RSAFSRLLGV LGAAVLP... ..........
NECR_85078557  .......NGE IRAAC..... RSAFSRLLGV LGATILP... ..........
MAGR_39969033  .......RMD IRAAC..... RSAFSKLLNV LGSAVLP... ..........
GIZE_46124563  .......SAE IRTAC..... RSSFSKLLGV LGAAVLP... ..........
PHNO_111070629 .......SSS IRHAA..... RFAFSRMIAV LGSRLLQ... ..........
YALI_50552145  .......DTK VREAA..... RTVFTRLVPI LGSSILS... ..........
COCI_116502534 .......IKP IRDAT..... RFAFARILAT AGPTVTG... ..........
CRNE_58267666  .......RRV VRDAA..... RFAFSQFANA IGTPVAE... ..........
USMA_71010877  .......FSV VREAA..... RGAFARMVST CGKAVLP... ..........
DEHA_50424943  .......FEI IRDAA..... RFSFARFIPI LNEEINN... ..........
CAAL_68481668  .......HEM IRDAT..... RFAFARFIPI FKSDNDNNNK NNLIISQ...
KLLA_50304413  .......FET IRDAA..... RFSFSRLIPI LNNQIIP... ..........
ASGO_45198942  .......YET IRDAT..... RFSFARLTPI LKNDIIP... ..........
CAGL_50291625  .......HET IRDAS..... RFTFSRLIPI LSDDIVP... ..........
SACE_6322644   .......FEN IRDAS..... RFTFARLIPI LSNKILP... ..........
PLBE_68069299  ......LLEN LASI...... KNLYINSPKT QQGTMCLS.. ..........
PLFA_23619106  ......LLEN LSAV...... KNLYLNSTKT QHDNICAS.. ..........
DOG_XPO53      .....PVYKT VLER...... MQRFFCTLYE NCFHILG... .......KAG
COW_XPO5       .....PVYKT VLER...... MQRFFCTLYE NCFHILG... .......KAG
HOSA_XPO5      .....PVFKT VLER...... MQRFFSTLYE NCFHILG... .......KAG
MUS_XPO5       .....PVYRT TLER...... MQRFFGILYE NCYHILG... .......KAG
RAT_XPO5       .....PVYRT ILER...... MQRFFGILYE NCYHILG... .......KAG
GAGA_XPO5      .....PVYKT VLER...... MQGFFCTLYD NCFHILG... .......NAG
DARE_68371880  .....AVYKN FAER...... MQGFFSSLFE NCYHVLG... .......NVG
TENI_47223291  .....PVYKT DLER...... MQGFFTTVYE FSFQILG... .......NAG
XETR_XPO5      ......PAKT NLSR...... IQFFFASLFD NCCQILG... .......HCG
STPU_115712846 .....PTNKP VVEK...... VQIFLTVVYE TTCHLFA... .......DCF
DRYA_77455344  ...TIRSEPT AFEK...... MQTFMMMVTE GCYHLMG... .......SAG
DRER_77455348  ...TIRSEPT AFEK...... MQTFMMMVTE GCYHLMG... .......SAG
DRSI_77455342  ...TIRSEPT PFEK...... MQTFMMMVTE GCYHLMG... .......SAG
DRME_RANBP21   ...TIRSEPT AFEK...... MQTFMMMVTE GCYHLMG... .......SAG
DRPS_54643819  ...TIKREPT AFEK...... MQTFMMLVTE GCYHLMG... .......SAG
ANGA_58394285  ...SQKLPPT AFGR...... MQTFLAGIFE HCYHMMG... .......SAG
AEAE_108874516 ...TVKKPPT AFDR...... MQTFLSLVFE HCYHMMG... .......SAG
APIS_66555613  .....EPDQS SVTA...LVR MQSFLNTIND LCYHMLG... .......SGC
TRCA_91081831  ....LQAVQS PME......R MQRFLFGLHE SCYHMIG... .......SMG
ARTH_HASTY     GS.FEGTKEG QAEASES..D IRNWLKGIRD CGYNVLG... .......LST
ORSA_115436552 GL.LDVQREG ..ESKEN..T IRNWLRGIRD SGYNVIG... .......LSA
POAN_27803015  ..GKKSTLEG LAST...... IRGSVRFVRE TCYAIIY... .......CMS
CHGL_88184741  ..GKKNTLEG LAST...... IRGTVRFVRE TCYAVIY... .......CMT
MAGR_39961762  ..DKKGTLEG LAST...... VRGAVRVVRD TCYAILF... .......CMS
GIZE_46124003  ..DKKNTMEG LAST...... IRGSVRFVRE TAYAIIY... .......CMS
ASTE_115384822 ..SSRSSLEG FASS...... VRGKIRAVRE SCYSMLF... .......SMS
ASOR_83766172  ..ASRASLEG FASS...... VRGKIRAVRE SCYSMLY... .......SMS
PHNO_111055772 ..GSKSTYEG FAST...... VRGTVRQIRE SSYFILY... .......SLT
KLLA_50312029  ..KALQTVRD FADS...... VGHIVRYTRE YVLLVLA... .......SMS
ERGO_45190513  ..KALQTVRD FADS...... VGHIVRYTRE YVLLILS... .......GIS
CAGL_50293965  ..KAMQTLRD FADS...... VGHIIRYTRE YTLLVLS... .......AIS
SACE_6320542   ..KAMQTLRD FADS...... VGHIIRYTRE YTLLVLS... .......AIS
DEHA_50427387  ..KAALTLRD FADS...... VGHLIRYTRE YAFLTIS... .......SLS
SCPO_19113308  .......NED IRGAVR.... .FTSGRIINV VGPDMLP... ..........

               1551                                              1600
Analysis_1     .......... ..******** ***....... .........* ..........
PATR_X12       .......... ENFVPPLLDA VLIDYQ.... .......RNV PAAREP...E
HOSA_XPO1      .......... ENFVPPLLDA VLIDYQ.... .......RNV PAAREP...E
MUS_XPO1       .......... ENFVPPLLDA VLIDYQ.... .......RNV PAAREP...E
RAT_XPO1       .......... ENFVPPLLDA VLIDYQ.... .......RNV PAAREP...E
DOG_CRM11      .......... ENFVPPLLDA VLIDYQ.... .......RNV PAAREP...E
XELA_XPO1      .......... ENFVPPLLDA VLIDYQ.... .......RNV PAAREP...E
COW_XPO1       .......... ENFVPPLLDA VLIDYQ.... .......RNV PAAREP...E
DARE_XPO1      .......QVG ENFVPPLLDA VLIDYQ.... .......RNV PAAREP...E
STPU_115733051 .......... ENFIPPLLEA VLIDYR.... .......NNV PDSREP...E
APIS_48120807  .......... DSFLPPLLDA VLLDYQK... .......TNV HCAREP...E
AEAE_108883174 .......... ENFIPPLLET VLFDYQR... .......TKV PNAREP...L
ANGA_58392031  .......... ENFIPPLLEA VLFDYQR... .......TKV PNAREP...L
CHTE_XPO1      .......... ESFIPPLLDA VLMDYQR... .......TIV PAAREP...T
DRPS_54645756  .......... DNFIPPLLDA ILLDYQR... .......CNV PSAREP...K
DRME_6013457   .......... DNFIPPLLDA ILLDYQR... .......CKV PSAREP...K
ASTE_XPO1      .......... ANMVPPLLEA VLVDYNR... ........NV PDAREA...E
ASOR_83766406  .......... ANMVPPLLEA VLVDYNR... ........NV PDAREA...E
NEFI_119496233 .......... ANMVPPLLEA VLVDYNR... ........NV PDAREA...E
ASFU_70994940  .......... ANMVPPLLEA VLVDYNR... ........NV PDAREA...E
ASCL_119397527 .......... ANMVPSLLEA VLVDYNR... ........NV PDAREA...E
EMNI_45593682  .......... ANMVPPLLEA VLVDYNR... ........NV PNAREA...E
MAGR_39968867  .......... VDMVPKLLET VLLDYKG... ........NV PGARDA...E
USMA_71017551  .......... TNLIPSLLDA ILGDYNH... ........NV PAARDA...E
SCPO_67999981  .......... NTLIPALFEA VLLDYLQ... ........NV PDARDA...E
CAEL_IMB4      .......... DSIVPPLFDA VLFDYQ.... .......KNV PQAREP...K
CABR_39581100  .......... ESIVPPLFDA VLFDYQ.... .......KNV PQAREP...K
ARTH_XPO1A     .......... KQFVPPMMES VLGDYA.... .......RNV PDARES...E
METR_92893758  .......... KQFVPPMMDP VLGDYA.... .......RNA PDARES...E
ORSA115456717  .......... KQFVPPMMDP ILADYA.... .......RNV PDARES...E
OSTA_116061745 .......... QQLVPQMYDP ILGDYA.... .......RNI PDARDA...E
DIDI66802522   .......... SNFLQPLLEA VLGDYR.... .......TNI PETRDP...E
TETH_118350092 .......TTV AQSLIEPLQQ LLVDYVN... ........CL EDCREP...E
TRBR_74025848  .......... TNCMPSILTT VLEDYRD... ........SL PIVKEA...G
LEMA_68128498  .......... ESCLPDMFSV VLLDYEN... ........AI AAAKEP...G
DEHA_50426591  .......... .GFKQTKFGC YLWVSGILI. .......REF GDEYS.....
CAAL_MTR10P    .......... .GLQSTQFGC YIWVTGVLI. .......REF GDEYS.....
SACE_MTR10P    .......... .GYLTTGFGS YLWCSGSLI. .......VIF GDDESFP..I
CAGL_50293075  .......... .GYSSTGFGS YLWCSGSVI. .......VIF GDDESFP..V
ASGO_45184939  .......... .NYAETGLGS YLWCSGSLI. .......YVF GDDESYP..V
YALI_50549603  .......... .AFENTQYGC FLWTSGEVL. .......RVF G...PEE..C
SCPO_63054735  .......... .GFEKTQYGC FLWVSGACV. .......RQF G..VPE...M
COIM_119178726 .......... .GFQASREGC FLWATDAVV. .......REF SS.GAEY..V
TRCU_71651888  .......... .AYFTAYITN WLAW..MEAI .......PEL TKLLRLLF.H
TRBR_84043488  .......... .VYVPVYTSN WLMW..MEAV .......QEL IKLLRFLL.Q
LEMA_71745920  .......... .PYIEGYVTV CLNW..MEAV .......PEL SKVLRLMF.Q
HOSA_XPOT      .......... ..FIPSASEH MLKD..CEA. .......KDL QEFIPLIN.Q
MAMU_109097633 .......... ..FIPSASEH MLKD..CEA. .......KDL QEFIPLIN.Q
POPY_XPOT      .......... ..FIPSASEH MLKD..CEA. .......KDL QEFIPLIN.Q
COW_XPOT       .......... ..FIPSASEH MLKD..CEA. .......KDL QEFIPLIN.Q
DOG_XPOT1      .......... ..FIPSASEH MLKD..CEA. .......KDL QEFIPLIN.Q
MUS_XPOT       .......... ..FIPSASEH MLKD..CEA. .......KDL QEFIPLIN.Q
GAGA_XPOT      .......... ..FIPSASEH MLKD..CEA. .......KDL QEFIPLIN.Q
DARE_XPOT      .......... ..FIPAASQH MLKD..CEA. .......RDL QEFIPLIS.Q
STPU_115711976 .......... ..YVPVAVEH LLKK..SEA. .......RDL HKFMPLIN.Q
CAEL_25149837  .......... ..YMNGIFDK LALV..STD. ......LDSM HHLLIFCH.Q
CABR_39595041  .......... ..YMSGIFDK LALV..STD. ......LDSM HHLLIFCH.Q
ARTH_PAUSED    .......... ..YLPKALEQ LLAD..SEP. .......KEM VGFMVLLN.Q
ORSA_115473313 .......... ..CIPIALRQ LLVD..NEA. .......KDM SEFLYLIN.Q
ASOR_83773635  .......... ..QLPRWIDG LLTQ.TSTR. .......DEM ALFLRLLD.Q
ASTE_115400121 .......... ..QLPRWIDG LMTQ.TSSR. .......DEM ALFLRLLD.Q
NEFI_119479355 .......... ..QLPRWIDG LLTQ.TSSR. .......DEM ALFLRLLD.Q
ASFU_70997846  .......... ..QLPRWIDG LLTQ.TSSR. .......DEM ALFLRLLD.Q
ASCL_119402439 .......... ..QLPRWIDG LLTQ.TSSR. .......DEM ALFLRLLD.Q
ASNI_67903600  .......... ..QLPRWIDG LLTQ.TSSR. .......DEM ALFLRLLD.Q
COIM_119189333 .......... ..QLPRWIDG LLTQ.TSSK. .......DEM ALFLRLLD.Q
CHGL_116191857 .......... ..QLPQWIEG LLSR.SSSN. .......DEM AMFLRLLE.Q
NECR_85078557  .......... ..QLPQWIEG LLSQ.SSSK. .......DEM AFFLRLLE.Q
MAGR_39969033  .......... ..QLPQWIEG LLSQ.SSSK. .......DEM AMFLRLLD.Q
GIZE_46124563  .......... ..QLPQWIEG LLSQ.SSSK. .......DEM AMFLRLLD.Q
PHNO_111070629 .......... ..QLPSWIEG LLSL.SSSM. .......DEI STFLKVLG.Q
YALI_50552145  .......... ..EISTLIQI LLQR.CSHAE .........L ADFLGFLG.H
COCI_116502534 .......... ..YIPPLMNH LLAH.FEPS. .......E.L VDFMNFIS.L
CRNE_58267666  .......... ..LVPRFVSA VVTE.FEPS. .......E.L VDFLLFLQ.L
USMA_71010877  .......... ..YIPGLIDA LLSE.VTSA. .......E.L VDFVNFLS.L
DEHA_50424943  .......... ..HLSKLVSI ILAANNLKI. .......SEL TNFLNFLG.Q
CAAL_68481668  .......... ..HLSKLITI IWSSSNLKI. .......SEY SDFLSFLG.Q
KLLA_50304413  .......... ..FASRLISI FLNS.DLKP. .......LEM GDFIGFLG.Q
ASGO_45198942  .......... ..FSSRLISI FLES.DLKT. .......IEM NDFLGFLG.Q
CAGL_50291625  .......... ..FANKLILL YLES.NLKM. .......MEM SDFLSFLG.Q
SACE_6322644   .......... ..FINKLIEL ILSSTDLKS. .......WEM IDFLGFLS.Q
PLBE_68069299  .......... ..FTCSIIIK CIGA.LCKN. .......VNI TMTDTLIN.D
PLFA_23619106  .......... ..FISSVIIK CIGA.LCKN. .......VNI NITDILLN.D
DOG_XPO53      PSMQQDF... .YTVEH.LAT QLLSSAFVN. ......LNNI PDYRLR...P
COW_XPO5       PSMQQDF... .YTVEH.LAT QLLSSAFVN. ......LNNI PDYRLR...P
HOSA_XPO5      PSMQQDF... .YTVED.LAT QLLSSAFVN. ......LNNI PDYRLR...P
MUS_XPO5       PSMQQDF... .YTVED.LAS QLLGSAFVN. ......LNNI PDFRLR...S
RAT_XPO5       PSMQQDF... .YTVED.LAT QLLGSAFVN. ......LNNI PDFRLR...S
GAGA_XPO5      PSMQQDF... .YTVEG.LAA QLINSAFIN. ......LNNI PDYRLR...P
DARE_68371880  PCLQQDF... .YGIEG.LAE QIVGSAFNH. ......LDSV PDHRLR...P
TENI_47223291  LCLQQEF... .YTVEG.LAQ KLAGSVFVT. ......LDHV PDHRLQ...H
XETR_XPO5      PSMPHEF... .YSVPD.LAS RLLSSVFTN. ......ADNV PDYRLR...L
STPU_115712846 KSLGYEF... .FAAEG.LSS QLLESIFTN. ......LHHL PDYKLK..SA
DRYA_77455344  PSLGRDL... .YQLMG.LSD AIVTNVFSR. ......MDLV PDYRLR...P
DRER_77455348  PSLGRDL... .YQLMG.LSD AIVTNVFSR. ......MDLV PDYRLR...P
DRSI_77455342  PSLGRDL... .YQLMG.LSD AIVTNVFSR. ......MDLV PDYRLR...P
DRME_RANBP21   PSLGRDL... .YQLMG.LSD AIVTNVFSR. ......MDLV PDYRLR...P
DRPS_54643819  PSLGRDL... .YQLNG.MAN AIITNVFSC. ......MDII PDYRMR...P
ANGA_58394285  PSLGRDL... .YALPG.IAN AIVGSVFAS. ......LEYV PDFRLR...T
AEAE_108874516 PSLGRDL... .YALPG.IAE ALIGSIFAS. ......LENV PDFRLR...T
APIS_66555613  HMIGR....D FYQLPG.LAP ALINSVFSN. ......MEMI PDYRL...RP
TRCA_91081831  PSLGRDL... .YTLPD.IGL AIINSVLAC. ......LQCI PDYRMRP...
ARTH_HASTY     T.IGETF... .FKCLD..AN YVAMALMEN. ......LQSM EFRHIR...L
ORSA_115436552 S.LGDPF... .FRCIE..GS SITAALMEN. ......VQAM EFRHLR...Q
POAN_27803015  R.LDMQF... .YGFLEL.PG PLANALFA.. .....DSFCL SAHQII...N
CHGL_88184741  R.LDMQF... .YGFLEL.PG PLANALFA.. .....DSIYL SSHQVI...N
MAGR_39961762  R.LDLQF... .YGFDEL.PG PLSLALFA.. .....DSVCL SSHQII...N
GIZE_46124003  R.LERQF... .YGFQGL.SA PLSKALFA.. .....DSVWL STHQQS...N
ASTE_115384822 R.LREHF... .YGFAEL.PG PLSQALFK.. .....DSAHL SSHQFS...V
ASOR_83766172  R.LREHF... .YGFAEL.PG PLSQALFK.. .....DSSCL SSHQFS...V
PHNO_111055772 R.FRDAF... .YGIQDL.PG PLSEALFG.. .....HAHAL TAHHLS...V
KLLA_50312029  G.LGSIF... .FEVDNL.AN LMMDSIAIYT PDGD.ISPGV STHGWK...H
ERGO_45190513  S.LGSIF... .YEIEDI.PN LLMDSIAIYK PNSDDISPGV STHGWK...H
CAGL_50293965  S.LGSIF... .FELDDV.PD MLINSIAIFK PGNNEISPGV STHGWK...H
SACE_6320542   S.LGSVF... .YLLDES.PD LLLNSIAIFK PGSNEISPGV STHGWK...H
DEHA_50427387  Q.LEDTL... .YEIPNI.GS MIWESVAG.. .....DTVGI TLHSWK...H
SCPO_19113308  .......... ..KVPQLIS. ILLNSIDMN. ........EL VDVLSFIS.Q

               1601                                              1650
Analysis_1     ******.... .......... .......... ...***..** ****......
PATR_X12       VLSTMA.... .......... ......IIVN K..LGGHITA EIPQ.IFDAV
HOSA_XPO1      VLSTMA.... .......... ......IIVN K..LGGHITA EIPQ.IFDAV
MUS_XPO1       VLSTMA.... .......... ......IIVN K..LGGHITA EIPQ.IFDAV
RAT_XPO1       VLSTMA.... .......... ......IIVN K..LGGHITA EIPQ.IFDAV
DOG_CRM11      VLSTMA.... .......... ......IIVN K..LGGHITA EIPQ.IFDAV
XELA_XPO1      VLSTMA.... .......... ......TIVN K..LGVHITA EIPQ.IFDAV
COW_XPO1       VLSTMA.... .......... ......IIVN K..LGGHITA EIPQ.IFDAV
DARE_XPO1      VLSTMA.... .......... ......TIVN K..LGGHITG EIPQ.IFDAV
STPU_115733051 VLSTMA.... .......... ......TIVN K..LEGSITA EIPT.IFDAV
APIS_48120807  VLSAIA.... .......... ......TIVN K..LECYITS EIPK.IFDAV
AEAE_108883174 VLSTMA.... .......... ......SIVN K..LQAVITP EVPK.IFDAV
ANGA_58392031  VLSTMA.... .......... ......SIVN R..LQAVITP EIPK.IFDAL
CHTE_XPO1      VLSTMA.... .......... ......AIVN K..LEGVITS EVPK.IFDAV
DRPS_54645756  VLSAMA.... .......... ......IIVN K..LRQHITN EVPK.IFDAV
DRME_6013457   VLSAMA.... .......... ......IIVH K..LRQHITN EVPK.IFDAV
ASTE_XPO1      VLNVMT.... .......... ......TIIH K..LHNLMED KVPL.IMESV
ASOR_83766406  VLNVMT.... .......... ......TIIH K..LHNLMED KVPL.IMESV
NEFI_119496233 VLNVMT.... .......... ......TIVH K..LHSLMED KVPL.IMESV
ASFU_70994940  VLNVMT.... .......... ......TIVH K..LHSLMED KVPL.IMESV
ASCL_119397527 VLNVMT.... .......... ......TIIH K..LHSLMED KVPL.IMESV
EMNI_45593682  VLSVMT.... .......... ......TVIQ K..LHNLMDD KVPL.IMESV
MAGR_39968867  VLRAMS.... .......... ......VVIS K..LQSLMED QVPI.IMENV
USMA_71017551  VLNVMA.... .......... ......TITS R..LQGLLTD KIAP.ILDAV
SCPO_67999981  VLNLIT.... .......... ......TIVN Q..LSELLTD KIPL.VLDAV
CAEL_IMB4      VLSLLS.... .......... ......ILVT Q..LGSLLCP QVPS.ILSAV
CABR_39581100  VLSLLS.... .......... ......ILVT Q..LGSLLCP QVPN.ILGAV
ARTH_XPO1A     VLSLFA.... .......... ......TIIN K..YKATMLD DVPH.IFEAV
METR_92893758  VLSLFA.... .......... ......TIVN K..YKATMIE DVPR.IFEAV
ORSA115456717  VLSLFA.... .......... ......TIIN K..YKGEMLE DVPR.IFEAV
OSTA_116061745 VLSLFA.... .......... ......AIIN K..VEGAMTD EIPK.IFDAV
DIDI66802522   VLSLMT.... .......... ......AIIT S..LKQLVHP EVPK.ILEAV
TETH_118350092 LLTLYQ.... .......... ......VIFE N..MAEYIQP LIPD.TLKGI
TRBR_74025848  ALALVT.... .......... ......ACVN K..LGTRLAG DCAA.ILDHT
LEMA_68128498  ALALAT.... .......... ......ACVR T..LGRCIEN NCEA.ILDHT
DEHA_50426591  SGDIKE.... .......... .......... ..SVYQFGLS QCSL.FFELI
CAAL_MTR10P    PEAIKN.... .......... .......... ..AVYEFGLQ QSLT.VFDLL
SACE_MTR10P    SPSLKD.... .......... .......... ..AVWKFALS QCET..FILN
CAGL_50293075  SPQLKD.... .......... .......... ..SVWNFALS QCQT..FMVN
ASGO_45184939  PPELKN.... .......... .......... ..AVWLFACS QCGT..FLEN
YALI_50549603  EADTRE.... .......... .......... ..ASWEFAQR QIST..AFAF
SCPO_63054735  DEQTLS.... .......... .......... ..AVWSFVGK QCTN..MFYY
COIM_119178726 DQATSD.... .......... .......... ..AVYHFFEQ QVIQ..FLRI
TRCU_71651888  FIHRSGSC.. .......... .......... ...VGALLTT TLPV.VLHKV
TRBR_84043488  FIHRSGPC.. .......... .......... ...VAEILSQ LMPP.LLEKV
LEMA_71745920  YANKAGSR.. .......... .......... ....GVLSVA RLTPLLWHRL
HOSA_XPOT      ITAKFKIQ.. .......... .......... ...VSPFLQQ MFMP.LLHAI
MAMU_109097633 ITAKFKIQ.. .......... .......... ...VSPFLQQ MFMP.LLHAI
POPY_XPOT      ITAKFKIQ.. .......... .......... ...VSPFLQQ MFMP.LLHAI
COW_XPOT       ITAKFKIQ.. .......... .......... ...VSPFLQQ MFMP.LLHAI
DOG_XPOT1      ITAKFKIQ.. .......... .......... ...VSPFLQQ MFMP.LLHAI
MUS_XPOT       ITAKFKMQ.. .......... .......... ...VSPFLQQ MFMP.LLHAI
GAGA_XPOT      ITAKFKTQ.. .......... .......... ...VSPFLQQ MFMP.LLHAI
DARE_XPOT      ITAKFKNQ.. .......... .......... ...VSPFLQE IFMP.LVMSI
STPU_115711976 IISKFKKT.. .......... .......... ...IIRFLQA VFMP.IVRTI
CAEL_25149837  TVAKYKKA.. .......... .......... ...MLT..SG VDLG.NVLAI
CABR_39595041  TVAKYKKA.. .......... .......... ...MLT..SG VDLG.NVLAI
ARTH_PAUSED    LICKFNSA.. .......... .......... ...LHDILEE VYPV.VAVRI
ORSA_115473313 IICKFKSS.. .......... .......... ...ANALLED VFPA.IASHL
ASOR_83773635  VIFGFKG... .......... .......... ..EIYAILDT LLTP.FLQRV
ASTE_115400121 VIFGFKG... .......... .......... ..EIYGILDA LLTP.FLQRV
NEFI_119479355 VIFGFKG... .......... .......... ..EIYSILDT LLTP.FLQRV
ASFU_70997846  VIFGFKG... .......... .......... ..EIFSILDT LLTP.FLQRV
ASCL_119402439 VIFGFKG... .......... .......... ..EIYSILDT LLTP.FLQRV
ASNI_67903600  VIFGFKG... .......... .......... ..EIYNILDA LLMP.FLQRV
COIM_119189333 VIFGFKT... .......... .......... ..EIYGILDT LLTP.FLQRV
CHGL_116191857 VVYNFKS... .......... .......... ..EIYNILDV LLTP.LLQRV
NECR_85078557  IVYNFKG... .......... .......... ..EIYNILDL LLTP.LLQRV
MAGR_39969033  VVYGFKT... .......... .......... ..EISDVLNL LLTP.LLQRV
GIZE_46124563  VVFGFKS... .......... .......... ..EIYEVLNM LLTP.LLQRI
PHNO_111070629 VVFTFKS... .......... .......... ..EISNILDT VMTP.VLQRI
YALI_50552145  LLHSFRNDE. .......... .......... ..GVYNMLKS LLSP.LCQRV
COCI_116502534 LIHKLQK... .......... .......... ..DMFEVLDK LIAP.LHSHI
CRNE_58267666  LMHRLQG... .......... .......... ..STFETMDM LLLP.LLSRI
USMA_71010877  VVNKYKD... .......... .......... ..DVRSIVDQ LLLI.LVERI
DEHA_50424943  IVHNFQSND. .......... .......... ..NIYKLLND LLSP.LLDKI
CAAL_68481668  IVHNFRTDD. .......... .......... ..NIYQLLNN FITP.LFQKI
KLLA_50304413  MIHMFKDDD. .......... .......... ..NCYQLFNN LFTP.VVEKV
ASGO_45198942  MVHTFHADD. .......... .......... ..NCYQLFNN LFTP.VIKKV
CAGL_50291625  MIHMFHKEQ. .......... .......... ..SCFELFNN LLGP.VISKV
SACE_6322644   LIHMFHTDT. .......... .......... ..DCYQLFNQ LLTP.LINKV
PLBE_68069299  LDNTLGLI.. .......... .......... ...ISESLEL FYTN.YLVRD
PLFA_23619106  LDNTLGII.. .......... .......... ...ISESLEL FYNN.YIVRD
DOG_XPO53      MLHILS.... .......... .KPLVL.FCP PEHYEALVSP ILGP.....L
COW_XPO5       MLHILS.... .......... .KPLVL.FCP PEHYEALVSP ILGP.....L
HOSA_XPO5      MLHILS.... .......... .KPLVL.FCP PEHYEALVSP ILGP.....L
MUS_XPO5       MLRVFV.... .......... .KPLVL.FCP SEHYETLISP ILGP.....L
RAT_XPO5       MLRVFV.... .......... .KPLVL.FCP PEHYETLISP ILGP.....L
GAGA_XPO5      MLRVFV.... .......... .KPMVL.SCP PEYYETLVCP MLGP.....L
DARE_68371880  LIRLFM.... .......... .KQLVI.SCP HEYYDRLLCP LLGP.....L
TENI_47223291  LARLFL.... .......... .KQMVL.SCP QEYYESVLCP LLGP.....L
XETR_XPO5      ILRVLV.... .......... .KPLIL.SCP AEKYESLVCP ILGP.....L
STPU_115712846 LIAEIM...K PITEVWLSPH ITEIIQ.SCP RECWQSVLVP VMTG.....L
DRYA_77455344  IIRVFF.... .......... .KPFVY.SCP PSFYDSVLVP LFAH.....L
DRER_77455348  IIRVFF.... .......... .KPFVY.SCP PSFYDSVLVP LFAH.....L
DRSI_77455342  IIRVFF.... .......... .KPFVY.SCP PSFYDSVLVP LFAH.....L
DRME_RANBP21   IIRVFF.... .......... .KPFVY.SCP PSFYDSVLVP LFAH.....L
DRPS_54643819  IIRVFF.... .......... .KPFVY.SCP PIFYDDVLVP LFAH.....L
ANGA_58394285  IVRVFL.... .......... .KPFIY.SCP PVFHEAVLLP IFAH.....F
AEAE_108874516 IVRVFF.... .......... .KPFVY.SCA PVFHETVLLP IFAH.....I
APIS_66555613  IIRVFM.... .......... .KPFIY.SCP PAFYESVLVP VL.....AHV
TRCA_91081831  IIRVFLKP.. .......... ...FIY.SCP TPFYEAVLLP IVAH.....I
ARTH_HASTY     FIHTFI.... .......... .TYIVK.SCP ADMWESWLGV LLHP.....L
ORSA_115436552 LIHLVI.... .......... .IPLVK.YCP PELWRMWISN LLQP.....L
POAN_27803015  LLNLVR.... .......... ..YLVDH.CP VELREHFLPP ILAT.....C
CHGL_88184741  LLTLVR.... .......... ..FLVDH.CP VELRGHFVPP ILAT.....C
MAGR_39961762  LLNLVR.... .......... ..YLVDH.CP VQLREHFLPP LLAA.....C
GIZE_46124003  LLNLVR.... .......... ..YLVDD.CP VDCREHFLPQ VLAA.....C
ASTE_115384822 LLNISR.... .......... ..CLIDD.CP VQFRAQFLPP MLST.....L
ASOR_83766172  LLNIAR.... .......... ..CLIDD.CP VRFRGHFLPP MLAT.....L
PHNO_111055772 LLTVST.... .......... ..HLIEG.CP ASLRPQFLPP MIQG.....L
KLLA_50312029  IINVAVR... .......... ..PILRN.CP DECAPKFMSA FLPK.....L
ERGO_45190513  IINVAIR... .......... ..PILKG.CP EQCAPAFMSR FLPK.....L
CAGL_50293965  ILNIAIR... .......... ..PMLKN.CP DDCAPKFMSA FLPK.....L
SACE_6320542   IMNIAIR... .......... ..PILKG.CP KDCLGKFMPA FLPK.....L
DEHA_50427387  MINSCLR... .......... ..SVIRN.CP VKYVDVFMTD LLTK.....A
SCPO_19113308  LIHIYKD... .......... .......... ..NMMEITNR MLPT.LLMRI

               1651                                              1700
Analysis_1     .......... .......... .......... .......... ..........
PATR_X12       FECTLNMIN. .......... .......... .......... KDFEEYPEHR
HOSA_XPO1      FECTLNMIN. .......... .......... .......... KDFEEYPEHR
MUS_XPO1       FECTLNMIN. .......... .......... .......... KDFEEYPEHR
RAT_XPO1       FECTLNMIN. .......... .......... .......... KDFEEYPEHR
DOG_CRM11      FECTLNMIN. .......... .......... .......... KDFEEYPEHR
XELA_XPO1      FECTLNMIN. .......... .......... .......... KDFEEYPEHR
COW_XPO1       FECTLNMIN. .......... .......... .......... KDFEEYPEHR
DARE_XPO1      FECTLNMIN. .......... .......... .......... KDFEEYPEHR
STPU_115733051 FECTLEMIN. .......... .......... .......... KDFEEFPEHR
APIS_48120807  FECTLEMIN. .......... .......... .......... KDFEEFPEHR
AEAE_108883174 FDCTLDMIN. .......... .......... .......... KNFEDYPQHR
ANGA_58392031  FDCTLDMIN. .......... .......... .......... KNFEDYPQHR
CHTE_XPO1      FECTLDMIN. .......... .......... .......... KNFEDYPQHR
DRPS_54645756  FECTLDMIN. .......... .......... .......... KNFEDFPQHR
DRME_6013457   FECTLDMIN. .......... .......... .......... KNFEDFPQHR
ASTE_XPO1      FECTLEMIN. .......... .......... .......... KDFHEYPEHR
ASOR_83766406  FECTLEMIN. .......... .......... .......... KDFHEYPEHR
NEFI_119496233 FECTLEMIN. .......... .......... .......... KDFHEYPEHR
ASFU_70994940  FECTLEMIN. .......... .......... .......... KDFHEYPEHR
ASCL_119397527 FDCTLEMIN. .......... .......... .......... KDFHEYPEHR
EMNI_45593682  FECTLEMIN. .......... .......... .......... KDFHEFPDHR
MAGR_39968867  FECTLEMIN. .......... .......... .......... KDFSEFPEHR
USMA_71017551  FEPTLNMIN. .......... .......... .......... QDFAEFPEHR
SCPO_67999981  FGCTLEMIS. .......... .......... .......... KDFSEYPEHR
CAEL_IMB4      FQCSIDMIN. .......... .......... .......... KDMEAFPEHR
CABR_39581100  FQCSIDMIN. .......... .......... .......... KDMEAFPEHR
ARTH_XPO1A     FQCTLEMIT. .......... .......... .......... KNFEDYPEHR
METR_92893758  FQCTLEMIT. .......... .......... .......... KNFEDYPEHR
ORSA115456717  FQCTLEMIT. .......... .......... .......... KNFEDYPEHR
OSTA_116061745 FECTLSMIT. .......... .......... .......... KNFEDFPDHR
DIDI66802522   FETTLSMIT. .......... .......... .......... KNFEDYPYHR
TETH_118350092 FMATLGMIS. .......... .......... .......... KDFSSFPDHR
TRBR_74025848  FDTTISMIC. .......... .......... .......... ANAEDFPEFR
LEMA_68128498  FNTTVAIIA. .......... .......... .......... QDMESHPDFR
DEHA_50426591  ..KCEND... .......... .......... .......... ..LKDIPDVV
CAAL_MTR10P    FSKSEEQ... .......... .......... .......... ..LKQIPDVI
SACE_MTR10P    FNKFDKLQ.. .......... .......... .......... ..LNDYHEAI
CAGL_50293075  FNKINQRE.. .......... .......... .......... ..LKNYHDLV
ASGO_45184939  FAKINPSE.. .......... .......... .......... ..LDLYFENI
YALI_50549603  ISQREQQGLD .......... .......... .......... ..FSDISDLI
SCPO_63054735  MSNKNPK... .......... .......... .......... ....EIPDVI
COIM_119178726 LNDLPPN... .......... .......... .......... ....HLPDMI
TRCU_71651888  TAVGDLLISP .......... .......... ...EEMELVS ESTREKREVY
TRBR_84043488  SAVGELSAED .......... .......... ...DQSDIVS ETMREQRDVY
LEMA_71745920  CAVGELSEAS PV........ .......... ...VCMGVVS ESARERVNVY
HOSA_XPOT      FEVLLRPAEE ND........ .......... .....QSAAL EKQ....MLR
MAMU_109097633 FEVLLRPAEE ND........ .......... .....QSAAL EKQ....MLR
POPY_XPOT      FEVLLRPAEE ND........ .......... .....QSAAL EKQ....MLR
COW_XPOT       FEVLLRPAEE ND........ .......... .....QSAAL EKQ....MLR
DOG_XPOT1      FEVLLRPAEE ND........ .......... .....QSAAL EKQ....MLR
MUS_XPOT       FEVLLRPAED ND........ .......... .....QSAAL EKQ....MLR
GAGA_XPOT      FEVLLLPAED ND........ .......... .....QSAAL EKQ....MLR
DARE_XPOT      FEVLSRPAEE ND........ .......... .....QTAAL EKQ....MLR
STPU_115711976 DTVLKQPAEE AD........ .......... .....TQATI DKQ....TLR
CAEL_25149837  AARASLQEQE NN........ .......... .....IPAKD DSQRALLYVQ
CABR_39595041  AARASLQEQE NN........ .......... .....VPAKD DSQRALLYVQ
ARTH_PAUSED    FNVIPRDGLP SR........ .......... .....PGAVT EEMRELIELQ
ORSA_115473313 SVILSHDAFS NG........ .......... .....FASNT EEMRELQELE
ASOR_83773635  FAGIADPTT. .......... .......... ........GT DDEIQLAELK
ASTE_115400121 FSGIADPTT. .......... .......... ........GT DDEIHLAELK
NEFI_119479355 FSGIADPTT. .......... .......... ........GT DDEIQLAELK
ASFU_70997846  FSGIADPTT. .......... .......... ........GT DDEIQLAELK
ASCL_119402439 FSGIADPTT. .......... .......... ........GT DDEIRLAELK
ASNI_67903600  FSGIADPTS. .......... .......... ........GT DDEIHLAELK
COIM_119189333 FAGISEPTT. .......... .......... ........GT DDEIQLAELK
CHGL_116191857 FSGLSDPIN. .......... .......... ........GT DDEIQLQELR
NECR_85078557  FAGLSEPIN. .......... .......... ........GT DDEIQLQELR
MAGR_39969033  FGGLAEPIN. .......... .......... ........GT DDEIQLGELR
GIZE_46124563  FAGLTEPIA. .......... .......... ........GT DDEIQLGELR
PHNO_111070629 FSALATTPS. .......... .......... ........GT DDEIQLAELR
YALI_50552145  FASLEELSAS AD........ .......... ......AGNT DDKVLKVEIQ
COCI_116502534 TAILSQAAS. .......... .......... ........GT DELRWQIETK
CRNE_58267666  FTVLQQPVT. .......... .......... ........GT DEAQVHARLK
USMA_71010877  FFFLNQGVT. .......... .......... ........GT DDAVEKSELQ
DEHA_50424943  FSLLKYN... .......... .......... GENNEYESMP DIIRDKESLK
CAAL_68481668  FQVLQNP... .......... .......... VTEDE.NLRP DIIRDKNSLK
KLLA_50304413  FTLETQLEQE SS...TSS.. .....ES..K SSNGKNVIVT DSFREKINLK
ASGO_45198942  FDLVAQVEQE GS...LASGA NTAPAVS..K VANGKNVVIT DSFRDKVQLK
CAGL_50291625  HVLMTQIEQE RNG..EENPE WNGTTLNKGH GSNGKNIIIT DAFRDKMLLK
SACE_6322644   HSIIEEIDEQ HD.QQSSSNK PIDTAVT..A TSVNKNIVVT DSYRDKILLK
PLBE_68069299  SVLYTYRILS NL........ .......... .......FKE LSLNYTIKIL
PLFA_23619106  SVLFTYRILS NL........ .......... .......FKD LSLNYTVKIL
DOG_XPO53      FTYLHMRLS. .......... .......... .......... ...QKWQVIN
COW_XPO5       FTYLHVRLS. .......... .......... .......... ...QKWQVIN
HOSA_XPO5      FTYLHMRLS. .......... .......... .......... ...QKWQVIN
MUS_XPO5       FTYLHMRLS. .......... .......... .......... ...QKWHVIN
RAT_XPO5       FTYLHMRLS. .......... .......... .......... ...QKWHVIN
GAGA_XPO5      FTYLHMRLS. .......... .......... .......... ...QKWEVIN
DARE_68371880  FSYLLQALS. .......... .......... .......... ..........
TENI_47223291  FAYMLQVRS. .......... .......... .......... ...VKWQIIS
XETR_XPO5      IIYLYQRLS. .......... .......... .......... ...QKWLSIN
STPU_115712846 TSFMVHRLN. .......... .......... .......... ...QQWAIIL
DRYA_77455344  APLMCERLT. .......... .......... .......... ...RRWIYIA
DRER_77455348  APLMCERLT. .......... .......... .......... ...RRWIYIA
DRSI_77455342  APLMCERLT. .......... .......... .......... ...RRWIYIA
DRME_RANBP21   APLMCERLT. .......... .......... .......... ...RRWIYIA
DRPS_54643819  TPLMCERLT. .......... .......... .......... ...RRWLYIS
ANGA_58394285  VPFMLTRLT. .......... .......... .......... ...ARWHYIT
AEAE_108874516 APFMLSRLT. .......... .......... .......... ...ARWQYIT
APIS_66555613  STHMCQRLS. .......... .......... .......... ...AKWQYIA
TRCA_91081831  APLMLSRLH. .......... .......... .......... ...AKWLQVN
ARTH_HASTY     FIHCQQALS. .......... .......... .......... ...SAWPGLL
ORSA_115436552 FVHCQQALD. .......... .......... .......... ...FSWSSLL
POAN_27803015  FEQMDTKIT. .......... .......... .......... ...SEWDKLG
CHGL_88184741  FEQMDAKIS. .......... .......... .......... ...SEWEKLG
MAGR_39961762  FQQIDNKIN. .......... .......... .......... ...TEWEKLG
GIZE_46124003  FQQMDAKIN. .......... .......... .......... ...GEWDKME
ASTE_115384822 FSNIDRKVT. .......... .......... .......... ...SEWEIIE
ASOR_83766172  FTNIDKKVT. .......... .......... .......... ...SEWAIIE
PHNO_111055772 FRELDRKIS. .......... .......... .......... ...GEWSEVA
KLLA_50312029  FKTLDLMLE. .......... .......... .......... ...KKWSTHT
ERGO_45190513  FDTMAVILC. .......... .......... .......... ...KKWSAYM
CAGL_50293965  FEMLDHLLY. .......... .......... .......... ...QRWSVRM
SACE_6320542   FEILDLLLC. .......... .......... .......... ...QKWSSHM
DEHA_50427387  FTDIDKLLV. .......... .......... .......... ..SKWEKVYM
SCPO_19113308  FSSLSAAPQ. .......... .......... ........GT DDAVKQNDLR

               1701                                              1750
Analysis_1     .......... .......... .......... .......... ....******
PATR_X12       TNFFLLLQAV N......SHC FPAFLAIPPT QFKLVLDSII W.AFKHTMRN
HOSA_XPO1      TNFFLLLQAV N......SHC FPAFLAIPPT QFKLVLDSII W.AFKHTMRN
MUS_XPO1       TNFFLLLQAV N......SHC FPAFLAIPPA QFKLVLDSII W.AFKHTMRN
RAT_XPO1       TNFFLLLQAV N......SHC FPAFLAIPPA QFKLVLDSII W.AFKHTMRN
DOG_CRM11      TNFFLLLQAV N......SHC FPAFLAIPPA QFKLVLDSII W.AFKHTMRN
XELA_XPO1      THFFLLLQAV N......SHC FPAFLAIPPA QFKLVLDSII W.AFKHTMRN
COW_XPO1       TNFFLLLQAV N......SHC FPAFLAIPPA QFKLVLDSII W.AFKHTMRN
DARE_XPO1      THFFYLLQAV N......SHC FPAFLAIPPA QFKLVLDSII W.AFKHTMRN
STPU_115733051 TNFFLLLQAV N......NHC FPALLKISAV QFKLVLNSIV W.AVKHTMRN
APIS_48120807  TNFFLLLQAV N......VSC FSAFLIIPPA QFKLVLDSII W.AFKHTMRN
AEAE_108883174 TNFYELLQAV N......THC FKAFLSIPPN QFKLVFDSIV W.AFKHTMRN
ANGA_58392031  TNFYELLQAV N......MYC FKAFLSIPPE QFKLVFDSIV W.AFKHTMRN
CHTE_XPO1      TYFYELLQAV N......MHC FKAFLNIPPA QFKLVFDSIV W.GFKHTMRN
DRPS_54645756  LSFYELLHAV N......AHC FKAFLNIPPA QFKLVFDSVV W.AFKHTMRN
DRME_6013457   LSFYELLQAV N......AHC FKAFLNIPPA QFKLVFDSVV W.AFKHTMRN
ASTE_XPO1      VQFFKLLQAI N......LYC FPALLKLDAT QFKFVIDSCM W.ASKHDNRE
ASOR_83766406  VQFFKLLQAI N......LYC FPALLKLDAT QFKFVIDSCM W.ASKHDNRE
NEFI_119496233 VQFFKLLQAI N......LYC FPALLKLDAT QFKFVIDSCM W.ASKHDNRE
ASFU_70994940  VQFFKLLQAI N......LYC FPALLKLDAT QFKFVIDSCM W.ASKHDNRE
ASCL_119397527 VQFFKLLQAI N......LYC FPALLKLDAT QFKFVIDSCM W.ASKHDNRE
EMNI_45593682  IQFFKLLQAI N......LYC FPALLKLDAT QFKFVIDSCM W.ASKHDNRE
MAGR_39968867  VEFFNLLRAI N......LHC FPALLKLDNR QFKFVIDSCM W.ASKHDNRD
USMA_71017551  VGFFKLLRAI N......LYC FPALLELPPP KFKLTMDSII W.AIKHTMRD
SCPO_67999981  AAFFQLLRAI N......LNC FPALLNIPAP QFKLVINSIV W.SFKHVSRD
CAEL_IMB4      TNFFELVLSL V......QEC FPVFMEMPPE DLGTVIDAVV W.AFQHTMRN
CABR_39581100  TNFFELVLSL V......QEC FPVFMEMPSD DLGTVIDAVV W.AFQHTMRN
ARTH_XPO1A     LKFFSLLRAI A......TFC FPALIKLSSP QLKLVMDSII W.AFRHTERN
METR_92893758  LKFFSLLRAI A......THC FPALICLSSQ QLKLVMDSIM W.AFRHTERN
ORSA115456717  LKFFSLLRAI G......THC FQALIQLSSQ QLKLVIDSIN W.AFRHTERN
OSTA_116061745 LKFFLLLRSV T......NHC FRALVALSPA HLKLIIDSII W.AFRHTERN
DIDI66802522   INFFNLIRAI N......SNA FTVFHNLHPQ QFKLLIDCVV W.AFKHTERN
TETH_118350092 IAFFKLLKAV V......QNA IEALFNIPSD SFKTMIDCIV W.AFKHHITE
TRBR_74025848  VNLFKLLHAL N......TRC FSNFLSYAST KGDVING.ML W.VIKHTDFA
LEMA_68128498  VNLFKLLQAL N......AHC FEAFICYTST HEDVLLG.ML W.AIKHTDYP
DEHA_50426591  EDFFRMMNDL L.......MF YPFKIIPNLD LLKSTIDASV ATLSSLEQFE
CAAL_MTR10P    EDFFHMINDL L.......MF YPFQLIPKFD ILKNVFKVVD LTLSYVNEFE
SACE_MTR10P    IDFFSLISDL I.......MF YPGAFLNSTE LLGPVLNVAL ECVNKLDNYD
CAGL_50293075  MDFFSMISDL L.......MF YPENFIFSTE LIQQILKVAE LSLTNIEQYD
ASGO_45184939  QDFFLMMLDV L.......MF YPKQFITTSA LVESVADCAL SSVDKLNNFD
YALI_50549603  EDLFRLLQDT L.......LY FPYRLITS.S FLEPIVQVIL MTLQRLEHLE
SCPO_63054735  DDFFRLMMDA L.......LA NPQMVLES.Q MLESLIQAAM MSLQ.LEQQE
COIM_119178726 EDFFRLLTDA V.......RY FPKNTLTS.Q LAVPIFSAAL SALT.LQQVD
TRCU_71651888  RQLFAVLQGA T......... .......QAG CVSIILSLPS .ANLMPLLSQ
TRBR_84043488  RQLFAVVHGA A......... .......QAQ CAHVILFLPS .VNLNALLVQ
LEMA_71745920  KQLFTFLFSV S......... .......TWG CVAAFALMPS .ACWMSILRQ
HOSA_XPOT      RSYFAFLQTV T......... .......GSG MSEVIAN... ..QGAENVER
MAMU_109097633 RSYFAFLQTV T......... .......GSG MSEVIAN... ..QGAENVER
POPY_XPOT      RSYFAFLQTV T......... .......SSG MSEVIAN... ..QGAENVER
COW_XPOT       RSYFAFLQTV T......... .......GSG MSEVIAN... ..QGAENVER
DOG_XPOT1      RSYFAFLQTV T......... .......GSG MSEVIAN... ..QGAENVER
MUS_XPOT       RSYFAFLQTV T......... .......GSG MSEVIAN... ..QGAENVEQ
GAGA_XPOT      RSYFAFLQTV T......... .......GSG MSEVIAN... ..QGAENVER
DARE_XPOT      RSYFSFIQTI A......... .......SSS SSQVMAS... ..QGAENIER
STPU_115711976 RCYFQFLQCI A......... .......MND CLEVISH... ..QEQPCFEE
CAEL_25149837  RAFVQLLYTV I......... .......ASD CTPALNTTPG ..LLDHVLES
CABR_39595041  RAFVQLLFTV I......... .......VSD CTPALNNTPG ..LIDHVLEA
ARTH_PAUSED    RMLYTFLHVI A......... .......THD LSSVFLTP.. ..KSRAYLDP
ORSA_115473313 KRFYAFLLHI A......... .......THD LSTVLLTP.. ..SCRHYLEN
ASOR_83773635  REYLNFLLAV L......... .......NND LGAVIISE.. ..RNQPMFDT
ASTE_115400121 REYINFLLAV L......... .......NND LGAVIISE.. ..RNQPMFDT
NEFI_119479355 REYLNFLLAV L......... .......NND LGAVIISE.. ..RNQPIFET
ASFU_70997846  REYLNFLLAV L......... .......NND LGAVIISE.. ..RNQPIFET
ASCL_119402439 REYLNFLLAV L......... .......NND LGAVIISE.. ..RNQPIFET
ASNI_67903600  REYLNFLLAV L......... .......NND LGAVIISE.. ..RNQPMFDT
COIM_119189333 REYLNFLLMI L......... .......NND LGTVIIST.. ..TNQPIFET
CHGL_116191857 REFVSFVQVI L......... .......HNE LGGVLVSA.. ..SNQGTFES
NECR_85078557  REYVSFVQVI L......... .......INE LGGVLVST.. ..SNQGVFES
MAGR_39969033  REYLTFLQII L......... .......DND LGAVLVSE.. ..TNQGFFES
GIZE_46124563  REYLSFLQII L......... .......NNG LDGVLVSE.. ..SNQGFFEP
PHNO_111070629 REYLNFLIVV L......... .......NQG LGSVLVSN.. ..TNQSSFET
YALI_50552145  RAYLMFIMQI L......... .......RDR MGGAIVE... ...DKQLADS
COCI_116502534 KAYLNLLVVI L......... .......NAR LEGIFTSE.. ..RNSASFEA
CRNE_58267666  DAYLAFFTSL M......... .......NEN LDGIFITD.. ..RNKPEFEN
USMA_71010877  KAYMNLLSSM V......... .......QSG MESVFVSD.. ..KNVGQLET
DEHA_50424943  KSYMNFISAI I......... .......TNH SSSLLITE.. ..TNKQKFPI
CAAL_68481668  RATLNFISSI V......... .......MNH LSSLLITE.. ..SNKQELPE
KLLA_50304413  KSYYGLLATF V......... .......SNN CTSLLLTE.. ..SNKNILPR
ASGO_45198942  KAYYSFLQSF V......... .......SNN VTSLLLTT.. ..ANRNILPL
CAGL_50291625  KAYMGFLQSF V......... .......TNN VTSLLLTT.. ..QGREVLPT
SACE_6322644   KAYCTFLQSF T......... .......NNS VTSILLSD.. ..INRAILPV
PLBE_68069299  PYFYNISYNM I......... .......MEK LKKGNNSDNA G.TSGNGFNM
PLFA_23619106  PYFYNISYNM I......... .......MNK LQK.SSVDNQ N...ANTFNM
DOG_XPO53      QRS....LLC GEDDTA.... .........D ENPESQE... .MLEEQLVRM
COW_XPO5       QRS....LLC GEDETT.... .........D ENPESQE... .MLEEQLVRM
HOSA_XPO5      QRS....LLC GEDEAA.... .........D ENPESQE... .MLEEQLVRM
MUS_XPO5       QRS....ILC GEDEIA.... .........E DNPESQE... .MLEEQLVRM
RAT_XPO5       QRS....VLC GEDEIA.... .........E DNPESQE... .MLEEQLVRM
GAGA_XPO5      QRS....ILC .EDDAA.... .........D DNPESQE... .MLEEQLVRL
DARE_68371880  .......LFC .......... .......... ..P....... ..GDEEMVS.
TENI_47223291  QRTS...VNE DEEEVLC... .........Q ESEVTKE... .MLEEYLVRL
XETR_XPO5      QRT....VVS EEDYT..... .........E EDSECQE... .VLEEQLVRQ
STPU_115712846 QRAE...SGE AREEQ..... .........N DEQETQE... .VLEDHLTRT
DRYA_77455344  SLY.....ES GQLN...... .........G EVNDTQE... .VLEDQLNRT
DRER_77455348  SLY.....ES GQLN...... .........G EVNDTQE... .VLEDQLNRT
DRSI_77455342  SLY.....ES GQLD...... .........G EVNDTQE... .VLEDQLNRT
DRME_RANBP21   SLY.....ES GQLD...... .........G EVNDTQE... .VLEDQLNRT
DRPS_54643819  SLY.....ES GQLT...... .........G EVNDTQE... .VLEDQLNRT
ANGA_58394285  ALY.....ES GELG...... .........E DVNDTQE... .VLEDMLNRT
AEAE_108874516 ALY.....ES GELG...... .........E DVSDTQE... .VLEDMLNRT
APIS_66555613  HLY.....ES GGLD...... ........EE NTD.TQE... .VIADMLNRN
TRCA_91081831  EFR.....NR EGQE...... .........D N.ADTQE... .VLEDILTRA
ARTH_HASTY     QEGRAKVPDL FGIQ...... .........S GSDMKLE... .VMEEKLLRD
ORSA_115436552 REGRAKVPDN FGNL...... .........S GSDLKVE... .VMEEKLLRD
POAN_27803015  QREAVQAGGE E......... .......... LTEEMKA... ....ESILRQ
CHGL_88184741  QREAVRAAPD E......... .......... LAEEMKA... ....ESILRQ
MAGR_39961762  FQSEVQAAGE A......... .......... LTEEMKN... ....ESILRQ
GIZE_46124003  RQQQVAADGE AG........ .......... LKEEMKA... ....ESILRQ
ASTE_115384822 QRREGLADGD L......... .......... .TDEMKS... ....ESILRQ
ASOR_83766172  QQREGLADAD L......... .......... .TDEMKS... ....ESILRQ
PHNO_111055772 RQVAESGDND N......... .......... LTDEMKT... ....ESILRQ
KLLA_50312029  .QSEVNPPPR .......... ......DEEE MTEEILE... ....ENLLRQ
ERGO_45190513  NNTNMSPSPV .......... ......DDDE MTEEILE... ....ENLLRQ
CAGL_50293965  DVMDVNPAPV .......... ......DNDQ MTEDILE... ....ENLLRQ
SACE_6320542   NDMDMNPVPT .......... ......DDDQ MTEEILE... ....ENLLRQ
DEHA_50427387  NGLQLQGNE. .......... ......DDET LSEEMME... ....EHMLRQ
SCPO_19113308  KSYISFILQL L......... .......NKG FGSILFTE.. ..ENQVYFDP

               1751                                              1800
Analysis_1     *********. .......... .......... .......... ..........
PATR_X12       VADTGLQILF TLLQN..... .......... .......... ..........
HOSA_XPO1      VADTGLQILF TLLQN..... .......... .......... ..........
MUS_XPO1       VADTGLQILF TLLQN..... .......... .......... ..........
RAT_XPO1       VADTGLQILF TLLQN..... .......... .......... ..........
DOG_CRM11      VADTGLQILF TLLQN..... .......... .......... ..........
XELA_XPO1      VADTGLQILY TLLQN..... .......... .......... ..........
COW_XPO1       VADTGLQILF TLLQN..... .......... .......... ..........
DARE_XPO1      VADTGLQILY TLLQN..... .......... .......... ..........
STPU_115733051 VADTGLSILY GLLQN..... .......... .......... ..........
APIS_48120807  VADIGLQILY QLLQN..... .......... .......... ..........
AEAE_108883174 VADTGLNILM QMLQN..... .......... .......... ..........
ANGA_58392031  VADTGLNILM QMLQN..... .......... .......... ..........
CHTE_XPO1      VADTGLSILF QLLQN..... .......... .......... ..........
DRPS_54645756  VADTGLNILF KMLQN..... .......... .......... ..........
DRME_6013457   VADMGLNILF KMLQN..... .......... .......... ..........
ASTE_XPO1      VENTGLTMCL ELMNN..... .......... .......... ..........
ASOR_83766406  VENTGLTMCL ELMNN..... .......... .......... ..........
NEFI_119496233 VENTGLTMCL ELMNN..... .......... .......... ..........
ASFU_70994940  VENTGLTMCL ELMNN..... .......... .......... ..........
ASCL_119397527 VENTGLTMCL ELMNN..... .......... .......... ..........
EMNI_45593682  VENTGLTMCL ELMNN..... .......... .......... ..........
MAGR_39968867  VEAAGLNMCQ ELIVN..... .......... .......... ..........
USMA_71017551  IADTGLNICL ELLTN..... .......... .......... ..........
SCPO_67999981  IQETGLNILL ELINN..... .......... .......... ..........
CAEL_IMB4      VAEIGLDILK ELLAR..... .......... .......... ..........
CABR_39581100  VAEIGLDILK ELLAR..... .......... .......... ..........
ARTH_XPO1A     IAETGLNLLL EMLKN..... .......... .......... ..........
METR_92893758  IAETGLNLLL EMLKK..... .......... .......... ..........
ORSA115456717  IAETGLSLLL EILKN..... .......... .......... ..........
OSTA_116061745 VADEGLNLLL EMMKY..... .......... .......... ..........
DIDI66802522   ISETGLHILK ELIEN..... .......... .......... ..........
TETH_118350092 ISDIGLDVLI YIMKQ..... .......... .......... ..........
TRBR_74025848  IMETGLKTLD AFLEN..... .......... .......... ..........
LEMA_68128498  TMSTGLETLD LFLEN..... .......... .......... ..........
DEHA_50426591  PLVSCLHFLI DFIS...... .......... .......... ..........
CAAL_MTR10P    PIISCIHFMI DLIS...... .......... .......... ..........
SACE_MTR10P    AYICILRCLD DIIS...... .......... .......... ..........
CAGL_50293075  TYILIIRFID DLIS...... .......... .......... ..........
ASGO_45184939  SYITVIRCLD EILS...... .......... .......... ..........
YALI_50549603  PLIACLHFSR DLFS...... .......... .......... ..........
SCPO_63054735  PLQTVLNFLQ DLLA...... .......... .......... ..........
COIM_119178726 PLTATLHYCR DVLS...... .......... .......... ..........
TRCU_71651888  LLAAMHLPVE TELP...... .......... .......... ..........
TRBR_84043488  LLTAIQLPGE TELP...... .......... .......... ..........
LEMA_71745920  LCYALTLPTE LELP...... .......... .......... ..........
HOSA_XPOT      VLVTVIQG.. .......... .......... .......... ..........
MAMU_109097633 VLVTVIQG.. .......... .......... .......... ..........
POPY_XPOT      VLVTVIQG.. .......... .......... .......... ..........
COW_XPOT       VLVTVIQG.. .......... .......... .......... ..........
DOG_XPOT1      VLVTVIQG.. .......... .......... .......... ..........
MUS_XPOT       VLVTIIQG.. .......... .......... .......... ..........
GAGA_XPOT      VLFTVIQG.. .......... .......... .......... ..........
DARE_XPOT      VLFTIIQG.. .......... .......... .......... ..........
STPU_115711976 VLLSVVRA.. .......... .......... .......... ..........
CAEL_25149837  AARLALSS.. .......... .......... .......... ..........
CABR_39595041  AARLALSS.. .......... .......... .......... ..........
ARTH_PAUSED    MMQLVLNT.. .......... .......... .......... ..........
ORSA_115473313 IMQLLLIT.. .......... .......... .......... ..........
ASOR_83773635  VITTIEHFAK DIED...... .......... .......... ..........
ASTE_115400121 VITTIEHFAK DVED...... .......... .......... ..........
NEFI_119479355 VISTIEHFSK DIDD...... .......... .......... ..........
ASFU_70997846  VISTIEHFSK DIDD...... .......... .......... ..........
ASCL_119402439 VISTIEHFSK DIDD...... .......... .......... ..........
ASNI_67903600  VITTIEHFAK DAED...... .......... .......... ..........
COIM_119189333 VITTIEHFAK DVDD...... .......... .......... ..........
CHGL_116191857 LISSIIDIAK TLTHGN.... .......... .......... ..........
NECR_85078557  LVNSIMTIAK TIVHGN.... .......... .......... ..........
MAGR_39969033  IISSVVTLAK TGGHVN.... .......... .......... ..........
GIZE_46124563  MISSIIELAK TLEG.N.... .......... .......... ..........
PHNO_111070629 IISSIENFAR DTHD...... .......... .......... ..........
YALI_50552145  IIKSVIHYAS DPTD...... .......... .......... ..........
COCI_116502534 LLGSLLRIVE DVSDP..... .......... .......... ..........
CRNE_58267666  VLTTLFNLTQ DYSDG..... .......... .......... ..........
USMA_71010877  VLQSVVFYST N.SDA..... .......... .......... ..........
DEHA_50424943  ILESFFVYA. YNTSE..... .......... .......... ..........
CAAL_68481668  IIGKVFEYS. YDLSD..... .......... .......... ..........
KLLA_50304413  VLTDLLSYTA EEIHE..... .......... .......... ..........
ASGO_45198942  ILSDLLSYTP AEIHE..... .......... .......... ..........
CAGL_50291625  ILNDVLEYTP QEIQE..... .......... .......... ..........
SACE_6322644   ILNDLVTYTP QEIQE..... .......... .......... ..........
PLBE_68069299  TTPTSYQISN NS........ .......... .......... ..........
PLFA_23619106  ITPTSYQSVD GT........ .......... .......... ..........
DOG_XPO53      LTREVMDLIT VCCVSK.... .KSADHGTAP PTDGD..... .........D
COW_XPO5       LTREVMDLIT VCCVSK.... .KGADHTAAP PADGD..... .........D
HOSA_XPO5      LTREVMDLIT VCCVSK.... .KGADHSSAP PADGD..... .........D
MUS_XPO5       LTREAMDLIM ACCVSK.... .KTADHTAAP TADGD..... .........D
RAT_XPO5       LTREVMDLIM ACCVSK.... .KTAEHTATP TADGD..... .........D
GAGA_XPO5      LTREVMDLIT VCCVAK.... .RGAEHNSSV AVDGD..... .........D
DARE_68371880  .......... .......... ........MD SSQG...... ..........
TENI_47223291  TTRELLDFVS VSCIAR.... KVQEPAANKE ELEDD..... ..........
XETR_XPO5      LTREVVDLIG SCCIAR.... .KSNDFCASG AEVGHSAGQA ...DGD...E
STPU_115712846 VTKEFMELLG NLCWSN.... NRTSSSSVTV KEEGGGGGGG ELEME....T
DRYA_77455344  LTREYLDVLK IALVGG.QIG ADHVAAG.AN ANSNSVA... ......MENE
DRER_77455348  LTREYLDVLK IALVGG.QIG ADHVAAG.AN ANSNSVA... ......MENE
DRSI_77455342  LTREYLDVLK IALVGG.QIG ADHVAAG.AN ANSNSVA... ......MENE
DRME_RANBP21   LTREYLDVLK IALVGG.QIG ADHVAAG.AN ANSNSVA... ......MENE
DRPS_54643819  LTREYLDVLK IALVGG.QIG SDHVASGGGG GTANVVA... ......MENE
ANGA_58394285  LTREYIDVLK VALVGS...T IDP....TAN STSDATMAGG ......MDQD
AEAE_108874516 LTREYIDVLK VALVGS...T VDP...MIPN ATSEAT.... ......MDQD
APIS_66555613  LTRDFVDVLK VALVGG.... ......AASD ATPPDT.... ......MEQD
TRCA_91081831  LTREYLDVLK VALVGG.... ......GLTP ETNTEN.... ......METE
ARTH_HASTY     LTREIATLFS TMASPG.... .....LNTGV PVLEH..... .......SGH
ORSA_115436552 LTREVCSVLW VLASPG.... .....LNSGL PSLEQ..... .......LGP
POAN_27803015  LTYSAVLMVA DVLDPSR... .ISG...PVG KVED...... ..........
CHGL_88184741  LTYSAVLMVA DVLDPAR... .IAPGSASAD KPED...... ..........
MAGR_39961762  LTYTAVVMVA DFLDPHR... .TNS...DAY GAPL...... ..........
GIZE_46124003  VTYTAVLMVA DFLDPTK... .LNGPIEDGE GTSD...... ..........
ASTE_115384822 LTYSAVIMVA SLLDPQR... .GDPDEEPAD PSAP...... ..........
ASOR_83766172  LTYSAVIMVA SLLDPQR... .GDPDEEPAD PSAP...... ..........
PHNO_111055772 LTYSSVSLVA VLLDSR.... .....QEFAR ADTE...... ..........
KLLA_50312029  FTTVVVRLLI DSIGQVG... ...SHTQASK IRVS...... ..........
ERGO_45190513  LTTVVVRLLI DCVGQVG... ...TSSQVTK LKLS...... ..........
CAGL_50293965  LTTVVVRIVI DCVGQAS... ...VSSQSAR SNLT...... ..........
SACE_6320542   LTTVVVRIVI DCVGQGN... ...ANPNSAK SRLN...... ..........
DEHA_50427387  LTATAVRFLM DIVSQFN... ....AKNVTD TQYAC..... ..........
SCPO_19113308  LINSILHFAN LVGEP..... .......... .......... ..........

               1801                                              1850
Analysis_1     .......... .......... .......... .......... ..........
PATR_X12       .......... .......... VAQEE.AAAQ SFYQTY.... ......FCDI
HOSA_XPO1      .......... .......... VAQEE.AAAQ SFYQTY.... ......FCDI
MUS_XPO1       .......... .......... VAQEE.AAAQ SFYQTY.... ......FCDI
RAT_XPO1       .......... .......... VAQEE.AAAQ SFYQTY.... ......FCDI
DOG_CRM11      .......... .......... VAQEE.AAAQ SFYQTY.... ......FCDI
XELA_XPO1      .......... .......... VAQEE.AAAQ SFYQTY.... ......FCDI
COW_XPO1       .......... .......... VAQEE.AAAQ SFYQTY.... ......FCDI
DARE_XPO1      .......... .......... VAQEE.AAAQ SFYQTY.... ......FCDI
STPU_115733051 .......... .......... VWQDA.TVAQ SFYQTY.... ......YTDI
APIS_48120807  .......... .......... IEVST.PDAQ NFHQTY.... ......FTDI
AEAE_108883174 .......... .......... LEQHP.QAAQ SFYQTY.... ......FTDI
ANGA_58392031  .......... .......... LEQHP.QAAQ SFYQTY.... ......YTDI
CHTE_XPO1      .......... .......... LEQHP.QAAQ SFYQTY.... ......FTDI
DRPS_54645756  .......... .......... LEMHP.NAAQ SFYQTY.... ......FTDI
DRME_6013457   .......... .......... LDQHP.GAAQ SFYQTY.... ......FTDI
ASTE_XPO1      .......... .........M AET.DAQTSS IFFRQF.... ......FIPI
ASOR_83766406  .......... .........M AET.DTQTSN IFFRQF.... ......YIPI
NEFI_119496233 .......... .........M AET.DTQTSS IFFRQF.... ......FIPI
ASFU_70994940  .......... .........M AET.DTQTSS IFFRQF.... ......FIPI
ASCL_119397527 .......... .........M AET.DTQTSS IFFRQF.... ......YIPI
EMNI_45593682  .......... .........M AEV.DVQTSN IFFRQF.... ......YIPI
MAGR_39968867  .......... .........I AEKTDVGTSN AFFNQF.... ......FIPI
USMA_71017551  .......... .........I SGS.PLEVAN GFYQQY.... ......LLNI
SCPO_67999981  .......... .........M ASM.GPDVSN AFFQTY.... ......YISL
CAEL_IMB4      .......... .......... VSEQDDKIAQ PFYKRY.... ......YIDL
CABR_39581100  .......... .......... VSEQEDKVSQ PFYQRY.... ......YTAL
ARTH_XPO1A     .......... .......... FQQSE.FCNQ .FYRSY.... ......FMQI
METR_92893758  .......... .......... FQGSE.FCNQ .FYRTY.... ......FLTT
ORSA115456717  .......... .......... FQASG.FQNQ .FYKTY.... ......FLNI
OSTA_116061745 .......... .......... FQLSE.YCNQ .FHQSF.... ......YLMT
DIDI66802522   .......... .........V SKNSD..VAN VFFKTY.... ......LVSL
TETH_118350092 .......... .......... .VNTNQGIAN QFYQIY.... ......YLNI
TRBR_74025848  .......... .......... ..VSRSELLQ PFYDAF.... ......MQQI
LEMA_68128498  .......... .......... ..VSKSEYAE VFFKAY.... ......MQRI
DEHA_50426591  .......... .......... WGLPTPPISF FDE....... .........N
CAAL_MTR10P    .......... .......... WGLPNPPISL FDMG...... .........D
SACE_MTR10P    .......... .......... WGFKTPPIST VSIE...... ........IV
CAGL_50293075  .......... .......... WGFKTPPIST LAIE...... ........LV
ASGO_45184939  .......... .......... WGFPTPPIST MEIE...... ........TV
YALI_50549603  .......... .......... FGFESPSSSA TSG....... ........PI
SCPO_63054735  .......... .......... FALHTPPYSL IE........ ........PL
COIM_119178726 .......... .......... FGFEQPSISE FTSPEGEP.. .......FTN
TRCU_71651888  .......... .......... .KLALQIITK ITTTGWAEGV GPPKDYATKD
TRBR_84043488  .......... .......... .KIALQIMTK VTAT.....V EP...CCTNN
LEMA_71745920  .......... .......... .KSALQVLEK LTQEL....T DP...VVAQA
HOSA_XPOT      .......... .........A VEYPDPIAQK TCFII..... ......LSKL
MAMU_109097633 .......... .........A VEYPDPIAQK TCFII..... ......LSKL
POPY_XPOT      .......... .........A VEYPDPIAQK TCFII..... ......LSKL
COW_XPOT       .......... .........A VEYPDPIAQK TCFII..... ......LSKL
DOG_XPOT1      .......... .........A VEYPDPIAQK TCFII..... ......LSKL
MUS_XPOT       .......... .........A VDYPDPIAQK TCFII..... ......LSKL
GAGA_XPOT      .......... .........A VDYPDPIAQK TCFII..... ......LSKL
DARE_XPOT      .......... .........A VDFPDPVAQK TCFII..... ......LSRL
STPU_115711976 .......... .........T IEEPDPVMIK TCFNI..... ......LKRL
CAEL_25149837  .......... .......... .DQTAQKVAL SCLAK..... ......ISLI
CABR_39595041  .......... .......... .DQTAQKVAL ASLTK..... ......ISPI
ARTH_PAUSED    .......... .........S CNHKDITVRK ACVQI..... ......FIKL
ORSA_115473313 .......... .........S CSHKEISHRK TCVQT..... ......FVNL
ASOR_83773635  .......... .......... .....FTTAK MAFSV..... ......LSKM
ASTE_115400121 .......... .......... .....YTTAK MAFSL..... ......LSKM
NEFI_119479355 .......... .......... .....FTTAK MAFSV..... ......LSKM
ASFU_70997846  .......... .......... .....FTTAK MAFSV..... ......LSKM
ASCL_119402439 .......... .......... .....FTTAK MAFSV..... ......LSKM
ASNI_67903600  .......... .......... .....FTTAK MAFSV..... ......LSRM
COIM_119189333 .......... .......... .....FPTAK MAFLV..... ......LSRM
CHGL_116191857 .......... .......... .....LVASR VAFNV..... ......LSRM
NECR_85078557  .......... .......... .....IVASR ISFNV..... ......LARM
MAGR_39969033  .......... .......... .....MVASR LAFCT..... ......LYRI
GIZE_46124563  .......... .......... .....VTSSR LAFTL..... ......MMRM
PHNO_111070629 .......... .......... .....APTAR LAIFV..... ......LIRM
YALI_50552145  .......... .......... .....IYTCR SAASC..... ......LTKM
COCI_116502534 .......... .......... ......PSQK LALTF..... ......FGRC
CRNE_58267666  .......... .......... ......ASQR LAFGF..... ......FSRS
USMA_71010877  .......... .......... ......ACQR TAFSI..... ......LHRL
DEHA_50424943  .......... .......... .....PTVSK LAITQ..... ......LINV
CAAL_68481668  .......... .......... .....TTTSK LAIVQ..... ......LTNF
KLLA_50304413  .......... .......... .....TSTMK LSINV..... ......LVNF
ASGO_45198942  .......... .......... .....TSSMK LSLNV..... ......LINF
CAGL_50291625  .......... .......... .....LSVMK LSLNV..... ......LVNF
SACE_6322644   .......... .......... .....TSMMK VSLNV..... ......LCNF
PLBE_68069299  .......... .......... .......... .......... ......SEND
PLFA_23619106  .......... .......... .......... .......... ......TNN.
DOG_XPO53      DEMMAT.... .....EVTPS TMAELTDLGK CLMKHED... .....VCTAL
COW_XPO5       EEMMAT.... .....EVAPS AMAELTDLGK CLMKHED... .....VCTAL
HOSA_XPO5      EEMMAT.... .....EVTPS AMAELTDLGK CLMKHED... .....VCTAL
MUS_XPO5       EEMMAT.... .....EVAPS SVVELTDLGK CLMKHED... .....VCTAL
RAT_XPO5       EEMMAT.... .....EVAPS SVVELTDLGK CLMKHED... .....VCTAL
GAGA_XPO5      DEAMAT.... .....DVTPP ASAELTELGK CLMKQED... .....VCTAL
DARE_68371880  .......... .....NQVNT PSDELSDLGK CLLQSED... .....IYMTV
TENI_47223291  .EMMESEQV. .....APTGQ GTENLTELGK CLLKHEN... .....IYMTL
XETR_XPO5      EEMMTT.... .....EAVAP GPIELTELGQ FLLANEE... .....ISTSL
STPU_115712846 EEAMEQGEGG AG...NSAKS EPATISDLGK VILQNER... .....LCESI
DRYA_77455344  EHSMDSAPQ. ..SRASQSAL LSDIISDLGG KLLRNGL... .....IGNYV
DRER_77455348  EHSMDSAPQ. ..SRASQSAL LSDIVSDLGG KLLRNGL... .....IGNYV
DRSI_77455342  EHSMDSAPQ. ..SRASQSAL LSDIISDLGG KLLRNGL... .....IGNYV
DRME_RANBP21   EHSMDSAPQ. ..SRAIQSAL LSDIISDLGG KLLRNGL... .....IGNYV
DRPS_54643819  EHSMDSAPQ. ..SRASQSAL LSDIISDLGG KLLRNGL... .....IGNYI
ANGA_58394285  DQSMDGTPQA L.TRAAQSAM TSEVISDLGG KLLRNQY... .....TSNPI
AEAE_108874516 DQSMDGPPHA L.TRAAQTAM TSDVISDLGG KLLRNQY... .....TCTPI
APIS_66555613  SSGMAIDFPS ..SRGNS..I VAEVVSELGA VVLRHPS... .....TCHSV
TRCA_91081831  DLSMDSPTPP PPTRSN...M TTEVISDLGL VLLRSEK... .....TCQSI
ARTH_HASTY     VGRVDM.... ....STLTDL HAFRSNSMVG FLLNHKS... .....VALPA
ORSA_115436552 ANRIN..... ....SSLKDL ELFVSSSITG FLMLNVS... .....TAVPA
POAN_27803015  .......... ........GT PEKKLPSLRK FCLMNSA... .....IAVPL
CHGL_88184741  .......... ........TA PSAKYPPLRK FCLMNPS... .....IAVPL
MAGR_39961762  .......... ........AN PN.QYPALRK FCLMHSV... .....IVEPL
GIZE_46124003  .......... ........SD QAKNYPTLRR FCLTHHE... .....IVEPL
ASTE_115384822 .......... ........QH PPALSVSIRH FVLSSPE... .....IFEPL
ASOR_83766172  .......... ........HP QPALSDSIRH FVLSSPE... .....IFEPL
PHNO_111055772 .......... ........SR RDPSSPPMCD FILATPS... .....VLEPI
KLLA_50312029  .......... .......... ..VHQIKMRK IIFEDIN... .....ILAPF
ERGO_45190513  .......... .......... ..PHQIKMRR VIFGDIN... .....VMASY
CAGL_50293965  .......... .......... ..SHQLRMRK IIFNDIN... .....ILAPF
SACE_6320542   .......... .......... ..NHQMEMRK IIFNDLN... .....TLAPF
DEHA_50427387  .......... .......... ........KR LIAENKE... .....VLAPF
SCPO_19113308  .......... .......... ......ATQK SSIAL..... ......VSKM

               1851                                              1900
Analysis_1     .*****.... .......... .......... .......... ..........
PATR_X12       LQHIFSVVTD TS........ .......... .......... ....HTAGLT
HOSA_XPO1      LQHIFSVVTD TS........ .......... .......... ....HTAGLT
MUS_XPO1       LQHIFSVVTD TS........ .......... .......... ....HTAGLT
RAT_XPO1       LQHIFSVVTD TS........ .......... .......... ....HTAGLT
DOG_CRM11      LQHIFSVVTD TS........ .......... .......... ....HTAGLT
XELA_XPO1      LQHTFSVVTD TS........ .......... .......... ....HTAGLT
COW_XPO1       LQHIFSVVTD TS........ .......... .......... ....HTAGLT
DARE_XPO1      LQHIFSVVTD TS........ .......... .......... ....HTA...
STPU_115733051 LQHVLSVVTD TS........ .......... .......... ....HTAGLT
APIS_48120807  LQHIFSVVTD SS........ .......... .......... ....HIAGLN
AEAE_108883174 LMQIFSVVTD TS........ .......... .......... ....HTASLQ
ANGA_58392031  LMQIFSVVTD TS........ .......... .......... ....HTASLQ
CHTE_XPO1      LMQIFSVVTD TS........ .......... .......... ....HTASLQ
DRPS_54645756  LMQIFSVVTD TS........ .......... .......... ....HTAGLP
DRME_6013457   LMQIFSVVTD TS........ .......... .......... ....HTAGLP
ASTE_XPO1      LQDVFFVLTD SD........ .......... .......... ....HKAGFK
ASOR_83766406  LQDVFFVLTD SD........ .......... .......... ....HKAGFK
NEFI_119496233 LQDVFFVLTD SD........ .......... .......... ....HKAGFK
ASFU_70994940  LQDVFFVLTD SD........ .......... .......... ....HKAGFK
ASCL_119397527 LQDVFFVLTD SD........ .......... .......... ....HKAGFK
EMNI_45593682  LQDVFFVLTD SD........ .......... .......... ....HKAGFK
MAGR_39968867  MQDVFFVITD TD........ .......... .......... ....HKAGFK
USMA_71017551  IQDIFFVLTD SD........ .......... .......... ....HKSGFK
SCPO_67999981  LQDILYVLTD SD........ .......... .......... ....HKSGFK
CAEL_IMB4      LKHVLAVACD SSQ....... .......... .......... ...VHVAGLT
CABR_39581100  LKHVLAVACD SSQ....... .......... .......... ...VHVAGLT
ARTH_XPO1A     EQEIFAVLTD TF........ .......... .......... ....HKPGFK
METR_92893758  ENEIFAVLTD TF........ .......... .......... ....HKPGFK
ORSA115456717  EQEIFAVLTD TF........ .......... .......... ....HKPGFK
OSTA_116061745 MSEIFAVMTD GF........ .......... .......... ....HKPGFK
DIDI66802522   LNDILYILTD SF........ .......... .......... ....HKSGFA
TETH_118350092 LKDIVEVLTD GF........ .......... .......... ....HKSGFK
TRBR_74025848  FVEVLVSAMD SL........ .......... .......... ....HAAGFE
LEMA_68128498  LVDVMVASMD SL........ .......... .......... ....HASGFQ
DEHA_50426591  PQHIQDTVKQ FLVM...... .......... .......... ....NDNGGN
CAAL_MTR10P    TSPLREAVQQ FLLI...... .......... .......... ....DNQGGE
SACE_MTR10P    PDEWRKQVIN EVV....... .......... .......... ....IAHGNQ
CAGL_50293075  PDEWRKSILE TVI....... .......... .......... ....VKNGST
ASGO_45184939  PMEWRANVLN IMV....... .......... .......... ....LQKGGR
YALI_50549603  PPDVRSTIVQ TV........ .......... .......... ....ASQGQN
SCPO_63054735  PDSLLKSLAD LL........ .......... .......... ....LKNSQE
COIM_119178726 PPEVRAAVKQ LI........ .......... .......... ....SSQGSL
TRCU_71651888  RPYNHHPHGG TNKSDNSTM. .......... .......... DMGNNLYDGG
TRBR_84043488  ESSGAGRHPL RNDCSQG... .......... .......... ......STGA
LEMA_71745920  VAQYSSATDV VDAATAQ... .......... .......... .........R
HOSA_XPOT      VELWGGKDG. .......... .......... .......... ..........
MAMU_109097633 VELWGGKDG. .......... .......... .......... ..........
POPY_XPOT      VELWGGKDG. .......... .......... .......... ..........
COW_XPOT       VELWGGKDG. .......... .......... .......... ..........
DOG_XPOT1      VELWGGKDG. .......... .......... .......... ..........
MUS_XPOT       VELWGGKDG. .......... .......... .......... ..........
GAGA_XPOT      VELWGGKDG. .......... .......... .......... ..........
DARE_XPOT      VELWGGKDG. .......... .......... .......... ..........
STPU_115711976 IESWGGNGG. .......... .......... .......... ..........
CAEL_25149837  TPSWSARTLR .......... .......... .......... ..........
CABR_39595041  IPSWSARTLR .......... .......... .......... ..........
ARTH_PAUSED    IKDWCAEPYS E......... .......... .......... .........E
ORSA_115473313 IKDWCSSSEI E......... .......... .......... .........D
ASOR_83773635  GSSWGGPDIA PEAT...... .......... .......... ..NGAS.QQV
ASTE_115400121 GSSWGGPDIT PDGA...... .......... .......... ..NGATAQQV
NEFI_119479355 SSSWGGPDVI AEAS...... .......... .......... ..NGAPLAQA
ASFU_70997846  SSSWGGPDVI AEAS...... .......... .......... ..NGTPPSQA
ASCL_119402439 GSSWGGPDIA PDAT...... .......... .......... ..NGVPP.QA
ASNI_67903600  GSAWGGPDIA PAAS...... .......... .......... ..NGPSTSQV
COIM_119189333 SNLWGGPDVV QPSNPA.... .......... .......... ..NGTTPSQS
CHGL_116191857 ASQWGGPDVA TIGEN..... .......... .......... PMT.TGAPAP
NECR_85078557  AQQWGGPDVA TIGEN..... .......... .......... PTA.NGVPAP
MAGR_39969033  VGVWGGPDVA NISAN..... .......... .......... PSAPTGTPTP
GIZE_46124563  ASIWGGPDVA TIAQN..... .......... .......... PTAPSGSPNP
PHNO_111070629 INVWCGPDKV GPGANQ.... .......... .......... TPTSPATTQA
YALI_50552145  IQLWGNGELE AASAE..... .......... .......... ..ESVFDQGQ
COCI_116502534 VTVWGQP... .......... .......... .......... AGSPNPELGG
CRNE_58267666  VIAWGTSPEA AARPSVFAES AMASQSKMVS GGGTAQPNAH AVTQEQRAKQ
USMA_71010877  VASWAGS... .......... .......... .......... .SAVNGSTEA
DEHA_50424943  VSVMGGHGGK INDPQ..... .......... .......... ..DKYGESLP
CAAL_68481668  VNVFGGSGGK LDDKE..... .......... .......... ..DKYSENLP
KLLA_50304413  INFFGT..GI CTDPK..... .......... .......... ..DRNAINVN
ASGO_45198942  VKFFGT..GR CADFK..... .......... .......... ..DRNANTFE
CAGL_50291625  VKFFGS..GK CTDPE..... .......... .......... ..DMYAASIE
SACE_6322644   IKCFGN..GT CLDND..... .......... .......... ..DINKDPNL
PLBE_68069299  SKNVSNRY.. .......... .......... .......... ..........
PLFA_23619106  PMKTSNTH.. .......... .......... .......... ..........
DOG_XPO53      LITAFNSLAW KDTL...... .......... .......... ......SCQR
COW_XPO5       LITAFNSLAW KDTL...... .......... .......... ......SCQR
HOSA_XPO5      LITAFNSLAW KDTL...... .......... .......... ......SCQR
MUS_XPO5       LITAFNSLTW KDTL...... .......... .......... ......SCQR
RAT_XPO5       LITAFNSLTW KDTL...... .......... .......... ......SCQR
GAGA_XPO5      MITAYASLSW KDTL...... .......... .......... ......SCQR
DARE_68371880  LTICFNCLSW KDTV...... .......... .......... ......NCQR
TENI_47223291  LNLSFTSLSW KDTS...... .......... .......... ......NCHR
XETR_XPO5      LVISFSPLVW KDTM...... .......... .......... ......ACQK
STPU_115712846 VTCIYTAMSW PDSG...... .......... .......... ......VCMK
DRYA_77455344  LMTLLKAIAW NDG....... .......... .......... ......MCSM
DRER_77455348  LMTLLKAIAW NDG....... .......... .......... ......MCSM
DRSI_77455342  LMTLLKAIAW NDG....... .......... .......... ......MCSM
DRME_RANBP21   LMTLLKAIAW NDG....... .......... .......... ......MCSM
DRPS_54643819  LMTLLKAIAW NDG....... .......... .......... ......MVNM
ANGA_58394285  VMTVLSVLSW NDS....... .......... .......... ......NSSL
AEAE_108874516 VMTVLSVITW NDS....... .......... .......... ......NCSL
APIS_66555613  VLCVLGALAW NDS....... .......... .......... ......NASL
TRCA_91081831  VLAVLGALSW IDS....... .......... .......... ......NASL
ARTH_HASTY     LQICLETFTW TDGE...... .......... .......... .......ATT
ORSA_115436552 LRITVEVFSW TDSE...... .......... .......... .......AVT
POAN_27803015  LVFCSHAIKM HDGR...... .......... .......... .......CCG
CHGL_88184741  LVFCSHAIRM HDGR...... .......... .......... .......CCG
MAGR_39961762  LLFCAHGIRM RDTR...... .......... .......... .......CCG
GIZE_46124003  LVFCAHGIRM RDTR...... .......... .......... .......CCS
ASTE_115384822 MLFCTHALRM RDTR...... .......... .......... .......CCS
ASOR_83766172  MLFCTHALRM RDTR...... .......... .......... .......CCS
PHNO_111055772 LLFCTSTIHV RDTR...... .......... .......... .......SVI
KLLA_50312029  LRLLNRLVSV RDSK...... .......... .......... .......CSF
ERGO_45190513  LKLLNCLISF RDSK...... .......... .......... .......CSF
CAGL_50293965  LKLVNHLMAY KDNK...... .......... .......... .......CSF
SACE_6320542   LKLLNHLISF KDTK...... .......... .......... .......CSF
DEHA_50427387  LRICCHIIMF KDTK...... .......... .......... .......CSF
SCPO_19113308  VSLWGGKD.. .......... .......... .......... ..........

               1901                                              1950
Analysis_1     ......**** *.***..... .......... .......... ..........
PATR_X12       MHASILAYMF NLVEEG.... ....KIST.. .......... ..........
HOSA_XPO1      MHASILAYMF NLVEEG.... ....KIST.. .......... ..........
MUS_XPO1       MHASILAYMF NLVEEG.... ....KIST.. .......... ..........
RAT_XPO1       MHASILAYMF NLVEEG.... ....KIST.. .......... ..........
DOG_CRM11      MHASILAYMF NLVEEG.... ....KIST.. .......... ..........
XELA_XPO1      MHASILAYMF NLVEEG.... ....KINT.. .......... ..........
COW_XPO1       MHASILAYMF NLVEEG.... ....KIST.. .......... ..........
DARE_XPO1      ......AYMF NLVEEG.... ....KIST.. .......... ..........
STPU_115733051 QHATILAYMF SIVENT.... ....KITK.. .......... ..........
APIS_48120807  MHATILAYMF SLVELG.... ....RIKVP. .......... ..........
AEAE_108883174 NHATILAYMF SLVEAG.... ....RITV.. .......... ..........
ANGA_58392031  NHATILAYMF SLVEAG.... ....RITV.. .......... ..........
CHTE_XPO1      SHAQILAHMF SLVEAN.... ....AITV.. .......... ..........
DRPS_54645756  NHAIILAYMF SLVENR.... ....KITV.. .......... ..........
DRME_6013457   NHAIILAYMF SLVENR.... ....KITV.. .......... ..........
ASTE_XPO1      SQAMLLSRMF FFIESG.... ....KVQDPI YGP....... ..........
ASOR_83766406  SQAMLLSRMF YFVEAG.... ....KVQDPI YSP....... ..........
NEFI_119496233 SQAMLLSRMF YFIESG.... ....KVQEPI YSP....... ..........
ASFU_70994940  SQAMLLSRMF YFIESG.... ....KVQEPI YSP....... ..........
ASCL_119397527 SQAMLLSRMF YFIESG.... ....KVQDPI YSP....... ..........
EMNI_45593682  SQAMLLSRMF YFIESG.... ....KIQDPI YSP....... ..........
MAGR_39968867  AQSQLLMRMF YFVQPS...D GTTPKIQGPV YQP....... ..........
USMA_71017551  TQCILLARIF ELIETD.... ....RVTAPL WDP....... ..........
SCPO_67999981  LQSLILARLF YLVESN.... ....QITVPL YDP....... ..........
CAEL_IMB4      YYAEVLCALF RAPEFS.... .....IKVP. .......... ..........
CABR_39581100  YYAEVLCALF RAPEFS.... .....IKVP. .......... ..........
ARTH_XPO1A     LHVLVLQQLF CLPESG.... ....ALTEP. .......... ..........
METR_92893758  LHVLVLQHLF CLLETG.... ....VLTEP. .......... ..........
ORSA115456717  LHVLVLQHLF CVVDG..... .....LTEP. .......... ..........
OSTA_116061745 LHALILQNLF AISESD.... ....QLSAP. .......... ..........
DIDI66802522   LECDILRMMF QVVENG.... ....VVKIP. .......... ..........
TETH_118350092 QQCTIFQMLI GIVKAQ.... ....FLTV.. .P........ ..........
TRBR_74025848  LHCSILIKLF TVSSMFP... .......... .......... ..........
LEMA_68128498  HHVRILQKLF NVSSMVP... .......... .......... ..........
DEHA_50426591  LIKVVLDGLI FTFHNDI... .......... .......... ..........
CAAL_MTR10P    LLRVTLNGIL FKFHNDI... .......... .......... ..........
SACE_MTR10P    LILVLFIGLV TTFENTA... .......... .......... ..........
CAGL_50293075  LIDSFFVGII YKFDSSA... .......... .......... ..........
ASGO_45184939  MVSAIVNGLT SNLNSNA... .......... .......... ..........
YALI_50549603  LTTAIIIGLI HSFPGDC... .......... .......... ..........
SCPO_63054735  LYIILFNGMV FTFPRDN... .......... .......... ..........
COIM_119178726 LVQRVMTGMM FTFPGDC... .......... .......... ..........
TRCU_71651888  GDGAWTLFVL NEVVPTL... .......... .......... ..........
TRBR_84043488  AGEAWMKFML NDALRVV... .......... .......... ..........
LEMA_71745920  NQHVFSECLL QEALPTA... .......... .......... ..........
HOSA_XPOT      .PVGFADFVY KHIVP..... .......... .......... ..........
MAMU_109097633 .PVGFADFVY KHIVP..... .......... .......... ..........
POPY_XPOT      .PVGFADFVY KHIVP..... .......... .......... ..........
COW_XPOT       .PVGFADFVY KHIVP..... .......... .......... ..........
DOG_XPOT1      .PVGFADFVY KHIVP..... .......... .......... ..........
MUS_XPOT       .PVGFADFVY KHIVP..... .......... .......... ..........
GAGA_XPOT      .PVGFADFVY KHIVP..... .......... .......... ..........
DARE_XPOT      .LVGFPDFIY KHIIP..... .......... .......... ..........
STPU_115711976 .MPLFRDFIY KYVIP..... .......... .......... ..........
CAEL_25149837  .......... .......... .......... .......... ..........
CABR_39595041  .......... .......... .......... .......... ..........
ARTH_PAUSED    KVPGFQNFVI EAFATN.... .......... .......... ..........
ORSA_115473313 KLPGFRVFMI EKFATG.... .......... .......... ..........
ASOR_83773635  ALPGFAQFMI SRMSPLC... .......... .......... ..........
ASTE_115400121 ALPGFGQFMI TRMSPLC... .......... .......... ..........
NEFI_119479355 PLPGFGQFMI TRFSPLC... .......... .......... ..........
ASFU_70997846  PLPGFGQFMI TRFSPLC... .......... .......... ..........
ASCL_119402439 ALPGFSQFMI SRFSPLC... .......... .......... ..........
ASNI_67903600  ALPGFGQFMI TRFSPLC... .......... .......... ..........
COIM_119189333 ALPGFTQFMI TRFSPLC... .......... .......... ..........
CHGL_116191857 AIPGFDQFMI EHFHGLC... .......... .......... ..........
NECR_85078557  AFPGFDQFML TQFHAAC... .......... .......... ..........
MAGR_39969033  AIPGFDQFMI ERFHPVC... .......... .......... ..........
GIZE_46124563  TFPGFEQFMI DRFHSTC... .......... .......... ..........
PHNO_111070629 PLPGFENYVV ERFSPLA... .......... .......... ..........
YALI_50552145  KIDGFEQIVL E.FSGLC... .......... .......... ..........
COCI_116502534 NLPGFERFIY EQIVPTA... .......... .......... ..........
CRNE_58267666  CLPGYENFIY QRLLPAA... .......... .......... ..........
USMA_71010877  TLPGFERFIY EHLVPLI... .......... .......... ..........
DEHA_50424943  PLEGVDEYLM NKAVQLS... .......... .......... ..........
CAAL_68481668  PIEGIDEFLI NKVINLS... .......... .......... ..........
KLLA_50304413  KLDGLNEFFI TTSIPLL... .......... .......... ..........
ASGO_45198942  PLEGLSEFFI TKVVPLV... .......... .......... ..........
CAGL_50291625  KLDGLNEFFI TKVIPLV... .......... .......... ..........
SACE_6322644   KIDGLNEYFI MKCVPII... .......... .......... ..........
PLBE_68069299  ..QEELKYLY NELNELS... .......... .......... ..........
PLFA_23619106  ..HEELKYLY NELNELS... .......... .......... ..........
DOG_XPO53      TTTQLCWPLL KQVLSG.... .......... .......... ..........
COW_XPO5       TTTQLCWPLL KQVLSG.... .......... .......... ..........
HOSA_XPO5      TTSQLCWPLL KQVLSG.... .......... .......... ..........
MUS_XPO5       ATTQLCWPLL KQVMSG.... .......... .......... ..........
RAT_XPO5       ATTQLCWPLL KQVMSG.... .......... .......... ..........
GAGA_XPO5      TTTQLCWPLL KQVLPG.... .......... .......... ..........
DARE_68371880  TAGVLCWTLL KQVQGG.... .......... .......... ..........
TENI_47223291  TASMVCWALL QQVVGG.... .......... .......... ..........
XETR_XPO5      AASHLCWPLL KQVMSAS... .......... .......... ..........
STPU_115712846 ACR.LSWLIV QELATR.... .......... .......... ..........
DRYA_77455344  KAVNIAAPVM RFLAAEK... .......... .......... ..........
DRER_77455348  KAVNIAAPVM RFLAAEK... .......... .......... ..........
DRSI_77455342  KAVNIAAPVM RFLAAEK... .......... .......... ..........
DRME_RANBP21   KAVNIAAPVM RFLAAEK... .......... .......... ..........
DRPS_54643819  KAVNIAAPVM RFLAAEH... .......... .......... ..........
ANGA_58394285  KATLLSGPII RFLAAEQ... .......... .......... ..........
AEAE_108874516 KAVFLSGPII RFLAAEQ... .......... .......... ..........
APIS_66555613  KATMLTGPVV RALAADG... .......... .......... ..........
TRCA_91081831  KATFLTGPIV RQLVSDS... .......... .......... ..........
ARTH_HASTY     KVCYFCGVVV LLAKLTNN.. .......... .......... ..........
ORSA_115436552 KIIPFCGALI HLAVATNR.. .......... .......... ..........
POAN_27803015  VVLRVFKSIV PEFHRT.... .......... ..DQPKAHKE GGSTAP....
CHGL_88184741  VVLRVFRSIV PEFSPS.... .......... ..ELAKTAKD PGHTAP....
MAGR_39961762  VVLRVFRYII PEFSVSPDR. .......... ..GTQESNND GKTPAAPTRG
GIZE_46124003  MILRLFVSLV PEFHLVDG.. .......... ..QLPKSVVQ SPMEAH....
ASTE_115384822 IITRVIRSIL QDFAPP.... .......... .......... ..NNSP....
ASOR_83766172  IITRVIRSIL QDFAPP.... .......... .......... ..NNSP....
PHNO_111055772 MIVRVLRSLL PRFKED.... .......... .......... ..........
KLLA_50312029  NSILILKSCL SETLAK.... .......... .......... ..........
ERGO_45190513  NAILIMKGSL TETLIK.... .......... .......... ..........
CAGL_50293965  NSILVMKGCI NEVAAK.... .......... .......... ..........
SACE_6320542   NSILVMKCCL TSVLNQ.... .......... .......... ..........
DEHA_50427387  NTILVIRNVL SEILLK.... .......... .......... ..........
SCPO_19113308  GIAGFENFTL S.LTPLC... .......... .......... ..........

               1951                                              2000
Analysis_1     .......... .......... .......... .......... ..........
PATR_X12       .......... .........S LNPGNPVN.. ...NQIFLQE YVANLLKSAF
HOSA_XPO1      .......... .........S LNPGNPVN.. ...NQIFLQE YVANLLKSAF
MUS_XPO1       .......... .........P LNPGNPVN.. ...NQMFIQD YVANLLKSAF
RAT_XPO1       .......... .........P LNPGSPVS.. ...NQMFIQD YVANLLKSAF
DOG_CRM11      .......... .........P LNPGNPVN.. ...NQMFIQE YVANLLKSAF
XELA_XPO1      .......... .........P LNQASPLN.. ...NQLFIQE YVANLLKSAF
COW_XPO1       .......... .........P LNPGNPVN.. ...NQMFIQE YVANLLKSAF
DARE_XPO1      .......... .........T LNPSNPVN.. ...NQVFIQE YVANLLKSAF
STPU_115733051 .......... .........S LSATQGERS. ...NELYIKD FTAGLLKAAF
APIS_48120807  .......... .......... LGP..VPD.. ...NTLYVQE FVARLLKTAF
AEAE_108883174 .......... .........S LGP..SPD.. ...NVLNIQD YVATLLKSAF
ANGA_58392031  .......... .........K LGP..SDD.. ...NVLNIQE YVAMLLKSAF
CHTE_XPO1      .......... .........A LGP..IPN.. ...NVLYIQE YVASLLKSAF
DRPS_54645756  .......... .........D LGP..IPD.. ...NMIFIQE YVASLLKSAF
DRME_6013457   .......... .........N LGP..IPD.. ...NMIFIQE YVASLLKSAF
ASTE_XPO1      .......... .........D QAP.LGTS.. ...NKDFLQE YVANLLQNAF
ASOR_83766406  .......... .........E QAP.LGTS.. ...NKDFLQE YVANLLQNAF
NEFI_119496233 .......... .........E QAP.LGTS.. ...NKDFLQE YVANLLQNAF
ASFU_70994940  .......... .........E QAP.LGTS.. ...NKDFLQE YVANLLQNAF
ASCL_119397527 .......... .........E QAP.LGTS.. ...NKDFLQE YVANLLQTAF
EMNI_45593682  .......... .........E QAP.IGTS.. ...NKDFLQK YVADLLQTAF
MAGR_39968867  .......... .........D QAP.AGTS.. ...NREFLSN FVGNLLRNAF
USMA_71017551  .......... .........S TQPDPNMN.. ...NRLFIRQ YTTNLLRTAF
SCPO_67999981  .......... .........S QFP.QEMN.. ...NQLFLRQ YIMNLLVTAF
CAEL_IMB4      .......... .........L NDANPSQP.. ...NIDYIYE HIGGNFQAHF
CABR_39581100  .......... .........L NMENPQQS.. ...NIDYIYE SIGSDFQNHF
ARTH_XPO1A     .......... ....LWDATT V.PYPYPD.. ...NVAFVRE YTIKLLSSSF
METR_92893758  .......... ....LWDVAT S.PQSYPS.. ...NAVFVLE YTIKLLSASF
ORSA115456717  .......... ....LWDASS V.PYQYTD.. ...NAMFVRD YTIKLLGSSF
OSTA_116061745 .......... ....LWDVAT KGASAYPS.. ...NAAFVQE HCAQLLCTSF
DIDI66802522   .......... ....LFDPQQ A...NFPS.. ...NSEYVKE IVVTFLSAS.
TETH_118350092 .......... .......... IIEGQTID.. ...NATYVYE FLTNALSNHF
TRBR_74025848  .......... .........V DLPKL..... ...GRNDIES FLCENLSTIA
LEMA_68128498  .......... .........P DTPTI..... ...GKDVIRA YLLDSLTVIP
DEHA_50426591  .......... .........Q QDA....... ...SDLLLKI LIVVPEY...
CAAL_MTR10P    .......... .........Q QDA....... ...NDLMLKI LIVVPNN...
SACE_MTR10P    .......... .........H SDA....... ...ISCIVKC LRILTEANNN
CAGL_50293075  .......... .........H SDA....... ...ISTIVKC LRLAFEGSNN
ASGO_45184939  .......... .........H PEA....... ...IGLLVKL FKLATQANND
YALI_50549603  .......... .........A TDA....... ...SGLLLAI FQL...A...
SCPO_63054735  .......... .........I SDA....... ...SAVLIPL IRLVFAA...
COIM_119178726 .......... .........F PDA....... ...SGVLMAL FELL......
TRCU_71651888  .......... ......LQRF LLPEFDVK.. ....DAKNFL LIGEFGLLLK
TRBR_84043488  .......... ......FARM FSPTFDLK.. ....DAKSLL FIGETGLLLK
LEMA_71745920  .......... ......FGAL ADPSFDLD.. ....DAKNFL LLGEVLQFFR
HOSA_XPOT      .......... ....ACFLAP LKQTFDLA.. ....DAQTVL ALSECAVTLK
MAMU_109097633 .......... ....ACFLAP LKQTFDLA.. ....DAQTVL ALSECAVTLK
POPY_XPOT      .......... ....ACFLAP LKQTFDLA.. ....DAQTVL ALSECAVTLK
COW_XPOT       .......... ....ACFLAP LKQTFDLA.. ....DAQTVL ALSECAVTLK
DOG_XPOT1      .......... ....ACFLAP LKQTFDLA.. ....DAQTVL ALSECAVTLK
MUS_XPOT       .......... ....ACFLAP LKQTFDLA.. ....DAQTVL ALSECAVTLK
GAGA_XPOT      .......... ....ACFLAP LKQTFDLA.. ....DAQTVL ALSECAVTLK
DARE_XPOT      .......... ....ACFMAP LKTTFDLS.. ....DAQTVL TLSECSLTLH
STPU_115711976 .......... ....ACFLAP LQKTFDLT.. ....DAQTVM ALAEASTVLK
CAEL_25149837  .......... ....VALEIP SLSHITPS.. ....DAGSTL VVHEVCATLT
CABR_39595041  .......... ....VALEIP SLPHITPS.. ....DAGSTL VVHEVCATLT
ARTH_PAUSED    .......... ....CCLYSV LDKSFNFS.. ....DANTHA LFGEIITAQK
ORSA_115473313 .......... ....CCLQSV LDKSFNFR.. ....DGISIA LFGEIMMAQK
ASOR_83773635  .......... ......WALP ATPSFNP... ...KDAQAKQ VLAEAGGLQR
ASTE_115400121 .......... ......WALP ATPSFNS... ...KDAQAKQ VLAEAGGLQR
NEFI_119479355 .......... ......WALP STPSFNS... ...KDAQAKQ VLAEAGGLQR
ASFU_70997846  .......... ......WALP STPSFNS... ...KDAQAKQ VLAEAGGLQR
ASCL_119402439 .......... ......WALP TTPSFNS... ...KDAQARQ VLAEAGGLQR
ASNI_67903600  .......... ......WALP ATPSFNA... ...KDAQAKQ VLAEAGGLQR
COIM_119189333 .......... ......WALP MNPSFNP... ...KDAQAKQ VLGEAAALQK
CHGL_116191857 .......... ......WTVL QDGGFRPN.. ...TDAQSRQ ILNEIAGIQQ
NECR_85078557  .......... ......WEVM QDINFRPY.. ...ADAQTRQ ILNEITGLEQ
MAGR_39969033  .......... ......FEVL QDPQFNPS.. ...KDAQSKQ VLNEIAALEQ
GIZE_46124563  .......... ......WDVI KNPNFRPF.. ...QDAQTKQ VLTEIAGLEQ
PHNO_111070629 .......... ......WSIP ASPGFNS... ...KDAQAKQ VLVEAANLQT
YALI_50552145  .......... ......WQVP ASSGFNL... ...QDAQSKI LVTELGNIQK
COCI_116502534 .......... ......FGVV ALPSFNP... ...KDGQALM VIHEVASLLQ
CRNE_58267666  .......... ......FEVP ANSQFNI... ...RGG..QL IVHEAAVLVR
USMA_71010877  .......... ......FEAP AKDTFDF... ...KDAQSQI VLTEISTLAK
DEHA_50424943  .......... ......FELP FQ.KLEFDL. ...KDAQYRL VGQEIASLLK
CAAL_68481668  .......... ......FELP FQ.KQEFNL. ...NDAQYRL IAQEIAILLK
KLLA_50304413  .......... ......FEIP FKPEYEFNI. ...QDGGCRV IACDLSRLLK
ASGO_45198942  .......... ......FEIP FKPEYEFNI. ...DDGSCLV LAADLSRLLK
CAGL_50291625  .......... ......FEIP FKPEYKFNV. ...REGSCRV IASDLSRLLL
SACE_6322644   .......... ......FEIP FNPIYKFNI. ...KEGNFKT MAYDLARLLR
PLBE_68069299  .......... .......ILV CH........ .........L ISTYKEKSFD
PLFA_23619106  .......... .......ILV CH........ .........L ISTHKEKSFD
DOG_XPO53      .......... ....TLLADA VTWLFTSVLK GLQTHGQHDG CMASLVHLAF
COW_XPO5       .......... ....TLLADA VTWLFTSVLK GLQTHGQHDG CMASLVHLAF
HOSA_XPO5      .......... ....TLLADA VTWLFTSVLK GLQMHGQHDG CMASLVHLAF
MUS_XPO5       .......... ....TLLADA VTWLFTSVLK GLQMHGQHDG CMASLVHLAF
RAT_XPO5       .......... ....TLLADA VTWLFTSVLK GLQMHGQHDG CMASLVHLAF
GAGA_XPO5      .......... ....NLLPDA VSWFFTSVLK GLQIHGQHDG CMAALVHLAF
DARE_68371880  .......... ....NLLPEA VTWLFASVLK GLQMHGQHEG CNVALTQLAL
TENI_47223291  .......... ....SLLPEA VTWLFTSVLR GLQIHGQHET CNATLSYLAM
XETR_XPO5      .......... ....PLPADA ALCVFSNILC GLQTHGQHES CKFPLVQLSF
STPU_115712846 .......... ....PLLPEA VTHLYTSILR GLQIHGEHDT CRAELVYRAM
DRYA_77455344  .......... ....LMDENK AVTAFTAVLQ GMQVHGQHEA NQSGLVTLGV
DRER_77455348  .......... ....LMDENK AVTAFTAVLQ GMQVHGQHEA NQSGLVTLSV
DRSI_77455342  .......... ....LMDENK AVTAFTAVLQ GMQVHGQHEA NQSGMVTLGV
DRME_RANBP21   .......... ....LMDENK AVTAFTAVLQ GMQVHGQHEA NQSGLVTLGV
DRPS_54643819  .......... ....LMDENK AVSAFTAVLQ GMQVHGQHEA NQSGLITLGV
ANGA_58394285  .......... ....LITEAL ASNIIIAVLK ALQLHGQHES NQTSLITLGV
AEAE_108874516 .......... ....LITDTL ASNIIIAVLQ GLQLHGQHEA NQAALNTLGV
APIS_66555613  .......... ....SLTPDM AAHIMVAILQ GLQLHGQHDA NQGSLITLGA
TRCA_91081831  .......... ....SLNGEM AAHIMASVLN ALMLHGQHEA NQGSLLTLGA
ARTH_HASTY     .......... ...VELREFV SKDMFSAVIR GLGMESNAIN S.PDLVNICR
ORSA_115436552 .......... ...AELSQFV AKDLFSSILH GLSVELNSIT S.SELVGLCR
POAN_27803015  .LDDGFPIPE ESAREIREFI SAEVLKAAIT .ALHDPYFVD SQKDIGSLIA
CHGL_88184741  .LED.FPIPE ETAREIREYI STEVMKAAIS .SLHDPYFVD SQRDLGALIA
MAGR_39961762  LVPDDFPIPQ ETARAIREFI SSEVLIACIT .SMHEPYFVD LQRELAMLIA
GIZE_46124003  LASDKFPIPS SISSAIREYI SLHVLKACIT .SFHEPYFVE LQKDLAALIA
ASTE_115384822 .......... .TTVTIREFI SSEVLKACIT .SVHEPYFVD MQKDLAQLIA
ASOR_83766172  .......... .TTVQIREFI CSEVLKACIT .SVHEPYFVD MQKDLAQLIS
PHNO_111055772 .......... ...SPIRSYF CNDILKASIT .SLHEPYFVD CQKELASLIA
KLLA_50312029  .......... ..HPDVDRFY TTEVVPNLIM NVLTQRAFKD SFYEALYAFT
ERGO_45190513  .......... ..HEDVDNFY ITEILPNFLM NVLTQNAFKD SFHEAMYVFT
CAGL_50293965  .......... ..DETVDVFF TTELMKNLLI NVLCNSAFKD FFNEALYVFT
SACE_6320542   .......... ..NNTVDEYF TFEVMKNLLL NVLCNSAFKD SFHEALYAFT
DEHA_50427387  .......... ..DDEVDKYL CDNLIKALLH .VLMDEYFVE THSEAAIALT
SCPO_19113308  .......... ......FEMP VNPNFNT... ...RDGQSLV VLGELAGLQK

               2001                                              2050
Analysis_1     .......... .......... .......... .......... ..........
PATR_X12       PHLQDAQ... .......... ......VKLF VTGLFSLNQD IPA.......
HOSA_XPO1      PHLQDAQ... .......... ......VKLF VTGLFSLNQD IPA.......
MUS_XPO1       PHLQDAQ... .......... ......VKLF VTGLFSLNQD IPA.......
RAT_XPO1       PHLQDAQ... .......... ......VKLF VTGLFSLNQD IPA.......
DOG_CRM11      PHLQDAQ... .......... ......VKLF VTGLFSLNQD IPA.......
XELA_XPO1      PHLQDAQ... .......... ......VKLF VTGLFSLNQD IAA.......
COW_XPO1       PHLQDAQ... .......... ......VKLF VTGLFSLNQD IPA.......
DARE_XPO1      PHLQDAQ... .......... ......VKVF VTGLFSLNQD IAA.......
STPU_115733051 PHLQAPQ... .......... ......IKLF VTGLFSLNQD IPA.......
APIS_48120807  PHLTDNQ... .......... ......IKIT VQGLFNLNQD IPA.......
AEAE_108883174 SHLTDNQ... .......... ......IKIF VTGLFNLDQD VHA.......
ANGA_58392031  SHLTGNQ... .......... ......IKIF VTGLFNLDQD VHA.......
CHTE_XPO1      SHLTDNQ... .......... ......IKVF VTGLFNLDHD VAA.......
DRPS_54645756  NHLSDNQ... .......... ......IKVF VTGLFNLDEN VQA.......
DRME_6013457   THLSDNQ... .......... ......VKVF VTGLFNLDEN VQA.......
ASTE_XPO1      KNLQEIQ... .......... ......IKQF VIGLFAFNDD FNK.......
ASOR_83766406  KNLQEIQ... .......... ......IKQF VIGLFAFNDD FNK.......
NEFI_119496233 KNLQEIQ... .......... ......IKQF VVGLFTFNDD FNK.......
ASFU_70994940  KNLQEIQ... .......... ......IKQF VVGLFTFNDD FNK.......
ASCL_119397527 KNLQEVQ... .......... ......IKQF VIGLFTFNDD FNK.......
EMNI_45593682  KNLQEIQ... .......... ......IKQF VVGLFAFNDD FNK.......
MAGR_39968867  SNLQPAQ... .......... ......IVAF VDSLFNMNTQ YDK.......
USMA_71017551  PHMQAEY... .......... ......VESF VNGLCMHSSD LIA.......
SCPO_67999981  PHLQPIQ... .......... ......IQEF VQTVLALNQD SIK.......
CAEL_IMB4      DNMNQDQ... .......... ......IRII IKGFFSFNTE ISS.......
CABR_39581100  DNMNADQ... .......... ......IRII IKGFFSFNTE ISS.......
ARTH_XPO1A     PNMTAAE... .......... ......VTQF VNGLYESRND PSG.......
METR_92893758  PNMTTAE... .......... ......VTQF VNGLFESTND LST.......
ORSA115456717  PNMTPTE... .......... ......VTKF VDGLLSSKHD LPS.......
OSTA_116061745 PNMPPTE... .......... ......VQTL VLGMFQCKND LAA.......
DIDI66802522   PNVSRPQ... .......... ......IQAF VTRLFNLANI NNND......
TETH_118350092 SNVSLQK... .......... ......TQYH IKNLFDKYEN PHD.......
TRBR_74025848  TLTPVL.... .......... ......IKQF IAGAYEKYGD PVE.......
LEMA_68128498  TLTTTS.... .......... ......ILSF VDTCYESFTD DER.......
DEHA_50426591  ..SIAINW.. .......... ......LTNV VKSLS..NVN EKE.......
CAAL_MTR10P    ..DTALGW.. .......... ......LKQV VEALP..NVN EKE.......
SACE_MTR10P    DATICIDW.. .......... ......IYKV VEQLG..QVT LNE.......
CAGL_50293075  QPDVIVGW.. .......... ......LEHA CLTLG..NVD LKE.......
ASGO_45184939  DPSICMQW.. .......... ......LSNS LEQLR..PVS ANE.......
YALI_50549603  NKEAAVTW.. .......... ......IAHT LDQLPAGSVA QKE.......
SCPO_63054735  DPSLCIKY.. .......... ......MSNV LDQLPAMTIG QEE.......
COIM_119178726 .PQETATW.. .......... ......VGGT IQLLPSGTLK PGE.......
TRCU_71651888  ALMNRLGPSD .......... .......PSL YMFLYNMLQP LVG.......
TRBR_84043488  ALMNKLGPAD .......... .......ASL SVMLYETFSP LVG.......
LEMA_71745920  VLVARYG... .......... .......EPA MQVLYERVAP YVG.......
HOSA_XPOT      TIHLKR.... .......... ......GPEC VQYLQQEYLP S.........
MAMU_109097633 TIHLKR.... .......... ......GPEC VQYLQQEYLP S.........
POPY_XPOT      TIHLKR.... .......... ......GPEC VQYLQQEYLP S.........
COW_XPOT       TIHLKR.... .......... ......GPEC VQYLQQEYLP S.........
DOG_XPOT1      TIHLKR.... .......... ......GPEC VQYLQQEYLP S.........
MUS_XPOT       TIHLKR.... .......... ......GPEC VQYLQQEYLP S.........
GAGA_XPOT      TIHLKR.... .......... ......GPEC IQYLQQEYLP S.........
DARE_XPOT      MIHLKR.... .......... ......GPEC LQFLQ.EYLP S.........
STPU_115711976 SIYTKD.... .......... ......GLNL IQFLQTECFL S.........
CAEL_25149837  SLHQSDPDG. .......... ......FTRA LRELVPNGFS D.........
CABR_39595041  SLHQSDPDG. .......... ......FSRA LRELVPNGFS D.........
ARTH_PAUSED    VMYEKFGNT. .....FLMHL MSKSFPSAHI PQDLAEQYCQ KLQ.......
ORSA_115473313 VMYERFGEN. .....FVVNF VTK.LREAHC PPDLAEQYYQ KLQ.......
ASOR_83773635  TIYCKTGME. .......... .........Y IQYLRDQELP GMG.......
ASTE_115400121 TIYGKTGME. .......... .........Y IEYLRDRELP SMG.......
NEFI_119479355 TIYAKTGME. .......... .........Y LTYLRDRELP GMG.......
ASFU_70997846  TIYAKTGME. .......... .........Y LTYLRDRELP GMG.......
ASCL_119402439 TIYSKTGME. .......... .........Y IAYLRDRELP GMG.......
ASNI_67903600  TIYSKMGME. .......... .........Y IEYLRDRELP GMG.......
COIM_119189333 IIYLKTGPE. .......... .........Y VRWLRETELP GMG.......
CHGL_116191857 VIYSKTGDA. .......... .........F VNHLQGVTFP QLG.......
NECR_85078557  IIYLKTGEK. .......... .........F ISHCQTVTFP AVG.......
MAGR_39969033  AIYVKTGNS. .......... .........F ISHLQSSLFP ALG.......
GIZE_46124563  IIYTKTGDV. .......... .........F IQELQNNLFP NLG.......
PHNO_111070629 EIVKKVGEP. .......... .........Y VERLKS.DLS GNG.......
YALI_50552145  HIYLKKGDQ. .......... .........F LSYLVEQYFP QIG.......
COCI_116502534 TVCKTRGSE. .......... .........A YDYFLSAFLP SKG.......
CRNE_58267666  NTVQARGQE. .......... .........A IDFMLSDLLR RLN.......
USMA_71010877  TIFQKRGDE. .......... .........M IQFLLEVYLP GIN.......
DEHA_50424943  TYQEKRGD.. .......... ........EY LTFLSNYLTN MG........
CAAL_68481668  SFELKKHD.. .......... ........EF IVVLSNYLLN MG........
KLLA_50304413  ALYNINNSST NNNIN..... ......ENAC VKYLTEIYFP QIQ.......
ASGO_45198942  ALYDVNGDPA NN........ ........AS LKYLTEAYFP QVQ.......
CAGL_50291625  ELYLQSGGGT SIDTN..... ........PC LKYLTEVYLP MVQ.......
SACE_6322644   ELFIVSSNPT TNENE..... .........C VKYLTQIYLP QIQ.......
PLBE_68069299  TFIKPY.... .......... .......... IHNITQIHLS IWKC......
PLFA_23619106  TFVNPY.... .......... .......... IYNITQIHMN IWKF......
DOG_XPO53      QIYEALRPRY L......... .....EIRAV MEQIPDIQKD S........L
COW_XPO5       QIYEALRPRY L......... .....EIRAV MEQIPEIQKD C........L
HOSA_XPO5      QIYEALRPRY L......... .....EIRAV MEQIPEIQKD S........L
MUS_XPO5       QIYEALRPRY L......... .....EIRAV MEQIPEINKE S........L
RAT_XPO5       QIYEALRPRY L......... .....EIRAV MEQIPEINKE S........L
GAGA_XPO5      QIYEALRPRY A......... .....ELKVV MEQIPDIQRD S........L
DARE_68371880  LIYESLKP.. .......... .......... .......... ..........
TENI_47223291  LIYDNLRPRY M......... .....ELRAV MAQIPNISME A........L
XETR_XPO5      QTYEALRPQY P......... .....ELRGL MEQVPDVPRD S........L
STPU_115712846 NHYELLREKF P......... .....VLTEV MLSLPHCTQP A........L
DRYA_77455344  QFYELLRPQF P......... .....ILSEV LQHIPSVNAA D........I
DRER_77455348  QFYELLRPQF S......... .....ILTEV LQHIPSVNAA D........I
DRSI_77455342  QFYELLRPQF P......... .....ILSEV LQHIPSVNAA D........I
DRME_RANBP21   QFYELLRPQF P......... .....ILSEV LQHIPSVNAA D........I
DRPS_54643819  QFYELLRPKF P......... .....ILSEV LQHIPSVNAA D........I
ANGA_58394285  QAYEILRPKF P......... .....NILEV LQQIPNVSAG D........I
AEAE_108874516 TAYEILRPKF P......... .....NILEV LQQIPNISAA D........I
APIS_66555613  QVYECLRPKF P......... .....NIIEV MQQIPGVNLT D........L
TRCA_91081831  QMYEMLRPTF L......... .....EVLGV MQQIPGVNPV D........L
ARTH_HASTY     EIFIYLSDRD P......... .....APRQV LLSLPCLTPN D........L
ORSA_115436552 EIYIYLSDRD P......... .....APRQV LLSLPHMKQE D........L
POAN_27803015  HILAHYASLT PTPRN..... .........I LVQLPGIRED Q........V
CHGL_88184741  YILAYYSSLT PTPRN..... .........I LVSLPNIKPE D........V
MAGR_39961762  TILAHYCPLT STPRG..... .........I LLSLPGLKES D........V
GIZE_46124003  AIIVYYSPIT STPSD..... .........V LLSLPNVSES S........L
ASTE_115384822 SIWVLYGSS. PTPRA..... .........L ILSLPGMDEQ R........V
ASOR_83766172  SIWVLYGSST PTPRS..... .........V ILSLPGMDEQ R........V
PHNO_111055772 GIIHL...DD TTPRS..... .........I ILSLPGMADD HR.......V
KLLA_50312029  VIFLTLSKEY DYFNQ..... .........F LYELSRG... .......YNI
ERGO_45190513  VAFLTLCKER ESCRT..... .........Y FYDLSRG... .......YDI
CAGL_50293965  TLFLTLCKES TSARQ..... .........F FYELSGG... .......YDI
SACE_6320542   VIFLTLCKEY PSARA..... .........F LFEISNG... .......YNI
DEHA_50427387  TLYCSLRSKN DYPAR..... .........V FVQILPN... ....ITTQHI
SCPO_19113308  IILEKLGDI. .......... .........Y KSYLVTVYFP TVN.......

               2051                                              2100
Analysis_1     .......... .......... .......... .......... ..........
PATR_X12       .......... .......FKE HLRDFLVQIK EFA.....GE DTSDLFLEER
HOSA_XPO1      .......... .......FKE HLRDFLVQIK EFA.....GE DTSDLFLEER
MUS_XPO1       .......... .......FKE HLRDFLVQIK EFA.....GE DTSDLFLEER
RAT_XPO1       .......... .......FKE HLRDFLVQIK EFA.....GE DTSDLFLEER
DOG_CRM11      .......... .......FKE HLRDFLVQIK EFA.....GE DTSDLFLEER
XELA_XPO1      .......... .......FKE HLRDFLVQIK EYA.....GE DTSDLFLEER
COW_XPO1       .......... .......FKE HLRDFLVQIK EFA.....GE DTSDLFLEER
DARE_XPO1      .......... .......FKE HLRDFLVQIK EFA.....GE DTSDLFLEER
STPU_115733051 .......... .......FKE HLRDFLVQIK EVA.....GD DTTDLFLEER
APIS_48120807  .......... .......FKE HLRDFLVEIR EYT.....GE DDSDLYLEER
AEAE_108883174 .......... .......FKE HLRDFLIQIK EVT.....GD DDSDLYLEER
ANGA_58392031  .......... .......FKE HLRDFLIQIK EVT.....GE DDSDLYLEER
CHTE_XPO1      .......... .......FKE HLRDFIIQIR EVT.....GD DDSDLYLDER
DRPS_54645756  .......... .......FKE HLRDFLIQIR EAT.....GE DDSDLYLEER
DRME_6013457   .......... .......FKE HLRDFLIQIR EAA.....GE DDSDLYLEER
ASTE_XPO1      .......... .......FKT HLRDFLISLK EFAG...... DNAELYAEER
ASOR_83766406  .......... .......FKT HLRDFLISLK EFAG...... DNAELYAEER
NEFI_119496233 .......... .......FKT HLRDFLISLK EFAG...... DNAELYAEER
ASFU_70994940  .......... .......FKT HLRDFLISLK EFAG...... DNAELYAEER
ASCL_119397527 .......... .......FKT HLRDFLISLK EFAG...... DNAELYAEER
EMNI_45593682  .......... .......FKT HLRDFLISLK EFAG...... DNAELYAEER
MAGR_39968867  .......... .......FRL TLRDFLISLR EFQG...... DNAELYLVEK
USMA_71017551  .......... .......YKL HLRDFLITSR EMFGGNTGAS DNADLFAEDR
SCPO_67999981  .......... .......FKL ALRDFLIQLK EFGG...... DNAELYLEEK
CAEL_IMB4      .......... .......MRN HLRDFLIQIK EHN.....GE DTSDLYLEER
CABR_39581100  .......... .......MRN HLRDFLIQIK EHN.....GE DTSDLYLEER
ARTH_XPO1A     .......... .......FKN NIRDFLVQSK EFS.....AQ DNKDLYAEEA
METR_92893758  .......... .......FKT HIRDFLIQSK EFS.....AQ DNKDLYAEEA
ORSA115456717  .......... .......FKN HIRDFLVQSK EFS.....AQ DNKDLYAEEA
OSTA_116061745 .......... .......FKS TLRDFLVQTK QFS.....SV DFAEEEQSRL
DIDI66802522   .......... .......FKS ATRDFLITLK EWK.....SH ENADLYSDEK
TETH_118350092 .......... .......FKV ELRDYLINLT MYS......N DNEHLYDKNE
TRBR_74025848  .......... .......FRR SFADFLIEMQ VWG......A EEENRLQQEE
LEMA_68128498  .......... .......FRT QFADFLIEVK VWG......A EQENKMQEED
DEHA_50426591  .......... .......VEK LINTVSVALP NKDN.....R RIRSSIRDFV
CAAL_MTR10P    .......... .......TGR LLNTVKVALP NKDN.....R RVRSALRDFI
SACE_MTR10P    .......... .......RDN LAKAVVEGLN SKDY.....R KVREGIRAFV
CAGL_50293075  .......... .......KER LLTEVVRGLN RRDF.....R KVREGVRFFV
ASGO_45184939  .......... .......KNK LMS.IGSALT QGDY.....R RVRTNIKDFI
YALI_50549603  .......... .......REK LLQNATTAFG SGDY.....K RVRVLVRDFA
SCPO_63054735  .......... .......REK FLANFSKHCT SSEM.....P RLRAHLQDWT
COIM_119178726 .......... .......SER LMKNLSERVQ TGDH.....R KIRTLLQDFT
TRCU_71651888  .......... ........EE EVTGLVTALQ KEPN...... FSTEMRMRFR
TRBR_84043488  .......... ........ES EATGFISALQ QQPGR..... FSTEMKVRFC
LEMA_71745920  .......... ........EA TAMECCTVIR DQPR...... VNAALKVKMK
HOSA_XPOT      .......... .......... .LQVAPEIIQ E......... FCQALQQPDA
MAMU_109097633 .......... .......... .LQVAPEIIQ E......... FCQALQQPDA
POPY_XPOT      .......... .......... .LQVAPEIIQ E......... FCQALQQPDA
COW_XPOT       .......... .......... .LQVAPEIIQ E......... FCQALQQPDA
DOG_XPOT1      .......... .......... .LQVAPEIIQ E......... FCQALQQPDA
MUS_XPOT       .......... .......... .LQVAPEIIQ E......... FCQALQQPDA
GAGA_XPOT      .......... .......... .LQVAPEIIQ E......... FCQALQQPDA
DARE_XPOT      .......... .......... .LHVSPEITQ E......... LCQVLQQPDV
STPU_115711976 .......... .......... .LPVHVDTDS A......... ..QVSLKSNV
CAEL_25149837  .......... .......... QLLSALTNLK G......... ..KNLDKQVM
CABR_39595041  .......... .......... ELLSALNTLK G......... ..KNLDKQVM
ARTH_PAUSED    .......... .......... ..GNDIRSLK S......... YYQSLIEN..
ORSA_115473313 .......... .......... ..GNDIKAFK S......... FYESLVMK..
ASOR_83773635  .......... ......MGGE LIEEFLNALG ........QL DLKGFRQFFP
ASTE_115400121 .......... ......MGAE LVEEFVGALS ........RL DLKGFRQFFP
NEFI_119479355 .......... ......MGAE LIEEFVGALS ........RL DLKGFRQFFP
ASFU_70997846  .......... ......MGGE LIEEFVGALS ........RL DLKGFRQFFP
ASCL_119402439 .......... ......MGGE LIEEFLGALS ........RL DLKGFRQFFP
ASNI_67903600  .......... ......MGAD LVEEYVGTLS ........RL DLRGFRQFFP
COIM_119189333 .......... ......MGPD LVNEYVGSLE ........ML DIKGFRQFFQ
CHGL_116191857 .......... ......IDGT ...EYLRLLT T.......SR EKKPVVTWLL
NECR_85078557  .......... ......MGAE ...DFLRALT S.......ST DRKAVMAYLQ
MAGR_39969033  .......... ......IDGT ...EFLRCMT T.......ST DKKTFGNYLQ
GIZE_46124563  .......... ......VSGD ...DFLRSLT T.......ST DKRQFASYLQ
PHNO_111070629 .......... ......VAAD GVDQYVRTLA GALEG...TK KEKEWRNFFV
YALI_50552145  .......... ......VPDN AAKDYVEKLK T........L ENKDFKKYFS
COCI_116502534 .......... ......WPAE MALDFTTKLR D........L DSKNFRKYFT
CRNE_58267666  .......... ......CPSD IANQLIASLT T........Q QAKDFKKTFF
USMA_71010877  .......... ......CPPQ LAQDFTTNLT T........L DSKAFKKYLD
DEHA_50424943  .......... ......LSLE LMTDFCTNLV K........V DQRAFKKYFI
CAAL_68481668  .......... ......LSQD LCNDFCLNLH N........L DLKDFKKYFI
KLLA_50304413  .......... ......FPQS LVVEFINALG T........L DAKQFEKYFV
ASGO_45198942  .......... ......FPQE LSMEFIQTLA T........A DEKAFEKYFV
CAGL_50291625  .......... ......FPPE LIMDLVQNLI T........S NPKSFEKYFV
SACE_6322644   .......... ......LPQE LTIQLVNMLT T........M GQKQFEKWFV
PLBE_68069299  .......... .......... ...IHVQSIE MQ........ ..REQNSILS
PLFA_23619106  .......... .......... ...INVQSLE MQ........ ..REQNAVLS
DOG_XPO53      DQFDCKLL.. NPTLQKVADK RRKDQFKRLI AG.......C IGKPLGEQFR
COW_XPO5       DQFDCKLL.. NPSLQKVADK RRKDQFKRLI AG.......C IGKPLGEQFR
HOSA_XPO5      DQFDCKLL.. NPSLQKVADK RRKDQFKRLI AG.......C IGKPLGEQFR
MUS_XPO5       DQFDCKLL.. NPSLQKAADK RRKDHFKRLI AG.......C IGKPLGEQFR
RAT_XPO5       DQFDCKLL.. NPSLQKAADK RRKDHFKRLI AG.......C IGKPLGEQFR
GAGA_XPO5      EQFDSKLL.. NPTLQKVADK RRKDHFKRLI TG.......C IGKPLGEQFR
DARE_68371880  .......... .......... .......... .......... ....LAQQFK
TENI_47223291  DQYDRRLI.. DPNAQKVGEK RRKDQFKKLI A........V IVSGIISACS
XETR_XPO5      EQFDAKLL.. .APPQKVGEK KRREHFKKLI AG.......C IGKPLGEQFR
STPU_115712846 QKFHEKVP.. ...SSKPSEK KKREAFKSFI QSFIG..... ..VPVSQKFK
DRYA_77455344  QKFDEKIA.V APVKGNKVDR AKKDIFKKLT VQ.......L VGRSVNQLFR
DRER_77455348  QKFDEKIA.V APVKGNKVDR AKKDIFKKLT AQ.......L VGRSVNQLFR
DRSI_77455342  QKFDEKIA.V APAKGNKVDR AKKDIFKKLT AQ.......L VGRSVNQLFR
DRME_RANBP21   QKFDEKIA.V APVKGNKVDR AKKDIFKKLT AQ.......L VGRSVNQLFR
DRPS_54643819  QKFDEKTA.V APVKGNKVDR AKKDIFKKLT AQ.......L VGRSVNQLFR
ANGA_58394285  QKLDEKIS.S GSTKGNKIDK AKKDLFKKIT TN.......I IGRNIGQHGR
AEAE_108874516 QKLDEKISLS ASTKGNKIDK AKKDLFKKIT SH.......I AGRSVGQQGK
APIS_66555613  QRFDEKMA.V VSTKGNKVEK GKKDLFKKIT NQ.......L IGRSVGQLFR
TRCA_91081831  QKLDERIS.G STSKGNKVEK VKKDLFRKIT GN.......I LR..VAQ...
ARTH_HASTY     HAFEEATA.. .KTSSPKEQK QLMRSLLLLG TG........ ..NNLKALAA
ORSA_115436552 LAFDESLS.. .KTASPKDQK LLMRSLLLLA SG........ ..NKLRALVG
POAN_27803015  DQTIRYVSGP G.VHSRQQRA MVLDLLRDLK GVSIS....E MGKLNKSLGT
CHGL_88184741  DRTIQHVSQP G.VQSRQQRA LVLELLEDLK GVSIS....E MGKLTKSLGV
MAGR_39961762  DHAIRYITRS G.SNVRQQRG MVLDLFKDLK GVSVS....E QGKLQRAD..
GIZE_46124003  ERLSTYMAKP G.AHTRQQRA LVLDLLKDLK GVSVS....E MGKLPKSNGF
ASTE_115384822 ASTEAALLRS ..TAARQQRA LVLDLLEGLR GVSIA....E QGKILGTR..
ASOR_83766172  AMTEASLVRS ..TAARQQRA LILDLLEGLR GVSIA....E QGKILGSR..
PHNO_111055772 DRKLAKLKSV NRQDERTQRA IVLDLLSSIK GVSIH....E QGKMVRAG..
KLLA_50312029  DELYTNLKQV D.NYKD.QRV VAAGFIDWMK DIYGD...QD DSHFTADHEA
ERGO_45190513  NSLYENLRRV D.NYKD.QKV LMVDFIEWIK AVKGD...PE D...VNEDDN
CAGL_50293965  DSLHSNLKKV D.DYKS.QRA LMVEFIDWTK MTLGK...DD FDEEQAMQEN
SACE_6320542   DELYRNLRSV D.EYKT.QRA LMIDFIDWVK STSGK...ED GNVDHAGDER
DEHA_50427387  SNFETLLVSS ..KSLKHQRS ALLELIKISK EVEED..... ....SSDNDL
SCPO_19113308  .......... ......FPDV MASEYLQALS N........L DSRSFKQFFQ

               2101                                              2150
Analysis_1     .......... .......... .......... .......... ..........
PATR_X12       ELALRQADEE KHKRQMSVPG .IFNPHEIPE EMCD...... ..........
HOSA_XPO1      EIALRQADEE KHKRQMSVPG .IFNPHEIPE EMCD...... ..........
MUS_XPO1       ETALRQAQEE KHKLQMSVPG .ILNPHEIPE EMCD...... ..........
RAT_XPO1       ETALRQAQEE KHKLQMSVPG .ILNPHEIPE EMCD...... ..........
DOG_CRM11      ETALRQAQEE KHKLQMSVPG .ILNPHEIPE EMCD...... ..........
XELA_XPO1      ESSLRQAQEE KHKLQMSVPG .ILNPHEIPE EMCD...... ..........
COW_XPO1       ETALRQAQEE KHKLQMSVPG .ILNPHEIPE EMCD...... ..........
DARE_XPO1      EASLRQAQEE KHKLQMSVPG .ILNPHEIPE EMLNR..... ..........
STPU_115733051 EADLRHAEEE KRKIQLSVPG .IINPHDIPE EMQD...... ..........
APIS_48120807  ETALRLAQEE KRLQQMAVPG .ILNPHEIPE EMQD...... ..........
AEAE_108883174 ETELKKAQEE KRRILMTVPG .MINPHELPE EMQDE..... ..........
ANGA_58392031  ENELKKIQEE KRRMLMTVPG .MMNPHEMPE DMQDE..... ..........
CHTE_XPO1      EQELKQAQDE KRRHQMTVPG .LLNPHEIPE DMQDE..... ..........
DRPS_54645756  EAALAEEQSN KHQMQRNIPG .MLNPHELPE DMQDE..... ..........
DRME_6013457   EAALAEEQSN KHQMQRNIPG .MLNPHELPE DMQDE..... ..........
ASTE_XPO1      EQALRDAKAA ERDRAMKVGG .LLKPSEMD. QED.EL.... ..........
ASOR_83766406  EQALRDAKAA ERDRAMKVGG .LLKPSEMD. QED.EL.... ..........
NEFI_119496233 EQALRDAQAA ERDRAMRVGG .LLKPSEMD. QED.EL.... ..........
ASFU_70994940  EQALRDAQAA ERDRAMRVGG .LLKPSEMD. QED.EL.... ..........
ASCL_119397527 EQALRDAQAA ERDRAMRVGG .LLKPSEMD. QED.EL.... ..........
EMNI_45593682  EQALKDAKAA ERDRAMRVGG .LLKPSEMD. HDD.EL.... ..........
MAGR_39968867  EQTERDAKQA ELERRSKVSG .LMKPSELE. AEDDEL.... ..........
USMA_71017551  EAEAQRKAAA EREKAATVPG .MLKPSQIK. EEDEEL.... ..........
SCPO_67999981  EQELAAQQKA QLEKAMTVPG .MIKPVDMPT MEEEEL.... ..........
CAEL_IMB4      EAEIQQAQQR KR....DVPG .ILKPDEVED EDMR...... ..........
CABR_39581100  EAEIQQAQQR KR....DVPG .ILKPDEVED EDMR...... ..........
ARTH_XPO1A     AAQR....ER ERQRMLSIPG .LIAPNEIQD EMVDS..... ..........
METR_92893758  AAQR....ER ERQRMLSIPG .LIAPIELQD EMVDS..... ..........
ORSA115456717  AAQR....ER ERQRMLAIPG .LIAPSELQD EMVDS..... ..........
OSTA_116061745 AAQR...... .QARLSAIPG .MVQNAADMD DDEE...... ..........
DIDI66802522   NIEK....AL ALKKQSMIPG .MVRPNDVNL EMNDL..... ..........
TETH_118350092 IQQLQQQQ.. .......... ..IPQSQ... .......... ..........
TRBR_74025848  EQRRREE.DI PGFAALSVKG ..PPPTPSFY P......... ..........
LEMA_68128498  ERRLREE.TI PGFSNLSMED ...PPANLFT SL........ ..........
DEHA_50426591  NWYSRKN... .......... ..VTPRAEF. .......... ..........
CAAL_MTR10P    NWYSRRN... .......... ..VTPRSEF. .......... ..........
SACE_MTR10P    GWYSRKN... .......... ..INSRFE.. .......... ..........
CAGL_50293075  EWYLRKN... .......... ..VNSRLG.. .......... ..........
ASGO_45184939  GWYLRKH... .......... ..VSPRLYK. .......... ..........
YALI_50549603  AWYSRRN... .......... ..VTRRTRL. KLSGPNFVFR S.........
SCPO_63054735  AMYRRRV... .......... ..LTPRAKL. ISDD...... ..........
COIM_119178726 NSYRRRN... .......... ..VAPREGLG RLEAARFRFT G.........
TRCU_71651888  N......... .......... .MLQAAKERQ TTGSEMK... ..........
TRBR_84043488  N......... .......... .MLKFARQHY AA........ ..........
LEMA_71745920  Q......... .......... .LLSRVHEYQ RRTPANRLS. ..........
HOSA_XPOT      KVFKN..... .......... .YLKVFFQRA KP........ ..........
MAMU_109097633 KVFKN..... .......... .YLKVFFQRA KP........ ..........
POPY_XPOT      KVFKN..... .......... .YLKVFFQRA KP........ ..........
COW_XPOT       KVFKN..... .......... .YLKVFFQRA KP........ ..........
DOG_XPOT1      KVFKN..... .......... .YLKVFFQRA KP........ ..........
MUS_XPOT       KVFKN..... .......... .YLKVFFQRA KP........ ..........
GAGA_XPOT      KVFKN..... .......... .YLKVFFQRA KP........ ..........
DARE_XPOT      KVLKN..... .......... .YMKVFFQQA KL........ ..........
STPU_115711976 .......... .......... .......... .......... ..........
CAEL_25149837  N......... .......... LYSSLRNQSA Q......... ..........
CABR_39595041  N......... .......... LYASLKNQTS Q......... ..........
ARTH_PAUSED    .......... .......... ..LRLQQNGS HVFR...... ..........
ORSA_115473313 .......... .......... ..IRQQQNGS LVFR...... ..........
ASOR_83773635  V......... .......... .CTAR..... .......... ..........
ASTE_115400121 S......... .......... .FIQRLSA.. .......... ..........
NEFI_119479355 V......... .......... .CLSNFHHSL DLNMNN.... ..........
ASFU_70997846  V......... .......... .CLSNFHI.. .LSI...... ..........
ASCL_119402439 S......... .......... .FIQRLSA.. .......... ..........
ASNI_67903600  Q......... .......... .FIQRLSA.. .......... ..........
COIM_119189333 A......... .......... .FIQRFSA.. .......... ..........
CHGL_116191857 G......... .......... .LLKGRR... .......... ..........
NECR_85078557  Q......... .......... .LLKSRR... .......... ..........
MAGR_39969033  N......... .......... .LIKNRRRVQ EM........ ..........
GIZE_46124563  N......... .......... .LLKSRQ... .......... ..........
PHNO_111070629 Q......... .......... .FVDRMLSGR G......... ..........
YALI_50552145  A......... .......... .FVNELVK.. .......... ..........
COCI_116502534 E......... .......... .LIRASRSS. .......... ..........
CRNE_58267666  D......... .......... .FIKAMRG.. .......... ..........
USMA_71010877  A......... .......... .FITRSRGG. .......... ..........
DEHA_50424943  T......... .......... .FVTELK.GK .......... ..........
CAAL_68481668  S......... .......... .FINKMKSGK .......... ..........
KLLA_50304413  Q......... .......... .FITNMKQ.. .......... ..........
ASGO_45198942  S......... .......... .FIKRMRS.. .......... ..........
CAGL_50291625  Q......... .......... .LITNFTA.. .......... ..........
SACE_6322644   DN........ .......... .FISVLKQGQ .......... ..........
PLBE_68069299  .......... .......... .......... .......... ..........
PLFA_23619106  .......... .......... .......... .......... ..........
DOG_XPO53      KEVH...... .......... ..IKNLPSL. .......... ...FKKTK..
COW_XPO5       KEVH...... .......... ..IKNLPSL. .......... ...FKKPK..
HOSA_XPO5      KEVH...... .......... ..IKNLPSL. .......... ...FKKTK..
MUS_XPO5       KEVH...... .......... ..IKNLPWL. .......... ...FKKPK..
RAT_XPO5       KEVH...... .......... ..IKNLPWL. .......... ...FKKSK..
GAGA_XPO5      KEVH...... .......... ..IRNLPSL. .......... ...FKKVK..
DARE_68371880  KEVH...... .......... ..IRNLPSL. .......... ...FKKPK..
TENI_47223291  LGG....... .......... .CVSPLLSL. .......... ...FAYRK..
XETR_XPO5      KEVH...... .......... ..IRNLPAL. .......... ...FKKKT..
STPU_115712846 RKEV...... .......... ..IRDLPAI. .......... ...FKPMK..
DRYA_77455344  HEVQ...... .......... ..IANLPPM. .......... ...QSHKAKG
DRER_77455348  HEVQ...... .......... ..IANLPPM. .......... ...QSHKAKG
DRSI_77455342  HEVQ...... .......... ..IANLPPM. .......... ...QSHKAKG
DRME_RANBP21   HEVQ...... .......... ..IANLPPM. .......... ...QSHKAKG
DRPS_54643819  HEVQ...... .......... ..IANLPPM. .......... ...QPHKLK.
ANGA_58394285  KEVK...... .......... ..ILNLQPI. .......... ...VPPPNNH
AEAE_108874516 KEVR...... .......... ..ILNLPPI. .......... ...VPP..GG
APIS_66555613  KEVK...... .......... ..IDNLPRI. .......... ...EVFGKQ.
TRCA_91081831  .......... .......... .......... .......... ..........
ARTH_HASTY     QKSQN..... .......... .VITNVTAR. .......... ...TRLP...
ORSA_115436552 QKATN..... .......... .VITNVTTR. .......... ...NRSS...
POAN_27803015  PSRSS..... .......... ...KSKRSK. .......... .MAQEFMTP.
CHGL_88184741  RPGSSRGS.. .......... ..KKSTRSK. .......... .MAQEFMTPN
MAGR_39961762  RGNDS..... .......... ..KKSGRSK. .......... .MAQEFMTAP
GIZE_46124003  DNSRG..... .......... ..KRSNRSK. .......... .MAQQFMNDP
ASTE_115384822 ..EER..... .......... ...RKARSA. .......... .LQERYMSTE
ASOR_83766172  ..EER..... .......... ...RKARSA. .......... .LQERYMTAE
PHNO_111055772 .......... .......... ...PKKRTA. .......... .FQEQYMSVD
KLLA_50312029  KTKER..... .......... REAILARAG. .......... ...EQLLG..
ERGO_45190513  KKRER..... .......... REAVLARAN. .......... ...ERLIK..
CAGL_50293965  RKQEK..... .......... REAILQKAN. .......... ...ERLIK..
SACE_6320542   KRQEK..... .......... REAILKKAN. .......... ...ERLIK..
DEHA_50427387  TKRKK..... .......... ...QLEDA.. .......... ....VATR..
SCPO_19113308  K......... .......... .FIQALKSGN V......... ..........

               2151                                        2194
Analysis_1     .......... .......... .......... .......... ....
PATR_X12       .......... .......... .......... .......... ....
HOSA_XPO1      .......... .......... .......... .......... ....
MUS_XPO1       .......... .......... .......... .......... ....
RAT_XPO1       .......... .......... .......... .......... ....
DOG_CRM11      .......... .......... .......... .......... ....
XELA_XPO1      .......... .......... .......... .......... ....
COW_XPO1       .......... .......... .......... .......... ....
DARE_XPO1      .......... .......... .......... .......... ....
STPU_115733051 .......... .......... .......... .......... ....
APIS_48120807  .......... .......... .......... .......... ....
AEAE_108883174 .......... .......... .......... .......... ....
ANGA_58392031  .......... .......... .......... .......... ....
CHTE_XPO1      .......... .......... .......... .......... ....
DRPS_54645756  .......... .......... .......... .......... ....
DRME_6013457   .......... .......... .......... .......... ....
ASTE_XPO1      .......... .......... .......... .......... ....
ASOR_83766406  .......... .......... .......... .......... ....
NEFI_119496233 .......... .......... .......... .......... ....
ASFU_70994940  .......... .......... .......... .......... ....
ASCL_119397527 .......... .......... .......... .......... ....
EMNI_45593682  .......... .......... .......... .......... ....
MAGR_39968867  .......... .......... .......... .......... ....
USMA_71017551  .......... .......... .......... .......... ....
SCPO_67999981  .......... .......... .......... .......... ....
CAEL_IMB4      .......... .......... .......... .......... ....
CABR_39581100  .......... .......... .......... .......... ....
ARTH_XPO1A     .......... .......... .......... .......... ....
METR_92893758  .......... .......... .......... .......... ....
ORSA115456717  .......... .......... .......... .......... ....
OSTA_116061745 .......... .......... .......... .......... ....
DIDI66802522   .......... .......... .......... .......... ....
TETH_118350092 .......... .......... .......... .......... ....
TRBR_74025848  .......... .......... .......... .......... ....
LEMA_68128498  .......... .......... .......... .......... ....
DEHA_50426591  .......... .......... .......... .......... ....
CAAL_MTR10P    .......... .......... .......... .......... ....
SACE_MTR10P    .......... .......... .......... .......... ....
CAGL_50293075  .......... .......... .......... .......... ....
ASGO_45184939  .......... .......... .......... .......... ....
YALI_50549603  .......... .......... .......... .......... ....
SCPO_63054735  .......... .......... .......... .......... ....
COIM_119178726 .......... .......... .......... .......... ....
TRCU_71651888  .......... .......... .......... .......... ....
TRBR_84043488  .......... .......... .......... .......... ....
LEMA_71745920  .......... .......... .......... .......... ....
HOSA_XPOT      .......... .......... .......... .......... ....
MAMU_109097633 .......... .......... .......... .......... ....
POPY_XPOT      .......... .......... .......... .......... ....
COW_XPOT       .......... .......... .......... .......... ....
DOG_XPOT1      .......... .......... .......... .......... ....
MUS_XPOT       .......... .......... .......... .......... ....
GAGA_XPOT      .......... .......... .......... .......... ....
DARE_XPOT      .......... .......... .......... .......... ....
STPU_115711976 .......... .......... .......... .......... ....
CAEL_25149837  .......... .......... .......... .......... ....
CABR_39595041  .......... .......... .......... .......... ....
ARTH_PAUSED    .......... .......... .......... .......... ....
ORSA_115473313 .......... .......... .......... .......... ....
ASOR_83773635  .......... .......... .......... .......... ....
ASTE_115400121 .......... .......... .......... .......... ....
NEFI_119479355 .......... .......... .......... .......... ....
ASFU_70997846  .......... .......... .......... .......... ....
ASCL_119402439 .......... .......... .......... .......... ....
ASNI_67903600  .......... .......... .......... .......... ....
COIM_119189333 .......... .......... .......... .......... ....
CHGL_116191857 .......... .......... .......... .......... ....
NECR_85078557  .......... .......... .......... .......... ....
MAGR_39969033  .......... .......... .......... .......... ....
GIZE_46124563  .......... .......... .......... .......... ....
PHNO_111070629 .......... .......... .......... .......... ....
YALI_50552145  .......... .......... .......... .......... ....
COCI_116502534 .......... .......... .......... .......... ....
CRNE_58267666  .......... .......... .......... .......... ....
USMA_71010877  .......... .......... .......... .......... ....
DEHA_50424943  .......... .......... .......... .......... ....
CAAL_68481668  .......... .......... .......... .......... ....
KLLA_50304413  .......... .......... .......... .......... ....
ASGO_45198942  .......... .......... .......... .......... ....
CAGL_50291625  .......... .......... .......... .......... ....
SACE_6322644   .......... .......... .......... .......... ....
PLBE_68069299  .......... .......... .......... .......... ....
PLFA_23619106  .......... .......... .......... .......... ....
DOG_XPO53      .......... .....PML.. ETEVLDNEEG G..LATIFEP ....
COW_XPO5       .......... .....PMP.. ETDALD.EEG G..LATIFEP ....
HOSA_XPO5      .......... .....PML.. ETEVLDNDGG G..LATIFEP ....
MUS_XPO5       .......... .....PML.. ETEVLDSEEG G..LATIFEP ....
RAT_XPO5       .......... .....PML.. ETEVLDSEEG G..LATIFEP ....
GAGA_XPO5      .......... .......PSL ETDVLETNED GEDLTVLFEP ....
DARE_68371880  .......... .......... PRKT.....C WRTTRTLL.. ....
TENI_47223291  .......... ........LC ATSSERRCIS GTFHLSLRS. ....
XETR_XPO5      .......... .....KSAPD SDSVLSSCDS S..LVALFQP ....
STPU_115712846 .......... .....PKLNV VDASVGAEEA G..LVMLFAS DADL
DRYA_77455344  .......... .......AMG TTADIMDSNQ NASLAR.... ....
DRER_77455348  .......... .......AVG TTADIMDSNQ NASLAR.... ....
DRSI_77455342  .......... .......AMG TTADIMDSNQ NASLAR.... ....
DRME_RANBP21   .......... .......SMG TTADIMDSNQ NASLARLFGP EK..
DRPS_54643819  .......... .........S TGNNIMDSNQ NANLTKLFGS DK..
ANGA_58394285  .......... .......RPN AFN.LIESNQ ETGLAHLFTN RS..
AEAE_108874516 .......... .......RNS YSN.LTDSAQ DTGLAHLFAS RS..
APIS_66555613  .QAVRV.... ..DEI..... .....SENST DSGFAALFAG PT..
TRCA_91081831  .......... .......... .......... .......... ....
ARTH_HASTY     .......... .......... ...ASAPET. .IGAGVLWDE EFVQ
ORSA_115436552 .......... ........AA RHGLSAEEDD HIGLAALSS. ....
POAN_27803015  ..VDTTHG.. ......GNPS DGTGRGKTPD LEGVAGMFDE P...
CHGL_88184741  GGSGTGGA.. ......GGVD GSTGRNKTPD LDGVASMFNE TS..
MAGR_39961762  .......... .......AQG PMEGRTKTPD LEGVANLFDG Q...
GIZE_46124003  .......... .......... .QAGQNAT.. .......... ....
ASTE_115384822 ME........ ......AQQN .KVDINDGPD LSGVADMFG. ....
ASOR_83766172  ME........ ......GQQN NKVDINDGPD LTGVADMFG. ....
PHNO_111055772 .......... ........QP VGIVRGTSPG LAGVSDMFGG E...
KLLA_50312029  .......KNK P........E SNMLEDPNLE GDVLGGLFDN N...
ERGO_45190513  .......KNK D........Q GDMLDDPNTE DGAFGRLFDD H...
CAGL_50293965  .......KNK E........S GDMLDDPNTE DGAVGNLFS. ....
SACE_6320542   .......KNK E........N GDMLDDPNIE DGAVGNLFDD N...
DEHA_50427387  .......KKK PQ.......N NDVMNDPFIE NGPLNNLFGE E...
SCPO_19113308  .......... .......... .......... .......... ....
