# Supplementary material for: The evolution of core proteins involved in microRNA biogenesis
Source: BMC Evol Biol. 2008 Mar 25;8:92. doi: 10.1186/1471-2148-8-92 (PMC2287173; doi:10.1186/1471-2148-8-92)
Supplement: Additional file 6 — Exportin-5 proteins. Multiple sequence alignment of Exportin-5 protein sequences used for phylogenetic tree reconstruction. [file 1471-2148-8-92-S6.msf]

!!AA_MULTIPLE_ALIGNMENT 1.0
MSF: 1548  Type: P  February 16, 2007 11:50  Check: 1661 .. 
 Name: Analysis_1  Len: 1548  Check: 4044  Weight: 1.0
 Name: arth_79393760  Len: 1548  Check: 7704  Weight: 1.0
 Name: orja_115436552  Len: 1548  Check: 6618  Weight: 1.0
 Name: drya_77455344  Len: 1548  Check: 729  Weight: 1.0
 Name: drer_77455348  Len: 1548  Check: 2880  Weight: 1.0
 Name: drsi_77455342  Len: 1548  Check: 1884  Weight: 1.0
 Name: drme_12407463  Len: 1548  Check: 320  Weight: 1.0
 Name: drps_54643819  Len: 1548  Check: 4710  Weight: 1.0
 Name: anga_58394285  Len: 1548  Check: 9569  Weight: 1.0
 Name: aeae_108874516  Len: 1548  Check: 311  Weight: 1.0
 Name: apis_66555613  Len: 1548  Check: 1147  Weight: 1.0
 Name: trca_91081831  Len: 1548  Check: 5366  Weight: 1.0
 Name: dare_68371880  Len: 1548  Check: 5360  Weight: 1.0
 Name: teni_47223291  Len: 1548  Check: 6884  Weight: 1.0
 Name: mus_124297979  Len: 1548  Check: 3535  Weight: 1.0
 Name: rat_109486711  Len: 1548  Check: 4476  Weight: 1.0
 Name: dog_73972940  Len: 1548  Check: 1263  Weight: 1.0
 Name: hs_57209079  Len: 1548  Check: 2780  Weight: 1.0
 Name: cow_76650406  Len: 1548  Check: 7703  Weight: 1.0
 Name: chick_118088066  Len: 1548  Check: 1639  Weight: 1.0
 Name: xetr_45360873  Len: 1548  Check: 4690  Weight: 1.0
 Name: stpu_115712846  Len: 1548  Check: 8383  Weight: 1.0
 Name: poan_27803015  Len: 1548  Check: 6584  Weight: 1.0
 Name: chgl_88184741  Len: 1548  Check: 7990  Weight: 1.0
 Name: magr_39961762  Len: 1548  Check: 7729  Weight: 1.0
 Name: gize_46124003  Len: 1548  Check: 1338  Weight: 1.0
 Name: aste_115384822  Len: 1548  Check: 1870  Weight: 1.0
 Name: asor_83766172  Len: 1548  Check: 7448  Weight: 1.0
 Name: phno_111055772  Len: 1548  Check: 2975  Weight: 1.0
 Name: klla_50312029  Len: 1548  Check: 5759  Weight: 1.0
 Name: ergo_45190513  Len: 1548  Check: 8139  Weight: 1.0
 Name: cagl_50293965  Len: 1548  Check: 2870  Weight: 1.0
 Name: sace_6320542  Len: 1548  Check: 2707  Weight: 1.0
 Name: deha_50427387  Len: 1548  Check: 4257  Weight: 1.0

//

                1                                                   50
Analysis_1      .......... .......... .......... .........* **********
arth_79393760   .......... .......... ......MEDS NSTASNVARA ILAVVDFSST
orja_115436552  .......... .......... ......MAAD PAVASAVA.A ISAVMDWRSS
drya_77455344   .......... .......... .......... EALAAELASA VDLIMHPMTQ
drer_77455348   .......... .......... .......... EALAAELASA VDLIMHPMTQ
drsi_77455342   .......... .......... .......... EALAAELASA IDLVMNPMTQ
drme_12407463   .......... .......... ...MSQHGGT EALAAELASA IDLVMNPMTQ
drps_54643819   .......... .......... ...MAHQAGT EALAAELAKA VEVIMHPMTQ
anga_58394285   .......... .......... .....MAHDV VELANELARA VKITMDPEAT
aeae_108874516  .......... .......... ...MEPAAEV VGLANELARA VKITMDPAAS
apis_66555613   .......... .......... ..MEFGVGNV AQISAELAQV VEVMMSPNVP
trca_91081831   .......... .......... ....MAGPDV AALAADLARA VELTMSTGAS
dare_68371880   .......... .......... .......... .......... ..........
teni_47223291   .......... .......... .....MADQV ASFCDQLIKA VNVTMDPETS
mus_124297979   .......... .......... ....MEMEQV NALCEELVKA VTVMMDPSST
rat_109486711   .......... .......... ....MEMEQV NALCEELVKA VTVMMDPSST
dog_73972940    .......... .......... ....MAMDQV NALCEQLVKA VTVMMDPSST
hs_57209079     .......... .......... ....MAMDQV NALCEQLVKA VTVMMDPNST
cow_76650406    .......... .......... .......... .......... ..........
chick_118088066 .......... .......... ....MSAEQV SSLCEQLVKA VTVIMDPAST
xetr_45360873   .......... .......... .....MDEQV PALCEQLVRA VTVMLEPESR
stpu_115712846  .......... .......... .......... .......... ..........
poan_27803015   .......... .......MAA ISPNGAPGGE .AILARIHEA LKVVHSPYSA
chgl_88184741   .......... ...MSMNGAA GAATAGEGGE .AVLSKIHEA LKVVHSPYSP
magr_39961762   .......... ...MAALPSN GAMATASGEE SEVLPKIHDA LNLIYSPHSS
gize_46124003   .......... .......... ....METNGT SGVVAKMQQA LEIVHNPYAT
aste_115384822  .......... .......... ..MAAEDDLS ESRMTDIVRA LELIHNPSST
asor_83766172   .......... .......... ..MTTEEDLS ESRIADIVRA LELIHNPSST
phno_111055772  MDAGGGHQAP QAALANGSGG AQQSHLNGHT QNDLSQVLEA LQAIYAPNSN
klla_50312029   .......... .......... ........ME NSGASQVVAA LEVIYDPKSD
ergo_45190513   .......... .......... ........MD TNGAGHIVSA LEIIYSPKSS
cagl_50293965   .......... .......... ........MN .VGANQVVEA LNVIYSPKSN
sace_6320542    .......... .......... ........MD STGASQIVSA LDVIYSPKSN
deha_50427387   .......... .......... ........MD NSGVNQIINA LEVIYDPKAT

                51                                                 100
Analysis_1      ********** ******...* ********** *....***** **********
arth_79393760   SDTRKSAVQF LDSVKSGDVR VLAKTFHLVK K...EWSSEI RLHAFKMLQH
orja_115436552  PDARSAAFAY LESVKTGDVR ALANTFLLVR K...DQSSEV RLHGFKMLQH
drya_77455344   QQARLEAYMA CERFKEESPM CAQVGLFLAS SP..QSNQQV RHFGLQLIEY
drer_77455348   QQARLEAYMA CERFKEESPM CAQVGLFLAS SP..QSNQQV RHFGLQLIEY
drsi_77455342   QQARLEAYMA CERFKEESPM CAQVGLFLAS SL..QSNQQV RHFGLQLIEY
drme_12407463   QQARLEAYMA CERFKEESPM CAQVGLFLAS SP..QSNQQV RHFGLQLIEY
drps_54643819   QNSRLEAYMA CERFKEESPL CAQVGLFLAG SP..QFNQQV RHFGLQLIEY
anga_58394285   QQARMDAYVA CERFKDISPL CAQAGLSLVT G...NYPPIV RHFGLQLMEH
aeae_108874516  QAARMDAYVA CERFKEVSPL CAQVGLFLVT G...NFPAVV RHLGLQLMEH
apis_66555613   QEQRLEVYNA CERFKESSPL CAQCGLYLAQ KAP.NRSSVV RHFGLQLMEH
trca_91081831   QTDRLKAYNA CESFKETSPL CAEAGLYLAA GT..QHSLIS RHFGLQLMEH
dare_68371880   .......... .......... .......... .......... ..........
teni_47223291   HIYRLEALKF CEEFKENNSL CLPCGLRLAD KA...QPAVV RHFGLQILEH
mus_124297979   QRYRLEALKF CEEFKEKCPI CVPCGLKLAE KT...QIAIV RHFGLQILEH
rat_109486711   QRYRLEALKF CEEFKEKCPI CVPCGLKLAE KT...QIAIV RHFGLQILEH
dog_73972940    QRYRLEALKF CEEFKEKCPI CVPCGLRLAE KT...QIAIV RHFGLQILEH
hs_57209079     QRYRLEALKF CEEFKEKCPI CVPCGLRLAE KT...QVAIV RHFGLQILEH
cow_76650406    .........F CEEFKEKCPV CVPCGLRLAE KT...QIAIV RHFGLQILEH
chick_118088066 QRYRLEALKF CEEFKEKCPI CVPCGLKLAE KT...QTAIV RHFGLQILEH
xetr_45360873   QEYRLEALKF CEEFKERSPL CVPCGLQLSN RS...HSPCV RHFGLHVLEH
stpu_115712846  .......... .......... .......... .......... ..........
poan_27803015   NQARQEAQSF LEEVKTL.GD APSHGYNLAF DRS..QAPIV RHYGLSLLEH
chgl_88184741   NQARQEAQAF LEEVKTL.AE APSHGFNLAY NKP..QEPIV RHYGLSLLEH
magr_39961762   NQSRREAQEF LEGIKSL.DQ SPSVGFNLAQ VKG..KEPII RHYGLSLLEH
gize_46124003   SGDRRTAQDY LEEVKDH.DE APLQGFNLAS DKS..QSPVV RHYALSLLEH
aste_115384822  NELRREALTF VESQKES.KS AARDGFLLAS RAD..SNPLV RYFGLTLLDH
asor_83766172   NELRREALTF VESQKES.KS AARNGFVLAS REQ..NDPLV RYFGLTLLDH
phno_111055772  NDTRRQATEY LEQAKRH.PD APSQGFTLAN DRS..QPAAL RHYGLTMLEY
klla_50312029   NAKRLDAQKF LDEVKER.EE SPFWGYEIAL NNP..QNSIL KHFGLGLLVN
ergo_45190513   NQQRLEAQKF LDQVKEH.GE SPFWGYEIAL NNG..QNSIL KHFGLGLLVH
cagl_50293965   NGQRLEAQKF LDSVRTL.EE SPLWGFEIAL NNS..DNNIL KYFGLNLLEY
sace_6320542    NSQRQEAQKF LDEVKLC.SE SPFWGYEIAL QNP..TNSIL KYFGLGLLDH
deha_50427387   NDQRREAQIF LESIKTN.EE SPFWGYQLAL PENNGKNYIV RHFGLSLLQN

                101                                                150
Analysis_1      ********** ********** *********. ........** **********
arth_79393760   LVRLRWDELS PPECRGLVNL SIELMSEVAN A...SENWPL KSQSAALVAE
orja_115436552  LVRLRWEELS VAERNEFANL TVNLIPEVVG P...HEEWAL KSQTAALVAE
drya_77455344   TIKFRWNCIT HEEKVYIKDN AIKMLNVGVG PAEDRTLLPT KDALSRIIVE
drer_77455348   TIKFRWNCIT HEEKVYIKDN AIKMLNVGVG PAEDRSLLPT KDALSRIIVE
drsi_77455342   TIKYRWNCIT HEEKVYIKDN AIKMLNVGVG PAEDRSLLPT KDALSRIIVE
drme_12407463   TIKYRWNCIT HEEKVYIKDN AIKMLNVGVG PAEDRSLLPT KDALSRIIVE
drps_54643819   TIKYKWNCIT HEEKVYIKDN AIKMLNIGVG PAEDRSLMPL KNALSKIIVE
anga_58394285   TVKFNWNSIS QQEKIFIKEN AMKLLQAGVG EAQDQSLAHI KDGVSRIIVE
aeae_108874516  TVKFNWNSIS QQEKIFIKEN AMKLLGDGVA EAQDQSVSHI KDGLSRIIVE
apis_66555613   CIKYRWTQIS QSEKIFIKES AMKLLQEGTE PLLQEE.AHI KDALSRVVVE
trca_91081831   TVKYRWTQIS QQEKIFIKEN AMKLLAAGG. .ISDEP..HM KDALSRVIVE
dare_68371880   .......... .......... .......... .......... ..........
teni_47223291   VIKFRWNDMQ QQDKAHLKEC AMQLLLNGTL SILEEE.SHI KDVLSRIIVE
mus_124297979   VVKFRWNSMS RLEKVYLKNS VMELIANGTL RILEEE.NHI KDVLSRIVVE
rat_109486711   VVKFRWNSMS RLEKVYLKNS VMELIANGTL SILEEE.NHI KDVLSRIVVE
dog_73972940    VVKFRWNSMS RLEKVYLKNS VMELIANGTL DILEEE.NHI KDVLSRIVVE
hs_57209079     VVKFRWNGMS RLEKVYLKNS VMELIANGTL NILEEE.NHI KDALSRIVVE
cow_76650406    VVKFRWNNMS RLEKVYLKNS VMELIANGTL NILEEE.NHI KDVLSRIVVE
chick_118088066 VVKYRWNNMP RLEKVYLKNN VMGLISSGTQ SILEEE.SHI KDVLSRIVVE
xetr_45360873   VIKFRWNDMS REEKVCLKDS VMDLISHGMH PILEEE.SHI KDMMARIVVE
stpu_115712846  .......... .......... .......... .VLEEE.NYI KEGLVKIVVE
poan_27803015   AVKHKWSEYS IEHQAYLRNW VLQLSESVS. ..REDP.SYL RNKTAQLWVE
chgl_88184741   AVKQNWEEYG AEHREYIRSW VLQLAETVS. ..TEDP.PYL RNKIAQLWVE
magr_39961762   AIKHKWGDYS GEQLEYLRSW VLQLAENVS. ..RDDP.LYI RNKVAQLWVE
gize_46124003   AIRYRWSTYT TEQTQAVRQW VLNLGQAIA. ..KEDP.AYI RNKTAQLWVE
aste_115384822  VLRHT.SFTA PEQVAGLRDL VLKLAEGVR. ..PEDP.PYL RNKIPQLWAE
asor_83766172   VLRHT.SFTG SAQVVELREL VLKLAESIR. ..PEDP.AYL RNKIPQLWAE
phno_111055772  SIKYKWEDFT VEQGTELRGS VTELAKQTA. ..EDDP.VYL RNKVAQLWTE
klla_50312029   ALKKNWSGYD EEKRMALRKW IIELNYRVQ. ..PNDP.RYI REKLAFLWVE
ergo_45190513   ALQRHWKDYD PEKRVALRKW VQELNYHVT. ..PEDP.RYI KEKLAYLWVE
cagl_50293965   NIKKNWNSYN NEKRQQLKKW IIELNYNVS. ..TVDT.RYI KEKLASLWVE
sace_6320542    AVKKNWNDYD EGKRVALRKW VMELNFGVQ. ..DYDT.RYI KEKLATLWVE
deha_50427387   SINKRFHLFN SDKVSTIRNW VIELANKIN. ..EDDP.HYL KEKLAFLWVS

                151                                                200
Analysis_1      *******... .......... .......... .......... ..********
arth_79393760   IVRREGP... .......... .......... .......... ..DRWQEIFT
orja_115436552  VVRREGV... .......... .......... .......... ..ALWNTLLP
drya_77455344   MIKREWP... .......... .......... .......... ..QQWSDLLP
drer_77455348   MIKREWP... .......... .......... .......... ..QQWSDLLP
drsi_77455342   MIKREWP... .......... .......... .......... ..QQWSDLLP
drme_12407463   MIKREWP... .......... .......... .......... ..QQWSDLLP
drps_54643819   MIKREWP... .......... .......... .......... ..QQWSDLLP
anga_58394285   MIKREWP... .......... .......... .......... ..QQWTTLLV
aeae_108874516  MVKREWP... .......... .......... .......... ..QQWTTLLA
apis_66555613   MIKREWP... .......... .......... .......... ..QQWPTLLA
trca_91081831   MVKREWP... .......... .......... .......... ..QQWPGLLS
dare_68371880   .......... .......... .......... .......... ..........
teni_47223291   MIKREWP... .......... .......... .......... ..QQWPDMLK
mus_124297979   MIKREWP... .......... .......... .......... ..QHWPDMLM
rat_109486711   MIKREWP... .......... .......... .......... ..QHWPDMLM
dog_73972940    MIKREWP... .......... .......... .......... ..QHWPDMLI
hs_57209079     MIKREWP... .......... .......... .......... ..QHWPDMLI
cow_76650406    MIKREWP... .......... .......... .......... ..QHWPDMLV
chick_118088066 MIKREWP... .......... .......... .......... ..QHWPDMLK
xetr_45360873   MAKREWP... .......... .......... .......... ..QHWPDLLN
stpu_115712846  MIKREWP... .......... .......... .......... ..QQWPSLLE
poan_27803015   IAKRCWA... .......... .......... .......... ..VEWMDMDE
chgl_88184741   VAKRAWV... .......... .......... .......... ..ADWMDMDH
magr_39961762   IAKRCWG... .......... .......... .......... ..PEWTEMDN
gize_46124003   VAKRCWG... .......... .......... .......... ..AEWMDMDS
aste_115384822  IAKRSWG... .......... .......... .......... ..LDWVAMDE
asor_83766172   IAKRSWG... .......... .......... .......... ..LDWIEMDQ
phno_111055772  IAKRSWG... .......... .......... .......... ..AEWLDMDE
klla_50312029   IAKRIWG... .EALKV.... .......... ...EEPTEEQ LAESWVDMDR
ergo_45190513   VAKRVWG... .EALKG.... .......... ...DEVSEHA LMESWVDMDR
cagl_50293965   IAKRIWG... .EALKE.... .......... ...TNPSNDQ LLDSWVDLDR
sace_6320542    VAKRTWG... .EALKQ.... .......... ...TNPTEEQ LLTSWVDMDN
deha_50427387   IAKKIWGCFL VKSLKGDVSK VDENDVENQN NDKSSVAEQD LTDGWASMDS

                201                                                250
Analysis_1      *******... .********* ********** .........* **********
arth_79393760   LLTSLSA..Q GPLQAELVLM TLRWLPEDIT IYN.DDLEGD RRRLLLRGLT
orja_115436552  SIVSLSN..N GPIEAELVAM ILRWLPEDIT VHN.EDLEGD RRRALLRGLT
drya_77455344   ELSQACT..K GEAQTELVLL VFLRLVEDVA LLQ.TIESNQ RRKDMYQALN
drer_77455348   ELSQACT..K GEAQTELVLL VFLRLVEDVA LLQ.TIESNQ RRKDMYQALN
drsi_77455342   ELSQACT..K GEAQTELVLL VFLRLVEDVA LLQ.TIESNQ RRKDMYQALN
drme_12407463   ELSQACT..K GEAQTELVLL VFLRLVEDVA LLQ.TIESNQ RRKDMYQALN
drps_54643819   ELSQACT..N GEAQTELVLM VFLRLVEDVA LLQ.TIESNQ RRKDMYQALN
anga_58394285   ELSDACS..Q GMAQTELVLL VFLRLVEDVA LLQ.TIESNQ RRKDIYQALT
aeae_108874516  ELSEACS..K GVAQTELVLL VFLRLVEDVA LLQ.TIESNQ RRKDIYQALT
apis_66555613   ELSQTCT..R GESQTELVLL VFLRLVEDVA LLQ.TLESNQ RRKDIYQALN
trca_91081831   ELSEACS..C GEIQTELVLL VFLRLVEDVA LLQ.TLESNQ RRKDIYHALT
dare_68371880   .......... .......... .......... .......... ..........
teni_47223291   EMEVLTS..Q GETQTELVML ILLRLAEDVI FFQ.TLPA.Q RRRDIQQKLT
mus_124297979   ELDTLFR..Q GETQRELVMF ILLRLAEDVV TFQ.TLPT.Q RRRDIQQTLT
rat_109486711   ELDTLSR..Q GETQRELVMF ILLRLAEDVV TFQ.TLPT.Q RRRDIQQTLT
dog_73972940    ELDTLSK..Q GETQTELVMF ILLRLAEDVV TFQ.TLPP.Q RRRDIQQTLT
hs_57209079     ELDTLSK..Q GETQTELVMF ILLRLAEDVV TFQ.TLPP.Q RRRDIQQTLT
cow_76650406    ELDTLSK..Q GETQTELVMF ILLRLAEDVV TFQ.TLPP.Q RRRDIQQTLT
chick_118088066 ELDTLSK..Q GETQTELVMF ILLRLAEDVV TFQ.TLPT.Q RRRDIQQTLT
xetr_45360873   ELDSLTR..V GEAQTELVMF ILLRLAEDVV TFQ.NLPT.Q RRRDIQTTMT
stpu_115712846  ELDQMCQ..I G......... .......... .......... ..........
poan_27803015   LLVRLWRVPE SPVHKQFILQ ILETLSEEIF ..NGDDSVVA LREGALSKAC
chgl_88184741   LLVRIWRGSD SPVHKQFVLQ ILETLSDEIF ..NGDDAVVA LREGVLSKAC
magr_39961762   LLMAMWNIPG PTAHKELVLF ILESLSDEIF GVSGDDPTVA MREATLSKIC
gize_46124003   MLYQLWEVPD SAVHKELVMF ILENLSDEVF ..TGDDSVVA MREGVLSKAC
aste_115384822  TLVQFWG..A SLVHKELVLS ILETLSEDIF ..YREDTVSS LRGTDLNRSL
asor_83766172   ALAQFWG..A SLVHKELVLS ILETLSEDIF ..YREDTVSS LRGTDLNRAL
phno_111055772  QLVALWQ..H SLHHQAIVVY VLETLSEEVF ..NREDATAG LRGSDLGRAC
klla_50312029   CLTELWQ..M NEASRELVLI IFRTLFEDTF ..LLEDVAVL KRLPIIQPLC
ergo_45190513   NLAELWH..M SEASRELTLI IFRTLFEDTF ..LLEDLTVL KRISVVQPLC
cagl_50293965   DLHQLWN..I NESSREVTLI IFRILFEDVF ..LLDDMTVL KRMTIIQPLC
sace_6320542    NLFELWN..I NQSSRELALI IFRILFEDVF ..LLDDLIVL KRMTVIQPLC
deha_50427387   DLWNLWN..K NVCCRELSLI VIRTLFEDIY ..LLDDPVAS KRTAILNQLS

                251                                                300
Analysis_1      ********** ******.... .......... .......... ..........
arth_79393760   QSLPEILPLL YNLLER..HF GAAMSEAG.. .MQHFDLAK. .QHAD.....
orja_115436552  ESLPQILPLL YSLLEK..HF VAALSAHT.. .NQQMELAK. .QHVG.....
drya_77455344   NNMNDIFEFF LRLVEQHVNA FRETT..... RLCNFTKAN. .AHSR.....
drer_77455348   NNMNDIFEFF LRLVEQHVNA FRETT..... RLCNFTKAN. .AHSR.....
drsi_77455342   NNMNDIFEFF LRLVEQHVTA FRETT..... RLCNYTKAN. .AHSR.....
drme_12407463   NNMNDIFEFF LRLVEQHVTA FRETT..... RLCNYTKAN. .AHSR.....
drps_54643819   NNMNDIFEFF LRLVEQHVTA FRETT..... RLGNFHKAN. .AHSR.....
anga_58394285   VNMSEIFTFF LRLIELHVGE FRSAT..... TGGDEHKAH. .GHSR.....
aeae_108874516  SNMAEIFDFF LRLIELHVGE FRNAT..... AIGDKHKAL. .GHSR.....
apis_66555613   TNMAEIFSFF LRLMEQHFSE FQKKNSLG.. ...CTSEAA. .AHSK.....
trca_91081831   ANMAVIFDFF LRLIELHVNQ FRICGETN.. ...NTPKST. .AHGR.....
dare_68371880   .......... .......... .......... .......... ..........
teni_47223291   QNMDSIFRFM MTILRVNVEE LRKLVS..EQ KDYLVRNSR. .AFCR.....
mus_124297979   QNMERILNFL LNTLQENVNK YQQMK....T DSSQEAEAQ. .ANCR.....
rat_109486711   QNMERILNFL LSTLQENVNK YQQMK....T DASQEAEAQ. .ANCR.....
dog_73972940    QNMEKIFSFL LNTLQENVNK YRQVK....T DNSQESKAQ. .ANCR.....
hs_57209079     QNMERIFSFL LNTLQENVNK YQQVK....T DTSQESKAQ. .ANCR.....
cow_76650406    QNMERIFSFL LNTLQENVNK YQQVK....T DNSQESKAQ. .ANCR.....
chick_118088066 QNMEKIFSFL LTTLQQNVNK YRRMV....T DLAQQPKAQ. .ANCR.....
xetr_45360873   QKMDVLFAFM LNILQQSVQQ YQHLK....T DPANSVKAQ. .GMCR.....
stpu_115712846  .......... .......... .......... .......AK. .SACK.....
poan_27803015   VEIFTPAAVL TEAFPN.RQV GPNVRFEE.. EGWLSRITQF VTDCLNSGAV
chgl_88184741   VEVFTPAAIL TEAFPN.RQA GPDVRCEG.. DGWLSRITQL ISECL.SGGI
magr_39961762   VDIFTPLSVL SEQFPS.RSS FSNIRAGE.. DGWIIRVSRL LGDCL.AGDV
gize_46124003   VEIFTPTSVL VEAFPN.RQP GPPVRYGD.. DGWLSRLSQF LGYCLNSAHS
aste_115384822  VEIFTPLSVF EEVYPK.REH HIELRCGP.. EGWLSRICSF LEYCI..DNL
asor_83766172   VEIFTPLSVF EEVYPK.RDN HVALRYGS.. DGWLPRICEF LQYCV..ENL
phno_111055772  VEIFTPAAVL TEHLPT.RDK GLDVRCGE.. EGWLRRLCDN LGYCL.SQDY
klla_50312029   IMIVCPMDVF SVKYKY.SGK WEMFKSNP.. EGWFALFTSE LKAAL.EVE.
ergo_45190513   IMILCPLDLF SEHYKH.TDK WQLFKSHP.. EGWFGIWVSD LLRSL.ETS.
cagl_50293965   VMIVCPMDIF ITKYKF.SEK WTLFKADS.. DGWFSIWIPE LRTAL.LNK.
sace_6320542    VMIVCPIEVF AIKYKF.SDK WTKFKANE.. EGWFSVWIPE LNNAL.QQN.
deha_50427387   VLIVTPDDIL NSIYEP.NAT LSLCKSST.. VGWFTTLSEN LVEIL.LNND

                301                                                350
Analysis_1      .........* ********** ****...... .......... ..........
arth_79393760   ........VV IACLNAIVAY TEWAPVPDLA ..RYG.ILSG CSFLLSS.SD
orja_115436552  ........TI TAVLNAANAY AEWAPVTDLA ..KYG.LIHG CGSLFSY.SD
drya_77455344   ........VV EMVLLTLSGF VEWVSIQHIM .SSNGKLMHF LCILLND.KA
drer_77455348   ........VV EMVLLTLSGF VEWVSIQHIM .SSNGKLMHF LCILLND.KA
drsi_77455342   ........VV EMVLLTLSGF VEWVSIQHIM .SSNGKLMHF LCILLND.KA
drme_12407463   ........VV EMVLLTLSGF VEWVSIQHIM .SSNGKLMHF LCILLND.KA
drps_54643819   ........VV EMVLLTLSGF VEWVSIQHVM .SNNGKLMHF LCILLND.KA
anga_58394285   ........VV QVALQTLTGF VEWVSINHIM .AANGRLLQI LCILLTD.VE
aeae_108874516  ........VV QVALLTLTGF VEWVSIIHIM .ASNGRLLQI LCILLID.EE
apis_66555613   ........VV QVVLSTLTGF VEWISINHVM .AEDGRLLQI LCLLLGD.PI
trca_91081831   ........VV QVVLLTLTGF VEWVSMSHIM .AQNGRLLHI LCLLLND.LA
dare_68371880   ........VG VATLNTLAGY IDWVSLSHIT .SQNCRLLEI LCLLLSE.PE
teni_47223291   ........VA VSTLNTLAGY LDWVSLSYIS .SKYSEILEV LCLLLNE.PE
mus_124297979   ........VS VAALNTLAGY IDWVSLNHIT .AENCKLVET LCLLLNE.QE
rat_109486711   ........VS IAALNTLAGY IDWVSLNHIT .AENCKLVET LCLLLNE.QE
dog_73972940    ........VG IAALNTLAGY IDWVSMSHIT .AENCKLLEM LCLLLNE.QE
hs_57209079     ........VG VAALNTLAGY IDWVSMSHIT .AENCKLLEI LCLLLNE.QE
cow_76650406    ........VG VAALNTLAGY IDWVPMSHVT .AENCKLLEV LCLLLNE.QE
chick_118088066 ........VG IAALNTLAGY IDWVALSHIT .ADNCKLLEM LCLLLNE.PE
xetr_45360873   ........VA VASLKTLAGY IDWVAITHIM .ADNCKLLGM LCVLLSE.PE
stpu_115712846  ........VT QTVLVTLCGF VEWMDAKHLF .KEENRLLIF LYQLLRN.EE
poan_27803015   EQNEDAAACV VKALKVLASV MAWA.VPKAV NAVGS.RPVL CRCLATPNVS
chgl_88184741   EQSEDIRACA VKALNVLNSV VPWA.IPKAL NAVGC.RPVM SSCLATPSVP
magr_39961762   QNNDDIRTCA IKSLSVLHSV IPWA.IPQAL ANSGC.VGLM CNGLAASHVA
gize_46124003   D.NDEVKLCI HKGLSSLLSL MPWA.IPKAI SSARC.VEVL CVGLASSHAS
aste_115384822  QSSKQAKDAA LKALGALKSV LIWS.IPKAI LSANC.VPSI ARALTCQDEQ
asor_83766172   QNSKQAKDAA LKALAALKSV LLWA.IPKAI ISSNC.VPAI ARAFTCSDEQ
phno_111055772  QNQEAVRTMA VKTLNALRAA MPWI.IPKAI GATQV.VGTL CRALAVPVVE
klla_50312029   .....NAQYI VRLLETLKSC LNWP.LSEVI VSNDV.FSAL LGCLTKDIPK
ergo_45190513   .....NTQYT LRLLETLKTC LNWP.ISDVV VRYDI.LGAL LKCLLSDIPR
cagl_50293965   .....NSEYI IRLLETLKTC LNWP.LSEVI IKNDI.LTTL LDCLATDIRK
sace_6320542    .....NSEYI IRLLETLKTC LNWP.LTEVI VRNDV.LSSL LTCLSSNIPR
deha_50427387   FNSSTCEIFV PKILSIFKTC LHWI.QPVVL RNQNV.MQTL INILTIPDVK

                351                                                400
Analysis_1      ********** ******.... ....****** ****....** *********.
arth_79393760   FRLHACEVFK LVCSRKRPSD ASTAEFDSAI SNLFQILTNA SREFLCRSSS
orja_115436552  FRLHACEFFK IICQRKRPLD VAIVEYDAAM SNIFQLLMNI AQDFLVRSKM
drya_77455344   FQCNAAECLA QITNRK.... ....GQTKER KPLLQLFNEE PLRYIYQASQ
drer_77455348   FQCNAAECLA QITNRK.... ....GQTKER KPLLQLFNEE PLRYIYQASQ
drsi_77455342   FQCNAAECLA QITNRK.... ....GHTKER KPLLQLFNEE PLRYIYQASQ
drme_12407463   FQCNAAECLA QITNRK.... ....GQTKER KPLLQLFNEE PLRYIYQASQ
drps_54643819   FQSNAAECLA QITNRK.... ....GQAKER KPLMQLYNEE PLRYIFSSSQ
anga_58394285   FQQPAAECLG QITNRR.... ....GQLKDR KPLLLLFEDA PVEHYYQAAT
aeae_108874516  FQQPAAECLL HVVNRK.... ....GQVKDR KPLLILFDEV PVGHYYRAAL
apis_66555613   FQCSAAECLL QIVNRK.... ....GKAEDR KQLMILFSED ALRYIYTAAT
trca_91081831   FQYPAAECLS QIVNRK.... ....GKVDER KPLLLLFNDE PIQCLVSASK
dare_68371880   LQLEAAECLL IAISRK.... ....GKLEER KPFMVLFDEA AMNYILSAA.
teni_47223291   LQLEAAECLV IAVRRK.... ....GKLEDR KPIMLLFEDV AIDCILSAA.
mus_124297979   LQLGAAECLL IAVSRK.... ....GKLEDR KRLMILFGDV AMHYILSAA.
rat_109486711   LQLGAAECLL IAVSRK.... ....GKLEDR KRLMILFGDV AMHYVLSAA.
dog_73972940    LQLGAAECLL IAVSRK.... ....GKLEDR KPLMVLFGDV AMHYILSAA.
hs_57209079     LQLGAAECLL IAVSRK.... ....GKLEDR KPLMVLFGDV AMHYILSAA.
cow_76650406    LQLGAAECLL IAVSRK.... ....GKLEDR KPLMVLFGDV AMHYILSAA.
chick_118088066 LQIGAAECLL IAVSRK.... ....GKLEDR KPLMVLFGDV AMHYILSAA.
xetr_45360873   LQLEAAECLL IAVSRK.... ....GKLEDR IPLLILFGDE AIEYILSVA.
stpu_115712846  LKMLAAECLQ LIVHRK.... ....GKIEER KPLMVLFCDV AMTELFNAA.
poan_27803015   VQKAALEALH ALYNRTMFTD ...EDFIDLV VPMYGEDVVD LFKRLFEWS.
chgl_88184741   VQKAALESLH SLYNRSSFTE ...DEFVDLV VPMYSEVMVD LFKRLFEWS.
magr_39961762   LQKAALEALH ALYGRNNFVD ...DDFVNLV VPMYDPKFVE LGRRLFEWSS
gize_46124003   IQKAALEALH ALYCRTNFND ...EEFRELV APMYNRESID LCRRLFEWS.
aste_115384822  VLLAAVEALH SLYSRSNFDV ...EGFQTLV HMMYQTDYLN LLQKLYEWS.
asor_83766172   VLLAAVEALH SLYSRSNMDM ...ESFQPLV HLMYETESLD IMQKLYQWS.
phno_111055772  LQLAAIEVFQ AIYNRHHLND ...DDFGELV WPMFAPESVS LLREVYNWTI
klla_50312029   AQSIALDSIH ILLTRP.YSN T..DHYNMIV NRVFD..SMG LMDTVYSQLL
ergo_45190513   AQAISLDSIH ILLTRP.YNS H..THFDHII SKVFN..SMS LLDKVYENLQ
cagl_50293965   AQSMALDSIH ILLTRP.YGN D..EHYQTII DKVFD..SMD LLARVYEDLL
sace_6320542    AQSMALDSIH ILLTRP.YSN E..SHYQMTI DRVFD..NMD LLDSVYESLL
deha_50427387   LKTLAVDCLH ILFTRN.YNN D..EDFEFFI GSIFTNEGIN KLSQFYQSLE

                401                                                450
Analysis_1      .......... .....***** *****..... .********. ..........
arth_79393760   SSSV...... IDDNDYDFAV CMCES..... .MASLGSTNL ..........
orja_115436552  QPNV...... IDVNEYEFAM CICET..... .MVALGSSNM ..........
drya_77455344   IPADTSSTLA .VEQHHNFLK KLLQV..... .LNGMAQQLV ALWGKDDA..
drer_77455348   IPADTSSTLT .VEQHHNFLK KLLQV..... .LNGMAQQLV ALWGKDDA..
drsi_77455342   IPADPSSTLA .VEQHHNFLK KLLQV..... .LNGMAQQLV ALWGKDDA..
drme_12407463   IPADTSSTLA .VEQHLNFLK KLLQV..... .LNGMAQQLV ALWGKDDA..
drps_54643819   IPADTSSSLA .IEQQHLFLK KLLAV..... .LNGMNQQLV ALWGKDES..
anga_58394285   Q....NERLE .TEAYYLFLK KLAQV..... .LTGLASQLT ALWGKEECQ.
aeae_108874516  Q....TERMG .TESYYLFLK KLVQV..... .LMGLATQLG SFWGKEDCQ.
apis_66555613   AVSPVTGTNE FHENHYLFLK KLTQV..... .LTGMATQLC TLWGKDDSSN
trca_91081831   NPGAIL.... .DEQHYLFKK KLVQV..... .LGGLTTQLV VLWGKDSIS.
dare_68371880   ...Q..SSGG IDERRYTFLK RLCQV..... .LCALGSQVC SLVGS.....
teni_47223291   ...Q..AVEV VEQR.YVFLK RLCQV..... .LCALGGQLC ALVAS.....
mus_124297979   ...QTADGGG LVEKHYLFLK RLCQV..... .LCALGNLLC ALLAL.....
rat_109486711   ...QTADGGG LVEKHYLFLK RLCQV..... .LCALGNLLC ALLAL.....
dog_73972940    ...QTADGGG LVEKHYVFLK RLCQV..... .LCALGNQLC ALLGV.....
hs_57209079     ...QTADGGG LVEKHYVFLK RLCQV..... .LCALGNQLC ALLGA.....
cow_76650406    ...QTADGGG LVEKHYVFLK RLCQV..... .LRALGNQLC ALLGV.....
chick_118088066 ...QTADGEG LVEKHYVFLK RLCQV..... .LCALGSQLC ALLGS.....
xetr_45360873   ...QMADTET LEEKRYILLK RICQL..... .ICTLGTQIC ALTQSP....
stpu_115712846  ...VKACSAG LDEKNHLFVK KLCQV..... .ITGLGSQMC AIWAIE....
poan_27803015   ....TVDAQD IDDDKYTFAK KFSEASLHPR TVCSLANYLD RKF..A....
chgl_88184741   ....VVDAHD IDDDKYQFAK KFSET..... .LCSLGNYLD RKF..A....
magr_39961762   ....AIDPED IDDDKYQFAK KFSEM..... .VSSLGNYLD RRM..E....
gize_46124003   ....AVDPED VDEDKYQTLK KLSEM..... .LSCLGDYFD RKF..A....
aste_115384822  ....VVGPDD IDDTKYMVSK KLSEM..... .VSYVAGFLE EKN..F....
asor_83766172   ....IVGPDD IDDTRYMISK KLSEM..... .LSYIAGFLE EKG..F....
phno_111055772  ...ADLNIND LDDQKYTLCR KLSEL..... .ANSLGLFIE QKP..R....
klla_50312029   ....FDPIEG IDEAKYPIMK KFVDM..... .ITCLYTCV. ..........
ergo_45190513   ....FNPQHG VDESKYPIVK KFADM..... .ITCLHKSI. ..........
cagl_50293965   ....FNPEEE VDETRYPIVK KFVDM..... .TSCLYVSI. ..........
sace_6320542    ....FDPTDD IDETKYPIIK KFVDM..... .ISCLYVCV. ..........
deha_50427387   ....IDP.ND VDEQVYSLLK KTVEM..... .IVSLSEYLN ISLPQK....

                451                                                500
Analysis_1      .......... ...******* ********** ********** *****.....
arth_79393760   .QSISSDGGV MAVYLQQMLG FFQHFKLGLH FEALLFWLSL MRDLLPKP..
orja_115436552  .QCILADVAR TLHFLQQMLE YYQHYKITLH FQSLLFWLVV LREPSKAKSV
drya_77455344   ....TQRPVH LEVLLECLLL LVQHPSLAVS HGSALIWQLL LKHEPCSKDF
drer_77455348   ....TQRPVH LEVLLECLLL LVQHPSLSVS HGSALIWQLL LKHEPCSKDF
drsi_77455342   ....TQRPVH LEVLLECLLL LVQHPSLGVS HGSALIWQLL LKHEPCSKDF
drme_12407463   ....TQRPVH LEVLLECLLL LVQHPSLGLS HGSALIWQLL LKHEPSSKDF
drps_54643819   ....TQRPVH LEIMLECLLL LVQHPSLSVA HGAAQIWQLL LKHELCSKDF
anga_58394285   ....PIKPHC LATFLGTVLI FTRHASYSLA HPAALIWTTL LKHEQISKEH
aeae_108874516  ....ISRP.S LATFLETVFI FSRHSSFTLS HYASLIWTGL LKHEQISREP
apis_66555613   I.....RPAH FNIFLDTVLT FTMYSSLTLT HMANAIWVML FKHEQIKQDP
trca_91081831   ......RPNN FSAFLEAILA FSSHQSLTLS HMANPLWNSM LKHEHISRDP
dare_68371880   .DVEVQVPVN LNKYLEALLA FTTHP..... .......... ..........
teni_47223291   .YVKVSVPAN LSKYLEALLA FTTHSSQFLK SSTLITWANL FRHETLSQEE
mus_124297979   .DANIQTPIN FGMYLESFLA FTTHPSQFLR SSTHMTWGAL FRHEVLSRDP
rat_109486711   .DANIQTPVN FGMYLESFLA FTTHPSQFLR SSTHMTWGAL FRHEVLSRDP
dog_73972940    .DSDVETPAN FGKYLESFLA FTTHPSQFLR SSTQMTWGAL FRHEILSRDP
hs_57209079     .DSDVETPSN FGKYLESFLA FTTHPSQFLR SSTQMTWGAL FRHEILSRDP
cow_76650406    .DSDVEIPAN FGKYLESFLA FTTHPSQFLR SSTQMTWGAL FRHEILSRDP
chick_118088066 .DSEVETPAN FGKYLDSFLA FTTHPSQFLR SSTQITWGAL FRHEVLSRDP
xetr_45360873   .DLKVNVPGN FNKYLETLLS FTRHASQFLT SSTILTWGTI FRHEVLSRHP
stpu_115712846  .GEVFEPPSN LASYLKTLYS FTQHASTHVC HLTSASWMAF LRHEHMPRTQ
poan_27803015   .AIPPQVNVQ G..FFQLLML VVKSQSLVVS IPVLVSWTRL LSHRTLGPAA
chgl_88184741   .AIPPQTNIQ G..FLELLML VVQSQSLVVS IPILLTWTRL LSHRALGPAA
magr_39961762   .CLPSDIELQ G..FFDFLLL ILQSQSLVVS IPVLVTWTRL LHNPDFGASI
gize_46124003   .KLPAEAAKD E..FLGLLVQ IVQHQSLMVS IPVLVTWTRL LSNRLIGPGE
aste_115384822  .SLDDNHGLN LPFFFHLMIN VIQHQSLTVS IPVLHVWSKL LASERIGNTD
asor_83766172   .SLESAHGMN LPFFFHLTIS VIQHQSLMVS IPVLHVWSKL LASERIGNTD
phno_111055772  .QIPESSDFG G..MLGFLFD IMRHPSLVVS IPVLHCWTKL LRSPVVREND
klla_50312029   .LKIS.DLQN IETYMKLVLK TTYNPSLIVS GLSLDLWCAC LRNDEFLPIL
ergo_45190513   .LRFSADDKN VELYLRLVLK TTYNPSLIVS GISLDLWCTC IRNDEFLPIL
cagl_50293965   .PKIKDTNNQ IEKYFKLVMQ TTYNPSLIVS GLTLDLWCSC LRNDDYIPLI
sace_6320542    .PKIKETNGQ IQKYFKLVLK TTYNPSLIVS GLTLDLWCTC LRNDEYLPKL
deha_50427387   .NKISWENSD IDNYLNLILT TTNHPSLIIS GLSLQMWVTI LRFDELSSKK

                501                                                550
Analysis_1      ......**** ********** *......... .......... .......***
arth_79393760   ..KAATYPSG GGSSTGGDDS SSQVDSEKKK TLSLINDDIS SAILDVSFQR
orja_115436552  ARVSSDTPAA GNSASTGGGS TER...EKKG VSVLITDEMY STILDVTFKR
drya_77455344   AMVNYIPKLI HTIAPRIVKL PYPAST.SSP AS...LSTEA YIRLE..YDS
drer_77455348   AMVNYIPKLI HTIAPRIVKL PYPAST.SSP AS...LSTEA YIRLE..YDS
drsi_77455342   AMVNYIPKLI HTIAPRIVKL PYPAST.SSP AT...LSTEA YIRLE..YDS
drme_12407463   AMVNYIPKLI HTIAPRIVKL PYPASA.SSP AS...LSTEA YIRLE..HDS
drps_54643819   AMINYIPKLI HTIAPRIVKL PYPP.A.SSP TS...LTTES YIRMD..YDS
anga_58394285   LVLEYIPKVI EVIGPKIIKV NYPVRR.WTG IT...MHPQT FASLD..YDA
aeae_108874516  IVMEYIPKLI EVFGPKIIKV CYPASR.PTE IS...MNPET FISLD..YDD
apis_66555613   LLLTYIPKYV ESTAPKLIKI AYPQGR.QAN ......GMSA YCLAD..YDS
trca_91081831   VFLSYIPQWV QCTAPKIVKF NYPASK.VQN TDT..GGAAA YAKID..FDS
dare_68371880   .......... .......... .......... .......... ..........
teni_47223291   VVVQMAVRYL RACMTNFVKV SFPSKN.DSP SC.......A YSRVD..FDS
mus_124297979   ALLAVIPKYL RASMTNLVKM GFPSKT.DSP SC.......E YSRFD..FDS
rat_109486711   SLLAVIPKYL RASMTNLVKM GFPSKT.DSP SC.......E YSRFD..FDS
dog_73972940    LLLAIIPKYL RASMTNLVKM GFPSKT.DSP SC.......E YSRFD..FDS
hs_57209079     LLLAIIPKYL RASMTNLVKM GFPSKT.DSP SC.......E YSRFD..FDS
cow_76650406    LLLAIIPKYL RASMTNLVKM GFPSKT.DSP SC.......E YSRFD..FDS
chick_118088066 LLLAMIPKYL RASMTNLVKV GFPSKS.DSP SC.......E YSRFD..FDS
xetr_45360873   QLLAAIPDFL RSSMVSIVRV GFPSKD.NSP SC.......K YSRMD..YES
stpu_115712846  AVLEIIPNLC QTYISTSQKI GYPSRN.DSP AC.......A YARID..FDS
poan_27803015   SNMPFIPDLL ELCSSRLIRY ENLPDDTDDP TY.......V LLLED..TDT
chgl_88184741   AEMPFIVNLL ELCCGRLVRY ESFPEDTEDP VY.......V LLIED..TDT
magr_39961762   GETALVGHLL EVCSSRLVQY EHLPEDTRDA TY.......T FLMED..TDT
gize_46124003   HVSPLIPPLL ETCSSRLVRY ENLPEDTQDP TF.......L YLMED..TDT
aste_115384822  LVTSLVPALL GICTQRLVRW EALPSDSDDP TV.......V FLLED..IDT
asor_83766172   LVTGLIPSLL EICTQRLVRW EALPTDSDDP TV.......A FLNDD..IDT
phno_111055772  TIKSMIAGLL ETSCSRLIRY ESLPEDTEDV TL.......Q FLNED..IDT
klla_50312029   EKL.VIPDLL EFAGNALIYY EQI...EDHV SK.......N FVEVD..FQS
ergo_45190513   EKY.VLSDLL EFSANALVHY EQI...DGHI SK.......H YADVD..FQS
cagl_50293965   QKY.AIKDLL NFAADALVYY EQI...DGHI SR.......N YVDID..FQS
sace_6320542    EKY.VIPDLL QFAADALVYY EQI...DGHI SK.......K FAEID..FQS
deha_50427387   PILKILLDLL ETSANRTLNY SIIG..EENI SK.......I FLNID..FDS

                551                                                600
Analysis_1      ********** ********** ********** ********** **........
arth_79393760   MLKKEKVPTG IALSLGPLEL WSDEFEGKGD FGPYRSKLLE LIKLTASHKP
orja_115436552  MLKKS..... TSASSGLLEL WSEELEGKSD FCNYRAKLLD LIKVIASQRP
drya_77455344   EEEFALYFFR CRTDFLEIFR LATLVQPLVT YGYCEQWLQQ RLRN.....A
drer_77455348   EEEFALYFFR CRTDFLEIFR LATLVQPLVT YGYCEQWLQQ RLRN.....A
drsi_77455342   EEEFALYFFR CRTDFLEIFR LATLVQPLIT YGYCEQWLQQ RLRN.....A
drme_12407463   EEEYALYFFR CRTDFLEIFR LATLVQPLVT YGYCEQWLQQ RLRN.....A
drps_54643819   EEEFTLYFFR CRTDFLEIFR LATLVQPLIT YGFCEQWLQS RLRN.....A
anga_58394285   EEEWLVFFFR CRTDFLEIFR QATLIAPLVT FSYCEHWLNA MLAKT....A
aeae_108874516  EEEWLIFFAR CRTDFLEIFR QATLMAPLVT FSYCEQWLNA RLQK.....A
apis_66555613   VEEFNVFLHR FRTDLLEGFR QATMVAPLVT FTYVQQWLTA KITKG.....
trca_91081831   EEEFSTYFYR CRSDFLDSFR QATVVAPLVT FNYVEQWLMK CLQVP.....
dare_68371880   .......... .......... .......... .......... ..........
teni_47223291   DSDFNSFFTS FRAQQGDLVR SACRIAPQEA FQIAAEWLQY QVTTPIDAGG
mus_124297979   DEDFNAFFNS SRAQHGEVVR CVCRLDPKTS FQMAAEWLKY QLSASIDTGP
rat_109486711   DEDFNAFFNS SRAQHGEVVR CVCRLDPKTS FQMAAEWLKY QLSAAIDTGP
dog_73972940    DEDFNAFFNS SRAQQGEVMR LACRLDPKTS FQMAGEWLKY QLSTSVDTGS
hs_57209079     DEDFNAFFNS SRAQQGEVMR LACRLDPKTS FQMAGEWLKY QLSTFLDAGS
cow_76650406    DEDFNAFFNS SRAQQGEVIR LACRLDPKTS FQMAGEWLKY QLSTSIDPGS
chick_118088066 DEDFNAFFNS FRAQQGEVMR MACRLDSRTG FQMAGEWLKY QLTAPVDTGP
xetr_45360873   DEDFNGFFNS FRALMGGVVR AACYLDPHTG FCIAKEWLQF QLSAPLDPGP
stpu_115712846  DDEFFHFFAA HRYYQLEILR HATGLCPETT FSIAARWLQE LLAAPLEREE
poan_27803015   LPERHAFLGN YRRYSCQVIE SIVNLRLSDA FSHILGKAEA AFRTLYDGQP
chgl_88184741   IPERHAFLGN YRRYCCSVIE SIVHLKMSDA FSHMLGRAER ALNTLYDGQP
magr_39961762   IPERHAFLGN YRRYCSQVIE SIVQLKLVDA LQHILGQADE VLDRLYNGKA
gize_46124003   IPERHAFLGN YRRYSSQIIE AVVQLKLVDA IPHILNRTEE LLQHLYDGQP
aste_115384822  VPERHAFVGN YRRYCSSIIE TIVLKRPQEA IPHILSEIDA KLDNLYTGAQ
asor_83766172   VPERHAFVGN YRRYCSSIIE TIVQKRPQEA IPHILSGVDT NLNNLYNGVE
phno_111055772  VPERHAFLGN YRRFCADMIE TLVRWIPVEA MEHILGQATN VLQNIYRDQP
klla_50312029   TAEYENYCSS YRKRIRDIIR LISCVQLDFA YDWLCERLNK YFGSQFGQQV
ergo_45190513   ISDYNAFCST YRKRIRDVIR LISCIQVDYV YDWLCARLNN YFGSAYGQEI
cagl_50293965   NSEFQSYCST YRKRIRDIIR LISCVEIDMT YEWLNNRLNV YFSSPAGQQV
sace_6320542    KSEFQTFCST YRKRIRDIIR LISCVELDLT YDWLNNRLNN YFSSPFGQQV
deha_50427387   IPDANSFLSN YKKFNEDIVR ITVCKKPEEG LMWLENRLQS FFSSKLGEEC

                601                                                650
Analysis_1      .......... .......... .......... ..******** **********
arth_79393760   LISSTKISER VITLI..... KHLLASPAPL QHVAVMDSQQ LALDCIVATL
orja_115436552  GITATSIVQR INIVF....G DANEATKSS. QDLDAMEGAQ LGLEAVVSAI
drya_77455344   QAEADAEVK. .........S GNVSCSVLD. PVYLEWDALV SVLDGVLSRI
drer_77455348   QAEADAEVK. .........S GNVSCSVLD. PVYLEWDALV SVLDGVLSRI
drsi_77455342   QAEADAEVK. .........S GNVSCSVLD. PVYLEWDALV SVLDGVLSRI
drme_12407463   QIEADAEVK. .........S GNVSCSVLD. PVYLEWDALV SVLDGVLSRI
drps_54643819   VTES...... .......... AGMSCSVLD. PVYLEWDALV SVLDGVLSRI
anga_58394285   TCDRS..... .......... .ATACSVTD. PLYLEWDALT NALDGVLSRI
aeae_108874516  HSER...... .......... .NTTCSITD. PVYLEWDALV NVLDSVLSRI
apis_66555613   .......... .......MAD LRYQSDQND. LQYLEWEALA QALDSVVSRI
trca_91081831   .......... .........N VTSGLVLSD. PLFHEWEALS TFLESILSRV
dare_68371880   .......... .......... ...LCSPLS. PSVVQWEAMT TFTENVFGQL
teni_47223291   SKSQTAEG.. .......... ...MCSSLS. PSVLQWDAMT TFMDCTVWQL
mus_124297979   VNSCSTAGT. .........G EGGFCSIFS. PSYVQWEAMT FFLESVINQM
rat_109486711   VNSCSTAGT. .........G EGGFCSIFS. PSYVQWEAMT FFLESVINQM
dog_73972940    VN....SGT. .........G EGGLCSIFS. SSFVQWEAMT FFLESVINQM
hs_57209079     VNSCSAVGT. .........G EGSLCSVFS. PSFVQWEAMT LFLESVITQM
cow_76650406    MNS....GT. .........G ESSLCSIFS. PSFVQWEAMT FFLESVINQM
chick_118088066 MNSKTGEG.. .......... ...LCSIFS. PSFVQWDAMT FFSESVISQM
xetr_45360873   HNAQPGDA.. .......... ...LCSPTS. TSFLQWEAMT FFCECVTSQL
stpu_115712846  GKE....... .......... ...LCTNHS. PSTIKWDAMS SYLDSVITTL
poan_27803015   PLN....... .......... .AANYSKSS. VPVLTVDTHA TVIETALRGY
chgl_88184741   PLN....... .......... .PSNYSKTS. LPVLTVDAHA TVIEAALKGY
magr_39961762   PLN....... .......... .PSSYNKNS. MEALTVDARF TVIESALKGY
gize_46124003   PLD....... .......... .KQNYFKHS. MPVLRVDAQF TVIEATLKGY
aste_115384822  PFS....... .......... .AQSFSKSS. IPLMRADTQF AVVDATLKGY
asor_83766172   PFNGVFGSGN SENSALT.FK TAKSFSKSS. IPLMRADTQF AVVEATLKGY
phno_111055772  PFS....... .......... .PQTFTKNS. PTVLRVDAQI TVIDAALKGY
klla_50312029   LSS....... .......... .TYLDHKSE. .PYLSALTQF MIVECFINGC
ergo_45190513   LSS....... .......... .TFLNHKAE. .PYWSSLSQL MIVECFINGC
cagl_50293965   LTS....... .......... .SFLDHKSE. .PYLGALSQY MIVECFINGC
sace_6320542    LSS....... .......... .TFLDHKLE. .PYLGALSQY MIVECFINGC
deha_50427387   IHE....... .......... .YSLNEKSD. .ALNYGTSQF SIIENCIRGI

                651                                                700
Analysis_1      ******.... .......... .......... ...******* **********
arth_79393760   FDGSN.EFAG GSSE...... ..VHYALRGI FEGLLQQLLS LKWNEPELMK
orja_115436552  FDGSS.DYSK IDQD...... ..TKFQIHRI FEGLLQQLLS LKWSQPNLAV
drya_77455344   LLVAERPSVP AG........ .......... .LRLLEECLK LETINPLTYS
drer_77455348   LLVAERPSVP AG........ .......... .LRLLEECLK LETINPLTYS
drsi_77455342   LLVAERPSVP AG........ .......... .LRLLEECLK LETINPLTYS
drme_12407463   LLVAERPSVP AG........ .......... .LRLLEECLK LETINPLTYS
drps_54643819   LLVSERPSVP AG........ .......... .LRLLEDCLK LETTNPLIYS
anga_58394285   LMVTERPSVS AG........ .......... .LRLLEECLK VESNDPLVLS
aeae_108874516  LMVTERPSVA SG........ .......... .LRLLEECLK VESSDPLIFS
apis_66555613   LLINERPSVQ TG........ .......... .LQLLELCLG YSPQDPWLLS
trca_91081831   LQAQERPSIA SG........ .......... .LRLLQLCLV YQPVDPLILS
dare_68371880   FKILEKEKLP IDE....... .......... GMALLQIAVN FETRDPLILS
teni_47223291   LKIVEEEKLP TEQ....... .......... SLGLLQAMLN YETNDPLIMS
mus_124297979   FRTLDKEELP VSD....... .......... GIELLQLVLN FEIKDPLVLS
rat_109486711   FRTLEKEELP VNE....... .......... GIELLQLVLN FEMKDPLILS
dog_73972940    FRTLDKEAVP VND....... .......... GIELLQMVLN FDTKDPLILS
hs_57209079     FRTLNREEIP VND....... .......... GIELLQMVLN FDTKDPLILS
cow_76650406    FRTLDKEEIP VTD....... .......... GVELLQMVLN FDTKDPLILS
chick_118088066 FRTLDKDEIP VND....... .......... GIDLLQLVLN FETKDPLILS
xetr_45360873   FRVVPKEELP VAE....... .......... GIGLLQQVLS YETMDPLILS
stpu_115712846  IK...KDQLP TQQAIE.... .......... ...LIQATLN CKIEDPVILS
poan_27803015   IKWRSSPSRC DLK....... ...LTCLKQK EQKVAGIEDH FEKWCGQLLE
chgl_88184741   DKWRTSRN.. .......... .......RTA EEQATTVEQY FEKWCGQLLE
magr_39961762   VKWRQSMDFS .......... ......IPEN LQRKTSLEES FEGWCNRLLK
gize_46124003   TKWRKHRP.. .......... .......QDH QQRGPEMEAN LETWCNKILE
aste_115384822  NKWVSAHGRS PQQ....... .........D EHKRGELENI LETWAFKLMQ
asor_83766172   NKWVSAHGKM PQQDVSTISF TTWHPTDKQQ EQKRSDLEGI LEKWAFSLMQ
phno_111055772  LKWLASHGEN .......... ......MQED ERKRSALEDS FEQWGRQMLQ
klla_50312029   IRWKIWYTDE .......... .......STF SQKLDAILAK VEMLSNQLLA
ergo_45190513   IRWKIWYTNE .......... .......EDY NKKLEMILVK VETLSNQLIS
cagl_50293965   IRWKIWYPSG .......... .......PDY NQKLDSILQK LEILSNQLIA
sace_6320542    IRWKIWYPTG .......... .......DDY DEKLDSILQK LEILSNQLIA
deha_50427387   SRWRIWYSGD .......... ........DF DVINDRLNKL VESLGERLLA

                701                                                750
Analysis_1      ****...... ....****** .********. .......... .....*****
arth_79393760   VHVHY..... ..LDAMGPFL .KYFPDAVG. .......... .....SLINK
orja_115436552  IHGHY..... ..LDSLGPFL .RHYPDAVA. .......... .....CIVNK
drya_77455344   ILLSC..... ..ISALFVFL .SMSACQIT. ATN.CVAMSG VSLLPRVLDK
drer_77455348   ILLSC..... ..ISALFVFL .SMSACQIT. ATN.CVAMSG VSLLPRVLDK
drsi_77455342   ILLSC..... ..ISALFVFL .SMSACQIT. VTN.CVAMSG VSLLPRVLDK
drme_12407463   ILLSC..... ..ISALFVFL .SMSACQIT. ATN.CVAMSG VSLLPRVLDK
drps_54643819   ILLSC..... ..ISALFVFL .SMSSCQIT. SNN.CVAMNG VTLLPRVLDK
anga_58394285   VMLSC..... ..ISSLFVFL .SMSSCQIT. AAN.CVAMTG VQLLPRVLEK
aeae_108874516  VLLSC..... ..ISSLFVFL .SMSSCQIT. AAN.CVAMSG VQLLPRVLDK
apis_66555613   ALLSC..... ..ISALFVFL .SMSTGSMAM PG........ VAILPRVLEK
trca_91081831   TLLTC..... ..ISALFVFL .SMSTGQMAP TA.NSVAASG AALLPQVLDK
dare_68371880   CVLTI..... ..VSTLFPIL .THRPHFLP. .......... .....QVLFK
teni_47223291   CVLTN..... ..ISTLFPFA .TKREQFLP. .......... .....RVFYK
mus_124297979   CVLTN..... ..VSALFPFV .TYKPAFLP. .......... .....QVFSK
rat_109486711   CVLTN..... ..VSALFPFV .TYKPAFLP. .......... .....QVFSK
dog_73972940    CVLTN..... ..VSALFPFV .TYRPEFLP. .......... .....QVFSK
hs_57209079     CVLTN..... ..VSALFPFV .TYRPEFLP. .......... .....QVFSK
cow_76650406    CVLTN..... ..VSALFPFV .TYRPEFLP. .......... .....QVFSK
chick_118088066 CVLTN..... ..VSALFPFV .TYRPEYLP. .......... .....QVLSK
xetr_45360873   FVLTN..... ..LSSLMPFI .TCLSSYVP. .......... .....PVLSK
stpu_115712846  FQLTC..... ..ISTLFPVL .HHSNQHVE. .......... .....GVLDK
poan_27803015   MKFEDPLIRK RVLQLLVAFS TTALDSNPGF M......... ....LRVLEH
chgl_88184741   MKFEDPLIRK RILQLLVTFS TRALDSKPAI M......... ....LRVLEH
magr_39961762   REFE...... ....LLVAFS TTALDRNSEF M......... ....LKVLEH
gize_46124003   MTFEDPMIRK RTLQLLVYFS TTALNKNATF M......... ....LKVLEH
aste_115384822  RQFEDPVLKQ RVVKLIVDIS SKALDKNPSF A......... ....LKVLEY
asor_83766172   RSFEDPILKQ RVIKLIVDIS SKALDKTPSF A......... ....LKVLEY
phno_111055772  ARFEDPEIAR KIVSLMSTLS TKALGDRPAF A......... ....LTFLEY
klla_50312029   LNLREPLLLK KQIQNFALFL .TILKDNVL. .......... ....FTLLEK
ergo_45190513   LNIRDPLLLK KQIQNFALFL .TILKDNVL. .......... ....FTLLEK
cagl_50293965   LNMKEPLLLK KQIQNFALFL .TMLRDNVL. .......... ....FTLLEK
sace_6320542    LNLREPLLLK KQIQNFALFL .TMLKDNVL. .......... ....FTLLEK
deha_50427387   MNLASPLLIR KQVQTLVQFA .PLLKDVSP. LM........ ....FQVLEK

                751                                                800
Analysis_1      *********. .......... .......*** ********** **********
arth_79393760   LFELLTSLPH VVKDPA.... .......TST SRAARLQICT SFIRIAKAAE
orja_115436552  LFEILTSLPI TIQDP..... .......SNN FRQARLQICS SFIRISRAAD
drya_77455344   IFRALVMKP. .PN....... .ELEKVQAKS AKNLRRHAAS LLVKLAHKYP
drer_77455348   TFRALVMKP. .PN....... .PLEKVQVKS AKNLRRHAAS LLVKLAHKYP
drsi_77455342   IFRALVMKP. .PN....... .ELEKVQAKS AKNLRRHAAS LLVKLAHKYP
drme_12407463   IFRALVMKP. .PN....... .ELEKVQAKS AKNLRRHAAS LLVKLAHKYP
drps_54643819   IFRALVLKP. .PN....... .ELEKVQVKS AKNLRRHAAS LLVKLAHKYP
anga_58394285   IFASLVFQE. .VG....... .ETRHTRTVA VKNLRRHAAA LMVKIAHKYP
aeae_108874516  IFAALVFQL. .PG....... .ANRINQSIA VKNLRRHAAS LMVKIAHKYP
apis_66555613   IFAALVFEA. .PGET..... ...KGTRSKA AKNVRRHAAS LMVKISLKYP
trca_91081831   IFSTLVYAP. .PDEQ..... ..SKDTRSRA VKNVRRHAAS LMVKIGNKYP
dare_68371880   IFSAITFEL. .VDERKAP.. ......RTRA VKNVRRHACS SIIRICRDYS
teni_47223291   LFKAVTFNG. .GQENRVS.. ......WSRT VKNVRRHACS SFIKICRDFP
mus_124297979   LFSFVTFES. .VGESKAP.. ......RTRA VRNVRRHACS SINKMCRDYP
rat_109486711   LFSFVTFES. .VGESKAP.. ......RTRA VRNVRRHACS SINKMCRDYP
dog_73972940    LFSSVTFET. .VEESKAP.. ......RTRA VRNVRRHACS SIIKTCRDYP
hs_57209079     LFSSVTFET. .VEESKAP.. ......RTRA VRNVRRHACS SIIKMCRDYP
cow_76650406    LFSSVTFEI. .VEESKAP.. ......RTRA VRNVRRHACS SIIKMCRDYP
chick_118088066 LFASVTFEV. .VEESKFVVS V..QAPRTRA VKNVRRHACS SIIKMCRDYP
xetr_45360873   LLDAISFPL. .SGDMKVS.. ......KSRG EMNVRRHANS SLIKVCRDYP
stpu_115712846  LFAAAVYSW. .PGLTKKT.. ......RTRS VQNVRRHACS AMVKMCRDHQ
poan_27803015   ILMTWPALQ. .PDHKLL... .......NDA IRDLQNESMI ELQRLASKMP
chgl_88184741   ILMTWPALQ. .PEHRLF... .......NDA IRDLQTESMV ELQRLASKMP
magr_39961762   ILVTWPNPQ. .PEYRLF... .......NES VKDLQSESMV ELQRLASKMP
gize_46124003   ILLTWPALE. .PEYRAF... .......NDS IKDLQGESMV ELQRLASEMP
aste_115384822  ILMTRLPDQ. .PEYPAY... .......SEA VKELHGLASH ELRRLAMRYA
asor_83766172   ILMTRLPDQ. .PEFPAY... .......SEA VKELHGLSSH ELRRLAMRYS
phno_111055772  MLTIRLADD. .TAYPLY... .......SDA VKDLERICSL EMQKLAIKFA
klla_50312029   IITTATLEY. .PEIDMN... ..EKSEQSDA VRDLRYACGI ELNRMALLMP
ergo_45190513   IITSATMDY. .PDINIE... ..DKTEKSDA VRELRYACGI ELNRMALLMP
cagl_50293965   IITSATMDY. .PEVNLD... ..DRSEQSDA VRDLRYACGI ELNRMALLMP
sace_6320542    IITSATMDY. .PEINLE... ..ERGAESDA VRDLRYACGI ELNRMALLMP
deha_50427387   ILTTATFDY. .PSN...... ..INDDEKEL IRDLRTSCGT ELNRLAYIMP

                801                                                850
Analysis_1      ****..**** *********. ......**** ********** ****.....*
arth_79393760   KSVLP.HMKG IADTMGYLAK EG...TLLRG EHNILGEAFL VMAS.....S
orja_115436552  KALLP.HMKN IADTMAYLQG EG...RLLRA EHNHLCEAFL VMAS.....S
drya_77455344   LLLLP.VFEQ INGHVELLLK EPGQHQLCRL MRTTLQEALI LISN....HF
drer_77455348   LLLLP.VFEQ INGHVELLLK EPGQHQLCRL MRTTLQEALI LISN....HF
drsi_77455342   LLLLP.VFEQ INGHVELLLK EPGQHQLCRL MRTTLQEALI LISN....HF
drme_12407463   LLLLP.VFEQ INGHVELLLK EPGKHQLCRL MRTTLQEALI LISN....HF
drps_54643819   LLLLP.VFDQ INNHVQLLLK EPNRHQLCRV MRTTLQEALI LISN....HF
anga_58394285   LLLLP.IFDQ INTSVKNLIV QP..ERLSKV EQVTLLEALL LISN....HF
aeae_108874516  LLLLP.IFDQ INTSVHNLIR QQ..DLLSNV EQITLLEALL LISN....HF
apis_66555613   LLLLP.VFEQ IHTMVRELAR EP..SPLSKM ETTLLYEALL LISN....HF
trca_91081831   LLLLP.VFDQ IRATVENLSR SDSVAGLSTL EKVTLQEALL LISN....HF
dare_68371880   DFMLP.CFDL MYEHVKRLFS DE..LLLTQL EKCALMEALI LISN....QF
teni_47223291   QFILP.YFDM FYNHVKNLFE SD..STLSPM ENCALMESLI LISN....HF
mus_124297979   DLVLP.NFDM LYSHVKQLLS NE..LLLTQM EKCALMEALV LVSN....QF
rat_109486711   DLVLP.NFDM LYSHVKQLLS NE..LLLTQM EKCALMEALV LVSN....QF
dog_73972940    QLVLP.NFDM LYNHVKQLLS NE..LLLTQM EKCALMEALV LISN....QF
hs_57209079     QLVLP.NFDM LYNHVKQLLS NE..LLLTQM EKCALMEALV LISN....QF
cow_76650406    QLVLP.SFDM LYNHVKQLLS NE..LLLTQM EKCALMEALV LISN....QF
chick_118088066 QLVLP.NFEM LYNHVKQLLS NE..LLLTQM EKCALMEALV LISN....QF
xetr_45360873   ELVQP.HFEQ LHARVTALLG EE..QLLTQM GKCALMEALI LASN....QF
stpu_115712846  TLMLP.HFEK IYTQVKRLCS DP..EQLTQL ERVTLSEALI LINN....GL
poan_27803015   DHLL.DVYDQ LEAKIKEMIA SG...TLDEK RQIAYQSFLF IIIHRSTRID
chgl_88184741   DPLL.DVYDQ LEGKVQEMIA SG...TLDEK RQVAYQSFLF IIIHRATHID
magr_39961762   DKLL.EVYSH IEAKVKEMIS SG...TLDEK RQLAYQSFLF IIIHRASKID
gize_46124003   DHLLG.VYDQ IENKVNEMMS SG...SLDEK RSIAYRSFLF IIIHRATGVS
aste_115384822  DYFST.FYDL LEPKIREISQ AN...RVDDK LHMELTSILL IIMQRASNVD
asor_83766172   EYFAT.FYDV LEPKVKEISL AN...RVDDK LQMELTSILL IIMQRANNVE
phno_111055772  NDFMN.VYDQ LESKVNEMIN DP...TTDER QRMAYSAFLF IIIHRCTVLD
klla_50312029   ASLQP.IYPD LENVVAGILP .....KLSSH ETISFKSFLL TIVLKS...N
ergo_45190513   DSLKD.IYSD LENVVAGIMP .....KLTSH ETISFKSFLL SIALTS...S
cagl_50293965   ESLKS.IYPD LEAVIAKIMP .....NLSYH EKISFKSFLL IIVLKS...S
sace_6320542    ESLKK.IYPD LESVIARIMP .....NLSYH EKISFKSFLL IIVLKS...S
deha_50427387   ESLKK.IFGD LENVVGNILS SK...KVSDH ENVAFKSFLL VIASRS...T

                851                                                900
Analysis_1      *******..* ********** **.*****.* ********** **........
arth_79393760   AGAQQQQEVL AWLLEPLSQQ WIQPEWQNNY LSDPMGLVRL CS........
orja_115436552  AGIQQQQEVL AWLLEPINKM WTQVEWQNAY LSDPSGLTHM FA........
drya_77455344   CDFERQTLFI EHIVQDKRTE WL.AFGEA.L KSPLDFMSFV GLDKPPIFAV
drer_77455348   CDFERQTLFI EHIVQDKRAE WL.AFGDA.L KSPLDFMSFV GLDKPPIFAV
drsi_77455342   CDFERQTLFI EHIVQDKRTE WL.AFGEA.L KSPLDFMSFV GLDKPPSFAV
drme_12407463   CDFERQTLFI EHIVQDKRTE WL.AFGDA.L KSPLDFMSFV GLDKPPIFAV
drps_54643819   CDYERQTAFI EHIVLEKRSE WI.SFEEA.F KSALHFMRFV GLDKPPVFAI
anga_58394285   CDFERQSGFV ADVIRDGVSI WGGLLVPV.V KNAHTFIEYV GLNRPAIEPF
aeae_108874516  CDYERQSNFV TEITRDGVNL WL.HMAPV.V KNAHTFIDFV GLNKLPIEPN
apis_66555613   CDYERQTRFV AEIIGDASAK F.IALGSESF KGPLEFMRFI GLDRPPVENI
trca_91081831   CDYDRQSNFV REVLAEANAQ WRLIVASGAF ESASKFISFV GLDTPPVAPH
dare_68371880   KDYKKQKAFL EELMAPVTAQ WLSEEMRSVL WDPATFLTFV GADQEIGD.S
teni_47223291   KDFAKEKAFL DELLSSVVAQ WSSEEMKNVL CDPAAFLSYA GADQVVTEKS
mus_124297979   KDYERQKLFL EELMAPVVNI WLSEEMCRAL SDIDSFIAYV GADLKSCDPA
rat_109486711   KDYERQKLFL EELMAPVVNI WLSEEMCRAL SDIDAFIAYV GADLKSCDPA
dog_73972940    KNYERQKVFL EELMAPVASI WLSEDMHRVL SDVDAFIAYV GADRQSCDPG
hs_57209079     KNYERQKVFL EELMAPVASI WLSQDMHRVL SDVDAFIAYV GTDQKSCDPG
cow_76650406    KSYERQKVFL EELMAPVASI WLSENMHRVL SDVDAFIAYV GADRKNCDPG
chick_118088066 KDYERQKAFL EELMAPVAGL WLSAEMQRVL SDPEAFISYV GADNKIADPV
xetr_45360873   KSYDRQQVLL EELIGPLVSG CVSEKTQRAF SGPDEFISFV GADILMHQQE
stpu_115712846  HNWNRQSALI AEIMKPITDV WLSPHITEII QSPESFIHNI GLDHPSDAQP
poan_27803015   PGVRLQR..L SSFIEPVRNQ WKDESLKQAL SSYDGFCQLL GLDRAQRYLA
chgl_88184741   PAVRLSK..L TAFIDPVKDQ WKNDSLKQAL GSYNGFCELL GLDKIQKYLV
magr_39961762   QESRIMR..L QPFINPVLSQ WSNPALGQAL SSYSNFCESM ALDKAQRYLA
gize_46124003   ADAKIQK..L REFIDPVKAQ WQDENVRNSL KSYGSFCELL GLDKAQAYMA
aste_115384822  PYQRQSR..L ASFVEPIRQA WQDDEFRQMC STFEGFCSML GLQDVGPYMQ
asor_83766172   PFLRQSR..L ASFIEPIRQA WQDEEFRQMS SSFEGFCSML GLQSVGPFMQ
phno_111055772  RSTQEER..M RLMLNQVKDA WQNEEFAGAV TNFQSFCGIL GMGQLPDFLS
klla_50312029   LENKGEK..F AQLVDPEFAA WSDKGTVVGL TDLPWFLERL GIVKIAEYFQ
ergo_45190513   MDDKDSR..F SAIVDPELAA WSDKSTVVGL TDLPWFLERL GIVKITEYFQ
cagl_50293965   LDNKEQR..F SELVDVELMA WSEKTTEVGL SDLHWFMERL GIVQIAEYFQ
sace_6320542    LDMKEER..F AAIVDPELLA WSDKTTVVGL SDLHWFMERL GIVQIAEYFQ
deha_50427387   IENKDEL..F AKIVDPELMA WSAPATEKGL MDLHWFMERI GIVEIASYFQ

                901                                                950
Analysis_1      .......... .....***** ********** ***...**** **********
arth_79393760   .......... ....NTSFMW SIYHTVTFFE KAL...KRSG YRKSN.....
orja_115436552  .......... ....DSQFMW SIYHNITLFE KAL...KRGG SKKSASAPQA
drya_77455344   EG......AP TLQNRSRLLD ALHVVLGVVK RCT...WPDD PERAQRGGFV
drer_77455348   EG......AP TLQNRSRLLD ALHVVLGVVK RCT...WPDD PERAQRGGFV
drsi_77455342   EG......AA TLQNRSRLLD ALHVVLGVVK RCT...WPDD PERAQRGGFV
drme_12407463   KE......AV TLQNRSRFLD ALHVVLGVVK RCT...WPDD PERAQRGGFV
drps_54643819   DS......DP SIPNRTRIID ALHVVLGVVK RCT...WPDD PDRAQRGGFV
anga_58394285   ATT...VEDP YNVNRRQLTY ALNLVLGVIK RCS...WPDD PDRCSRGGFV
aeae_108874516  SG....IQDP CNVNRGQIVY ALNLILGIIK RCS...WPDD PDRCSRGGFV
apis_66555613   TE......DP AGQNRSDLMI CICTILCVVK RCS...IPDD PDRAARGSFV
trca_91081831   AD......NP HGHNRSSIVF CINLLLGAIK RCS...WPED PERATRGGFV
dare_68371880   DT.....DEQ MGINRSRISL CVHTILGVVK RAR...WPAD ADQAKAGGFV
teni_47223291   EG.....TDT AGLNRSRVAF TLLAMFAMVK RSR...LPTD LEEAKAGGFV
mus_124297979   VE......DP CGLNRARMSF CVYSILGVMR RTS...WPSD LEEAKAGGFV
rat_109486711   AQ......DP CGLNRARMSF CVYSILGVMR RTT...WPSD LEEAKAGGFV
dog_73972940    LD......DP CGLNRARMSF CVYSILGVVK RTC...WPTD LEEAKAGGFV
hs_57209079     LE......DP CGLNRARMSF CVYSILGVVK RTC...WPTD LEEAKAGGFV
cow_76650406    LE......DP CGLNRARMSF CVYSILGVMK RTC...WPTD LEEAKAGGFV
chick_118088066 ME......DP SGLNRSRISF CVYTILGVVK RAR...WPAA MEEAKAGGFL
xetr_45360873   EE......DR GAPSRSQLSL CTFALLGMVK RSQ...WPTD PEEAKAGGFV
stpu_115712846  NQ.....EDV HNKTRAQIFS CISTSQAVVK RSC...WPSD PQVAEAGGFI
poan_27803015   QRRIHEVADW ...GAADLDA EGLALQVELE QRQT.MLPLR MTKSFLTYSV
chgl_88184741   ERRVHENADW ...GSTDLDA EGLALQAELE QRQS.ALPLR VTKSFLTYSV
magr_39961762   SKEVHKIADW ...GAVPLDA EGLALQAELE ERQ....... ..........
gize_46124003   NHRAHEIHDW ...GTRELDA EGLTLQSELE ERLK.LLPLR STKSFLAFSV
aste_115384822  SRQAHKLEDW ...SSVPLDN EGKVIQEDMT RKFQ.QLPLR GTKTMFAVST
asor_83766172   AQQAQKLEDW ...ASVPLDS EGKRIQEEMT RKFQ.QLPLR GTKTMLAVST
phno_111055772  VNNFRSVSDW ...SNQPLGG DGQALQASIL ERSQ.QLPLR LTKTLLAATT
klla_50312029   RRNIDENSDL ...LSIQMDE DGKKLKADLT QHWQTIFPVR ATRMFIHYSM
ergo_45190513   KRGIDENSNL ...LAVQIDE EGKQLKVDLA KHWQTLFPVR ATRMFIHYSM
cagl_50293965   KRGINENSDL ...LTIPIDD EGRALKAELT KRWQTLFPVR ATRMFIHYSM
sace_6320542    RRDIDENSDL ...LSIPIDD EGKELKSELT KRWQSLFPVR ATRMFIHYSM
deha_50427387   SRGITANTDL ...LESKMDD EGKILKNKLK DHWSSIFPIR ATRIFIQYSI

                951                                               1000
Analysis_1      ****.....* ..****..** ********** ********** **.*******
arth_79393760   LNTTSATTPA S.HPMA..HH LSWMLPPLLK LLRVLHSLWS PS.VFQTLPP
orja_115436552  LATTVVTANL ..HPMC..SH LPWILPPLLR LLRCIHMLWA EP.FSQSLAG
drya_77455344   IGCTELGNPI CRNPAT..KH VVPLLSHVLS LMRVLNELFA PE.ALQALSE
drer_77455348   IGCTELGNPI CRNPAT..KH VVPLLSHVLS LMRVLNELFA PE.ALQALSE
drsi_77455342   IGCTELGNPI CRNPAT..KH VVPLLSHVLS LMRVLNELFA PE.ALHALSE
drme_12407463   IGCTELGNPI CRNPAT..KH IVPLLSHVLS LMRVLNELFA PE.ALQALSE
drps_54643819   IACTEVGNPI CRNPAT..KH VVPVLSHVLT LMRVLNEMFT PE.ALAALSE
anga_58394285   VALTESGNPI CRNPAT..SH VVPLLPHILS LMRCLNELWK PD.ALQSFSD
aeae_108874516  VALTESGNPI CRNPAT..SH VVPLLPHILS LMRVLNELWK PD.ALAAINP
apis_66555613   AALSESGNPV YRNPAT..PH VIPILPTLFA LLRTMNALFT ST.ALAALSE
trca_91081831   VALTESGNPV CRNPAA..PH VVPLLPDILS LIRVFNELFT CE.AQNLIHE
dare_68371880   VRTASDGTPV YRNPCA..EA LQALLPNLLA LIRTNNSLFL PE.NITRLSK
teni_47223291   VDYTPAGAPI YRSPGA..AL FLSFLPNFLA LIRTHNNLFL PE.NLARLSE
mus_124297979   VGYTPSGNPI FRNPCT..EQ ILRLLDNLLA LVRTHNTLYT PE.MLTKMAE
rat_109486711   VGYTPSGNPV FRNPCT..EQ ILRLLDNLLA LVRTHNTLYT PE.MLTKMAE
dog_73972940    VGYTPSGNPI FRNPCT..EQ ILKLLDNLLA LIRTHNTLYA PE.MLAKMAE
hs_57209079     VGYTSSGNPI FRNPCT..EQ ILKLLDNLLA LIRTHNTLYA PE.MLAKMAE
cow_76650406    VAYTPTGNPI FRNPCT..EQ ILKLLDNLLA LIRTHNTLYA PE.MLAKMAE
chick_118088066 VGYLPSGSPI YRNPCT..EQ VLKLFDNLLA LIRTHNNLYM PE.MVAKLGE
xetr_45360873   IGYSASGAPL LRNPGA..RL LLKVLDSLLA LIRTMNNLYL PE.VMGKMGD
stpu_115712846  SGHLPSGAPI YKNPST..PH ILPILPNLFT LARTLNAMWS PE.CRGKVCP
poan_27803015   EKLEKNSPPY QASCALWQDS FPLILPELLK FLSYAHASHN PK.NWSQLPV
chgl_88184741   ERIEKDSPAY QASCTLWQDG FQLILPELLK FLSYAHASHN PA.NWSLLPA
magr_39961762   .TLDKGSAPY EASCKLWQDG FPIILPHLLQ MLRHAHACHN HN.NWANLPQ
gize_46124003   ERLDKNSDAF KASYALWEDG FSNILADLLE FLSFAHACHN PD.NWAGLPS
aste_115384822  ERLKKNEAPY EIACNIWHEI IPVILPTLLQ LVSNAHAFHN PA.NWSGMSE
asor_83766172   DKLKKNEPAY ELACNVWHET IPIILPTLLE LVSNAHAFHN PA.NWGGLPS
phno_111055772  EKLRDGTPAY DSAALLWAEA IPILLPNLLQ LVSHAQAFND IDSNWSQLPV
klla_50312029   QSVKGD.VEF RMLQELWKPR IVPILPYILR LLFQLQSYHN PA.NWASLPT
ergo_45190513   QTVKAN.EDF LKLQELWKPR IVPIMPYILR LLYQLQSYHD PE.NWKELPI
cagl_50293965   QSIKGD.EEF KRLQDLWRPR IIPVLPYILR LLFQLQSYHD AE.NWKNLPV
sace_6320542    QSIKTD.EEF KMLQDLWRPR IVPILPYITR LLYQLQSYHD PD.NWKGLPT
deha_50427387   EKLNHDSPEY LNLLKLWKPR VQPIIPHILQ LLTQIQAYHD PK.NWKDLPD

                1001                                              1050
Analysis_1      ********** ********** .......... .......... ..........
arth_79393760   EMRAAMTMTD AERYSLLGEA NPKLSKGVSV YADGS.FEGT KEGQAEASES
orja_115436552  EVKAAKSMTV AEQTSLLGET N.KLTKGQVA SADGL.LDVQ REG..ESKEN
drya_77455344   GYRGIHGMME HEKKLLMGIC ALPTDPLDT. ......TIRS EPTAFEK...
drer_77455348   GYRGIHGMME NEKKLLMGIC ALPTDPLDT. ......TIRS EPTAFEK...
drsi_77455342   GYRGIHGMME HEKKLLMGIC ALPTDPLDT. ......TIRS EPTPFEK...
drme_12407463   GYRGIHGMME HEKKLLMGIC ALPTDPLDT. ......TIRS EPTAFEK...
drps_54643819   GYRNIHGMLE HEKKLLMGIC ALPADPLDT. ......TIKR EPTAFEK...
anga_58394285   SFRNANGMQE SEKKQLLGVS PVLQDPLDP. ......SQKL PPTAFGR...
aeae_108874516  HFKGANGMQE HEKKQLLGVT LVHQDPLDP. ......TVKK PPTAFDR...
apis_66555613   GYKNAHELLE AEKANLLGLN TTNDNERAS. ........EP DQSSVTA...
trca_91081831   SYKGCLGMLE TEKSNLLGLI GHSVGDLGE. .......LQA VQSPME....
dare_68371880   TFARVYDITD MEKNCVLGIS QPVLDSYEA. ........AV YKNFAER...
teni_47223291   TFRGTHDLLD FDKKNVLGFP QQPLENCDV. ........PV YKTDLER...
mus_124297979   PFTKALDIVE SEKTAILGLP QPLLEFNDH. ........PV YRTTLER...
rat_109486711   PFTKALDIVE SEKTAILGLP QPLLEINDH. ........PV YRTILER...
dog_73972940    PFTKALDMLE VEKSAILGLP QPLLELNDS. ........PV YKTVLER...
hs_57209079     PFTKALDMLD AEKSAILGLP QPLLELNDS. ........PV FKTVLER...
cow_76650406    PFTRALDMLE VEKSAILGLP QPLLELNDS. ........PV YKTVLER...
chick_118088066 TFAKALDMLE VEKNAILGLP QPLLELYDS. ........PV YKTVLER...
xetr_45360873   TFCKSLNMLA MDRKLLMGTS QSAIEDCDL. .........P AKTNLSR...
stpu_115712846  EYTRSYNMTE NERNTILGLY G...NSTEI. ........PT NKPVVEK...
poan_27803015   EMQSVATRVL TDRFWQAGIS EGSKDDFYAR VL...GKKST LEGLAST...
chgl_88184741   EMQSVVGRLL SDRFWQAGIS EGSKDDFYAR VL...GKKNT LEGLAST...
magr_39961762   EMKSIVGRVL ADRFWQAGIS EGSKDEFYAR VV...DKKGT LEGLAST...
gize_46124003   EMRSTVNRIL SDRFWQAGIS EGSKDDFYAR VM...DKKNT MEGLAST...
aste_115384822  EMRSVVERIL TDRFWQAGIS TGSRDEFYSK IT...SSRSS LEGFASS...
asor_83766172   EMQTVVERIL TDRFWQAGIS TGSRDEFYAK IT...ASRAS LEGFASS...
phno_111055772  ELQQVIRRVL TDRFWQAGIS TESRDDFFAR VS...GSKST YEGFAST...
klla_50312029   VVQSFVRVST VERFWEAGAT NKSKDEFIDE HN...KALQT VRDFADS...
ergo_45190513   VVQSFINCST IERFWEAGAT NKSKDEFIDE HM...KALQT VRDFADS...
cagl_50293965   IVQTFVKCTT VERFWEAGAS SKSKDEFIDE HM...KAMQT LRDFADS...
sace_6320542    VVQSFVKYST IERFWEAGAS NKSKDEFIDE HM...KAMQT LRDFADS...
deha_50427387   AVQSFVKYSC MERFWQQGVS IQSKETFIEE NV...KAALT LRDFADS...

                1051                                              1100
Analysis_1      ...******* ********** ****.***** *****..*** *******...
arth_79393760   ..DIRNWLKG IRDCGYNVLG LSTT.IGETF FKCLD..ANY VAMALME...
orja_115436552  ..TIRNWLRG IRDSGYNVIG LSAS.LGDPF FRCIE..GSS ITAALME...
drya_77455344   ...MQTFMMM VTEGCYHLMG SAGPSLGRDL YQLMG.LSDA IVTNVFS...
drer_77455348   ...MQTFMMM VTEGCYHLMG SAGPSLGRDL YQLMG.LSDA IVTNVFS...
drsi_77455342   ...MQTFMMM VTEGCYHLMG SAGPSLGRDL YQLMG.LSDA IVTNVFS...
drme_12407463   ...MQTFMMM VTEGCYHLMG SAGPSLGRDL YQLMG.LSDA IVTNVFS...
drps_54643819   ...MQTFMML VTEGCYHLMG SAGPSLGRDL YQLNG.MANA IITNVFS...
anga_58394285   ...MQTFLAG IFEHCYHMMG SAGPSLGRDL YALPG.IANA IVGSVFA...
aeae_108874516  ...MQTFLSL VFEHCYHMMG SAGPSLGRDL YALPG.IAEA LIGSIFA...
apis_66555613   LVRMQSFLNT INDLCYHMLG SGCHMIGRDF YQLPG.LAPA LINSVFS...
trca_91081831   ..RMQRFLFG LHESCYHMIG SMGPSLGRDL YTLPD.IGLA IINSVLA...
dare_68371880   ...MQGFFSS LFENCYHVLG NVGPCLQQDF YGIEG.LAEQ IVGSAFN...
teni_47223291   ...MQGFFTT VYEFSFQILG NAGLCLQQEF YTVEG.LAQK LAGSVFV...
mus_124297979   ...MQRFFGI LYENCYHILG KAGPSMQQDF YTVED.LASQ LLGSAFV...
rat_109486711   ...MQRFFGI LYENCYHILG KAGPSMQQDF YTVED.LATQ LLGSAFV...
dog_73972940    ...MQRFFCT LYENCFHILG KAGPSMQQDF YTVEH.LATQ LLSSAFV...
hs_57209079     ...MQRFFST LYENCFHILG KAGPSMQQDF YTVED.LATQ LLSSAFV...
cow_76650406    ...MQRFFCT LYENCFHILG KAGPSMQQDF YTVEH.LATQ LLSSAFV...
chick_118088066 ...MQGFFCT LYDNCFHILG NAGPSMQQDF YTVEG.LAAQ LINSAFI...
xetr_45360873   ...IQFFFAS LFDNCCQILG HCGPSMPHEF YSVPD.LASR LLSSVFT...
stpu_115712846  ...VQIFLTV VYETTCHLFA DCFKSLGYEF FAAEG.LSSQ LLESIFT...
poan_27803015   ...IRGSVRF VRETCYAIIY CMSR.LDMQF YGFLEL.PGP LANALFA...
chgl_88184741   ...IRGTVRF VRETCYAVIY CMTR.LDMQF YGFLEL.PGP LANALFA...
magr_39961762   ...VRGAVRV VRDTCYAILF CMSR.LDLQF YGFDEL.PGP LSLALFA...
gize_46124003   ...IRGSVRF VRETAYAIIY CMSR.LERQF YGFQGL.SAP LSKALFA...
aste_115384822  ...VRGKIRA VRESCYSMLF SMSR.LREHF YGFAEL.PGP LSQALFK...
asor_83766172   ...VRGKIRA VRESCYSMLY SMSR.LREHF YGFAEL.PGP LSQALFK...
phno_111055772  ...VRGTVRQ IRESSYFILY SLTR.FRDAF YGIQDL.PGP LSEALFG...
klla_50312029   ...VGHIVRY TREYVLLVLA SMSG.LGSIF FEVDNL.ANL MMDSIAIYTP
ergo_45190513   ...VGHIVRY TREYVLLILS GISS.LGSIF YEIEDI.PNL LMDSIAIYKP
cagl_50293965   ...VGHIIRY TREYTLLVLS AISS.LGSIF FELDDV.PDM LINSIAIFKP
sace_6320542    ...VGHIIRY TREYTLLVLS AISS.LGSVF YLLDES.PDL LLNSIAIFKP
deha_50427387   ...VGHLIRY TREYAFLTIS SLSQ.LEDTL YEIPNI.GSM IWESVAG...

                1101                                              1150
Analysis_1      ....****** *****.**** **.******* ********** **********
arth_79393760   ....NLQSME FRHIR.LFIH TFITYIVKSC PADMWESWLG VLLHPLFIHC
orja_115436552  ....NVQAME FRHLR.QLIH LVIIPLVKYC PPELWRMWIS NLLQPLFVHC
drya_77455344   ....RMDLVP DYRLR.PIIR VFFKPFVYSC PPSFYDSVLV PLFAHLAPLM
drer_77455348   ....RMDLVP DYRLR.PIIR VFFKPFVYSC PPSFYDSVLV PLFAHLAPLM
drsi_77455342   ....RMDLVP DYRLR.PIIR VFFKPFVYSC PPSFYDSVLV PLFAHLAPLM
drme_12407463   ....RMDLVP DYRLR.PIIR VFFKPFVYSC PPSFYDSVLV PLFAHLAPLM
drps_54643819   ....CMDIIP DYRMR.PIIR VFFKPFVYSC PPIFYDDVLV PLFAHLTPLM
anga_58394285   ....SLEYVP DFRLR.TIVR VFLKPFIYSC PPVFHEAVLL PIFAHFVPFM
aeae_108874516  ....SLENVP DFRLR.TIVR VFFKPFVYSC APVFHETVLL PIFAHIAPFM
apis_66555613   ....NMEMIP DYRLR.PIIR VFMKPFIYSC PPAFYESVLV PVLAHVSTHM
trca_91081831   ....CLQCIP DYRMR.PIIR VFLKPFIYSC PTPFYEAVLL PIVAHIAPLM
dare_68371880   ....HLDSVP DHRLR.PLIR LFMKQLVISC PHEYYDRLLC PLLGPLFSYL
teni_47223291   ....TLDHVP DHRLQ.HLAR LFLKQMVLSC PQEYYESVLC PLLGPLFAYM
mus_124297979   ....NLNNIP DFRLR.SMLR VFVKPLVLFC PSEHYETLIS PILGPLFTYL
rat_109486711   ....NLNNIP DFRLR.SMLR VFVKPLVLFC PPEHYETLIS PILGPLFTYL
dog_73972940    ....NLNNIP DYRLR.PMLH ILSKPLVLFC PPEHYEALVS PILGPLFTYL
hs_57209079     ....NLNNIP DYRLR.PMLH ILSKPLVLFC PPEHYEALVS PILGPLFTYL
cow_76650406    ....NLNNIP DYRLR.PMLH ILSKPLVLFC PPEHYEALVS PILGPLFTYL
chick_118088066 ....NLNNIP DYRLR.PMLR VFVKPMVLSC PPEYYETLVC PMLGPLFTYL
xetr_45360873   ....NADNVP DYRLR.LILR VLVKPLILSC PAEKYESLVC PILGPLIIYL
stpu_115712846  ....NLHHLP DYKLKSALIA EIMKPIIQSC PRECWQSVLV PVMTGLTSFM
poan_27803015   ....DSFCLS AHQII.NLLN LV.RYLVDHC PVELREHFLP PILATCFEQM
chgl_88184741   ....DSIYLS SHQVI.NLLT LV.RFLVDHC PVELRGHFVP PILATCFEQM
magr_39961762   ....DSVCLS SHQII.NLLN LV.RYLVDHC PVQLREHFLP PLLAACFQQI
gize_46124003   ....DSVWLS THQQS.NLLN LV.RYLVDDC PVDCREHFLP QVLAACFQQM
aste_115384822  ....DSAHLS SHQFS.VLLN IS.RCLIDDC PVQFRAQFLP PMLSTLFSNI
asor_83766172   ....DSSCLS SHQFS.VLLN IA.RCLIDDC PVRFRGHFLP PMLATLFTNI
phno_111055772  ....HAHALT AHHLS.VLLT VS.THLIEGC PASLRPQFLP PMIQGLFREL
klla_50312029   DGD.ISPGVS THGWK.HIIN VAVRPILRNC PDECAPKFMS AFLPKLFKTL
ergo_45190513   NSDDISPGVS THGWK.HIIN VAIRPILKGC PEQCAPAFMS RFLPKLFDTM
cagl_50293965   GNNEISPGVS THGWK.HILN IAIRPMLKNC PDDCAPKFMS AFLPKLFEML
sace_6320542    GSNEISPGVS THGWK.HIMN IAIRPILKGC PKDCLGKFMP AFLPKLFEIL
deha_50427387   ....DTVGIT LHSWK.HMIN SCLRSVIRNC PVKYVDVFMT DLLTKAFTDI

                1151                                              1200
Analysis_1      *****.**** ******.... .......... ********** **********
arth_79393760   QQALS.SAWP GLLQEGRAKV PDLFGIQ... SGSDMKLEVM EEKLLRDLTR
orja_115436552  QQALD.FSWS SLLREGRAKV PDNFGNL... SGSDLKVEVM EEKLLRDLTR
drya_77455344   CERLT.RRWI YIASLY.... ..ESGQLN.. GEVNDTQEVL EDQLNRTLTR
drer_77455348   CERLT.RRWI YIASLY.... ..ESGQLN.. GEVNDTQEVL EDQLNRTLTR
drsi_77455342   CERLT.RRWI YIASLY.... ..ESGQLD.. GEVNDTQEVL EDQLNRTLTR
drme_12407463   CERLT.RRWI YIASLY.... ..ESGQLD.. GEVNDTQEVL EDQLNRTLTR
drps_54643819   CERLT.RRWL YISSLY.... ..ESGQLT.. GEVNDTQEVL EDQLNRTLTR
anga_58394285   LTRLT.ARWH YITALY.... ..ESGELG.. EDVNDTQEVL EDMLNRTLTR
aeae_108874516  LSRLT.ARWQ YITALY.... ..ESGELG.. EDVSDTQEVL EDMLNRTLTR
apis_66555613   CQRLS.AKWQ YIAHLY.... ..ESGGLD.E ENTD.TQEVI ADMLNRNLTR
trca_91081831   LSRLH.AKWL QVNEFR.... ..NREGQE.. DN.ADTQEVL EDILTRALTR
dare_68371880   LQALS..... .......... .......... .......... ..........
teni_47223291   LQVRS.VKWQ IISQRTS..V NEDEEEVLC. QESEVTKEML EEYLVRLTTR
mus_124297979   HMRLS.QKWH VINQRS...I LCGEDEIA.. EDNPESQEML EEQLVRMLTR
rat_109486711   HMRLS.QKWH VINQRS...V LCGEDEIA.. EDNPESQEML EEQLVRMLTR
dog_73972940    HMRLS.QKWQ VINQRS...L LCGEDDTA.. DENPESQEML EEQLVRMLTR
hs_57209079     HMRLS.QKWQ VINQRS...L LCGEDEAA.. DENPESQEML EEQLVRMLTR
cow_76650406    HVRLS.QKWQ VINQRS...L LCGEDETT.. DENPESQEML EEQLVRMLTR
chick_118088066 HMRLS.QKWE VINQRS...I LC.EDDAA.. DDNPESQEML EEQLVRLLTR
xetr_45360873   YQRLS.QKWL SINQRT...V VSEEDYT... EEDSECQEVL EEQLVRQLTR
stpu_115712846  VHRLN.QQWA IILQRAE..S GEAREEQ... NDEQETQEVL EDHLTRTVTK
poan_27803015   DTKIT.SEWD KLGQREAVQ. .........A GGEELTEEMK AESILRQLTY
chgl_88184741   DAKIS.SEWE KLGQREAVR. .........A APDELAEEMK AESILRQLTY
magr_39961762   DNKIN.TEWE KLGFQSEVQ. .........A AGEALTEEMK NESILRQLTY
gize_46124003   DAKIN.GEWD KMERQQQVA. ........AD GEAGLKEEMK AESILRQVTY
aste_115384822  DRKVT.SEWE IIEQRREGL. .......... ADGDLTDEMK SESILRQLTY
asor_83766172   DKKVT.SEWA IIEQQREGL. .......... ADADLTDEMK SESILRQLTY
phno_111055772  DRKIS.GEWS EVARQVAES. .........G DNDNLTDEMK TESILRQLTY
klla_50312029   DLMLE.KKWS THT.QSEVN. ..PPPR.... DEEEMTEEIL EENLLRQFTT
ergo_45190513   AVILC.KKWS AYMNNTNMS. ..PSPV.... DDDEMTEEIL EENLLRQLTT
cagl_50293965   DHLLY.QRWS VRMDVMDVN. ..PAPV.... DNDQMTEDIL EENLLRQLTT
sace_6320542    DLLLC.QKWS SHMNDMDMN. ..PVPT.... DDDQMTEEIL EENLLRQLTT
deha_50427387   DKLLVSKWEK VYMNGLQLQ. ..GNE..... DDETLSEEMM EEHMLRQLTA

                1201                                              1250
Analysis_1      ********** ***....... .......... .......... ..........
arth_79393760   EIATLFSTMA SPG....... .........L NTGVPVLEH. ........SG
orja_115436552  EVCSVLWVLA SPG....... .........L NSGLPSLEQ. ........LG
drya_77455344   EYLDVLKIAL VGG....... QIGADHVAAG .ANANSNSVA .......MEN
drer_77455348   EYLDVLKIAL VGG....... QIGADHVAAG .ANANSNSVA .......MEN
drsi_77455342   EYLDVLKIAL VGG....... QIGADHVAAG .ANANSNSVA .......MEN
drme_12407463   EYLDVLKIAL VGG....... QIGADHVAAG .ANANSNSVA .......MEN
drps_54643819   EYLDVLKIAL VGG....... QIGSDHVASG GGGGTANVVA .......MEN
anga_58394285   EYIDVLKVAL VGS....... ..TIDP.... TANSTSDATM AGG....MDQ
aeae_108874516  EYIDVLKVAL VGS....... ..TVDP...M IPNATSEAT. .......MDQ
apis_66555613   DFVDVLKVAL VGG....... .........A ASDATPPDT. .......MEQ
trca_91081831   EYLDVLKVAL VGG....... .........G LTPETNTEN. .......MET
dare_68371880   .......... .......... .....P.... .GDEEMVS.. ..........
teni_47223291   ELLDFVSVSC IAR....... .KVQEP...A ANKEELEDD. ..........
mus_124297979   EAMDLIMACC VSK....... ...KTADHTA APT..ADGD. ..........
rat_109486711   EVMDLIMACC VSK....... ...KTAEHTA TPT..ADGD. ..........
dog_73972940    EVMDLITVCC VSK....... ...KSADHGT APP..TDGD. ..........
hs_57209079     EVMDLITVCC VSK....... ...KGADHSS APP..ADGD. ..........
cow_76650406    EVMDLITVCC VSK....... ...KGADHTA APP..ADGD. ..........
chick_118088066 EVMDLITVCC VAK....... ...RGAEHNS SVA..VDGD. ..........
xetr_45360873   EVVDLIGSCC IAR.KSNDFC ASGAEVGHSA GQA...DGD. ..........
stpu_115712846  EFMELLGNLC WSN....... ..NRTSSSSV TVKEEGGGGG GGELEME...
poan_27803015   SAVLMVADVL DPSR...... ......ISG. ..PVGKVED. ..........
chgl_88184741   SAVLMVADVL DPAR...... ......IAPG SASADKPED. ..........
magr_39961762   TAVVMVADFL DPHR...... ......TNS. ..DAYGAPL. ..........
gize_46124003   TAVLMVADFL DPTK...... ......LNGP IEDGEGTSD. ..........
aste_115384822  SAVIMVASLL DPQR...... ......GDPD EEPADPSAP. ..........
asor_83766172   SAVIMVASLL DPQR...... ......GDPD EEPADPSAP. ..........
phno_111055772  SSVSLVAVLL DSR....... .......... QEFARADTE. ..........
klla_50312029   VVVRLLIDSI GQVG...... ........SH TQASKIRVS. ..........
ergo_45190513   VVVRLLIDCV GQVG...... ........TS SQVTKLKLS. ..........
cagl_50293965   VVVRIVIDCV GQAS...... ........VS SQSARSNLT. ..........
sace_6320542    VVVRIVIDCV GQGN...... ........AN PNSAKSRLN. ..........
deha_50427387   TAVRFLMDIV SQFN...... .........A KNVTDTQYAC ..........

                1251                                              1300
Analysis_1      .......... .......... ....****** ********** **********
arth_79393760   HVGRVDM... .....STLTD LHAFRSNSMV GFLLNHKSVA LPALQICLET
orja_115436552  PANRIN.... .....SSLKD LELFVSSSIT GFLMLNVSTA VPALRITVEV
drya_77455344   EEHSMDSAPQ ...SRASQSA LLSDIISDLG GKLLRNGLIG NYVLMTLLKA
drer_77455348   EEHSMDSAPQ ...SRASQSA LLSDIVSDLG GKLLRNGLIG NYVLMTLLKA
drsi_77455342   EEHSMDSAPQ ...SRASQSA LLSDIISDLG GKLLRNGLIG NYVLMTLLKA
drme_12407463   EEHSMDSAPQ ...SRAIQSA LLSDIISDLG GKLLRNGLIG NYVLMTLLKA
drps_54643819   EEHSMDSAPQ ...SRASQSA LLSDIISDLG GKLLRNGLIG NYILMTLLKA
anga_58394285   DDQSMDGTPQ AL.TRAAQSA MTSEVISDLG GKLLRNQYTS NPIVMTVLSV
aeae_108874516  DDQSMDGPPH AL.TRAAQTA MTSDVISDLG GKLLRNQYTC TPIVMTVLSV
apis_66555613   DSSGMAIDFP S..SRGNS.. IVAEVVSELG AVVLRHPSTC HSVVLCVLGA
trca_91081831   EDLSMDSPTP PPPTRSN... MTTEVISDLG LVLLRSEKTC QSIVLAVLGA
dare_68371880   ....MDSSQG ......NQVN TPSDELSDLG KCLLQSEDIY MTVLTICFNC
teni_47223291   ..EMMESEQV ......APTG QGTENLTELG KCLLKHENIY MTLLNLSFTS
mus_124297979   DEEMMAT... ......EVAP SSVVELTDLG KCLMKHEDVC TALLITAFNS
rat_109486711   DEEMMAT... ......EVAP SSVVELTDLG KCLMKHEDVC TALLITAFNS
dog_73972940    DDEMMAT... ......EVTP STMAELTDLG KCLMKHEDVC TALLITAFNS
hs_57209079     DEEMMAT... ......EVTP SAMAELTDLG KCLMKHEDVC TALLITAFNS
cow_76650406    DEEMMAT... ......EVAP SAMAELTDLG KCLMKHEDVC TALLITAFNS
chick_118088066 DDEAMAT... ......DVTP PASAELTELG KCLMKQEDVC TALMITAYAS
xetr_45360873   EEEMMTT... ......EAVA PGPIELTELG QFLLANEEIS TSLLVISFSP
stpu_115712846  TEEAMEQGEG GAG...NSAK SEPATISDLG KVILQNERLC ESIVTCIYTA
poan_27803015   .......... .........G TPEKKLPSLR KFCLMNSAIA VPLLVFCSHA
chgl_88184741   .......... .........T APSAKYPPLR KFCLMNPSIA VPLLVFCSHA
magr_39961762   .......... .........A NPN.QYPALR KFCLMHSVIV EPLLLFCAHG
gize_46124003   .......... .........S DQAKNYPTLR RFCLTHHEIV EPLLVFCAHG
aste_115384822  .......... .........Q HPPALSVSIR HFVLSSPEIF EPLMLFCTHA
asor_83766172   .......... .........H PQPALSDSIR HFVLSSPEIF EPLMLFCTHA
phno_111055772  .......... .........S RRDPSSPPMC DFILATPSVL EPILLFCTST
klla_50312029   .......... .......... ...VHQIKMR KIIFEDINIL APFLRLLNRL
ergo_45190513   .......... .......... ...PHQIKMR RVIFGDINVM ASYLKLLNCL
cagl_50293965   .......... .......... ...SHQLRMR KIIFNDINIL APFLKLVNHL
sace_6320542    .......... .......... ...NHQMEMR KIIFNDLNTL APFLKLLNHL
deha_50427387   .......... .......... .........K RLIAENKEVL APFLRICCHI

                1301                                              1350
Analysis_1      ******..** ********** *******... .......... ..........
arth_79393760   FTWTDGE.AT TKVCYFCGVV VLLAKLTNN. .......... ..........
orja_115436552  FSWTDSE.AV TKIIPFCGAL IHLAVATNR. .......... ..........
drya_77455344   IAWNDG.MCS MKAVNIAAPV MRFLAAEK.. .......... ..........
drer_77455348   IAWNDG.MCS MKAVNIAAPV MRFLAAEK.. .......... ..........
drsi_77455342   IAWNDG.MCS MKAVNIAAPV MRFLAAEK.. .......... ..........
drme_12407463   IAWNDG.MCS MKAVNIAAPV MRFLAAEK.. .......... ..........
drps_54643819   IAWNDG.MVN MKAVNIAAPV MRFLAAEH.. .......... ..........
anga_58394285   LSWNDS.NSS LKATLLSGPI IRFLAAEQ.. .......... ..........
aeae_108874516  ITWNDS.NCS LKAVFLSGPI IRFLAAEQ.. .......... ..........
apis_66555613   LAWNDS.NAS LKATMLTGPV VRALAADG.. .......... ..........
trca_91081831   LSWIDS.NAS LKATFLTGPI VRQLVSDS.. .......... ..........
dare_68371880   LSWKDTVNCQ RTAGVLCWTL LKQVQGG... .......... ..........
teni_47223291   LSWKDTSNCH RTASMVCWAL LQQVVGG... .......... ..........
mus_124297979   LTWKDTLSCQ RATTQLCWPL LKQVMSG... .......... ..........
rat_109486711   LTWKDTLSCQ RATTQLCWPL LKQVMSG... .......... ..........
dog_73972940    LAWKDTLSCQ RTTTQLCWPL LKQVLSG... .......... ..........
hs_57209079     LAWKDTLSCQ RTTSQLCWPL LKQVLSG... .......... ..........
cow_76650406    LAWKDTLSCQ RTTTQLCWPL LKQVLSG... .......... ..........
chick_118088066 LSWKDTLSCQ RTTTQLCWPL LKQVLPG... .......... ..........
xetr_45360873   LVWKDTMACQ KAASHLCWPL LKQVMSAS.. .......... ..........
stpu_115712846  MSWPDSGVCM KACR.LSWLI VQELATR... .......... ..........
poan_27803015   IKMHDGR.CC GVVLRVFKSI VPEFHRT... DQPKAHKEGG STAP.....L
chgl_88184741   IRMHDGR.CC GVVLRVFRSI VPEFSPS... ELAKTAKDPG HTAP.....L
magr_39961762   IRMRDTR.CC GVVLRVFRYI IPEFSVSPDR GTQESNNDGK TPAAPTRGLV
gize_46124003   IRMRDTR.CC SMILRLFVSL VPEFHLVDG. QLPKSVVQSP MEAH....LA
aste_115384822  LRMRDTR.CC SIITRVIRSI LQDFAPP... .......... NNSP......
asor_83766172   LRMRDTR.CC SIITRVIRSI LQDFAPP... .......... NNSP......
phno_111055772  IHVRDTR.SV IMIVRVLRSL LPRFKED... .......... ..........
klla_50312029   VSVRDSK.CS FNSILILKSC LSETLAK... .......... ..........
ergo_45190513   ISFRDSK.CS FNAILIMKGS LTETLIK... .......... ..........
cagl_50293965   MAYKDNK.CS FNSILVMKGC INEVAAK... .......... ..........
sace_6320542    ISFKDTK.CS FNSILVMKCC LTSVLNQ... .......... ..........
deha_50427387   IMFKDTK.CS FNTILVIRNV LSEILLK... .......... ..........

                1351                                              1400
Analysis_1      .......... ..******** ********** ********** **********
arth_79393760   .......... .VELREFVSK DMFSAVIRGL GMESNAINS. PDLVNICREI
orja_115436552  .......... .AELSQFVAK DLFSSILHGL SVELNSITS. SELVGLCREI
drya_77455344   .......... ..LMDENKAV TAFTAVLQGM QVHGQHEANQ SGLVTLGVQF
drer_77455348   .......... ..LMDENKAV TAFTAVLQGM QVHGQHEANQ SGLVTLSVQF
drsi_77455342   .......... ..LMDENKAV TAFTAVLQGM QVHGQHEANQ SGMVTLGVQF
drme_12407463   .......... ..LMDENKAV TAFTAVLQGM QVHGQHEANQ SGLVTLGVQF
drps_54643819   .......... ..LMDENKAV SAFTAVLQGM QVHGQHEANQ SGLITLGVQF
anga_58394285   .......... ..LITEALAS NIIIAVLKAL QLHGQHESNQ TSLITLGVQA
aeae_108874516  .......... ..LITDTLAS NIIIAVLQGL QLHGQHEANQ AALNTLGVTA
apis_66555613   .......... ..SLTPDMAA HIMVAILQGL QLHGQHDANQ GSLITLGAQV
trca_91081831   .......... ..SLNGEMAA HIMASVLNAL MLHGQHEANQ GSLLTLGAQM
dare_68371880   .......... ..NLLPEAVT WLFASVLKGL QMHGQHEGCN VALTQLALLI
teni_47223291   .......... ..SLLPEAVT WLFTSVLRGL QIHGQHETCN ATLSYLAMLI
mus_124297979   .......... ..TLLADAVT WLFTSVLKGL QMHGQHDGCM ASLVHLAFQI
rat_109486711   .......... ..TLLADAVT WLFTSVLKGL QMHGQHDGCM ASLVHLAFQI
dog_73972940    .......... ..TLLADAVT WLFTSVLKGL QTHGQHDGCM ASLVHLAFQI
hs_57209079     .......... ..TLLADAVT WLFTSVLKGL QMHGQHDGCM ASLVHLAFQI
cow_76650406    .......... ..TLLADAVT WLFTSVLKGL QTHGQHDGCM ASLVHLAFQI
chick_118088066 .......... ..NLLPDAVS WFFTSVLKGL QIHGQHDGCM AALVHLAFQI
xetr_45360873   .......... ..PLPADAAL CVFSNILCGL QTHGQHESCK FPLVQLSFQT
stpu_115712846  .......... ..PLLPEAVT HLYTSILRGL QIHGEHDTCR AELVYRAMNH
poan_27803015   DDGFPIPEES AREIREFISA EVLKAAITAL HDPYFVDSQK DIGSLIAHIL
chgl_88184741   ED.FPIPEET AREIREYIST EVMKAAISSL HDPYFVDSQR DLGALIAYIL
magr_39961762   PDDFPIPQET ARAIREFISS EVLIACITSM HEPYFVDLQR ELAMLIATIL
gize_46124003   SDKFPIPSSI SSAIREYISL HVLKACITSF HEPYFVELQK DLAALIAAII
aste_115384822  .........T TVTIREFISS EVLKACITSV HEPYFVDMQK DLAQLIASIW
asor_83766172   .........T TVQIREFICS EVLKACITSV HEPYFVDMQK DLAQLISSIW
phno_111055772  .......... .SPIRSYFCN DILKASITSL HEPYFVDCQK ELASLIAGII
klla_50312029   .......... HPDVDRFYTT EVVPNLIMNV LTQRAFKDSF YEALYAFTVI
ergo_45190513   .......... HEDVDNFYIT EILPNFLMNV LTQNAFKDSF HEAMYVFTVA
cagl_50293965   .......... DETVDVFFTT ELMKNLLINV LCNSAFKDFF NEALYVFTTL
sace_6320542    .......... NNTVDEYFTF EVMKNLLLNV LCNSAFKDSF HEALYAFTVI
deha_50427387   .......... DDEVDKYLCD NLIKALLH.V LMDEYFVETH SEAAIALTTL

                1401                                              1450
Analysis_1      .......... .......... .......... .......... ..........
arth_79393760   FIYLSDRDP. ...APRQVLL SLPCLTPND. .LHAFEEATA ...KTSSPKE
orja_115436552  YIYLSDRDP. ...APRQVLL SLPHMKQED. .LLAFDESLS ...KTASPKD
drya_77455344   YELLRPQFP. ...ILSEVLQ HIPSVNAAD. .IQKFDEKIA .VAPVKGNKV
drer_77455348   YELLRPQFS. ...ILTEVLQ HIPSVNAAD. .IQKFDEKIA .VAPVKGNKV
drsi_77455342   YELLRPQFP. ...ILSEVLQ HIPSVNAAD. .IQKFDEKIA .VAPAKGNKV
drme_12407463   YELLRPQFP. ...ILSEVLQ HIPSVNAAD. .IQKFDEKIA .VAPVKGNKV
drps_54643819   YELLRPKFP. ...ILSEVLQ HIPSVNAAD. .IQKFDEKTA .VAPVKGNKV
anga_58394285   YEILRPKFP. ...NILEVLQ QIPNVSAGD. .IQKLDEKIS .SGSTKGNKI
aeae_108874516  YEILRPKFP. ...NILEVLQ QIPNISAAD. .IQKLDEKIS LSASTKGNKI
apis_66555613   YECLRPKFP. ...NIIEVMQ QIPGVNLTD. .LQRFDEKMA .VVSTKGNKV
trca_91081831   YEMLRPTFL. ...EVLGVMQ QIPGVNPVD. .LQKLDERIS .GSTSKGNKV
dare_68371880   YESLKP.... .......... .......... .......... ..........
teni_47223291   YDNLRPRYM. ...ELRAVMA QIPNISMEA. .LDQYDRRLI ..DPNAQKVG
mus_124297979   YEALRPRYL. ...EIRAVME QIPEINKES. .LDQFDCKLL ..NPSLQKAA
rat_109486711   YEALRPRYL. ...EIRAVME QIPEINKES. .LDQFDCKLL ..NPSLQKAA
dog_73972940    YEALRPRYL. ...EIRAVME QIPDIQKDS. .LDQFDCKLL ..NPTLQKVA
hs_57209079     YEALRPRYL. ...EIRAVME QIPEIQKDS. .LDQFDCKLL ..NPSLQKVA
cow_76650406    YEALRPRYL. ...EIRAVME QIPEIQKDC. .LDQFDCKLL ..NPSLQKVA
chick_118088066 YEALRPRYA. ...ELKVVME QIPDIQRDS. .LEQFDSKLL ..NPTLQKVA
xetr_45360873   YEALRPQYP. ...ELRGLME QVPDVPRDS. .LEQFDAKLL ...APPQKVG
stpu_115712846  YELLREKFP. ...VLTEVML SLPHCTQPA. .LQKFHEKVP .....SSKPS
poan_27803015   AHYASLTPTP RN.....ILV QLPGIREDQ. .VDQTIRYVS GPG..VHSRQ
chgl_88184741   AYYSSLTPTP RN.....ILV SLPNIKPED. .VDRTIQHVS QPG..VQSRQ
magr_39961762   AHYCPLTSTP RG.....ILL SLPGLKESD. .VDHAIRYIT RSG..SNVRQ
gize_46124003   VYYSPITSTP SD.....VLL SLPNVSESS. .LERLSTYMA KPG..AHTRQ
aste_115384822  VLYGSS.PTP RA.....LIL SLPGMDEQR. .VASTEAALL RS...TAARQ
asor_83766172   VLYGSSTPTP RS.....VIL SLPGMDEQR. .VAMTEASLV RS...TAARQ
phno_111055772  HL...DDTTP RS.....IIL SLPGMADDHR .VDRKLAKLK SVNR.QDERT
klla_50312029   FLTLSKEYDY FNQ....FLY ELSRG..... ...YNIDELY TNLKQVD.NY
ergo_45190513   FLTLCKERES CRT....YFY DLSRG..... ...YDINSLY ENLRRVD.NY
cagl_50293965   FLTLCKESTS ARQ....FFY ELSGG..... ...YDIDSLH SNLKKVD.DY
sace_6320542    FLTLCKEYPS ARA....FLF EISNG..... ...YNIDELY RNLRSVD.EY
deha_50427387   YCSLRSKNDY PAR....VFV QILPN..... ITTQHISNFE TLLVSS..KS

                1451                                              1500
Analysis_1      .......... .......... .......... .......... ..........
arth_79393760   QKQLMRSLLL LGTG...... .....NNLKA LAAQKSQN.. ..VITNVT..
orja_115436552  QKLLMRSLLL LASG...... .....NKLRA LVGQKATN.. ..VITNVT..
drya_77455344   DRAKKDIFKK LTVQ...... ..LVGRSVNQ LFRHEVQ... ...IANLP..
drer_77455348   DRAKKDIFKK LTAQ...... ..LVGRSVNQ LFRHEVQ... ...IANLP..
drsi_77455342   DRAKKDIFKK LTAQ...... ..LVGRSVNQ LFRHEVQ... ...IANLP..
drme_12407463   DRAKKDIFKK LTAQ...... ..LVGRSVNQ LFRHEVQ... ...IANLP..
drps_54643819   DRAKKDIFKK LTAQ...... ..LVGRSVNQ LFRHEVQ... ...IANLP..
anga_58394285   DKAKKDLFKK ITTN...... ..IIGRNIGQ HGRKEVK... ...ILNLQ..
aeae_108874516  DKAKKDLFKK ITSH...... ..IAGRSVGQ QGKKEVR... ...ILNLP..
apis_66555613   EKGKKDLFKK ITNQ...... ..LIGRSVGQ LFRKEVK... ...IDNLP..
trca_91081831   EKVKKDLFRK ITGN...... ..ILR..VAQ .......... ..........
dare_68371880   ...LAQQFKK EVH....... .......... .......... ...IRNLP..
teni_47223291   EKRRKDQFKK LIA.....VI V....SGIIS ACSLGG.... ..CVSPLL..
mus_124297979   DKRRKDHFKR LIAG....CI G....KPLGE QFRKEVH... ...IKNLP..
rat_109486711   DKRRKDHFKR LIAG....CI G....KPLGE QFRKEVH... ...IKNLP..
dog_73972940    DKRRKDQFKR LIAG....CI G....KPLGE QFRKEVH... ...IKNLP..
hs_57209079     DKRRKDQFKR LIAG....CI G....KPLGE QFRKEVH... ...IKNLP..
cow_76650406    DKRRKDQFKR LIAG....CI G....KPLGE QFRKEVH... ...IKNLP..
chick_118088066 DKRRKDHFKR LITG....CI G....KPLGE QFRKEVH... ...IRNLP..
xetr_45360873   EKKRREHFKK LIAG....CI G....KPLGE QFRKEVH... ...IRNLP..
stpu_115712846  EKKKREAFKS FIQS....FI G....VPVSQ KFKRKEV... ...IRDLP..
poan_27803015   QRAMVLDLLR DLKGVSIS.E MGKLNKSLGT PSRSS....K SKRSKMAQEF
chgl_88184741   QRALVLELLE DLKGVSIS.E MGKLTKSLGV RPGSSRGSKK STRSKMAQEF
magr_39961762   QRGMVLDLFK DLKGVSVS.E QGKLQRAD.. RGNDS...KK SGRSKMAQEF
gize_46124003   QRALVLDLLK DLKGVSVS.E MGKLPKSNGF DNSRG...KR SNRSKMAQQF
aste_115384822  QRALVLDLLE GLRGVSIA.E QGKILGTR.. ..EER....R KARSALQERY
asor_83766172   QRALILDLLE GLRGVSIA.E QGKILGSR.. ..EER....R KARSALQERY
phno_111055772  QRAIVLDLLS SIKGVSIH.E QGKMVRAG.. .........P KKRTAFQEQY
klla_50312029   KD.QRVVAAG FIDWMKDIYG DQDDSHFTAD HEAKTKER.R EAILARAG..
ergo_45190513   KD.QKVLMVD FIEWIKAVKG DPED...VNE DDNKKRER.R EAVLARAN..
cagl_50293965   KS.QRALMVE FIDWTKMTLG KDDFDEEQAM QENRKQEK.R EAILQKAN..
sace_6320542    KT.QRALMID FIDWVKSTSG KEDGNVDHAG DERKRQEK.R EAILKKAN..
deha_50427387   LKHQRSALLE LIKISKEVEE D......SSD NDLTKRKK.. ..QLEDA...

                1501                                            1548
Analysis_1      .......... .......... .......... .......... ........
arth_79393760   ARTRLP.... .......... .......ASA PET..IGAGV LWDEEFVQ
orja_115436552  TRNRSS.... .......... ..AARHGLSA EEDDHIGLAA LSS.....
drya_77455344   PMQSHKAKG. .......... .AMGTTADIM DSNQNASLAR ........
drer_77455348   PMQSHKAKG. .......... .AVGTTADIM DSNQNASLAR ........
drsi_77455342   PMQSHKAKG. .......... .AMGTTADIM DSNQNASLAR ........
drme_12407463   PMQSHKAKG. .......... .SMGTTADIM DSNQNASLAR LFGPEK..
drps_54643819   PMQPHKLK.. .......... ...STGNNIM DSNQNANLTK LFGSDK..
anga_58394285   PIVPPPNNH. .......... .RPNAFN.LI ESNQETGLAH LFTNRS..
aeae_108874516  PIVPP..GG. .......... .RNSYSN.LT DSAQDTGLAH LFASRS..
apis_66555613   RIEVFGKQ.. QAVRVDEI.. .........S ENSTDSGFAA LFAGPT..
trca_91081831   .......... .......... .......... .......... ........
dare_68371880   SLFKKPK... .......... .PRKT..... CWRTTRTLL. ........
teni_47223291   SLFAYRK... .......... .LCATSSERR CISGTFHLSL RS......
mus_124297979   WLFKKPK... .........P ML..ETEVLD SEEGG..LAT IFEP....
rat_109486711   WLFKKSK... .........P ML..ETEVLD SEEGG..LAT IFEP....
dog_73972940    SLFKKTK... .........P ML..ETEVLD NEEGG..LAT IFEP....
hs_57209079     SLFKKTK... .........P ML..ETEVLD NDGGG..LAT IFEP....
cow_76650406    SLFKKPK... .........P MP..ETDALD .EEGG..LAT IFEP....
chick_118088066 SLFKKVK... .......... .PSLETDVLE TNEDGEDLTV LFEP....
xetr_45360873   ALFKKKT... .........K SAPDSDSVLS SCDSS..LVA LFQP....
stpu_115712846  AIFKPMK... .........P KLNVVDASVG AEEAG..LVM LFASDADL
poan_27803015   MTP...VDTT HG.....GNP SDGTGRGKTP DLEGVAGMFD EP......
chgl_88184741   MTPNGGSGTG GA.....GGV DGSTGRNKTP DLDGVASMFN ETS.....
magr_39961762   MTAP...... ........AQ GPMEGRTKTP DLEGVANLFD GQ......
gize_46124003   MNDP...... .......... ..QAGQNAT. .......... ........
aste_115384822  MSTEME.... .......AQQ N.KVDINDGP DLSGVADMFG ........
asor_83766172   MTAEME.... .......GQQ NNKVDINDGP DLTGVADMFG ........
phno_111055772  MSVD...... .........Q PVGIVRGTSP GLAGVSDMFG GE......
klla_50312029   EQLLG..... ....KNKP.. ...ESNMLED PNLEGDVLGG LFDNN...
ergo_45190513   ERLIK..... ....KNKD.. ...QGDMLDD PNTEDGAFGR LFDDH...
cagl_50293965   ERLIK..... ....KNKE.. ...SGDMLDD PNTEDGAVGN LFS.....
sace_6320542    ERLIK..... ....KNKE.. ...NGDMLDD PNIEDGAVGN LFDDN...
deha_50427387   .VATR..... ....KKKPQ. ...NNDVMND PFIENGPLNN LFGEE...
